# Supplementary material for: scHumanNet: a single-cell network analysis platform for the study of cell-type specificity of disease genes
Source: Nucleic Acids Res. 2022 Nov 9;51(2):e8. doi: 10.1093/nar/gkac1042 (PMC9881140; doi:10.1093/nar/gkac1042)
Supplement: gkac1042_Supplemental_Files [file gkac1042_supplemental_files.zip]

Archive with 9 entries (9 files):
- Supplemental Data 1. Detected ICM DEGvsNET.xlsx
- Supplemental Data 2. Pan-cancer CGNs degree centrality.xlsx
- Supplemental Data 3. TF association with scHumanNet-hub vs DEG.xlsx
- Supplemental Data 4. Pan-cancer CGNs DEG.xlsx
- Supplemental Data 5. GGI genes cell cycle.xlsx
- Supplemental Data 6. Brain cell type scHumanNet hub vs top100 DEG.xlsx
- Supplemental Data 7. Diff rank all SFARI genes Velmeshev2019.xlsx
- Supplemental Data 8. DiffPR statistical test SFARI enrichment.xlsx
- Supplementary Methods and Figures.pdf
