# Supplementary material for: scHumanNet: a single-cell network analysis platform for the study of cell-type specificity of disease genes
Source: Nucleic Acids Res. 2022 Nov 9;51(2):e8. doi: 10.1093/nar/gkac1042 (PMC9881140; doi:10.1093/nar/gkac1042)
Supplement: gkac1042_Supplemental_Files [file gkac1042_supplemental_files.zip › Supplemental Data 2. Pan-cancer CGNs degree centrality.xlsx]

## Sheet: BC
Gene	B_cell		Gene	Cancer		Gene	EC		Gene	CAF		Gene	Myeloid		Gene	T_cell
CD19	1		TFAM	1		CDH5	1		COL1A1	1		CD4	1		CD4	1
CD40	0.999543		NDUFA8	0.999771		BMP4	0.999607		COL1A2	0.999727		TNF	0.999649		CD27	0.999613
HLA-A	0.999085		ACAD9	0.999542		DLL4	0.999214		BGN	0.999454		CD14	0.999298		CD28	0.999227
IRF8	0.998628		UQCRC2	0.999314		NRAS	0.998822		COL5A1	0.999181		CXCL10	0.998947		GZMB	0.99884
CD27	0.99817		NDUFV2	0.999085		KDR	0.998429		COL3A1	0.998907		IRF7	0.998596		IFNG	0.998453
EEF2	0.997713		NDUFS2	0.998856		HRAS	0.998036		BMP4	0.998634		STAT1	0.998246		CCR7	0.998067
HLA-C	0.997255		NDUFS1	0.998627		NOTCH1	0.997643		COL6A3	0.998361		IFIH1	0.997895		ICOS	0.99768
IRF4	0.996798		COX6B1	0.998398		RAC1	0.997251		THBS2	0.998088		CD86	0.997544		CTLA4	0.997293
CD22	0.99634		HSD17B10	0.998169		PECAM1	0.996858		COL5A2	0.997815		IL1B	0.997193		IL2RA	0.996906
BTK	0.995883		NDUFS8	0.997941		TP53	0.996465		COL4A2	0.997542		TLR3	0.996842		CD69	0.99652
TLR9	0.995425		LRPPRC	0.997712		ABCB1	0.996072		COL10A1	0.997269		CXCL9	0.996491		TNF	0.996133
TLR7	0.994968		NDUFA10	0.997483		APC	0.995679		COL6A1	0.996995		IFIT2	0.99614		TIGIT	0.995746
CD79A	0.994511		MRPL15	0.997254		ITGB1	0.995287		COL11A1	0.996722		ISG15	0.995789		TBX21	0.99536
FAU	0.994053		NDUFB3	0.997025		PIK3CA	0.994894		COL12A1	0.996449		GBP1	0.995439		CD2	0.994973
HLA-B	0.993596		NDUFB2	0.996796		COL4A2	0.994501		BMP2	0.996176		TLR4	0.995088		PRF1	0.994586
UBA52	0.993138		NDUFB9	0.996568		TAZ	0.994108		COL4A1	0.995903		FCER1G	0.994737		FOXP3	0.9942
HLA-E	0.992681		COX5B	0.996339		MTOR	0.993716		FBN1	0.99563		IRF8	0.994386		CD3D	0.993813
UBC	0.992223		UQCRFS1	0.99611		VWF	0.993323		COL8A1	0.995356		IFIT1	0.994035		PDCD1	0.993426
TPT1	0.991766		MRPS24	0.995881		AKT3	0.99293		DCN	0.995083		CD163	0.993684		CD244	0.993039
STAT1	0.991308		NDUFC1	0.995652		SOX18	0.992537		COL6A2	0.99481		NLRP3	0.993333		IL2	0.992653
CCR7	0.990851		NDUFS5	0.995423		HOXA9	0.992145		FN1	0.994537		OAS1	0.992982		CXCR6	0.992266
B2M	0.990393		CYC1	0.995195		CD34	0.991752		POSTN	0.994264		IL10	0.992632		LAG3	0.991879
HLA-DRA	0.989936		MRPS11	0.994966		COL4A1	0.991359		COL14A1	0.993991		RSAD2	0.992281		IL21	0.991493
SYK	0.989478		MRPS12	0.994737		GATA2	0.990966		VCAN	0.993718		TREM2	0.99193		KLRB1	0.991106
EEF1G	0.989021		BCS1L	0.994508		TAL1	0.990573		LUM	0.993444		CASP1	0.991579		IL2RB	0.990719
CD79B	0.988564		UQCRB	0.994279		BMP2	0.990181		MMP2	0.993171		CLEC7A	0.991228		CD8A	0.990333
CD74	0.988106		NDUFB6	0.99405		GNAS	0.989788		ACTA2	0.992898		DDX58	0.990877		KLRC1	0.989946
IRF7	0.987649		COA6	0.993822		RHOA	0.989395		COL15A1	0.992625		CXCL11	0.990526		IL7R	0.989559
XBP1	0.987191		NDUFB10	0.993593		CDK2	0.989002		ELN	0.992352		OAS2	0.990175		STAT4	0.989172
IRF1	0.986734		SDHB	0.993364		KCNQ1	0.98861		ADAMTS2	0.992079		CCL3	0.989825		CXCR3	0.988786
PAX5	0.986276		NDUFB7	0.993135		NODAL	0.988217		LAMA4	0.991806		MX1	0.989474		GZMA	0.988399
CD69	0.985819		COX6C	0.992906		SOX17	0.987824		EGFR	0.991532		MX2	0.989123		CCR6	0.988012
LTA	0.985361		COA7	0.992677		CACNA1C	0.987431		SPARC	0.991259		TLR7	0.988772		CD3E	0.987626
CD38	0.984904		NDUFA9	0.992449		ANGPT2	0.987038		MFAP4	0.990986		RAF1	0.988421		KLRG1	0.987239
CD48	0.984446		DARS2	0.99222		APLNR	0.986646		ARL13B	0.990713		TLR8	0.98807		IL2RG	0.986852
COX4I1	0.983989		UQCR10	0.991991		ENG	0.986253		PAX6	0.99044		CD40	0.987719		GZMK	0.986466
HSPA5	0.983532		MRPL41	0.991762		TH	0.98586		ISL1	0.990167		TLR2	0.987368		LCK	0.986079
HLA-DRB1	0.983074		MRPL32	0.991533		TLR4	0.985467		DES	0.989893		IL1RN	0.987018		EOMES	0.985692
MDM2	0.982617		PET117	0.991304		HDAC1	0.985075		COL8A2	0.98962		OAS3	0.986667		BTLA	0.985305
IL12B	0.982159		MRPL3	0.991076		PRKAA1	0.984682		TNC	0.989347		CD80	0.986316		GNLY	0.984919
IRF3	0.981702		MRPL13	0.990847		CLDN5	0.984289		FBLN5	0.989074		TYROBP	0.985965		CCL5	0.984532
MS4A1	0.981244		MRPL12	0.990618		NR2F2	0.983896		FMOD	0.988801		CX3CR1	0.985614		ZAP70	0.984145
ATF4	0.980787		MRPL21	0.990389		CTNNB1	0.983504		FBLN1	0.988528		NRAS	0.985263		KLRK1	0.983759
CD1C	0.980329		TRUB2	0.99016		HOXB4	0.983111		HRAS	0.988255		MAP2K1	0.984912		CD226	0.983372
IFIH1	0.979872		MRPS14	0.989931		APP	0.982718		COMP	0.987981		CCL2	0.984561		GZMH	0.982985
IRF5	0.979414		COX7C	0.989703		EPHB4	0.982325		PIK3CA	0.987708		PSMB9	0.984211		CD40LG	0.982599
CD72	0.978957		NDUFB4	0.989474		FLT1	0.981932		AXIN2	0.987435		CD68	0.98386		IL18RAP	0.982212
IL12A	0.9785		MRPL18	0.989245		KLF4	0.98154		MMP14	0.987162		IFIT3	0.983509		IL23R	0.981825
TFB1M	0.978042		NDUFV1	0.989016		SHE	0.981147		TIMP3	0.986889		TNFSF10	0.983158		CXCR5	0.981439
HLA-DMB	0.977585		MRPL33	0.988787		FGF2	0.980754		COL4A4	0.986616		ITGAM	0.982807		XCL1	0.981052
CD70	0.977127		MALSU1	0.988558		JAG1	0.980361		MMP1	0.986343		CCL8	0.982456		FASLG	0.980665
ATR	0.97667		MRPL34	0.98833		SGK1	0.979969		LOXL2	0.986069		IFI44L	0.982105		CD48	0.980278
BLNK	0.976212		MRPL20	0.988101		CD40	0.979576		MMP3	0.985796		CCL20	0.981754		CD8B	0.979892
CIITA	0.975755		TIMMDC1	0.987872		NRP1	0.979183		MSX1	0.985523		IFI35	0.981404		TNFRSF9	0.979505
CXCR5	0.975297		MRPL43	0.987643		SMAD1	0.97879		SMAD2	0.98525		CXCL1	0.981053		HLA-A	0.979118
DNAJB9	0.97484		MTERF3	0.987414		FLT4	0.978397		TGFB3	0.984977		IFNAR1	0.980702		CD70	0.978732
HLA-DQB1	0.974382		ECSIT	0.987185		ABCG1	0.978005		SLC7A8	0.984704		IFI44	0.980351		TNFRSF4	0.978345
ATM	0.973925		COA3	0.986957		MEF2C	0.977612		APC	0.98443		STAT2	0.98		SH2D1A	0.977958
TRAF3	0.973468		WARS2	0.986728		HEY1	0.977219		CACNA1C	0.984157		OASL	0.979649		CCR5	0.977572
IFNB1	0.97301		NDUFB5	0.986499		HHEX	0.976826		IFT88	0.983884		MRC1	0.979298		TNFRSF18	0.977185
HLA-F	0.972553		MRPS2	0.98627		SMAD2	0.976434		CEP290	0.983611		CD209	0.978947		IL17A	0.976798
PRDM1	0.972095		MRPL24	0.986041		MSX1	0.976041		ADAM12	0.983338		USP18	0.978596		AURKB	0.976411
MGAT1	0.971638		MRPL2	0.985812		PROX1	0.975648		FBN2	0.983065		TNFAIP3	0.978246		CD6	0.976025
HLA-DPB1	0.97118		MRPL28	0.985584		SOS1	0.975255		KIF7	0.982792		IL6	0.977895		IL22	0.975638
PSMB9	0.970723		MRPS23	0.985355		GNAQ	0.974863		COL16A1	0.982518		TREM1	0.977544		PTPRC	0.975251
ABCB7	0.970265		MRPL48	0.985126		TAP2	0.97447		PTEN	0.982245		IL18	0.977193		TNFSF14	0.974865
AICDA	0.969808		MRPS16	0.984897		RELA	0.974077		ITGB1	0.981972		TAP2	0.976842		NCR1	0.974478
STT3A	0.96935		COX16	0.984668		LEF1	0.973684		CEP164	0.981699		IDO1	0.976491		BATF	0.974091
MRPS24	0.968893		NDUFA1	0.984439		PTPN11	0.973291		SERPINH1	0.981426		DDX60	0.97614		LTA	0.973705
HLA-DQA1	0.968435		MRPS28	0.984211		ACTN4	0.972899		RUNX2	0.981153		IL1A	0.975789		IL21R	0.973318
TLR1	0.967978		MRPS17	0.983982		LAMA4	0.972506		TGFBI	0.98088		NOD2	0.975439		CD160	0.972931
VCP	0.967521		MRPL38	0.983753		MYH9	0.972113		CTNNB1	0.980606		CXCL2	0.975088		CCR8	0.972544
HLA-DPA1	0.967063		COX14	0.983524		FURIN	0.97172		SMO	0.980333		HLA-DRA	0.974737		IL18R1	0.972158
IFNGR2	0.966606		SSBP1	0.983295		ACACB	0.971328		AKT3	0.98006		GBP4	0.974386		IL12RB1	0.971771
RPN1	0.966148		ERAL1	0.983066		SELE	0.970935		C2	0.979787		CD74	0.974035		CCR4	0.971384
VARS2	0.965691		COX7B	0.982838		ITGB4	0.970542		WNT5A	0.979514		CCL4	0.973684		ITK	0.970998
IL15	0.965233		MRPL4	0.982609		ITGA1	0.970149		NEK1	0.979241		GBP2	0.973333		IL12RB2	0.970611
BLM	0.964776		MRPS35	0.98238		IL6	0.969756		THBS1	0.978967		IRF5	0.972982		HLA-E	0.970224
TLR6	0.964318		MRPS7	0.982151		FBXW7	0.969364		LAMB1	0.978694		CSF1R	0.972632		PLK4	0.969838
IL2RG	0.963861		COQ4	0.981922		ITGA5	0.968971		PDGFRA	0.978421		IL15	0.972281		IL13	0.969451
DNAJB11	0.963403		MRPL19	0.981693		NOTCH4	0.968578		PCOLCE	0.978148		PSMB8	0.97193		KLRD1	0.969064
IL21R	0.962946		MRPL37	0.981465		ERG	0.968185		DLX5	0.977875		DHX58	0.971579		TNFAIP3	0.968677
ABCB4	0.962489		UQCRQ	0.981236		CAV1	0.967793		COL5A3	0.977602		SDHB	0.971228		CD7	0.968291
BTLA	0.962031		MRPL30	0.981007		TNFRSF1A	0.9674		MMP13	0.977329		MAPK1	0.970877		TRAF2	0.967904
IRAK2	0.961574		DECR2	0.980778		RB1	0.967007		MMP9	0.977055		SIGLEC1	0.970526		IL4	0.967517
FUT8	0.961116		MRPS33	0.980549		LAMB2	0.966614		MFAP5	0.976782		CXCL8	0.970175		CCR9	0.967131
SDHA	0.960659		MRPL53	0.98032		PRKD2	0.966222		MYH11	0.976509		LAMP1	0.969825		BUB1	0.966744
RPN2	0.960201		NDUFAF3	0.980092		EHHADH	0.965829		LAMB2	0.976236		FPR1	0.969474		TRAF1	0.966357
NDUFB3	0.959744		EARS2	0.979863		INPP5E	0.965436		TIMP2	0.975963		CD274	0.969123		PRDM1	0.965971
HLA-DRB5	0.959286		IBA57	0.979634		ITGA3	0.965043		FSTL1	0.97569		SYK	0.968772		CD3G	0.965584
MTERF4	0.958829		AR	0.979405		LMO2	0.96465		LAMA2	0.975417		HERC5	0.968421		BUB1B	0.965197
MGAT2	0.958371		MRPL14	0.979176		MAPK3	0.964258		FGF10	0.975143		GBP5	0.96807		IRF3	0.964811
EEF1B2	0.957914		NDUFA4	0.978947		ACSM2B	0.963865		SMAD4	0.97487		IL10RA	0.967719		CCL20	0.964424
IRF9	0.957457		MRPS26	0.978719		PLK2	0.963472		HSPG2	0.974597		UQCRC1	0.967368		CSF2	0.964037
HLA-DMA	0.956999		ECH1	0.97849		TNFSF10	0.963079		MYLK	0.974324		APOE	0.967018		TRAF3	0.96365
QRSL1	0.956542		EEF1A1	0.978261		CD36	0.962687		LOXL1	0.974051		IFI6	0.966667		LAT	0.963264
TNFRSF13B	0.956084		AKT1	0.978032		CAMK2G	0.962294		TG	0.973778		CXCL3	0.966316		IRF1	0.962877
FEN1	0.955627		NARS2	0.977803		CD151	0.961901		GLI3	0.973505		TNFSF13B	0.965965		PTPN22	0.96249
HYOU1	0.955169		NDUFS3	0.977574		STAT3	0.961508		ITGA1	0.973231		TRIM22	0.965614		HLA-C	0.962104
ALDH1L2	0.954712		GADD45GIP1	0.977346		LMNA	0.961115		COL18A1	0.972958		C1QA	0.965263		IL10RA	0.961717
BRCA2	0.954254		PABPC1	0.977117		CYP7A1	0.960723		HTRA1	0.972685		SPI1	0.964912		NDC80	0.96133
MICB	0.953797		MRPL9	0.976888		CTCF	0.96033		TIMP1	0.972412		TLR1	0.964561		CCNA2	0.960944
MAN2A1	0.953339		MRPS34	0.976659		LATS2	0.959937		CACNA1A	0.972139		BST2	0.964211		KIR2DL3	0.960557
MAN1A2	0.952882		MIPEP	0.97643		ESAM	0.959544		OGN	0.971866		CCL7	0.96386		CXCL13	0.96017
NDUFAF1	0.952425		MDH2	0.976201		STK25	0.959152		ALDH1L2	0.971592		CCR5	0.963509		CCL4	0.959783
CD83	0.951967		MCAT	0.975973		ABCE1	0.958759		LAMC1	0.971319		COX4I1	0.963158		CD96	0.959397
HLA-DQA2	0.95151		TFB2M	0.975744		BCR	0.958366		RYR2	0.971046		C1QB	0.962807		KLRC2	0.95901
TREX1	0.951052		PDSS2	0.975515		RPEL1	0.957973		SLC36A1	0.970773		CLEC4E	0.962456		NKG7	0.958623
ALG12	0.950595		NGRN	0.975286		PPARG	0.957581		IFT20	0.9705		S100A8	0.962105		LTB	0.958237
FCRL5	0.950137		MRPL11	0.975057		PTK2	0.957188		YAP1	0.970227		TLR5	0.961754		CD5	0.95785
NFKBIA	0.94968		ABCA3	0.974828		FLI1	0.956795		ITGB5	0.969954		TYK2	0.961404		IL23A	0.957463
MAN1A1	0.949222		NDUFAB1	0.9746		ARL13B	0.956402		COL7A1	0.96968		RAC1	0.961053		MAD2L1	0.957077
FLT3	0.948765		UQCRH	0.974371		ADAM10	0.956009		PKD1	0.969407		HEXB	0.960702		HLA-B	0.95669
MRPL39	0.948307		MRPL36	0.974142		WWTR1	0.955617		CC2D2A	0.969134		LILRB2	0.960351		ZNF683	0.956303
SPIB	0.94785		DAP3	0.973913		PRKCE	0.955224		ABCB6	0.968861		AIM2	0.96		LCP2	0.955916
XCR1	0.947392		HSD17B4	0.973684		TEK	0.954831		TCTN1	0.968588		ENO1	0.959649		IL17F	0.95553
CHEK2	0.946935		MRPL22	0.973455		ACTN1	0.954438		ALPL	0.968315		C5AR1	0.959298		TRAF6	0.955143
MX1	0.946478		COX5A	0.973227		NEK3	0.954046		PITX2	0.968042		HLA-A	0.958947		CASP1	0.954756
ALG13	0.94602		NDUFB11	0.972998		DECR2	0.953653		CSPG4	0.967768		HLA-DRB1	0.958596		CD247	0.95437
ALG1	0.945563		NDUFAF6	0.972769		CX3CL1	0.95326		SERPINE1	0.967495		CD33	0.958246		CDCA5	0.953983
CCR6	0.945105		VARS2	0.97254		HADHA	0.952867		TBX5	0.967222		UQCRC2	0.957895		PKMYT1	0.953596
CD52	0.944648		EEF2	0.972311		ABCD4	0.952474		DYNC2H1	0.966949		GPI	0.957544		ASF1B	0.95321
HLA-DOB	0.94419		AKT2	0.972082		ROCK2	0.952082		PIK3R1	0.966676		RPE	0.957193		HAVCR2	0.952823
B4GALT3	0.943733		PET100	0.971854		CRP	0.951689		ST3GAL3	0.966403		NFKB1	0.956842		PRKCQ	0.952436
ALG3	0.943275		GAPDH	0.971625		HOXA10	0.951296		TCF4	0.966129		LAMP2	0.956491		H2AFX	0.952049
MGAT5	0.942818		CYCS	0.971396		HOXA7	0.950903		PKD2	0.965856		EIF2AK2	0.95614		MX1	0.951663
DPAGT1	0.94236		MRPL47	0.971167		CPT1A	0.950511		DMD	0.965583		CMPK2	0.955789		TNFRSF1B	0.951276
EBF1	0.941903		MRPS15	0.970938		SLC52A3	0.950118		LMNA	0.96531		CXCL5	0.955439		TBK1	0.950889
ISCA2	0.941446		YBEY	0.970709		CD81	0.949725		FBLN2	0.965037		XAF1	0.955088		CENPA	0.950503
IFNAR1	0.940988		PARS2	0.970481		CEP164	0.949332		EVC2	0.964764		PRKACA	0.954737		CENPE	0.950116
ST6GAL1	0.940531		SLC25A3	0.970252		SLCO3A1	0.94894		BMP1	0.964491		EEA1	0.954386		XCL2	0.949729
CD1D	0.940073		ECHS1	0.970023		NOS3	0.948547		BMPR1A	0.964217		GRB2	0.954035		TCF7	0.949343
REL	0.939616		MRPL55	0.969794		EMCN	0.948154		DLK1	0.963944		CCL18	0.953684		ORC1	0.948956
MTG1	0.939158		CDK1	0.969565		SLC12A4	0.947761		TWIST1	0.963671		HLA-DPA1	0.953333		FAS	0.948569
ALG14	0.938701		CBR4	0.969336		ACSL5	0.947368		ALDH1A2	0.963398		IFI16	0.952982		CCR2	0.948183
IL10RA	0.938243		FASN	0.969108		LAMA3	0.946976		ULK2	0.963125		MS4A6A	0.952632		IRF9	0.947796
IL23A	0.937786		MRPS30	0.968879		LRP5	0.946583		TPM1	0.962852		CCR1	0.952281		KIR3DL1	0.947409
FOXRED1	0.937328		MRPL45	0.96865		PRKCH	0.94619		ADAMTS1	0.962579		IFIT5	0.95193		CDC45	0.947022
PSMB8	0.936871		HSD17B14	0.968421		ITGA6	0.945797		WNT11	0.962305		CDC42	0.951579		KIR2DL1	0.946636
IKZF1	0.936414		TARS2	0.968192		GJA5	0.945405		INHBA	0.962032		ITGB2	0.951228		NUSAP1	0.946249
EDEM1	0.935956		COA5	0.967963		MAPK12	0.945012		HOXA2	0.961759		IL10RB	0.950877		RRM2	0.945862
MEF2C	0.935499		HSPA9	0.967735		GPR4	0.944619		CAMK2A	0.961486		CLEC5A	0.950526		OAS1	0.945476
IRF2	0.935041		MRPS18B	0.967506		SLC5A4	0.944226		PRKCA	0.961213		P2RY12	0.950175		CDT1	0.945089
HLA-DOA	0.934584		MRPS18A	0.967277		HOXA5	0.943833		SLC35B3	0.96094		TLR6	0.949825		TTK	0.944702
USP18	0.934126		NDUFA3	0.967048		NUAK1	0.943441		ALDH1A1	0.960666		GAPDH	0.949474		CD52	0.944316
MRPS2	0.933669		PCNA	0.966819		BDH2	0.943048		NID1	0.960393		COX5B	0.949123		OAS2	0.943929
MRPS31	0.933211		NDUFA7	0.96659		SLC41A1	0.942655		PRKACA	0.96012		DHRS4	0.948772		CD58	0.943542
EIF4E	0.932754		MRPL27	0.966362		YWHAB	0.942262		ABCA6	0.959847		SRC	0.948421		NCR3	0.943155
TIRAP	0.932296		COX17	0.966133		PLVAP	0.94187		LAMA1	0.959574		ITGAX	0.94807		KIF14	0.942769
LTB	0.931839		ABCA12	0.965904		NAV1	0.941477		MGP	0.959301		HLA-E	0.947719		KLRF1	0.942382
NSUN4	0.931382		NDUFA2	0.965675		HLA-A	0.941084		TBX18	0.959028		CYBB	0.947368		ERCC6L	0.941995
MRPL48	0.930924		MTIF2	0.965446		LAMC1	0.940691		FGFR1	0.958754		FCGR1A	0.947018		KIF11	0.941609
ACADVL	0.930467		ISCA1	0.965217		HES5	0.940299		NR2F2	0.958481		IL2RA	0.946667		JAK3	0.941222
MLH1	0.930009		NDUFA5	0.964989		TCF4	0.939906		ITGAV	0.958208		TICAM1	0.946316		IL4R	0.940835
FCRL4	0.929552		ULK1	0.96476		SERPINE1	0.939513		KCNJ6	0.957935		PTPRC	0.945965		USP18	0.940449
CDKAL1	0.929094		SOX9	0.964531		DLL1	0.93912		NPHP3	0.957662		MNDA	0.945614		RAD51	0.940062
IL15RA	0.928637		HNRNPA1	0.964302		GPRC5B	0.938727		EMX2	0.957389		TNFRSF1A	0.945263		MX2	0.939675
BCL11A	0.928179		NDUFS6	0.964073		TACR1	0.938335		SLC22A3	0.957116		AIF1	0.944912		TNFRSF8	0.939288
NARS2	0.927722		MRPL42	0.963844		HTRA1	0.937942		ALDH1A3	0.956842		UQCRFS1	0.944561		CLSPN	0.938902
METTL17	0.927264		SLC25A17	0.963616		PLCB1	0.937549		NAV1	0.956569		SQSTM1	0.944211		P2RY8	0.938515
ALG9	0.926807		COX8A	0.963387		NCK1	0.937156		PLOD2	0.956296		NDUFB8	0.94386		MCM10	0.938128
DAD1	0.926349		RPUSD3	0.963158		TPO	0.936764		RPGRIP1L	0.956023		UBE2L6	0.943509		ASPM	0.937742
CASP8	0.925892		SDHC	0.962929		IFT88	0.936371		HEXA	0.95575		LILRB1	0.943158		IKZF1	0.937355
MRPS17	0.925435		ALDH4A1	0.9627		HOXA3	0.935978		FOXF1	0.955477		S100A9	0.942807		IFITM1	0.936968
NDUFV1	0.924977		DHRS2	0.962471		CRK	0.935585		MMP11	0.955203		IRAK1	0.942456		APOBEC3G	0.936582
SRP54	0.92452		ALDH3B2	0.962243		LPL	0.935192		ITGA5	0.95493		PARP9	0.942105		KIFC1	0.936195
CCR2	0.924062		ALDH3A2	0.962014		JAK1	0.9348		NPHP4	0.954657		CD84	0.941754		TNFRSF14	0.935808
ALG2	0.923605		COQ7	0.961785		RYR2	0.934407		MEIS1	0.954384		HLA-G	0.941404		TYMS	0.935422
RELB	0.923147		ACSS2	0.961556		SLC12A6	0.934014		APP	0.954111		NFKBIA	0.941053		TRIM22	0.935035
MRPS33	0.92269		ENO1	0.961327		ROBO4	0.933621		FOXC2	0.953838		IL15RA	0.940702		DDX60	0.934648
ALG8	0.922232		HSPD1	0.961098		ACKR3	0.933229		VIM	0.953565		FCGR3A	0.940351		IRAK4	0.934261
ALG11	0.921775		ATPAF2	0.96087		ITGB3	0.932836		ITGA11	0.953291		CTSS	0.94		MICB	0.933875
IFNAR2	0.921317		MRRF	0.960641		PROKR1	0.932443		WNT2	0.953018		C3AR1	0.939649		CD84	0.933488
SYVN1	0.92086		SLC27A2	0.960412		LYVE1	0.93205		NID2	0.952745		UBC	0.939298		SOCS1	0.933101
CD180	0.920403		EEF1G	0.960183		HRH1	0.931658		GLI2	0.952472		HSPA8	0.938947		MCM6	0.932715
MRPL40	0.919945		DCXR	0.959954		HOXB7	0.931265		ARL6	0.952199		TPI1	0.938596		KLRC3	0.932328
NDUFAF4	0.919488		UQCR11	0.959725		CTBP2	0.930872		RYK	0.951926		SOD2	0.938246		OASL	0.931941
STT3B	0.91903		COX6A1	0.959497		FOXC1	0.930479		GREM1	0.951653		PARP14	0.937895		INCENP	0.931555
TRADD	0.918573		KRT14	0.959268		SNRK	0.930086		ABCB5	0.951379		HLA-B	0.937544		JAK1	0.931168
FCRL3	0.918115		SLC25A51	0.959039		GALR1	0.929694		LOX	0.951106		IL12RB1	0.937193		KDM5D	0.930781
IL6	0.917658		AURKAIP1	0.95881		COL15A1	0.929301		NHS	0.950833		HEXA	0.936842		IRAK2	0.930394
TLR10	0.9172		MRPL35	0.958581		PML	0.928908		ABCA1	0.95056		ABCA1	0.936491		RIPK1	0.930008
EIF4B	0.916743		ACACA	0.958352		PIK3R3	0.928515		PLOD3	0.950287		IRF2	0.93614		KIF18A	0.929621
ABCA5	0.916285		ACSF2	0.958124		SHC1	0.928123		BBS2	0.950014		HLA-DPB1	0.935789		TNFSF8	0.929234
GRB2	0.915828		HSPA5	0.957895		RPGR	0.92773		HOXA1	0.949741		ALDOA	0.935439		TRADD	0.928848
RFX5	0.915371		MTIF3	0.957666		ADAM17	0.927337		SLC35C2	0.949467		NDUFB3	0.935088		SKA1	0.928461
HLA-DQB2	0.914913		NPM1	0.957437		HOXB5	0.926944		COL24A1	0.949194		BTK	0.934737		GPR183	0.928074
NFKB2	0.914456		F12	0.957208		ACAT1	0.926551		TNXB	0.948921		IFNGR1	0.934386		CDC7	0.927688
SEL1L	0.913998		SLC27A4	0.956979		ITGA2	0.926159		SLC27A1	0.948648		HLA-DQB1	0.934035		B2M	0.927301
MTO1	0.913541		COQ3	0.956751		ADAMTS7	0.925766		PRKAA1	0.948375		CD83	0.933684		ITGAL	0.926914
TNFRSF13C	0.913083		COX20	0.956522		TCF7L2	0.925373		SCN8A	0.948102		COX6B1	0.933333		HERC5	0.926527
HERPUD1	0.912626		NDUFV3	0.956293		RXFP4	0.92498		VCL	0.947828		TFEB	0.932982		BLM	0.926141
CARD11	0.912168		HSP90AA1	0.956064		BDKRB2	0.924588		LGR5	0.947555		SLC46A1	0.932632		KIR3DL2	0.925754
CCR10	0.911711		CA2	0.955835		ATP7B	0.924195		IFT80	0.947282		HADHA	0.932281		IL9R	0.925367
MRPS34	0.911253		ACSM1	0.955606		DAPK3	0.923802		TCTN2	0.947009		CD36	0.93193		CDCA8	0.924981
IGLL1	0.910796		DHX30	0.955378		CSNK1E	0.923409		IBSP	0.946736		C2	0.931579		PRY	0.924594
PARP1	0.910339		MRPL52	0.955149		PLA2G4B	0.923016		AHI1	0.946463		IL27	0.931228		BIRC3	0.924207
PDIA4	0.909881		NEK2	0.95492		PKN2	0.922624		DMPK	0.94619		GPR34	0.930877		CASP8	0.923821
MRPS18B	0.909424		PDHA1	0.954691		SLC29A1	0.922231		CAMK2D	0.945916		CIITA	0.930526		IFNAR2	0.923434
CDKN1A	0.908966		ALDH6A1	0.954462		LAMB1	0.921838		HAND2	0.945643		CD38	0.930175		CTCF	0.923047
DPM2	0.908509		TP63	0.954233		ZEB1	0.921445		PDGFRB	0.94537		SAMHD1	0.929825		GPR174	0.92266
FCER2	0.908051		SKP1	0.954005		GPER1	0.921053		ITGA7	0.945097		IFNGR2	0.929474		GZMM	0.922274
TNFRSF17	0.907594		ABCA4	0.953776		KCNE3	0.92066		IFT52	0.944824		TRIM25	0.929123		DDX3Y	0.921887
CDC6	0.907136		MCM2	0.953547		SLCO4A1	0.920267		NEK7	0.944551		PLSCR1	0.928772		IL26	0.9215
FANCD2	0.906679		TPI1	0.953318		SIK2	0.919874		GDNF	0.944278		CLEC10A	0.928421		CRTAM	0.921114
HSD17B8	0.906221		MRPS21	0.953089		SLC5A10	0.919482		PLN	0.944004		SAMD9L	0.92807		SLAMF6	0.920727
IGLL5	0.905764		SLC15A1	0.95286		CLEC14A	0.919089		COL6A6	0.943731		SLC7A8	0.927719		CD101	0.92034
MRPL53	0.905306		VDAC1	0.952632		SMAD6	0.918696		C3	0.943458		HLA-DRB5	0.927368		USP9Y	0.919954
RB1	0.904849		KRT5	0.952403		GPR142	0.918303		TMEM216	0.943185		HLA-DMA	0.927018		BIRC2	0.919567
SRPRA	0.904392		CDC20	0.952174		ACVRL1	0.91791		SERPINE2	0.942912		SLC17A5	0.926667		KRTAP10-8	0.91918
PTPN6	0.903934		TXN2	0.951945		EFNB2	0.917518		B4GALT2	0.942639		CD1D	0.926316		TNFSF4	0.918794
CD37	0.903477		OPA1	0.951716		ICAM1	0.917125		CTHRC1	0.942365		BAX	0.925965		KIF15	0.918407
ACSF3	0.903019		DECR1	0.951487		IFITM1	0.916732		MAP2K2	0.942092		IFI30	0.925614		ISG20	0.91802
BACH2	0.902562		RMND1	0.951259		HADHB	0.916339		LTBP1	0.941819		CHUK	0.925263		IKZF2	0.917633
MRPL44	0.902104		UQCC3	0.95103		SLC48A1	0.915947		PRELP	0.941546		HLA-C	0.924912		NCAPH	0.917247
DNAJC3	0.901647		CDH1	0.950801		DNMT3A	0.915554		MAPK10	0.941273		SLC27A1	0.924561		PSMB9	0.91686
BIRC3	0.901189		FOXA1	0.950572		GPR182	0.915161		BBS9	0.941		MSR1	0.924211		GPR15	0.916473
LILRB1	0.900732		MYC	0.950343		HDAC5	0.914768		BDH2	0.940727		NDUFB5	0.92386		HDAC1	0.916087
ISG20	0.900274		SDHAF1	0.950114		ID1	0.914375		ADAMTS5	0.940453		COX10	0.923509		NLRC5	0.9157
CR2	0.899817		AUH	0.949886		GFM1	0.913983		ADAMTS14	0.94018		P2RY13	0.923158		PTTG1	0.915313
BLK	0.89936		GPI	0.949657		PRKD3	0.91359		LAMC3	0.939907		FCGR2A	0.922807		ATM	0.914927
P2RY8	0.898902		CCNB2	0.949428		HOXA4	0.913197		GLI1	0.939634		SLC36A1	0.922456		FCRL3	0.91454
RTN4IP1	0.898445		PHGDH	0.949199		DDX17	0.912804		CFH	0.939361		TRIM21	0.922105		GPR55	0.914153
CASP3	0.897987		PPIA	0.94897		PGF	0.912412		FAP	0.939088		CPM	0.921754		CORO1A	0.913766
EIF1	0.89753		ACTG1	0.948741		SLC23A3	0.912019		ABCC9	0.938815		ICAM1	0.921404		PRIM1	0.91338
TAPBP	0.897072		CCT8	0.948513		TNFRSF10C	0.911626		IFT57	0.938541		HLA-DMB	0.921053		ITGAE	0.912993
SLC35C1	0.896615		GOT2	0.948284		ICAM2	0.911233		TPM2	0.938268		CCL24	0.920702		TACC3	0.912606
GADD45A	0.896157		PKMYT1	0.948055		TRIO	0.910841		SLC16A2	0.937995		NDUFB2	0.920351		KIR2DL4	0.91222
CD53	0.8957		ALDH9A1	0.947826		HSPG2	0.910448		EVC	0.937722		SLC31A2	0.92		TNFSF9	0.911833
POU2AF1	0.895242		COX7A2L	0.947597		MAP3K11	0.910055		DCX	0.937449		SLC11A1	0.919649		ABCB1	0.911446
PRKCB	0.894785		RAD50	0.947368		BMPR2	0.909662		HOXA9	0.937176		NDUFS7	0.919298		CXCR4	0.91106
RNF168	0.894328		HUWE1	0.94714		PXN	0.909269		DVL2	0.936902		SP110	0.918947		TNFSF11	0.910673
TUFM	0.89387		PIGS	0.946911		NID1	0.908877		LTBP2	0.936629		UQCR10	0.918596		RFC4	0.910286
AIM2	0.893413		MRPL51	0.946682		SLK	0.908484		SFRP4	0.936356		LDHA	0.918246		TRIM21	0.909899
CYCS	0.892955		CDC6	0.946453		ST6GAL1	0.908091		ADAMTS4	0.936083		BATF2	0.917895		GBP5	0.909513
NDUFAF3	0.892498		ABCC6	0.946224		SLC10A6	0.907698		EMILIN1	0.93581		HLA-F	0.917544		CARD11	0.909126
IL7	0.89204		PEX7	0.945995		BCAR1	0.907306		GALNT2	0.935537		LAIR1	0.917193		FYN	0.908739
ALG5	0.891583		ECI2	0.945767		TNFRSF10B	0.906913		TULP3	0.935264		CR1	0.916842		CASP3	0.908353
BUB1	0.891125		NME1	0.945538		FOXF1	0.90652		MSC	0.93499		NDUFS3	0.916491		F11	0.907966
DUSP1	0.890668		SLC27A5	0.945309		ADCY1	0.906127		LRRC15	0.934717		SLC7A7	0.91614		CD44	0.907579
GPR152	0.89021		DTL	0.94508		LDLR	0.905734		HES1	0.934444		PARP12	0.915789		S1PR1	0.907193
IL4R	0.889753		SLC22A4	0.944851		NRP2	0.905342		IFT43	0.934171		LAPTM5	0.915439		DLGAP5	0.906806
HSP90B1	0.889296		HSPA1A	0.944622		ALPL	0.904949		SLC2A10	0.933898		MPO	0.915088		KRTAP6-2	0.906419
MRPL22	0.888838		CCNB1	0.944394		IFI16	0.904556		ST3GAL2	0.933625		PTGS2	0.914737		GBP2	0.906032
DOLPP1	0.888381		MAPK8	0.944165		MAP3K3	0.904163		GRIN2A	0.933352		SLC38A7	0.914386		TNFRSF25	0.905646
CXCR4	0.887923		COA1	0.943936		TNFRSF10A	0.903771		WDR19	0.933078		C3	0.914035		KRTAP8-1	0.905259
SEC62	0.887466		EIF4A1	0.943707		GNA11	0.903378		WDR35	0.932805		COX5A	0.913684		PRKX	0.904872
PFDN5	0.887008		MFN2	0.943478		HLA-G	0.902985		GAD1	0.932532		CD48	0.913333		P2RY10	0.904486
CALR	0.886551		CHCHD1	0.943249		ACKR1	0.902592		MARK3	0.932259		ANXA2	0.912982		CDCA2	0.904099
GMPPB	0.886093		CS	0.943021		AGPAT1	0.9022		OMD	0.931986		ECHS1	0.912632		HLA-F	0.903712
MOGS	0.885636		NFU1	0.942792		TSPAN12	0.901807		ADAMTS7	0.931713		CLEC4A	0.912281		GTSE1	0.903326
SLC15A2	0.885178		TOP2A	0.942563		PLCB3	0.901414		P3H1	0.931439		LCP2	0.91193		NPBWR1	0.902939
FCRL1	0.884721		PRKACB	0.942334		VCP	0.901021		SLC38A4	0.931166		NMI	0.911579		CD53	0.902552
NCR3	0.884263		SOD1	0.942105		KL	0.900628		PDGFC	0.930893		NLRC4	0.911228		BUB3	0.902166
IFI35	0.883806		PIK3R3	0.941876		HOXD4	0.900236		IFT81	0.93062		HLA-DQA1	0.910877		TBL1Y	0.901779
INPP5D	0.883349		ACADSB	0.941648		LRP6	0.899843		CDH11	0.930347		PDCD1LG2	0.910526		CCL4L2	0.901392
RAD17	0.882891		TF	0.941419		PALM	0.89945		SLC38A2	0.930074		RIPK2	0.910175		HNRNPA1	0.901005
FBXW7	0.882434		IDH1	0.94119		SCN1B	0.899057		B4GALT1	0.929801		RHOA	0.909825		SIRPG	0.900619
CTSS	0.881976		ALDH7A1	0.940961		CSNK1A1	0.898665		PLOD1	0.929527		ALDH3A2	0.909474		IL3	0.900232
CDC25A	0.881519		SLC19A1	0.940732		GPR3	0.898272		BBS10	0.929254		CD63	0.909123		IKBKG	0.899845
SRSF2	0.881061		SLC29A2	0.940503		NDUFA8	0.897879		CTSK	0.928981		HSD17B14	0.908772		STAT5B	0.899459
GPR55	0.880604		NUF2	0.940275		SLCO2A1	0.897486		NR2F1	0.928708		MEFV	0.908421		MKI67	0.899072
ABCB9	0.880146		MCCC1	0.940046		RARA	0.897093		P4HA1	0.928435		SCO2	0.90807		ACTB	0.898685
TNFSF9	0.879689		GRHPR	0.939817		SCN3B	0.896701		ZEB1	0.928162		C1QC	0.907719		HSFY1	0.898299
MGAT3	0.879231		MVK	0.939588		MAP4K3	0.896308		THBS4	0.927889		SLC25A19	0.907368		KRTAP19-5	0.897912
NOA1	0.878774		EPHX2	0.939359		KLF2	0.895915		BOC	0.927615		TNFRSF1B	0.907018		KRAS	0.897525
UQCRH	0.878317		MRPS36	0.93913		LAMA5	0.895522		RELN	0.927342		LYN	0.906667		RUNX3	0.897138
SLC38A5	0.877859		RFC5	0.938902		ADAMTS1	0.89513		GAL	0.927069		CYCS	0.906316		KRTAP19-6	0.896752
ZNF143	0.877402		MDH1	0.938673		HOXB6	0.894737		DYNC2LI1	0.926796		CS	0.905965		KRTAP10-9	0.896365
PDIA5	0.876944		DDB1	0.938444		FABP4	0.894344		FOXP2	0.926523		TKT	0.905614		KRTAP15-1	0.895978
CORO1A	0.876487		HSP90AB1	0.938215		P2RY1	0.893951		C6	0.92625		HMOX1	0.905263		TNFRSF10A	0.895592
MALT1	0.876029		TKT	0.937986		HOXB9	0.893559		FRZB	0.925977		LST1	0.904912		CYLD	0.895205
HSPA13	0.875572		MRPL57	0.937757		ELOVL3	0.893166		ACTC1	0.925703		GLB1	0.904561		CKAP2L	0.894818
MZB1	0.875114		SLC37A1	0.937529		ACSBG2	0.892773		WT1	0.92543		PDIA3	0.904211		CDK6	0.894432
IDH2	0.874657		ERBB2	0.9373		VEGFC	0.89238		HOXB4	0.925157		SDHD	0.90386		RPA1	0.894045
TNFRSF10A	0.874199		EPCAM	0.937071		SLC10A4	0.891987		THBS3	0.924884		TREX1	0.903509		KLRC4	0.893658
PPP1R15A	0.873742		ACLY	0.936842		PIK3C2B	0.891595		MFAP2	0.924611		CFL1	0.903158		NLGN4Y	0.893271
SUPV3L1	0.873285		ALDOA	0.936613		PLCB4	0.891202		HEXB	0.924338		VDAC1	0.902807		FANCI	0.892885
CCNE1	0.872827		GCDH	0.936384		FZD6	0.890809		SPON1	0.924064		PSMC4	0.902456		PRKCB	0.892498
ACSS1	0.87237		OFD1	0.936156		COL18A1	0.890416		FLNA	0.923791		IL1R2	0.902105		DAZ1	0.892111
GCDH	0.871912		RRM1	0.935927		ITGA8	0.890024		BBS7	0.923518		SLC25A30	0.901754		DAZ3	0.891725
SNU13	0.871455		CDT1	0.935698		ADAMTS9	0.889631		SFRP2	0.923245		PGAM1	0.901404		TANK	0.891338
SKP2	0.870997		DNA2	0.935469		SLC12A7	0.889238		GJA5	0.922972		G6PD	0.901053		FBXO5	0.890951
ZBP1	0.87054		LSM5	0.93524		SPTLC2	0.888845		PRKG2	0.922699		SLC48A1	0.900702		SMC3	0.890565
FCRL2	0.870082		SRSF1	0.935011		GABPA	0.888452		NF2	0.922426		SLC31A1	0.900351		E2F8	0.890178
SRPRB	0.869625		UBE2I	0.934783		PTPN14	0.88806		OAT	0.922152		ALDH3B1	0.9		KRTAP19-7	0.889791
ACSM3	0.869167		MCM4	0.934554		LARS2	0.887667		GATA6	0.921879		PIK3CB	0.899649		IL6R	0.889404
SEC61B	0.86871		SLC5A6	0.934325		HOXD10	0.887274		SLC35B2	0.921606		FCN1	0.899298		INPP5D	0.889018
TNFRSF14	0.868253		SDHAF3	0.934096		SPARC	0.886881		SMAD5	0.921333		NDUFA1	0.898947		KRTAP26-1	0.888631
RHOH	0.867795		CAD	0.933867		TIE1	0.886489		ALDH7A1	0.92106		EBI3	0.898596		IL27RA	0.888244
SLC38A2	0.867338		SLC25A16	0.933638		SOX7	0.886096		KCNJ8	0.920787		HCCS	0.898246		KRTAP22-1	0.887858
MCM5	0.86688		SLC25A1	0.93341		SMAD5	0.885703		THY1	0.920514		RAN	0.897895		ZBP1	0.887471
CFLAR	0.866423		RAN	0.933181		GPIHBP1	0.88531		HOXB2	0.92024		TRIM14	0.897544		TBP	0.887084
MUTYH	0.865965		CENPN	0.932952		SERPINH1	0.884918		P4HA2	0.919967		EPSTI1	0.897193		SIT1	0.886698
GIPR	0.865508		MRPL49	0.932723		PDGFB	0.884525		NEK6	0.919694		CCL13	0.896842		SF3B1	0.886311
DUSP5	0.86505		SOX10	0.932494		GDF3	0.884132		DAG1	0.919421		CARD9	0.896491		CMPK2	0.885924
JUN	0.864593		USP1	0.932265		MLKL	0.883739		NF1	0.919148		CD44	0.89614		TMSB4Y	0.885538
RPA2	0.864135		BARD1	0.932037		ASL	0.883346		WWTR1	0.918875		INPP5D	0.895789		KRTAP13-1	0.885151
PMS1	0.863678		PRDX5	0.931808		TCF12	0.882954		FOXL2	0.918601		TANK	0.895439		IL32	0.884764
SLC28A3	0.86322		EIF3E	0.931579		DDX41	0.882561		GBX2	0.918328		PGK1	0.895088		CDY1	0.884377
ASNS	0.862763		MSH2	0.93135		PSEN2	0.882168		MMP19	0.918055		SLC35D2	0.894737		KRTAP12-2	0.883991
OS9	0.862306		SUCLG1	0.931121		IL15	0.881775		LATS2	0.917782		PRDX1	0.894386		SP110	0.883604
XRN1	0.861848		TMEM186	0.930892		DGAT1	0.881383		GPR161	0.917509		ABCG1	0.894035		VAV1	0.883217
SUV39H1	0.861391		SETDB1	0.930664		TJP1	0.88099		F3	0.917236		RAB7A	0.893684		BPY2	0.882831
MRPS18A	0.860933		HADH	0.930435		EBF1	0.880597		JAG1	0.916963		GPX4	0.893333		PSMB8	0.882444
MRPL54	0.860476		KEAP1	0.930206		IFITM3	0.880204		TGFBR1	0.916689		GPR35	0.892982		EZH2	0.882057
HIST1H2BG	0.860018		E2F1	0.929977		SLC2A7	0.879811		SCN2A	0.916416		SLC22A4	0.892632		LY9	0.881671
CCL25	0.859561		SDR16C5	0.929748		SOCS3	0.879419		ALDH1B1	0.916143		PAK1	0.892281		KRTAP13-3	0.881284
STK4	0.859103		SLC19A2	0.929519		DISC1	0.879026		ADH1C	0.91587		FCGR2B	0.89193		CFLAR	0.880897
AURKAIP1	0.858646		SCP2	0.929291		CTNNA1	0.878633		ADAMTS8	0.915597		SLCO2B1	0.891579		FANCD2	0.88051
NDUFB11	0.858188		SRSF2	0.929062		CALM1	0.87824		CRTAP	0.915324		IL18BP	0.891228		KRTAP20-2	0.880124
PMM2	0.857731		HDAC2	0.928833		AVPR2	0.877848		TPM4	0.915051		PPIA	0.890877		UBE2L6	0.879737
SLC52A2	0.857274		PRC1	0.928604		CETP	0.877455		POFUT2	0.914777		PSMB10	0.890526		ECD	0.87935
TFEB	0.856816		COQ9	0.928375		BDKRB1	0.877062		KCNA5	0.914504		NPC1	0.890175		GINS4	0.878964
SEC13	0.856359		SCD	0.928146		SLC26A6	0.876669		DLG4	0.914231		GBA	0.889825		RBMY1A1	0.878577
NRF1	0.855901		TPX2	0.927918		PDK4	0.876277		FTO	0.913958		PPBP	0.889474		LIN54	0.87819
DUSP2	0.855444		ATAD2	0.927689		CYSLTR1	0.875884		AGRN	0.913685		ATG7	0.889123		GALR3	0.877804
CNR2	0.854986		FOXJ1	0.92746		ADAMTS3	0.875491		SMAD7	0.913412		FTL	0.888772		KIF20B	0.877417
PIM2	0.854529		BCL2	0.927231		SIRT5	0.875098		ANGPTL2	0.913138		SLC40A1	0.888421		CTSW	0.87703
ALG10	0.854071		BBS4	0.927002		TAOK1	0.874705		ADAMTS10	0.912865		COA6	0.88807		PTGDR2	0.876643
MAP3K1	0.853614		NOP2	0.926773		MYLK4	0.874313		HOXB7	0.912592		FCGR3B	0.887719		HELLS	0.876257
UNC93B1	0.853156		ULK2	0.926545		ETS1	0.87392		HOXA5	0.912319		SLC35A4	0.887368		RPA2	0.87587
P2RY10	0.852699		NME2	0.926316		PTPRB	0.873527		WNT5B	0.912046		HLA-DQA2	0.887018		KRTAP6-3	0.875483
DCLRE1C	0.852242		PRDX6	0.926087		HSP90AB1	0.873134		PRKD1	0.911773		ALDH2	0.886667		KRTAP10-6	0.875097
SLC50A1	0.851784		TSC2	0.925858		QRFPR	0.872742		ROR2	0.9115		MERTK	0.886316		CDY2A	0.87471
MTMR14	0.851327		IFT172	0.925629		CAST	0.872349		ABCA8	0.911226		GMPR	0.885965		KRTAP13-2	0.874323
SLC35A2	0.850869		SLC22A5	0.9254		ACSM2A	0.871956		CSNK1G2	0.910953		COX7B	0.885614		HIST1H3A	0.873937
NPBWR2	0.850412		ABCC11	0.925172		JAG2	0.871563		EEA1	0.91068		CD72	0.885263		NEIL3	0.87355
PUS1	0.849954		GSTP1	0.924943		CD59	0.87117		DROSHA	0.910407		MAPK14	0.884912		IFIT5	0.873163
PIF1	0.849497		SNRPG	0.924714		DDX5	0.870778		EXT1	0.910134		RHEB	0.884561		TSPY2	0.872776
PDK1	0.849039		PARP1	0.924485		PODXL	0.870385		HOXA10	0.909861		CD53	0.884211		ESCO2	0.87239
SRP68	0.848582		EIF4B	0.924256		SULT1A3	0.869992		TMEM231	0.909588		PSMA4	0.88386		NEK7	0.872003
SHMT2	0.848124		SIRT1	0.924027		FOXO1	0.869599		SLC39A14	0.909314		LRRK2	0.883509		KRTAP19-3	0.871616
UTP6	0.847667		SLC7A11	0.923799		HLA-E	0.869207		ST3GAL4	0.909041		SAMD9	0.883158		TMPRSS15	0.87123
AUH	0.84721		IFT140	0.92357		ACAD8	0.868814		FLNC	0.908768		AURKA	0.882807		NFKB2	0.870843
JUNB	0.846752		HSPA1B	0.923341		PLEC	0.868421		CAV1	0.908495		STAT6	0.882456		TAS2R39	0.870456
SLC12A6	0.846295		ABCD3	0.923112		SLC35A5	0.868028		SHOX2	0.908222		DTX3L	0.882105		PLK3	0.87007
NDUFAF6	0.845837		MUC5B	0.922883		HARS2	0.867636		FKRP	0.907949		SLC36A4	0.881754		TSPY1	0.869683
NEU1	0.84538		FLVCR1	0.922654		RSPO3	0.867243		SLC38A5	0.907675		HSP90AA1	0.881404		MALT1	0.869296
SOCS3	0.844922		MAPK9	0.922426		LPAR6	0.86685		HOXC8	0.907402		PFN1	0.881053		ULK3	0.86891
SP110	0.844465		CTBP2	0.922197		CNR1	0.866457		B4GALT6	0.907129		B2M	0.880702		KRTAP20-1	0.868523
SLC1A4	0.844007		ECHDC2	0.921968		HOXD1	0.866064		CCDC80	0.906856		ADAR	0.880351		KRTAP21-2	0.868136
EIF2AK3	0.84355		SLC18A1	0.921739		IL1R1	0.865672		MEIS2	0.906583		SLC39A8	0.88		MC3R	0.867749
ACADM	0.843092		HNRNPK	0.92151		INSR	0.865279		EFEMP1	0.90631		ACADVL	0.879649		IKZF4	0.867363
ALDH5A1	0.842635		PRKAA2	0.921281		RAMP2	0.864886		ACVR2A	0.906037		GABARAP	0.879298		CXCR1	0.866976
DDX6	0.842177		UBE2C	0.921053		SLC26A4	0.864493		TRIM32	0.905763		CCRL2	0.878947		ATG5	0.866589
SLC7A5	0.84172		CDK5RAP1	0.920824		LPCAT4	0.864101		ABL1	0.90549		MCOLN1	0.878596		TNFRSF6B	0.866203
SERP1	0.841263		IDH2	0.920595		ITPR3	0.863708		HGF	0.905217		APOBEC3A	0.878246		SH2D1B	0.865816
NEK8	0.840805		LIG1	0.920366		TAS2R5	0.863315		CYP11A1	0.904944		ACO2	0.877895		TIPIN	0.865429
PRIM1	0.840348		HSPA4	0.920137		TAOK2	0.862922		SGCA	0.904671		COX14	0.877544		CEP55	0.865043
SLC25A4	0.83989		SLC25A4	0.919908		NUMB	0.862529		MKKS	0.904398		HLA-DOA	0.877193		SPC25	0.864656
COX18	0.839433		TXNRD2	0.91968		ATP8B1	0.862137		CDKN2A	0.904125		CD300A	0.876842		ATG16L1	0.864269
ISCU	0.838975		OAT	0.919451		PLOD3	0.861744		TTC8	0.903851		PSMA2	0.876491		DAZ4	0.863882
SEC61A1	0.838518		SLC5A1	0.919222		NEDD4	0.861351		B3GALT6	0.903578		NPC2	0.87614		STAT5A	0.863496
ERN1	0.83806		MSH6	0.918993		TBX1	0.860958		HOXA11	0.903305		HK3	0.875789		IRF2	0.863109
RAD9A	0.837603		PMS2	0.918764		CSF3	0.860566		HOXB6	0.903032		GSR	0.875439		GPR32	0.862722
GPR50	0.837145		RBFA	0.918535		KCNJ2	0.860173		CNN1	0.902759		SLC12A6	0.875088		TNIP1	0.862336
TAS2R30	0.836688		AFG3L2	0.918307		CD93	0.85978		CACNB2	0.902486		PILRA	0.874737		S1PR5	0.861949
PREB	0.836231		CCT2	0.918078		TGFBR2	0.859387		ADH1B	0.902213		PSMC5	0.874386		KRTAP12-3	0.861562
EIF4A2	0.835773		SLC38A3	0.917849		ADAMTS4	0.858995		DCLK1	0.901939		MAP3K1	0.874035		FGFBP2	0.861176
VPREB3	0.835316		SLC25A23	0.91762		VIM	0.858602		MYL3	0.901666		TAB2	0.873684		GLP2R	0.860789
METTL3	0.834858		HSPA6	0.917391		HOXB3	0.858209		HOXA4	0.901393		LY6E	0.873333		FUS	0.860402
CR1	0.834401		RNASEH2A	0.917162		NID2	0.857816		RSPO1	0.90112		PSMC1	0.872982		TAS2R3	0.860015
PDIA6	0.833943		PEX5	0.916934		PTCH1	0.857423		IGFBP5	0.900847		SLC6A13	0.872632		DAZ2	0.859629
EDEM2	0.833486		TK1	0.916705		EPHA2	0.857031		TTBK2	0.900574		MAP1LC3B	0.872281		SMC4	0.859242
BTG2	0.833028		TRIM28	0.916476		F2RL3	0.856638		CALD1	0.9003		COX6A1	0.87193		CDY1B	0.858855
PRKCG	0.832571		ESR1	0.916247		TEAD4	0.856245		CYP2E1	0.900027		PSEN1	0.871579		PTPN6	0.858469
EVI2B	0.832113		NACA	0.916018		XRN2	0.855852		SLC43A1	0.899754		SERPING1	0.871228		KRTAP19-4	0.858082
TAS2R8	0.831656		UQCC2	0.915789		FAT4	0.85546		CYP26C1	0.899481		PSMB7	0.870877		SRY	0.857695
B4GALT7	0.831199		CDK4	0.915561		ADAMTS5	0.855067		ATG13	0.899208		REL	0.870526		GPR68	0.857309
TCL1A	0.830741		SLC25A5	0.915332		GNAT1	0.854674		MAP3K7	0.898935		IL21R	0.870175		KRTAP19-2	0.856922
CASP4	0.830284		CP	0.915103		STXBP1	0.854281		XYLT1	0.898662		BNIP3L	0.869825		DNMT3A	0.856535
OST4	0.829826		OXSM	0.914874		LFNG	0.853888		CILP	0.898388		HSD17B4	0.869474		NMUR1	0.856148
LAPTM5	0.829369		GGPS1	0.914645		PLG	0.853496		FKBP10	0.898115		CD58	0.869123		HERC6	0.855762
SEC61G	0.828911		EIF3H	0.914416		MICA	0.853103		MXRA5	0.897842		PTPN6	0.868772		KRTAP10-5	0.855375
TAS1R3	0.828454		ABCC5	0.914188		CLU	0.85271		LAMP1	0.897569		CSF3R	0.868421		GPR52	0.854988
TAS2R20	0.827996		RAB25	0.913959		PINK1	0.852317		ADAMTSL2	0.897296		CBL	0.86807		CST7	0.854602
E2F2	0.827539		FAHD1	0.91373		PTPRK	0.851925		HOXA7	0.897023		NDUFA2	0.867719		AMELY	0.854215
P4HB	0.827081		CCND1	0.913501		SLC14A1	0.851532		HOXA13	0.89675		MDM2	0.867368		PARP12	0.853828
C1GALT1C1	0.826624		SNRPD2	0.913272		CALCRL	0.851139		ADH4	0.896476		HADHB	0.867018		RTP4	0.853442
HERC5	0.826167		SQSTM1	0.913043		POGLUT1	0.850746		MARK1	0.896203		PNPT1	0.866667		KDM6A	0.853055
GPR183	0.825709		DNMT3B	0.912815		CDK10	0.850353		ANGPT1	0.89593		HK2	0.866316		LPAR2	0.852668
FOS	0.825252		PAX2	0.912586		ID3	0.849961		TAGLN	0.895657		PSMA1	0.865965		STK4	0.852282
SMARCB1	0.824794		MSX2	0.912357		SLC26A9	0.849568		B3GAT3	0.895384		HCK	0.865614		PIK3R1	0.851895
PNKP	0.824337		PC	0.912128		NSUN6	0.849175		COL27A1	0.895111		SLC37A2	0.865263		KRTAP23-1	0.851508
BANK1	0.823879		BNIP3L	0.911899		GNB1	0.848782		HOXA3	0.894837		C5AR2	0.864912		KRTAP7-1	0.851121
PHYKPL	0.823422		KLK7	0.91167		C6	0.84839		CEP83	0.894564		PSMC2	0.864561		CDY2B	0.850735
NME1	0.822964		BIRC5	0.911442		SNAI1	0.847997		FZD7	0.894291		SLC6A7	0.864211		CENPK	0.850348
APOBEC3F	0.822507		ATP13A5	0.911213		HOXD8	0.847604		PIK3R2	0.894018		SLC43A2	0.86386		PIP4K2C	0.849961
CDKN1B	0.822049		FOXM1	0.910984		CHRM3	0.847211		FGF7	0.893745		CTSB	0.863509		GPR65	0.849575
SLAMF7	0.821592		GSTA1	0.910755		TSLP	0.846819		CSNK1E	0.893472		FPR3	0.863158		PIK3CD	0.849188
PARP2	0.821134		ACOT8	0.910526		SPHK1	0.846426		TSC1	0.893199		ARF6	0.862807		CD37	0.848801
SSR1	0.820677		RAD18	0.910297		HDAC7	0.846033		SLCO3A1	0.892925		MMP9	0.862456		SUV39H1	0.848415
FFAR1	0.82022		SLC35A1	0.910069		TDGF1	0.84564		DYNLL1	0.892652		NEU1	0.862105		KRTAP25-1	0.848028
TCF3	0.819762		ABCC8	0.90984		DGKE	0.845247		SLCO1C1	0.892379		FFAR2	0.861754		GPR132	0.847641
NEK1	0.819305		ST14	0.909611		TNFRSF10D	0.844855		FZD1	0.892106		CASP4	0.861404		TSPY4	0.847254
SLCO4A1	0.818847		ACSL3	0.909382		GNAI1	0.844462		AEBP1	0.891833		DDX41	0.861053		IL17RA	0.846868
FXN	0.81839		SLC52A2	0.909153		VSX2	0.844069		CYP26A1	0.89156		NCF1	0.860702		SETD2	0.846481
MRPL52	0.817932		HNRNPC	0.908924		AHR	0.843676		PTH2R	0.891287		SLC2A8	0.860351		KIR3DL3	0.846094
NOL11	0.817475		PGC	0.908696		PRPF8	0.843284		CHST14	0.891013		UCP2	0.86		RHOH	0.845708
SLAMF6	0.817017		ACOX1	0.908467		ADCY4	0.842891		SLC51A	0.89074		LY96	0.859649		TSPY8	0.845321
SLC39A8	0.81656		CBS	0.908238		CFH	0.842498		KCNQ4	0.890467		PAK2	0.859298		EDAR	0.844934
SLC3A2	0.816102		PTS	0.908009		HSD17B13	0.842105		DVL3	0.890194		ACSL1	0.858947		CASP4	0.844548
SURF1	0.815645		STK36	0.90778		BMP6	0.841712		MYH9	0.889921		JAK2	0.858596		RBMY1F	0.844161
PPAT	0.815188		SLC20A2	0.907551		PLCG1	0.84132		HOXC9	0.889648		GPR84	0.858246		KRTAP19-8	0.843774
ABCC4	0.81473		CROT	0.907323		PKN1	0.840927		PSD	0.889374		TXNRD1	0.857895		PRY2	0.843387
GPR25	0.814273		HSPB1	0.907094		CYP4F12	0.840534		SLC10A3	0.889101		GPX1	0.857544		HIST2H2AC	0.843001
NSUN5	0.813815		PIGR	0.906865		DGKH	0.840141		CACNA1H	0.888828		RAB5A	0.857193		GPR171	0.842614
ST6GALNAC4	0.813358		HMGCR	0.906636		SLC13A5	0.839749		STK3	0.888555		PSMD14	0.856842		ABCA7	0.842227
TERT	0.8129		NME3	0.906407		SPG7	0.839356		ABCA2	0.888282		ALOX5	0.856491		IL16	0.841841
CAMK1D	0.812443		SLC35A3	0.906178		CYP46A1	0.838963		IGF1	0.888009		CD180	0.85614		GPR18	0.841454
ITCH	0.811985		COMT	0.90595		SNAP25	0.83857		ANXA2	0.887736		ACADS	0.855789		KRTAP6-1	0.841067
PLCG2	0.811528		S100A7	0.905721		SMURF2	0.838178		SLC7A3	0.887462		OGDH	0.855439		KRTAP24-1	0.840681
AGA	0.81107		KIF23	0.905492		SCP2	0.837785		ACTN1	0.887189		VPS35	0.855088		STK26	0.840294
TAS2R46	0.810613		XRCC1	0.905263		ITGA10	0.837392		HOXB5	0.886916		NDUFS6	0.854737		TRAT1	0.839907
PTPN2	0.810156		KDM1A	0.905034		CAMKK2	0.836999		SLC35C1	0.886643		PSAP	0.854386		UTS2	0.83952
NSF	0.809698		BRD4	0.904805		FES	0.836606		MMP16	0.88637		TNFAIP2	0.854035		CSF1	0.839134
CD47	0.809241		NQO1	0.904577		MAP3K12	0.836214		BMPR2	0.886097		RNF213	0.853684		PRKCZ	0.838747
PSMB10	0.808783		SLC2A1	0.904348		OTC	0.835821		IGFBP7	0.885824		MLKL	0.853333		LPAR5	0.83836
MCL1	0.808326		CCT7	0.904119		HOXB8	0.835428		TCF7L2	0.88555		CAMK2D	0.852982		GALT	0.837974
CREB1	0.807868		FIS1	0.90389		CDK17	0.835035		B3GLCT	0.885277		CTSD	0.852632		MUS81	0.837587
HIST2H2BF	0.807411		VDAC2	0.903661		SLC25A27	0.834643		SLC2A13	0.885004		ACAA1	0.852281		SAMD9L	0.8372
CYBB	0.806953		TCP1	0.903432		PKD2	0.83425		EFEMP2	0.884731		IDH1	0.85193		RLN2	0.836814
ALKBH3	0.806496		GABARAP	0.903204		CXCL12	0.833857		PRKG1	0.884458		SLC8B1	0.851579		HIST1H2AB	0.836427
COX5A	0.806038		PMVK	0.902975		CYP2C9	0.833464		BMPR1B	0.884185		CAMK2B	0.851228		CCL15	0.83604
HIST1H3A	0.805581		CCNE2	0.902746		MAP1LC3B	0.833071		TCF12	0.883911		PSTPIP1	0.850877		ULBP3	0.835654
STK26	0.805124		USP7	0.902517		F8	0.832679		ISLR	0.883638		COX8A	0.850526		TRIM14	0.835267
GLA	0.804666		PRKCZ	0.902288		PLPP3	0.832286		CYP7B1	0.883365		TALDO1	0.850175		RBMY1J	0.83488
NDUFA7	0.804209		PRDX3	0.902059		GNAI2	0.831893		GSC	0.883092		CALR	0.849825		GPR25	0.834493
HIST1H2BI	0.803751		CCT6A	0.901831		TP53I3	0.8315		COLGALT1	0.882819		GCLC	0.849474		IRGM	0.834107
VHL	0.803294		SIRT3	0.901602		SAV1	0.831108		CNTN4	0.882546		PSMB1	0.849123		DBF4	0.83372
SIL1	0.802836		DKC1	0.901373		DOCK1	0.830715		CFHR1	0.882273		DDX28	0.848772		BCL11B	0.833333
IKZF3	0.802379		GRHL3	0.901144		SCN9A	0.830322		WDPCP	0.881999		ACTB	0.848421		OTULIN	0.832947
ACSBG1	0.801921		FBL	0.900915		PPM1D	0.829929		PTGER1	0.881726		ABCC5	0.84807		SORL1	0.83256
SRP19	0.801464		RMI1	0.900686		SKI	0.829537		TGFBR2	0.881453		RIPK3	0.847719		TAS2R43	0.832173
VPREB1	0.801006		RSL24D1	0.900458		EPHA7	0.829144		CRK	0.88118		ACAA2	0.847368		KRTAP12-1	0.831787
FANCA	0.800549		PEX19	0.900229		SCN11A	0.828751		CAMK2G	0.880907		LPL	0.847018		PECR	0.8314
S1PR4	0.800091		GPX4	0.9		ADRA2C	0.828358		AKR1C3	0.880634		SLC12A7	0.846667		PRKCH	0.831013
VPS51	0.799634		SLC6A8	0.899771		LCAT	0.827965		HRH1	0.880361		ACSS2	0.846316		RNF168	0.830626
CCT8	0.799177		HMGCS1	0.899542		HOXD9	0.827573		FZD10	0.880087		PKM	0.845965		TBC1D10C	0.83024
RFT1	0.798719		PPA2	0.899314		AGRN	0.82718		NOTCH2	0.879814		S100A12	0.845614		RIPK3	0.829853
SAR1B	0.798262		PRDX1	0.899085		ASXL1	0.826787		SLC41A2	0.879541		KCNQ1	0.845263		HCST	0.829466
MLKL	0.797804		GINS2	0.898856		KIF17	0.826394		INVS	0.879268		SLC43A3	0.844912		RBMY1B	0.82908
ZRSR2	0.797347		FUNDC1	0.898627		ABCG2	0.826002		KCNS2	0.878995		SECTM1	0.844561		PTGER4	0.828693
MTMR8	0.796889		SLC12A7	0.898398		COL21A1	0.825609		TEAD1	0.878722		IKBKE	0.844211		HIST2H3C	0.828306
SMN2	0.796432		TTC19	0.898169		ATP13A2	0.825216		CD55	0.878449		PSEN2	0.84386		HIST1H4A	0.82792
POU2F2	0.795974		XRCC2	0.897941		LIPE	0.824823		SLC25A14	0.878175		FTH1	0.843509		KRTAP10-1	0.827533
BCL2A1	0.795517		MB	0.897712		CERK	0.82443		PAK3	0.877902		SLC2A6	0.843158		RPA3	0.827146
GPR18	0.795059		TRIP13	0.897483		ITGA9	0.824038		HOXC4	0.877629		ATG3	0.842807		APOBEC3F	0.826759
VAV1	0.794602		FAM83D	0.897254		PLSCR1	0.823645		SULF1	0.877356		MRPL17	0.842456		H3F3C	0.826373
HIST1H2BB	0.794145		PEX2	0.897025		ANXA2	0.823252		SLC19A3	0.877083		TICAM2	0.842105		KRTAP27-1	0.825986
ADA	0.793687		PAX3	0.896796		RAMP3	0.822859		KCNA1	0.87681		LTB4R	0.841754		MTMR8	0.825599
ATF2	0.79323		SLC29A1	0.896568		TAB1	0.822467		TCF3	0.876536		PSMB6	0.841404		TXK	0.825213
DOCK2	0.792772		NME4	0.896339		SCN4A	0.822074		XYLT2	0.876263		GSTO1	0.841053		S1PR4	0.824826
RAB24	0.792315		CDKN2A	0.89611		HOXD3	0.821681		SLC7A6	0.87599		IKBKG	0.840702		ABCA2	0.824439
DDX4	0.791857		SLC50A1	0.895881		YWHAE	0.821288		CDH2	0.875717		GSTP1	0.840351		KRTAP4-3	0.824053
MC4R	0.7914		SREBF1	0.895652		CD2AP	0.820896		FUT8	0.875444		PSMB3	0.84		ADA	0.823666
ABCD2	0.790942		APEX1	0.895423		TRIM25	0.820503		HDAC6	0.875171		UQCR11	0.839649		DAXX	0.823279
ORMDL3	0.790485		ACOX3	0.895195		AWAT2	0.82011		SLC44A1	0.874898		RILP	0.839298		UBA52	0.822892
MAP4K1	0.790027		ZWINT	0.894966		BST2	0.819717		PCDHGA6	0.874624		SERPINA1	0.838947		KRTAP10-12	0.822506
IL5RA	0.78957		XRCC5	0.894737		BCAM	0.819324		GALNT11	0.874351		SLC29A3	0.838596		TSPY10	0.822119
SEC11C	0.789113		SRSF3	0.894508		GABARAPL2	0.818932		CD63	0.874078		NCF2	0.838246		CDC25B	0.821732
MPG	0.788655		GSTZ1	0.894279		SLC25A25	0.818539		B4GALT5	0.873805		PSMA7	0.837895		TIRAP	0.821346
BAK1	0.788198		TMPRSS2	0.89405		ADGRF5	0.818146		DCHS1	0.873532		CD47	0.837544		ATG12	0.820959
USP28	0.78774		TIMM10	0.893822		DDX23	0.817753		SUFU	0.873259		SLC11A2	0.837193		DOCK8	0.820572
PRKD2	0.787283		SLC6A11	0.893593		FZD4	0.817361		KCND2	0.872986		SURF1	0.836842		BACH2	0.820186
TRAF3IP3	0.786825		SLC6A14	0.893364		AQP1	0.816968		PALM	0.872712		SLAMF8	0.836491		TRAF5	0.819799
OXSM	0.786368		MKS1	0.893135		LOXL2	0.816575		RSPO3	0.872439		GPR33	0.83614		RBMY1E	0.819412
FOSB	0.78591		PCCB	0.892906		HTRA2	0.816182		SLC29A4	0.872166		VPS29	0.835789		RBMY1D	0.819026
KRT10	0.785453		HIBCH	0.892677		QKI	0.815789		SLC35B4	0.871893		PLK3	0.835439		DEPDC1B	0.818639
TRIM39	0.784995		BMP7	0.892449		TNXB	0.815397		SALL1	0.87162		HCAR2	0.835088		TRAF3IP3	0.818252
UTS2B	0.784538		CENPF	0.89222		GP1BA	0.815004		FHL1	0.871347		PLK4	0.834737		KRTAP12-4	0.817865
LAT2	0.784081		RPA3	0.891991		LIPG	0.814611		HOXC5	0.871073		SLC16A10	0.834386		SELPLG	0.817479
SLC2A11	0.783623		ASCL1	0.891762		PLPP1	0.814218		SERPINF1	0.8708		SLC1A4	0.834035		HIST1H2BI	0.817092
MBOAT4	0.783166		TMEM67	0.891533		EZH1	0.813826		PML	0.870527		SNAP29	0.833684		VCY	0.816705
WIPI1	0.782708		NDUFA4L2	0.891304		MCC	0.813433		WNT2B	0.870254		ETFA	0.833333		HIST1H2AG	0.816319
ATAD5	0.782251		KRT19	0.891076		ATG14	0.81304		EPYC	0.869981		CSF2RB	0.832982		CDKAL1	0.815932
CHAT	0.781793		SIX3	0.890847		CYP1A1	0.812647		C1S	0.869708		RAB8A	0.832632		SLC10A1	0.815545
HIST1H2BF	0.781336		ESRP1	0.890618		PROCR	0.812255		RAB23	0.869435		CD93	0.832281		TSPY3	0.815159
UBE2N	0.780878		XDH	0.890389		HDAC9	0.811862		PDGFA	0.869161		PSMB2	0.83193		HSFY2	0.814772
PELI1	0.780421		GNAS	0.89016		CRYL1	0.811469		EXT2	0.868888		IRAK3	0.831579		IKZF3	0.814385
RAB8A	0.779963		PHYH	0.889931		ETS2	0.811076		ANGPT2	0.868615		PSMA3	0.831228		IKBKE	0.813998
SLC33A1	0.779506		UBE2T	0.889703		APLN	0.810683		ADAMTS12	0.868342		PSMA6	0.830877		CAMK4	0.813612
CTH	0.779048		IFT74	0.889474		IFNGR1	0.810291		P4HA3	0.868069		NDUFV3	0.830526		KRTAP10-11	0.813225
ACO2	0.778591		CRAT	0.889245		TIMMDC1	0.809898		FGF18	0.867796		PLA2G2D	0.830175		LIG1	0.812838
ERAP2	0.778134		SLC34A2	0.889016		F2R	0.809505		SLC25A27	0.867523		NDUFA12	0.829825		PRIM2	0.812452
DNAJC10	0.777676		YWHAZ	0.888787		PMS2	0.809112		CEP41	0.867249		NEDD8	0.829474		CENPM	0.812065
MBD4	0.777219		SORD	0.888558		HNRNPH1	0.80872		CSGALNACT2	0.866976		CFLAR	0.829123		EVI2B	0.811678
SP100	0.776761		ARF1	0.88833		SLC6A3	0.808327		HEY2	0.866703		APAF1	0.828772		NLRP1	0.811292
USF1	0.776304		IKBKB	0.888101		CASP7	0.807934		DGCR8	0.86643		CCL4L2	0.828421		BCL2	0.810905
GTPBP3	0.775846		PIP	0.887872		TNFRSF1B	0.807541		MYL9	0.866157		PFKL	0.82807		HIST1H2BB	0.810518
EHMT1	0.775389		PTMS	0.887643		MTMR2	0.807148		LPIN3	0.865884		COMT	0.827719		TFB1M	0.810131
TRAF5	0.774931		KRT15	0.887414		RAB11A	0.806756		CSNK1G3	0.86561		SIGLEC5	0.827368		BPY2B	0.809745
LIN54	0.774474		AACS	0.887185		MRPL17	0.806363		NEGR1	0.865337		SLC2A9	0.827018		HSPA8	0.809358
POLH	0.774016		GSTO2	0.886957		WNT9B	0.80597		SCN3A	0.865064		BLNK	0.826667		GALP	0.808971
ECHDC1	0.773559		SLC5A8	0.886728		KCNK9	0.805577		CPE	0.864791		PTAFR	0.826316		KRTAP21-1	0.808585
HIST4H4	0.773102		GATA3	0.886499		MYL6	0.805185		SERPING1	0.864518		AURKC	0.825965		HIST1H4I	0.808198
RAC2	0.772644		UQCRHL	0.88627		BMX	0.804792		SLC12A4	0.864245		DLAT	0.825614		HIST1H3B	0.807811
NME1-NME2	0.772187		NFS1	0.886041		MRPL32	0.804399		ROCK2	0.863972		TRAFD1	0.825263		CFL1	0.807425
CHD2	0.771729		SLC2A10	0.885812		TBXA2R	0.804006		C1R	0.863698		FECH	0.824912		ATP12A	0.807038
SIK1	0.771272		NEK4	0.885584		OSBPL5	0.803614		PTPRS	0.863425		BID	0.824561		KRTAP10-2	0.806651
BCL2L11	0.770814		GRHL2	0.885355		BAG3	0.803221		SNAI2	0.863152		FLVCR2	0.824211		FANCA	0.806265
LY96	0.770357		MARK2	0.885126		LYL1	0.802828		SATB2	0.862879		CTSL	0.82386		ATAD5	0.805878
TXNDC5	0.769899		SDHAF4	0.884897		ESM1	0.802435		LDB3	0.862606		SLA	0.823509		HIST1H2AM	0.805491
LPAR5	0.769442		NSF	0.884668		GPAT4	0.802042		TRIO	0.862333		LIPA	0.823158		HIST1H2AJ	0.805104
BRSK1	0.768984		AKR1B10	0.884439		VIP	0.80165		SLC16A1	0.86206		SORL1	0.822807		SP100	0.804718
GEN1	0.768527		WDR61	0.884211		KCNB1	0.801257		SLC35D1	0.861786		LILRA2	0.822456		KRTAP29-1	0.804331
HIST1H2BJ	0.76807		GINS1	0.883982		NOP10	0.800864		KDSR	0.861513		PSMA5	0.822105		ABCD2	0.803944
EIF5A	0.767612		FOXC1	0.883753		ADAM15	0.800471		NSD1	0.86124		CCL3L3	0.821754		BPY2C	0.803558
HIST1H2BC	0.767155		JUN	0.883524		COL23A1	0.800079		FZD2	0.860967		PGD	0.821404		MTM1	0.803171
GTF2H4	0.766697		MCCC2	0.883295		GPR85	0.799686		ADAMTSL3	0.860694		SELPLG	0.821053		GPR19	0.802784
HTR4	0.76624		ABCB9	0.883066		PBX2	0.799293		SMURF1	0.860421		IL6R	0.820702		PTPN7	0.802398
FCGR2B	0.765782		CRYZ	0.882838		PTBP1	0.7989		PTPRD	0.860148		HK1	0.820351		DDX6	0.802011
SEC24D	0.765325		SGK3	0.882609		THBD	0.798507		NUAK1	0.859874		CD81	0.82		KRTAP21-3	0.801624
LY9	0.764867		DNAJB1	0.88238		CDIPT	0.798115		KERA	0.859601		SLC25A13	0.819649		HIST1H2AI	0.801237
NCF4	0.76441		TFF1	0.882151		CSF2RB	0.797722		CFHR3	0.859328		GATB	0.819298		FANCB	0.800851
RASSF1	0.763952		ACOX2	0.881922		B4GALT6	0.797329		MAN2A1	0.859055		TOLLIP	0.818947		HIST1H2BE	0.800464
EPOR	0.763495		CENPU	0.881693		AGPAT4	0.796936		SLC17A7	0.858782		IER3	0.818596		CDR2	0.800077
DBF4	0.763038		TFAP2A	0.881465		DHX38	0.796544		ABCA9	0.858509		SGK3	0.818246		CRADD	0.799691
NOP58	0.76258		PNMT	0.881236		MFNG	0.796151		CASQ2	0.858235		LILRB3	0.817895		CD47	0.799304
PRMT1	0.762123		DHRS11	0.881007		SIRT6	0.795758		CREBBP	0.857962		ADORA3	0.817544		KRTAP10-10	0.798917
SRM	0.761665		KRT8	0.880778		A2M	0.795365		PCDHGA9	0.857689		SPP1	0.817193		HIST1H2AL	0.798531
RNASEH1	0.761208		IFT81	0.880549		ATRX	0.794973		SMAD9	0.857416		FCAR	0.816842		IFITM2	0.798144
UBE2D2	0.76075		CHD8	0.88032		PRKAG2	0.79458		FOXO1	0.857143		MPEG1	0.816491		LSM6	0.797757
CLK1	0.760293		WEE1	0.880092		EDN1	0.794187		LYPD1	0.85687		GBP7	0.81614		LEF1	0.79737
DERL3	0.759835		SLC4A3	0.879863		EGFL7	0.793794		HUNK	0.856597		LGMN	0.815789		SLA	0.796984
USP8	0.759378		BRIP1	0.879634		CD46	0.793401		CYP46A1	0.856323		CEBPA	0.815439		LMNB1	0.796597
DOCK8	0.75892		CLUAP1	0.879405		TPM4	0.793009		ISG15	0.85605		GPR132	0.815088		ITGB2	0.79621
SIT1	0.758463		SERPINB5	0.879176		ADGRG1	0.792616		RARB	0.855777		RAB35	0.814737		PLCB2	0.795824
HIST1H2AG	0.758005		LRP5	0.878947		FBL	0.792223		CTBP1	0.855504		BLVRB	0.814386		KRTAP16-1	0.795437
TBC1D10C	0.757548		FH	0.878719		CHN1	0.79183		ADAMTS16	0.855231		PSMD11	0.814035		SF1	0.79505
IFNLR1	0.757091		LSM4	0.87849		PKN3	0.791438		FZD4	0.854958		ATF3	0.813684		THEMIS	0.794664
LSM10	0.756633		PBK	0.878261		NOS2	0.791045		LGR4	0.854685		CASP5	0.813333		DDB2	0.794277
GALNT2	0.756176		MCM7	0.878032		DLG4	0.790652		SLC13A3	0.854411		BCL2A1	0.812982		TSSK2	0.79389
USP15	0.755718		UBE3A	0.877803		MEF2A	0.790259		CACNA2D1	0.854138		GPR151	0.812632		MAP3K4	0.793503
FTSJ1	0.755261		ATIC	0.877574		SMAD9	0.789866		C1QTNF7	0.853865		CMKLR1	0.812281		CEP135	0.793117
HIST1H2BK	0.754803		RAB3A	0.877346		DDX10	0.789474		FAS	0.853592		ACSL4	0.81193		CREB1	0.79273
YIF1A	0.754346		TBX1	0.877117		HIBCH	0.789081		SLC26A5	0.853319		SLC15A3	0.811579		NRF1	0.792343
MTRF1	0.753888		ECHDC3	0.876888		PRDM16	0.788688		PPARA	0.853046		CLEC12A	0.811228		PRKD2	0.791957
KCNA2	0.753431		DLX3	0.876659		ADAMTS10	0.788295		DPP4	0.852772		ALAS1	0.810877		CSK	0.79157
CHAC1	0.752973		PXMP2	0.87643		GADD45A	0.787903		SLC12A8	0.852499		BCL2L1	0.810526		HIST1H2BM	0.791183
BTN3A2	0.752516		PEX10	0.876201		SLC23A2	0.78751		PCDHGA5	0.852226		MS4A7	0.810175		FAU	0.790797
TP73	0.752059		DHX9	0.875973		ASAP1	0.787117		CYP26B1	0.851953		ENG	0.809825		TRIM39	0.79041
UCHL5	0.751601		IFT46	0.875744		DDX3X	0.786724		PCDHGB5	0.85168		SGK1	0.809474		CDKL4	0.790023
CA1	0.751144		NKX2-5	0.875515		FLNC	0.786332		GALNS	0.851407		PRDX3	0.809123		KRTAP22-2	0.789637
RICTOR	0.750686		ATP7B	0.875286		CFI	0.785939		COL25A1	0.851134		ATP6V1A	0.808772		POC1B	0.78925
ALDH16A1	0.750229		IFT122	0.875057		GPAT2	0.785546		PLAU	0.85086		MRPS22	0.808421		MAL	0.788863
BACH1	0.749771		OMA1	0.874828		GBP4	0.785153		NLGN3	0.850587		PPARG	0.80807		CENPL	0.788476
HIST1H2AE	0.749314		SLC30A9	0.8746		MCAM	0.78476		ZEB2	0.850314		SLC25A11	0.807719		DUSP2	0.78809
MIOS	0.748856		EEF1D	0.874371		SELP	0.784368		HS2ST1	0.850041		GPR141	0.807368		HIST1H4C	0.787703
CALR3	0.748399		CBR3	0.874142		CADM2	0.783975		PTS	0.849768		GLA	0.807018		SDHA	0.787316
CHD1	0.747941		LIG3	0.873913		EPHB1	0.783582		INTU	0.849495		PLEK	0.806667		HIST1H3G	0.78693
UBE2J1	0.747484		RFC2	0.873684		P2RY6	0.783189		SLC26A2	0.849222		SUCNR1	0.806316		HIST1H3I	0.786543
RNASEH2B	0.747027		UQCC1	0.873455		SLC7A1	0.782797		PCDHGA8	0.848948		CLTC	0.805965		CERK	0.786156
SLC39A7	0.746569		SLC7A1	0.873227		DGKZ	0.782404		EPHX1	0.848675		YWHAB	0.805614		INSL3	0.78577
ADGRG5	0.746112		NEIL1	0.872998		ICMT	0.782011		ATG7	0.848402		HRH2	0.805263		DCLRE1C	0.785383
TP53INP1	0.745654		DYNC2LI1	0.872769		DHH	0.781618		RECK	0.848129		NCF4	0.804912		HIST1H2AH	0.784996
QTRT1	0.745197		ELOVL5	0.87254		CCL16	0.781225		TCF21	0.847856		DUSP1	0.804561		RASGRP1	0.784609
TDP1	0.744739		HMGCS2	0.872311		NOD1	0.780833		FOXP1	0.847583		LAP3	0.804211		KRTAP20-3	0.784223
CDK14	0.744282		SNRPA	0.872082		HSD17B11	0.78044		TMEM43	0.847309		MAP3K8	0.80386		LGR6	0.783836
USP16	0.743824		MUC1	0.871854		TSPAN18	0.780047		MYOM2	0.847036		HCRTR1	0.803509		MAF	0.783449
AGXT	0.743367		HNRNPH1	0.871625		RGS5	0.779654		LHX8	0.846763		SCD	0.803158		ARG1	0.783063
SF1	0.742909		ABAT	0.871396		RALGDS	0.779262		RBM20	0.84649		OTULIN	0.802807		HIST1H4F	0.782676
NLRP4	0.742452		SIX2	0.871167		CFLAR	0.778869		RSPH9	0.846217		MARCO	0.802456		KRTAP20-4	0.782289
COPE	0.741995		ATPAF1	0.870938		DHRS7B	0.778476		SGCB	0.845944		GUSB	0.802105		MTFR2	0.781903
PRKD3	0.741537		CLDN4	0.870709		ST3GAL6	0.778083		TMEM237	0.845671		FOS	0.801754		PSTPIP1	0.781516
BIK	0.74108		SLC2A8	0.870481		LIMS1	0.77769		NR1D1	0.845397		PSME2	0.801404		NFATC1	0.781129
PTPN7	0.740622		NSA2	0.870252		NT5E	0.777298		GALNT1	0.845124		SLC6A6	0.801053		VCY1B	0.780742
ARSA	0.740165		HIBADH	0.870023		RALB	0.776905		AXL	0.844851		LYZ	0.800702		KMT2A	0.780356
DNAJC24	0.739707		KLK10	0.869794		LY6H	0.776512		GLT8D2	0.844578		SLC25A5	0.800351		KRT84	0.779969
CTC1	0.73925		DLX6	0.869565		CHST12	0.776119		DDR2	0.844305		OSM	0.8		HRH3	0.779582
UVRAG	0.738792		BCKDHA	0.869336		DCHS1	0.775727		GALNT15	0.844032		PSMD7	0.799649		SLC17A3	0.779196
SAMD9L	0.738335		RAB4A	0.869108		CH25H	0.775334		PPIB	0.843759		NCK1	0.799298		TPR	0.778809
HSCB	0.737877		SLC25A10	0.868879		SH2B1	0.774941		TLN1	0.843485		EIF4A1	0.798947		DHX38	0.778422
SLC47A1	0.73742		RAD1	0.86865		FERMT2	0.774548		GCK	0.843212		P2RY1	0.798596		PIM2	0.778036
CD55	0.736962		LCN2	0.868421		PLD1	0.774156		CDX1	0.842939		CAMK1	0.798246		HIST4H4	0.777649
DERL1	0.736505		RAD51C	0.868192		LRG1	0.773763		SP1	0.842666		MS4A4A	0.797895		SSTR3	0.777262
ATF6B	0.736048		CCT3	0.867963		PTPN12	0.77337		PEG3	0.842393		MRPL23	0.797544		ERAP1	0.776875
SLC2A6	0.73559		SNU13	0.867735		MEOX2	0.772977		MAN1A1	0.84212		FGD2	0.797193		PI4K2B	0.776489
HDAC9	0.735133		BDH1	0.867506		INF2	0.772584		GPC6	0.841846		ATP6V1C1	0.796842		SNRK	0.776102
SIRT4	0.734675		NKX6-1	0.867277		KCNN3	0.772192		GPR173	0.841573		RBX1	0.796491		CDCA7	0.775715
COG3	0.734218		ABCC12	0.867048		MMAB	0.771799		GPR135	0.8413		STX4	0.79614		ADGRG3	0.775329
RASGRP3	0.73376		IFT43	0.866819		TSPAN15	0.771406		DAPK3	0.841027		FFAR3	0.795789		LAIR2	0.774942
MAN2B1	0.733303		PRKCI	0.86659		TPM3	0.771013		DIRAS3	0.840754		MRPL16	0.795439		HIST1H2AK	0.774555
PSMD7	0.732845		SLC1A1	0.866362		TNS1	0.770621		SLC6A6	0.840481		SLC15A4	0.795088		SLBP	0.774169
COA1	0.732388		TFAP2C	0.866133		CD79B	0.770228		PCDHGC3	0.840208		SLC3A2	0.794737		SAMD9	0.773782
TOP1	0.73193		NME6	0.865904		EPHA4	0.769835		PRRX1	0.839934		CLCN7	0.794386		MTERF4	0.773395
CYTH4	0.731473		IFT27	0.865675		CCL21	0.769442		PCDHB12	0.839661		TGFB1	0.794035		USP39	0.773009
RAB30	0.731016		GNPAT	0.865446		GPR161	0.769049		FOXF2	0.839388		CARD6	0.793684		OSM	0.772622
PIK3C2B	0.730558		KLK11	0.865217		MYCN	0.768657		SEMA5B	0.839115		CAMK1D	0.793333		PIP4K2A	0.772235
CYTH1	0.730101		ANLN	0.864989		NCKAP1	0.768264		SRF	0.838842		RALA	0.792982		ADGRF3	0.771848
CSK	0.729643		MAD2L2	0.86476		ARHGAP31	0.767871		C7	0.838569		SLC23A2	0.792632		RLN1	0.771462
GNL3L	0.729186		CKS2	0.864531		RYR3	0.767478		CYP17A1	0.838296		ISCA2	0.792281		DUSP1	0.771075
HBD	0.728728		SLC40A1	0.864302		GALNT15	0.767086		OPTN	0.838022		LILRB4	0.79193		OPTN	0.770688
TAF3	0.728271		SLC26A2	0.864073		KCNJ12	0.766693		ST6GAL2	0.837749		CTSZ	0.791579		CHD1	0.770302
NEB	0.727813		XAB2	0.863844		REV1	0.7663		CFI	0.837476		FPR2	0.791228		GPR150	0.769915
NLRP7	0.727356		UPF1	0.863616		ERCC4	0.765907		SLC35F1	0.837203		DECR1	0.790877		HAUS8	0.769528
MAP3K8	0.726898		LRP6	0.863387		CARD8	0.765515		DLG1	0.83693		TCIRG1	0.790526		PPM1K	0.769142
NCF1	0.726441		CCDC40	0.863158		SULT1C4	0.765122		ATP2A2	0.836657		AHR	0.790175		MAP4K2	0.768755
DNAJC1	0.725984		FADS2	0.862929		NR1D1	0.764729		PTK2	0.836384		STK24	0.789825		HIST1H1B	0.768368
VARS	0.725526		RAD54B	0.8627		BAP1	0.764336		PCDHGA12	0.83611		RB1	0.789474		HIST1H3C	0.767981
CYSLTR1	0.725069		MARK4	0.862471		KMT2D	0.763943		HTR2A	0.835837		MT2A	0.789123		GIMAP4	0.767595
SRP72	0.724611		GPX2	0.862243		SLC24A1	0.763551		MAGEL2	0.835564		WARS	0.788772		PSMB10	0.767208
NR4A1	0.724154		PDPK1	0.862014		ELOVL1	0.763158		CAST	0.835291		ZNFX1	0.788421		ARHGAP11B	0.766821
USP10	0.723696		LDLR	0.861785		HSPB1	0.762765		KCNB2	0.835018		PSMD1	0.78807		ICAM3	0.766435
MYDGF	0.723239		SLC26A3	0.861556		F11R	0.762372		ABCA10	0.834745		SLC6A12	0.787719		FAAH2	0.766048
RAB43	0.722781		CCNF	0.861327		SSTR1	0.76198		GANAB	0.834471		ARSA	0.787368		ARHGAP30	0.765661
HIST1H4B	0.722324		LSM2	0.861098		MAPK11	0.761587		C4A	0.834198		NEK6	0.787018		CTRL	0.765275
SLAMF1	0.721866		DNAJB6	0.86087		JUP	0.761194		CYP1B1	0.833925		OLR1	0.786667		NFATC2	0.764888
ADORA2A	0.721409		ATG101	0.860641		MSN	0.760801		DKK3	0.833652		CD9	0.786316		PLCG1	0.764501
PSMB6	0.720952		DKK1	0.860412		MTRF1L	0.760408		IGFBP3	0.833379		CANX	0.785965		KRT85	0.764114
HCLS1	0.720494		LPCAT3	0.860183		CTNND1	0.760016		PCDHB3	0.833106		RNASE6	0.785614		DOCK2	0.763728
TMED5	0.720037		DNAJC19	0.859954		GALNT18	0.759623		NEK9	0.832833		ANXA5	0.785263		IFNL1	0.763341
SPCS2	0.719579		EMG1	0.859725		PCDH17	0.75923		XPNPEP2	0.832559		MPV17	0.784912		YWHAB	0.762954
CD82	0.719122		DSG3	0.859497		NBR1	0.758837		TPCN1	0.832286		ARSB	0.784561		DDX5	0.762568
MAP3K9	0.718664		HSPE1	0.859268		ASGR1	0.758445		DLST	0.832013		PDSS1	0.784211		HCLS1	0.762181
ETFB	0.718207		KLK5	0.859039		TRIM5	0.758052		GALNT10	0.83174		MAN2B1	0.78386		KRTAP19-1	0.761794
HACL1	0.717749		GUK1	0.85881		COL17A1	0.757659		TBX2	0.831467		PYCARD	0.783509		XRN1	0.761408
SLC38A10	0.717292		PHB	0.858581		PRPF31	0.757266		SERPINB2	0.831194		GK	0.783158		SLC7A6	0.761021
SLC38A9	0.716834		ARID1A	0.858352		RAG1	0.756874		PCDHGA10	0.830921		EPS15	0.782807		PPIE	0.760634
ODC1	0.716377		GSS	0.858124		KLHL2	0.756481		PCDHGB6	0.830647		MR1	0.782456		FLT3LG	0.760247
DNAJC4	0.715919		MLST8	0.857895		MMP15	0.756088		IGF2R	0.830374		ATP6V0D2	0.782105		DIABLO	0.759861
MBD1	0.715462		ZIC1	0.857666		ELOVL7	0.755695		ATF4	0.830101		NTSR1	0.781754		ERCC3	0.759474
E2F5	0.715005		HK2	0.857437		CAPN2	0.755302		ROR1	0.829828		VAMP8	0.781404		SLC43A1	0.759087
BAZ2A	0.714547		NUDT19	0.857208		CHST7	0.75491		TUB	0.829555		PTPN2	0.781053		YWHAZ	0.758701
HIST1H4C	0.71409		CCT5	0.856979		SLC25A13	0.754517		STXBP1	0.829282		GPR65	0.780702		SYNJ1	0.758314
TEC	0.713632		FDPS	0.856751		AMOTL2	0.754124		SOD2	0.829008		CSF2RA	0.780351		CEP152	0.757927
TCF19	0.713175		GSTA4	0.856522		NR1D2	0.753731		PCDHB16	0.828735		PTGER4	0.78		P2RY11	0.757541
TAF9	0.712717		WNT4	0.856293		PIK3C2A	0.753339		SHANK1	0.828462		NLRP12	0.779649		POLG	0.757154
SLC17A9	0.71226		TCTN1	0.856064		RGL2	0.752946		SLIT2	0.828189		SYNJ1	0.779298		ZC3H12A	0.756767
DPEP2	0.711802		MFN1	0.855835		LCLAT1	0.752553		HOXD11	0.827916		ACSM5	0.778947		SLC5A2	0.756381
GPRC5D	0.711345		RDH10	0.855606		IL3RA	0.75216		PCDHGA11	0.827643		ABCC3	0.778596		KIF3A	0.755994
DPEP1	0.710887		TSPAN8	0.855378		GAN	0.751767		LMOD1	0.82737		ATP6V0D1	0.778246		TRMU	0.755607
TRMT2B	0.71043		LSM3	0.855149		ADAMTS18	0.751375		GPC1	0.827096		CFP	0.777895		TRRAP	0.75522
SLC25A6	0.709973		BCAT2	0.85492		INPP5K	0.750982		AJUBA	0.826823		CYP27A1	0.777544		SAMSN1	0.754834
ARHGAP9	0.709515		CLDN7	0.854691		LPCAT2	0.750589		PCDHGB7	0.82655		BAK1	0.777193		TNIP3	0.754447
EIF5B	0.709058		SIN3A	0.854462		ADGRL4	0.750196		SCN2B	0.826277		GPR31	0.776842		TOX	0.75406
SPCS3	0.7086		SLC35E1	0.854233		IFITM2	0.749804		PCDHB14	0.826004		ATP6V0C	0.776491		NCR2	0.753674
SASS6	0.708143		POLD2	0.854005		DCLK2	0.749411		C4B	0.825731		SLC16A3	0.77614		BRPF1	0.753287
TXNDC11	0.707685		ATP6V1C1	0.853776		ST8SIA5	0.749018		MAP3K4	0.825458		ME1	0.775789		MAST3	0.7529
PCCB	0.707228		TMPRSS3	0.853547		PSMC1	0.748625		NDST1	0.825184		FGR	0.775439		SLC25A15	0.752514
HIST2H2AA4	0.70677		KMT2C	0.853318		PPP2CB	0.748233		PCDHGA7	0.824911		MTMR14	0.775088		ADRB1	0.752127
ANK1	0.706313		SNRPF	0.853089		PIK3C3	0.74784		PCSK9	0.824638		PSMD13	0.774737		TRIM38	0.75174
HIST1H2AD	0.705855		UGT1A6	0.85286		DUSP23	0.747447		PCDHB9	0.824365		VDAC2	0.774386		PPP1CA	0.751353
EIF2S3	0.705398		SNAI2	0.852632		INHBB	0.747054		PCDHB7	0.824092		ATP13A3	0.774035		INPP4B	0.750967
C1GALT1	0.704941		NPHP1	0.852403		RAPGEF1	0.746661		SEMA5A	0.823819		TEC	0.773684		TOX2	0.75058
NOP56	0.704483		RSPH1	0.852174		CAMKK1	0.746269		PCDHGA2	0.823545		CLEC4D	0.773333		ZNF143	0.750193
CAMKMT	0.704026		EN1	0.851945		B3GNT3	0.745876		GALNT5	0.823272		MRPL34	0.772982		KDM5A	0.749807
KDM6A	0.703568		CLCA2	0.851716		METTL14	0.745483		GIP	0.822999		GPR82	0.772632		ADORA2A	0.74942
LYL1	0.703111		DVL1	0.851487		PCBP2	0.74509		CBR1	0.822726		CBR1	0.772281		ARHGAP9	0.749033
DNAJC5B	0.702653		RUVBL2	0.851259		LARS	0.744698		CYP19A1	0.822453		NME2	0.77193		TAGAP	0.748647
RGS2	0.702196		EBP	0.85103		AMOTL1	0.744305		HOMER1	0.82218		CLEC6A	0.771579		ADCY7	0.74826
RBM4	0.701738		PKM	0.850801		MRPL33	0.743912		UCN2	0.821907		DNAJB11	0.771228		AIRE	0.747873
TLK1	0.701281		CHD4	0.850572		LAMB4	0.743519		GALNT12	0.821633		MRPL40	0.770877		SLC25A20	0.747486
HHEX	0.700823		AK2	0.850343		LEPR	0.743126		TRPC6	0.82136		VSIG4	0.770526		METTL17	0.7471
ICAM3	0.700366		CELSR2	0.850114		MGST2	0.742734		JAZF1	0.821087		UGP2	0.770175		RAC2	0.746713
EIF2A	0.699909		HNRNPU	0.849886		CARD6	0.742341		SLC5A3	0.820814		CUL1	0.769825		H2AFB1	0.746326
ARL1	0.699451		CASK	0.849657		PTPRG	0.741948		IFITM1	0.820541		GSTK1	0.769474		UBE2N	0.74594
UBE2J2	0.698994		RBMX	0.849428		P3H1	0.741555		GPR68	0.820268		CHMP2B	0.769123		AGA	0.745553
POLD4	0.698536		FZD6	0.849199		HSPA2	0.741163		FAT1	0.819995		TACR2	0.768772		DAPK2	0.745166
DEPDC5	0.698079		EHMT2	0.84897		SERPINF2	0.74077		MYL6	0.819721		LY86	0.768421		SRSF7	0.74478
LRRK2	0.697621		BCL2L1	0.848741		NQO1	0.740377		FNDC1	0.819448		ROCK1	0.76807		BTN3A1	0.744393
SMPD2	0.697164		PEX13	0.848513		GSN	0.739984		ITGBL1	0.819175		VPS33A	0.767719		LAPTM5	0.744006
AGMAT	0.696706		LARS	0.848284		KARS	0.739592		WLS	0.818902		TNFRSF10B	0.767368		CGA	0.743619
PRKCD	0.696249		BCKDHB	0.848055		TSPAN14	0.739199		PCDHB10	0.818629		TNFSF15	0.767018		E2F7	0.743233
CASP10	0.695791		CCNE1	0.847826		SEC16B	0.738806		PCSK1	0.818356		SLC2A3	0.766667		PDE6B	0.742846
PAN2	0.695334		CUL4A	0.847597		KCNC4	0.738413		HTR1F	0.818082		TXN	0.766316		ANAPC1	0.742459
IDH3A	0.694876		SEC63	0.847368		TUSC3	0.73802		NR1D2	0.817809		POMP	0.765965		CHD2	0.742073
FANCG	0.694419		TIMM17A	0.84714		FCGRT	0.737628		ADAMTSL1	0.817536		GPBAR1	0.765614		ARHGDIB	0.741686
TMC6	0.693962		SNRPB	0.846911		ADGRG6	0.737235		NKX3-2	0.817263		CEBPB	0.765263		ABCC1	0.741299
PPIB	0.693504		KLK6	0.846682		CHRNA7	0.736842		PDLIM7	0.81699		PRTN3	0.764912		LDHB	0.740913
CTU2	0.693047		AGO2	0.846453		SLC12A5	0.736449		CES1	0.816717		UBE2D1	0.764561		NFKBIB	0.740526
IL16	0.692589		MZF1	0.846224		HNRNPM	0.736057		OPCML	0.816444		UBD	0.764211		UBE2D2	0.740139
CYBA	0.692132		AK4	0.845995		PLXND1	0.735664		TWIST2	0.81617		ATF6	0.76386		STK39	0.739753
CNOT7	0.691674		BAG3	0.845767		MYL12A	0.735271		SGCD	0.815897		CDKN1A	0.763509		ETS1	0.739366
DNAJC14	0.691217		POLR1D	0.845538		TSPAN6	0.734878		LCA5	0.815624		GCH1	0.763158		RHOG	0.738979
NANS	0.690759		TACSTD2	0.845309		SOX11	0.734485		ROBO1	0.815351		NEU3	0.762807		ABCG1	0.738592
DARS	0.690302		MPST	0.84508		HMGB1	0.734093		FAT4	0.815078		ATOX1	0.762456		WDR82	0.738206
IER2	0.689844		RANGAP1	0.844851		DNM2	0.7337		GLIS2	0.814805		ADAM10	0.762105		PREP	0.737819
TBC1D25	0.689387		WNT3	0.844622		WFS1	0.733307		FST	0.814532		CSK	0.761754		MBNL1	0.737432
SMC6	0.68893		GCSH	0.844394		AGPAT5	0.732914		CPN2	0.814258		SLC4A7	0.761404		MECP2	0.737046
HIST1H3J	0.688472		CTPS2	0.844165		DSCAM	0.732522		BHLHE40	0.813985		HCAR3	0.761053		BORA	0.736659
DSN1	0.688015		PRSS8	0.843936		ST6GALNAC6	0.732129		CACNA1G	0.813712		LGALS3	0.760702		ZNF367	0.736272
WDR33	0.687557		RET	0.843707		MGLL	0.731736		ELANE	0.813439		MRPS18C	0.760351		BAK1	0.735886
HARS	0.6871		KRT18	0.843478		POLK	0.731343		SDC1	0.813166		VAV1	0.76		TLK1	0.735499
CEP97	0.686642		SMYD2	0.843249		COLGALT1	0.730951		ACAD11	0.812893		PICALM	0.759649		NLRP6	0.735112
TAPBPL	0.686185		KRT7	0.843021		IFI44	0.730558		DRD1	0.81262		LPAR5	0.759298		PLRG1	0.734725
CCNT2	0.685727		YWHAE	0.842792		CCL23	0.730165		PCDHA3	0.812346		MAP3K3	0.758947		POLRMT	0.734339
DAXX	0.68527		CHAF1B	0.842563		TEF	0.729772		AMBRA1	0.812073		AP2M1	0.758596		SLAMF1	0.733952
RCL1	0.684812		DNAJA4	0.842334		STAT5B	0.729379		PCDHB13	0.8118		MAP3K11	0.758246		DR1	0.733565
UGT8	0.684355		ASH1L	0.842105		FIS1	0.728987		OLFML2B	0.811527		SLC25A37	0.757895		EBP	0.733179
MAP4K2	0.683898		AGR2	0.841876		MCU	0.728594		EPHA2	0.811254		FABP4	0.757544		PKN1	0.732792
BIN1	0.68344		LY6D	0.841648		BCS1L	0.728201		NTRK3	0.810981		HPRT1	0.757193		RGPD1	0.732405
GUSB	0.682983		AGPAT2	0.841419		CDK9	0.727808		SLC2A4	0.810707		FBP1	0.756842		CTC1	0.732019
TMEM258	0.682525		SLC7A2	0.84119		MAP4K4	0.727416		EDNRA	0.810434		CTSH	0.756491		HBB	0.731632
CDKN2C	0.682068		CHCHD2	0.840961		CLEC3B	0.727023		GRM5	0.810161		IL13RA1	0.75614		SLCO4C1	0.731245
NLRP11	0.68161		EMD	0.840732		ABL2	0.72663		CSMD1	0.809888		LAT2	0.755789		TRIM68	0.730858
LHX3	0.681153		TOMM7	0.840503		TMEM231	0.726237		KCNK2	0.809615		DNMT1	0.755439		MAGOH	0.730472
IMP4	0.680695		PDHX	0.840275		GPR146	0.725844		AKR1C1	0.809342		FIG4	0.755088		GLE1	0.730085
PRELID1	0.680238		NFYA	0.840046		S1PR1	0.725452		P4HB	0.809069		MAP3K2	0.754737		KAT2B	0.729698
PSAT1	0.67978		PARK7	0.839817		AKR1C1	0.725059		CXCL9	0.808795		HAVCR2	0.754386		CDKL2	0.729312
UPF2	0.679323		TMC4	0.839588		IFI44L	0.724666		SP6	0.808522		LILRA5	0.754035		ZRSR2	0.728925
DUSP22	0.678866		PRDX2	0.839359		MGST3	0.724273		DGKB	0.808249		KLF4	0.753684		PPIL2	0.728538
TRIM73	0.678408		PAX9	0.83913		PTPRN2	0.723881		GABARAPL2	0.807976		IGSF6	0.753333		USP4	0.728152
SSR3	0.677951		BMI1	0.838902		IFT43	0.723488		RDH5	0.807703		NAGLU	0.752982		PLCD1	0.727765
AEN	0.677493		ACOT4	0.838673		RAG2	0.723095		MYOM1	0.80743		CTRL	0.752632		JARID2	0.727378
SLC16A7	0.677036		CLCN2	0.838444		SPTAN1	0.722702		PCDHGA4	0.807157		HVCN1	0.752281		ALAS2	0.726991
PDCD4	0.676578		UBA1	0.838215		C7	0.72231		CCDC39	0.806883		HLA-DQB2	0.75193		OGFR	0.726605
MDM4	0.676121		SQLE	0.837986		ROBO1	0.721917		NRP1	0.80661		FOSL1	0.751579		TGIF2LY	0.726218
NLRP14	0.675663		SLC39A4	0.837757		OSMR	0.721524		CACNB4	0.806337		COPE	0.751228		USP15	0.725831
TRMT1	0.675206		SF3B3	0.837529		POLRMT	0.721131		GALNT13	0.806064		HSD17B11	0.750877		TMIGD2	0.725445
JCHAIN	0.674748		CPD	0.8373		RHOC	0.720738		INSRR	0.805791		CAMK1G	0.750526		PTGDR	0.725058
ELAVL1	0.674291		RBBP4	0.837071		PMP22	0.720346		FGF5	0.805518		NAAA	0.750175		YARS2	0.724671
CXXC1	0.673833		SIX1	0.836842		TEAD2	0.719953		PTGIS	0.805244		NFE2L2	0.749825		DHX36	0.724285
RIC1	0.673376		NUDT12	0.836613		CDC5L	0.71956		ANG	0.804971		STX6	0.749474		PFN1	0.723898
B4GALT4	0.672919		FGFR2	0.836384		ERF	0.719167		CHST15	0.804698		TXN2	0.749123		SLC25A25	0.723511
ORC5	0.672461		CCT4	0.836156		CDC37	0.718775		MASP1	0.804425		TYMP	0.748772		TMC8	0.723125
SETDB2	0.672004		DNAH5	0.835927		PDE9A	0.718382		RORB	0.804152		UBE2L3	0.748421		TRIM11	0.722738
SRCAP	0.671546		BECN1	0.835698		KCNN2	0.717989		CDKL1	0.803879		RAP1B	0.74807		INPP5F	0.722351
NGLY1	0.671089		TMEM177	0.835469		RALBP1	0.717596		ABCG4	0.803606		DHRS4L2	0.747719		HNRNPA2B1	0.721964
LY86	0.670631		FARSA	0.83524		TMEM43	0.717203		NAP1L5	0.803332		PLD4	0.747368		FOXO1	0.721578
ALOX5	0.670174		GMPS	0.835011		SLC30A4	0.716811		NIM1K	0.803059		PLA2G7	0.747018		CKAP2	0.721191
SGPP1	0.669716		DPM2	0.834783		IGFBP7	0.716418		NTM	0.802786		RPN1	0.746667		PTGER2	0.720804
MCEE	0.669259		ATG16L1	0.834554		SLC1A7	0.716025		NALCN	0.802513		IL17RA	0.746316		MAP3K5	0.720418
SYNGR1	0.668801		GNMT	0.834325		JAM3	0.715632		HOXB3	0.80224		SLC22A16	0.745965		TMSB4X	0.720031
WDR43	0.668344		ACOT2	0.834096		RBFOX2	0.71524		HOXC6	0.801967		RAB9A	0.745614		SP2	0.719644
NHEJ1	0.667887		SMUG1	0.833867		KLHL20	0.714847		IGDCC4	0.801694		ALOX5AP	0.745263		NCAPD3	0.719258
SCN3A	0.667429		SPTLC3	0.833638		SUGT1	0.714454		MAF	0.80142		IMMT	0.744912		RORA	0.718871
GPX7	0.666972		RAD9A	0.83341		CALCOCO2	0.714061		GALNT16	0.801147		GNS	0.744561		NUP153	0.718484
PIK3AP1	0.666514		CHCHD4	0.833181		GJA4	0.713668		RAB1A	0.800874		GALC	0.744211		ATP2A1	0.718097
ERP29	0.666057		DSN1	0.832952		MTMR9	0.713276		ZNF500	0.800601		APOC1	0.74386		ZC3HAV1	0.717711
CSNK1G3	0.665599		EIF6	0.832723		CPD	0.712883		PORCN	0.800328		MYL6	0.743509		TGFB1	0.717324
RSAD1	0.665142		PEMT	0.832494		ATG9A	0.71249		SLC4A2	0.800055		MAP3K14	0.743158		DRD3	0.716937
MANBA	0.664684		TRIM24	0.832265		GUCA1B	0.712097		CNTN3	0.799781		SORT1	0.742807		TMC6	0.716551
EXOSC1	0.664227		SHMT1	0.832037		GNG11	0.711705		B4GAT1	0.799508		PLTP	0.742456		SLC25A22	0.716164
PHF6	0.663769		DNAJA3	0.831808		TFPI	0.711312		PLEC	0.799235		RHOG	0.742105		RBL1	0.715777
LSM8	0.663312		NME7	0.831579		TMEM18	0.710919		CHST3	0.798962		ATP6V0A1	0.741754		SLC28A2	0.715391
DUSP26	0.662855		FGFR3	0.83135		DFFA	0.710526		TNFRSF1A	0.798689		HSPA6	0.741404		TTF2	0.715004
ARID3A	0.662397		MUC16	0.831121		MOV10	0.710134		CD81	0.798416		TNFSF13	0.741053		EED	0.714617
DAPP1	0.66194		EPHX1	0.830892		CCL14	0.709741		DLL1	0.798143		PLAUR	0.740702		PDE12	0.71423
GSTP1	0.661482		CDK16	0.830664		PTBP2	0.709348		RUNX1	0.797869		HCLS1	0.740351		CDKL1	0.713844
SSR2	0.661025		HDAC11	0.830435		TTC21B	0.708955		RARG	0.797596		APOC2	0.74		RNF213	0.713457
OGT	0.660567		PIP4K2C	0.830206		SNCA	0.708562		KCNJ12	0.797323		MAF	0.739649		USP20	0.71307
DCPS	0.66011		AKR1C2	0.829977		EXOC1	0.70817		MYL4	0.79705		LILRA6	0.739298		TSPYL2	0.712684
EIF5	0.659652		USP30	0.829748		WDR48	0.707777		MGAT4B	0.796777		VIM	0.738947		ID2	0.712297
ERLEC1	0.659195		PGR	0.829519		B3GNT2	0.707384		EXTL2	0.796504		PDE12	0.738596		TAF3	0.71191
TAF5	0.658737		HSF1	0.829291		MPDZ	0.706991		AOX1	0.796231		SLC18B1	0.738246		NEDD1	0.711524
PUS3	0.65828		DNAJB2	0.829062		GXYLT1	0.706599		MMP17	0.795957		FNIP2	0.737895		SMN2	0.711137
FA2H	0.657823		SNRPE	0.828833		NAT10	0.706206		CD59	0.795684		NAIP	0.737544		INPP4A	0.71075
NFKBIB	0.657365		S100A14	0.828604		PCCA	0.705813		FGF1	0.795411		UBE2F	0.737193		CDC14A	0.710363
SLC12A3	0.656908		CRB3	0.828375		PCDHB3	0.70542		IRS1	0.795138		HTT	0.736842		ELF1	0.709977
ATP2A3	0.65645		ORC6	0.828146		KCNK5	0.705027		IFITM3	0.794865		PLA2G4A	0.736491		TRAFD1	0.70959
CNR1	0.655993		FAHD2B	0.827918		MSRB3	0.704635		ADH5	0.794592		GALNS	0.73614		CEP78	0.709203
MOB1A	0.655535		XBP1	0.827689		TCF7L1	0.704242		TUSC3	0.794318		IGF2R	0.735789		SPO11	0.708817
ITFG2	0.655078		ZMYND10	0.82746		E2F4	0.703849		ACVRL1	0.794045		DDX3X	0.735439		NOG	0.70843
TMEM59	0.65462		KIF3B	0.827231		BACE2	0.703456		BBIP1	0.793772		MEF2C	0.735088		SLC52A1	0.708043
ORMDL1	0.654163		HSPB8	0.827002		MRPL50	0.703064		GPR1	0.793499		IDH3G	0.734737		MTO1	0.707657
STUB1	0.653705		LAMP2	0.826773		XAF1	0.702671		KCNS3	0.793226		CRYL1	0.734386		GTPBP10	0.70727
ERP44	0.653248		CSNK1A1	0.826545		MAGI1	0.702278		HS6ST2	0.792953		HTR7	0.734035		ZNFX1	0.706883
WDR45	0.65279		MYB	0.826316		SDCBP	0.701885		SPTLC1	0.79268		LIMK1	0.733684		OTUB1	0.706497
EPRS	0.652333		GSTM3	0.826087		CACNG8	0.701493		ILK	0.792406		RIN3	0.733333		TAPBP	0.70611
EIF2S2	0.651876		NONO	0.825858		ADAMTSL2	0.7011		SHC1	0.792133		SRXN1	0.732982		RASSF1	0.705723
SYS1	0.651418		FAHD2A	0.825629		CD320	0.700707		DCLK3	0.79186		EVI2B	0.732632		RASGRP2	0.705336
OAZ1	0.650961		HTT	0.8254		PEMT	0.700314		SCN4B	0.791587		FOSB	0.732281		CD82	0.70495
RBBP4	0.650503		MAT2A	0.825172		FRMD8	0.699921		B4GALT4	0.791314		ABCD1	0.73193		MBP	0.704563
TAMM41	0.650046		ASNS	0.824943		PNP	0.699529		MRGPRF	0.791041		UBE2D3	0.731579		SH3KBP1	0.704176
NMS	0.649588		IMPDH2	0.824714		OIT3	0.699136		HS3ST3A1	0.790768		ATP6V1B2	0.731228		PNP	0.70379
CHST12	0.649131		CERS4	0.824485		EFNB1	0.698743		RSAD2	0.790494		CTSA	0.730877		CARD8	0.703403
OXCT2	0.648673		TBX6	0.824256		APOL1	0.69835		CXCL12	0.790221		EIF4E	0.730526		RNASEL	0.703016
ICAM2	0.648216		DSC2	0.824027		NDST1	0.697958		PDGFD	0.789948		CPT2	0.730175		SLC7A5	0.70263
TSC22D3	0.647758		CLDN3	0.823799		SCARB1	0.697565		NOTCH3	0.789675		SLC47A1	0.729825		PPP1CC	0.702243
RPUSD2	0.647301		IGF1R	0.82357		DLC1	0.697172		VDR	0.789402		MMP12	0.729474		HSPA1L	0.701856
KCNN4	0.646844		SREBF2	0.823341		STX2	0.696779		EXTL3	0.789129		TLN1	0.729123		HDAC10	0.701469
DERL2	0.646386		SLC44A4	0.823112		GUK1	0.696386		DRD4	0.788856		DOCK2	0.728772		NUP98	0.701083
PI4K2B	0.645929		SLC25A37	0.822883		LZTR1	0.695994		AMACR	0.788582		TFRC	0.728421		STYX	0.700696
PGM3	0.645471		SUV39H2	0.822654		ADAMTSL1	0.695601		PDLIM3	0.788309		C9orf72	0.72807		CRKL	0.700309
PCF11	0.645014		AXIN1	0.822426		NLK	0.695208		GRIA3	0.788036		STAT5A	0.727719		MUTYH	0.699923
MCPH1	0.644556		DNAAF3	0.822197		GABRD	0.694815		LRP1	0.787763		RAB10	0.727368		MIS12	0.699536
SLC2A3	0.644099		BTF3	0.821968		KLF11	0.694423		ZYX	0.78749		P2RY6	0.727018		LSM8	0.699149
KMT2E	0.643641		MAPK15	0.821739		ATP2B4	0.69403		LRIG1	0.787217		RNASE2	0.726667		DCP2	0.698763
PEX16	0.643184		PCM1	0.82151		UGCG	0.693637		SAV1	0.786943		PLIN2	0.726316		SLA2	0.698376
DUSP28	0.642726		SLC6A9	0.821281		SHPRH	0.693244		RAB31	0.78667		ATP6V0E1	0.725965		PPIL3	0.697989
TMC8	0.642269		SNRPD1	0.821053		NLRP1	0.692852		CERS5	0.786397		GADD45B	0.725614		KRT72	0.697602
POMC	0.641812		SNRPD3	0.820824		MAOA	0.692459		CDK4	0.786124		ACP5	0.725263		PTPN4	0.697216
TIMM9	0.641354		CEACAM5	0.820595		C1orf54	0.692066		P3H3	0.785851		MITF	0.724912		SNRNP200	0.696829
STX17	0.640897		STIP1	0.820366		PER1	0.691673		LGALS1	0.785578		RAB5C	0.724561		RNF31	0.696442
DCK	0.640439		RAB11B	0.820137		PLA2G4C	0.69128		MITF	0.785305		AXL	0.724211		PARP10	0.696056
NR4A2	0.639982		CKS1B	0.819908		TXNIP	0.690888		OSR1	0.785031		SNX5	0.72386		TRPC3	0.695669
PSME2	0.639524		FAN1	0.81968		PHOSPHO1	0.690495		ACVR1	0.784758		FOLR2	0.723509		MAP4K1	0.695282
ARHGAP25	0.639067		NHP2	0.819451		EFTUD2	0.690102		MAN1C1	0.784485		LDHAL6B	0.723158		RNF4	0.694896
USP48	0.638609		SMARCA4	0.819222		PLD2	0.689709		PTK7	0.784212		LRRC25	0.722807		CDKN1B	0.694509
CCND2	0.638152		AK1	0.818993		EDNRB	0.689317		ADCYAP1R1	0.783939		TPP1	0.722456		ATP2A3	0.694122
MYL2	0.637694		LSS	0.818764		ADAMTS6	0.688924		ZIM2	0.783666		OPN3	0.722105		RBL2	0.693735
APOM	0.637237		CYP2B6	0.818535		MEOX1	0.688531		GDF6	0.783393		SDCBP	0.721754		GRAP2	0.693349
CRELD2	0.63678		NOTCH2	0.818307		WARS	0.688138		TAOK1	0.783119		LGALS3BP	0.721404		LCP1	0.692962
DEF6	0.636322		DNAL1	0.818078		GRB10	0.687745		GPC4	0.782846		CD276	0.721053		LIN37	0.692575
VWA7	0.635865		RDH13	0.817849		CDH13	0.687353		DKK2	0.782573		GPNMB	0.720702		HPRT1	0.692189
RABGGTB	0.635407		CYP2J2	0.81762		MCF2L	0.68696		CHRNA1	0.7823		ADRM1	0.720351		NUP107	0.691802
PRDX4	0.63495		MAP2	0.817391		SEC62	0.686567		GPC3	0.782027		SNCA	0.72		EPS15	0.691415
PLD4	0.634492		SLC35A2	0.817162		HMG20A	0.686174		SP5	0.781754		ISCU	0.719649		RFWD3	0.691029
RBM15	0.634035		PEX11A	0.816934		MYL12B	0.685782		UTS2R	0.78148		KCNJ2	0.719298		FASTKD5	0.690642
TTN	0.633577		CHTF18	0.816705		PDE7B	0.685389		GREM2	0.781207		GPX3	0.718947		CEP120	0.690255
NPRL2	0.63312		MTHFD2	0.816476		ELK4	0.684996		LSAMP	0.780934		GPR183	0.718596		UBE2D3	0.689869
SLC16A13	0.632662		CDCA3	0.816247		KIF1C	0.684603		SPOP	0.780661		IL1RAP	0.718246		JUNB	0.689482
USP3	0.632205		DLX2	0.816018		ARHGEF15	0.684211		ARNT	0.780388		PDE6D	0.717895		EDARADD	0.689095
PRDM2	0.631747		SUMO2	0.815789		KMT5A	0.683818		POR	0.780115		SIGLEC10	0.717544		CLEC2B	0.688708
LMAN2	0.63129		GUF1	0.815561		SULT1C2	0.683425		GJA1	0.779842		SUMF1	0.717193		MLYCD	0.688322
ZNF274	0.630833		DNAJC30	0.815332		PXDN	0.683032		CHSY3	0.779568		CST3	0.716842		CENPH	0.687935
BMS1	0.630375		CHDH	0.815103		YES1	0.682639		SLC38A11	0.779295		PLD3	0.716491		MSN	0.687548
AARS	0.629918		RFC1	0.814874		RILP	0.682247		GPR153	0.779022		PLCB2	0.71614		NCAPH2	0.687162
ACAP1	0.62946		IRX3	0.814645		TSPAN4	0.681854		PRPH2	0.778749		EP300	0.715789		ASF1A	0.686775
PTPRCAP	0.629003		DGAT1	0.814416		PLXNA2	0.681461		TRPC3	0.778476		DHRS7	0.715439		SF3A1	0.686388
MYBL2	0.628545		SPINT2	0.814188		RDX	0.681068		SRPX2	0.778203		VASP	0.715088		TAF7	0.686002
COG6	0.628088		SIX5	0.813959		PDLIM5	0.680676		IFIT1	0.77793		JUND	0.714737		KMT2E	0.685615
KLF2	0.62763		SLIRP	0.81373		ARMS2	0.680283		MAN1B1	0.777656		C9	0.714386		ARF6	0.685228
RAB39B	0.627173		SLC3A2	0.813501		PNPLA2	0.67989		CHRNA3	0.777383		PDK4	0.714035		EWSR1	0.684841
CENPJ	0.626715		CNOT7	0.813272		BBS7	0.679497		DPT	0.77711		ATP6V1F	0.713684		HBA2	0.684455
SNRPN	0.626258		DLX1	0.813043		NUDT7	0.679104		STK32A	0.776837		USP25	0.713333		ITPKB	0.684068
MCOLN2	0.625801		GAMT	0.812815		ADD1	0.678712		GNPDA2	0.776564		TLK2	0.712982		KRT86	0.683681
ICAM4	0.625343		D2HGDH	0.812586		PCDH12	0.678319		ARSK	0.776291		COQ2	0.712632		KISS1R	0.683295
SPATA5L1	0.624886		ATOX1	0.812357		CAV2	0.677926		PCDHGA3	0.776017		ARHGAP30	0.712281		TAZ	0.682908
GLYCTK	0.624428		FXYD3	0.812128		PGM2	0.677533		PAM	0.775744		HMGCL	0.71193		OTUD5	0.682521
SSR4	0.623971		NEK11	0.811899		MYH10	0.677141		CAV2	0.775471		TUBA1B	0.711579		ERCC5	0.682135
PTK2B	0.623513		DHCR7	0.81167		CASP10	0.676748		CFD	0.775198		MTHFR	0.711228		MARS2	0.681748
GMDS	0.623056		KRT17	0.811442		HSPB8	0.676355		LY6E	0.774925		TAX1BP1	0.710877		TRIM35	0.681361
ADM2	0.622598		CYP51A1	0.811213		PTPN5	0.675962		FMO3	0.774652		HSPA4	0.710526		PDCD4	0.680974
EED	0.622141		ATG10	0.810984		KLHL3	0.67557		NEDD4	0.774379		RAB21	0.710175		HSPA14	0.680588
UBE2V1	0.621683		SLC30A8	0.810755		ME3	0.675177		THSD7B	0.774105		TIGAR	0.709825		INPP5K	0.680201
UGT2B17	0.621226		HIST1H2BG	0.810526		LIPA	0.674784		PDE3A	0.773832		GNAI2	0.709474		JMJD6	0.679814
PPCDC	0.620769		ILF2	0.810297		DDX52	0.674391		IFIT3	0.773559		RAB32	0.709123		PEX3	0.679428
USP44	0.620311		PNKP	0.810069		CUBN	0.673998		HMGA2	0.773286		SLC25A39	0.708772		SLC34A1	0.679041
SLC10A7	0.619854		SFN	0.80984		ROM1	0.673606		CRHR2	0.773013		OXSR1	0.708421		HNF4A	0.678654
TRIM27	0.619396		GRHL1	0.809611		RPUSD4	0.673213		MAST2	0.77274		HGF	0.70807		VHL	0.678268
PPOX	0.618939		ERBB3	0.809382		NRARP	0.67282		CAMKK2	0.772467		SLC1A3	0.707719		PPP3CC	0.677881
TMED2	0.618481		MDFI	0.809153		EXOC5	0.672427		ANTXR1	0.772193		SNX2	0.707368		FLI1	0.677494
HELLS	0.618024		B3GNT3	0.808924		SEMA3F	0.672035		AGTR1	0.77192		CFD	0.707018		KIF2A	0.677108
STX5	0.617566		PAK4	0.808696		GRM2	0.671642		MX2	0.771647		SGSH	0.706667		RAB27A	0.676721
VNN2	0.617109		OTX1	0.808467		PIP5K1C	0.671249		PGF	0.771374		ATPAF2	0.706316		RNGTT	0.676334
GSPT2	0.616651		SLC1A5	0.808238		CYB5R3	0.670856		FKBP14	0.771101		USP8	0.705965		KDM8	0.675947
HVCN1	0.616194		GALE	0.808009		CHD7	0.670463		RAB33B	0.770828		MRPS25	0.705614		ATP1A3	0.675561
PSME1	0.615737		YTHDF1	0.80778		DACH1	0.670071		RTN4RL2	0.770554		MANBA	0.705263		NDUFAF7	0.675174
DAP	0.615279		SCRIB	0.807551		HIF1A	0.669678		IDUA	0.770281		SLC17A9	0.704912		SNRNP40	0.674787
INPP5B	0.614822		EIF3L	0.807323		MARCH4	0.669285		RGS5	0.770008		P2RX7	0.704561		HBG1	0.674401
ZPBP2	0.614364		FBP1	0.807094		IL18BP	0.668892		CBLN4	0.769735		TXNIP	0.704211		TSC22D3	0.674014
GPSM3	0.613907		PUF60	0.806865		SLC9B2	0.6685		TNS1	0.769462		RAB7B	0.70386		MCPH1	0.673627
HBS1L	0.613449		H2AFZ	0.806636		STARD8	0.668107		SULF2	0.769189		LILRA1	0.703509		PIM1	0.673241
GNL3	0.612992		SPTSSA	0.806407		THSD7A	0.667714		NLGN1	0.768916		ABHD12	0.703158		MRPL10	0.672854
NTNG1	0.612534		POLR1C	0.806178		CLEC4M	0.667321		POFUT1	0.768642		TNFRSF14	0.702807		CDK17	0.672467
RGS13	0.612077		PSCA	0.80595		SBDS	0.666929		DLG2	0.768369		SLC25A24	0.702456		ORC5	0.67208
IFT27	0.611619		PEX11B	0.805721		ACER2	0.666536		SHF	0.768096		USP15	0.702105		APOBEC3C	0.671694
ELL	0.611162		GSK3B	0.805492		HS2ST1	0.666143		ADCY5	0.767823		ATP6V0B	0.701754		PDE7B	0.671307
PTPN1	0.610704		DDIT3	0.805263		HYAL2	0.66575		VCAM1	0.76755		KCNE3	0.701404		CRHR1	0.67092
SDF2L1	0.610247		MECR	0.805034		FLNB	0.665357		SEMA3A	0.767277		MAFB	0.701053		ACAT2	0.670534
MOB4	0.60979		GSTM4	0.804805		DYSF	0.664965		BMP8B	0.767004		ATP6V1E1	0.700702		LBR	0.670147
SRSF5	0.609332		HIST1H2BH	0.804577		NR5A2	0.664572		SLC39A7	0.76673		VAMP3	0.700351		WAS	0.66976
BTG1	0.608875		WIF1	0.804348		GIMAP6	0.664179		OSBPL5	0.766457		PDIA6	0.7		IMPA1	0.669374
LDHC	0.608417		S100P	0.804119		RAET1G	0.663786		CHSY1	0.766184		G0S2	0.699649		HMGB2	0.668987
TSHR	0.60796		NEK5	0.80389		USP25	0.663394		MAP3K10	0.765911		RALGDS	0.699298		KDM4C	0.6686
FGD2	0.607502		PRKCE	0.803661		SEMA6D	0.663001		NBR1	0.765638		MAST3	0.698947		MRPS31	0.668213
RNASEH2C	0.607045		WWP1	0.803432		PDK2	0.662608		GPC2	0.765365		TRIM38	0.698596		CLEC2D	0.667827
EEF2KMT	0.606587		LYPD3	0.803204		SYNGAP1	0.662215		SYNGAP1	0.765092		CTSC	0.698246		SASH3	0.66744
HIST1H1C	0.60613		PEBP1	0.802975		DDX51	0.661822		TCTN3	0.764818		YY1	0.697895		POLH	0.667053
TNNC2	0.605672		DCLK1	0.802746		IVNS1ABP	0.66143		ACKR3	0.764545		ETV6	0.697544		SACM1L	0.666667
TERF2IP	0.605215		GSTM1	0.802517		ART4	0.661037		GDF11	0.764272		SNAPIN	0.697193		ZNF831	0.66628
EMC6	0.604758		FOXI1	0.802288		EXT2	0.660644		SPHK1	0.763999		PPT1	0.696842		CLK1	0.665893
KCNK6	0.6043		EIF4G1	0.802059		TNFAIP1	0.660251		GALNT8	0.763726		CALM1	0.696491		DGKK	0.665507
SIGLEC10	0.603843		EIF4A2	0.801831		DMTN	0.659859		IFI6	0.763453		DOT1L	0.69614		BIN1	0.66512
CREB3L2	0.603385		RPF2	0.801602		PES1	0.659466		ARSB	0.763179		PRKCD	0.695789		ATF1	0.664733
KISS1R	0.602928		EIF5B	0.801373		ELFN1	0.659073		HOMER3	0.762906		SPTLC2	0.695439		ICAM2	0.664346
UBE2B	0.60247		RDH12	0.801144		MKKS	0.65868		NGF	0.762633		ADRB1	0.695088		STIM1	0.66396
FBXO5	0.602013		KRTDAP	0.800915		APCDD1	0.658288		SLC39A13	0.76236		BRCA2	0.694737		DUSP4	0.663573
GBF1	0.601555		ESRP2	0.800686		TSPAN9	0.657895		NDST3	0.762087		DNM2	0.694386		MAD1L1	0.663186
MYL4	0.601098		LAMTOR5	0.800458		CHRNB4	0.657502		HPSE2	0.761814		SAMSN1	0.694035		PHF11	0.6628
PECAM1	0.60064		IFT22	0.800229		CCT6A	0.657109		FERMT2	0.761541		ACTR3	0.693684		CDC40	0.662413
ADRM1	0.600183		TIMM9	0.8		INPP1	0.656716		CHST6	0.761267		PSME3	0.693333		PHYKPL	0.662026
ENPP7	0.599726		RNPS1	0.799771		BIRC6	0.656324		ADAMTSL5	0.760994		UNC93B1	0.692982		NSUN3	0.66164
GLDC	0.599268		PYURF	0.799542		LSG1	0.655931		GRIK2	0.760721		TARDBP	0.692632		PTPRCAP	0.661253
USP6NL	0.598811		KRT6A	0.799314		WLS	0.655538		DAZL	0.760448		ST3GAL5	0.692281		ACAP1	0.660866
PSMD6	0.598353		SRSF6	0.799085		TNFRSF8	0.655145		OPN4	0.760175		SLC25A40	0.69193		SKAP1	0.66048
TYW1	0.597896		SLURP1	0.798856		DNAJB4	0.654753		MSRB3	0.759902		GRN	0.691579		PTK2B	0.660093
LSM7	0.597438		RAB1B	0.798627		DDX25	0.65436		ADAMTS6	0.759629		PLAU	0.691228		GYPC	0.659706
CHRNA1	0.596981		SNRNP70	0.798398		LRRC8A	0.653967		PCDHB15	0.759355		NR1H3	0.690877		RAB35	0.659319
TIMM17B	0.596523		VANGL2	0.798169		KCTD15	0.653574		SMPD1	0.759082		LPAR6	0.690526		TAF5	0.658933
TDRD7	0.596066		GPD2	0.797941		CHST1	0.653181		TRIM23	0.758809		ATP6V1D	0.690175		APRT	0.658546
CCDC18	0.595608		RAB11A	0.797712		IGFBP3	0.652789		F10	0.758536		PTGES2	0.689825		TP73	0.658159
SLC25A45	0.595151		CYP4F22	0.797483		WDR75	0.652396		DCLK2	0.758263		CEBPD	0.689474		GRAP	0.657773
TINF2	0.594694		SFPQ	0.797254		BCL10	0.652003		CXCL11	0.75799		RANBP2	0.689123		AIP	0.657386
MARS	0.594236		NAT1	0.797025		COL13A1	0.65161		JPH3	0.757716		P2RY11	0.688772		KLRF2	0.656999
TIMM17A	0.593779		HES1	0.796796		MINK1	0.651218		APOD	0.757443		GIMAP4	0.688421		GAST	0.656613
SASH3	0.593321		HIST2H2BE	0.796568		LIFR	0.650825		GABBR1	0.75717		SH2B3	0.68807		ERAP2	0.656226
UXT	0.592864		NCAPD2	0.796339		CHST3	0.650432		SPON2	0.756897		BCL6	0.687719		OMP	0.655839
NT5C3A	0.592406		SULT4A1	0.79611		COX11	0.650039		AMT	0.756624		MXD1	0.687368		GIMAP6	0.655452
BRD2	0.591949		PSAT1	0.795881		ST6GALNAC3	0.649647		NDEL1	0.756351		ARPC2	0.687018		ARHGAP25	0.655066
LTK	0.591491		TOMM20	0.795652		FMO2	0.649254		SIX5	0.756078		SNAP23	0.686667		RNF216	0.654679
CEPT1	0.591034		POLR2E	0.795423		GNB4	0.648861		NLGN2	0.755804		VPS41	0.686316		TNIK	0.654292
KDM4C	0.590576		PHB2	0.795195		MGAT4B	0.648468		LRFN4	0.755531		TBXAS1	0.685965		STK10	0.653906
HMBS	0.590119		MAP1LC3A	0.794966		SLC18B1	0.648075		IL11	0.755258		MIOS	0.685614		PSG1	0.653519
GORASP2	0.589661		FDFT1	0.794737		STRN4	0.647683		PXDN	0.754985		ME2	0.685263		RAP1B	0.653132
PIM1	0.589204		NCBP2	0.794508		RRAS	0.64729		MAP3K12	0.754712		AGPAT2	0.684912		HBG2	0.652746
INHBE	0.588747		POLR2F	0.794279		VAT1	0.646897		NRG1	0.754439		TMEM86B	0.684561		RAP1A	0.652359
KCNA3	0.588289		GDF5	0.79405		USP12	0.646504		INPP5F	0.754166		GLUD1	0.684211		LTB4R2	0.651972
BSCL2	0.587832		QDPR	0.793822		S100A10	0.646112		OAS3	0.753892		PTK2B	0.68386		ITGAD	0.651585
PSPH	0.587374		PNCK	0.793593		FUT1	0.645719		CDON	0.753619		DNASE2	0.683509		DCAF15	0.651199
BTAF1	0.586917		SLC4A11	0.793364		VAT1L	0.645326		GABRB2	0.753346		SNX1	0.683158		DDX24	0.650812
GRAP	0.586459		MGST1	0.793135		GBA2	0.644933		PSKH1	0.753073		PPP1R15A	0.682807		PDE3B	0.650425
CDK5RAP3	0.586002		EXOSC5	0.792906		GABRA2	0.64454		PCDHAC2	0.7528		EGR2	0.682456		SLC16A7	0.650039
RIOK2	0.585544		DGAT2	0.792677		GJC2	0.644148		ACACB	0.752527		UBE2K	0.682105		EPHA1	0.649652
PIKFYVE	0.585087		SLC25A32	0.792449		MED4	0.643755		HOXD8	0.752253		A2M	0.681754		SKA2	0.649265
IDE	0.584629		KRT6B	0.79222		DUSP6	0.643362		BACE1	0.75198		KCNE1	0.681404		PIAS1	0.648879
FDX1	0.584172		SOX11	0.791991		RPIA	0.642969		ANKS6	0.751707		VPS4B	0.681053		SNRPA1	0.648492
ATPAF1	0.583715		NXT1	0.791762		TRIM56	0.642577		MATN3	0.751434		YWHAG	0.680702		BTN2A1	0.648105
SIGLEC5	0.583257		EIF3B	0.791533		BLCAP	0.642184		JPH2	0.751161		SLC8A1	0.680351		DGKZ	0.647718
ATAD1	0.5828		SLC25A44	0.791304		ODF2	0.641791		HAS2	0.750888		STX3	0.68		SBF1	0.647332
SPINK2	0.582342		PRMT5	0.791076		CSGALNACT1	0.641398		ATXN1	0.750615		STX11	0.679649		POC5	0.646945
NT5C	0.581885		YTHDC1	0.790847		NTS	0.641005		TRIM68	0.750341		TFEC	0.679298		PPWD1	0.646558
CHST11	0.581427		SF3B4	0.790618		ST6GALNAC1	0.640613		B3GALNT1	0.750068		RAP1A	0.678947		TBC1D31	0.646172
CLK4	0.58097		NKX3-1	0.790389		TJP2	0.64022		UST	0.749795		SPPL2A	0.678596		GCH1	0.645785
NRL	0.580512		PITX1	0.79016		CYFIP1	0.639827		CYP4V2	0.749522		STX7	0.678246		CARD16	0.645398
DHPS	0.580055		HSD17B2	0.789931		ADAM23	0.639434		GSTM5	0.749249		CARD16	0.677895		RALGDS	0.645012
ATG4C	0.579597		KIF24	0.789703		TCN2	0.639042		AGPAT1	0.748976		MOV10	0.677544		CEP57	0.644625
GTF2F2	0.57914		RAB2A	0.789474		CYP39A1	0.638649		KCNAB1	0.748703		HCRT	0.677193		RAB39B	0.644238
TRMT2A	0.578683		SMS	0.789245		LDB2	0.638256		ID3	0.748429		TNFRSF10D	0.676842		DUSP16	0.643852
RNGTT	0.578225		AIFM1	0.789016		NRN1	0.637863		MYOC	0.748156		PLA2G4C	0.676491		ATG4D	0.643465
RASGRP2	0.577768		CFB	0.788787		RBPMS	0.637471		ST6GALNAC6	0.747883		MGAT1	0.67614		TRIM54	0.643078
AKR1A1	0.57731		FXN	0.788558		FABP2	0.637078		NGFR	0.74761		TRIM34	0.675789		SRCAP	0.642691
TAF1A	0.576853		FANCC	0.78833		AOC3	0.636685		TRPC1	0.747337		GPD2	0.675439		PDE7A	0.642305
GTF2B	0.576395		COL2A1	0.788101		G6PC3	0.636292		NEDD8	0.747064		LCP1	0.675088		NLRC3	0.641918
SWAP70	0.575938		ARC	0.787872		PPP2R5B	0.635899		PDPN	0.74679		IL4I1	0.674737		CELA2A	0.641531
PAOX	0.57548		IARS	0.787643		B4GAT1	0.635507		GCKR	0.746517		S100A6	0.674386		SENP1	0.641145
TGDS	0.575023		TTC30B	0.787414		AKR1C3	0.635114		EPHA3	0.746244		GABARAPL1	0.674035		SLC7A4	0.640758
ZCWPW1	0.574565		GJB3	0.787185		GIMAP1	0.634721		NCAM1	0.745971		PPP1CA	0.673684		DNAJA2	0.640371
KCNQ5	0.574108		JUP	0.786957		ZC3H13	0.634328		SDC2	0.745698		ACP2	0.673333		RBM4	0.639985
HTR3A	0.573651		TNNT2	0.786728		FANCM	0.633936		SEC62	0.745425		TBC1D14	0.672982		DCK	0.639598
CTSH	0.573193		FTH1	0.786499		NUDT13	0.633543		MYOCD	0.745152		TET2	0.672632		SLX1A	0.639211
DHTKD1	0.572736		TRAF3IP1	0.78627		CEP135	0.63315		ANO1	0.744878		HDAC3	0.672281		TTBK1	0.638824
STAP1	0.572278		DTYMK	0.786041		ATP11C	0.632757		ZFPM2	0.744605		HSPH1	0.67193		DNAJB1	0.638438
SLC30A6	0.571821		POTEF	0.785812		GNG10	0.632364		B4GALNT1	0.744332		RACGAP1	0.671579		USP3	0.638051
CTCFL	0.571363		IMPA2	0.785584		PDE8A	0.631972		TRPM7	0.744059		OPRL1	0.671228		CLPP	0.637664
ARX	0.570906		OLFM4	0.785355		DBN1	0.631579		MGST3	0.743786		TMSB10	0.670877		RNASEH2B	0.637278
TMBIM6	0.570448		TBC1D7	0.785126		CD200	0.631186		SYN1	0.743513		MTMR6	0.670526		CIDEB	0.636891
SF3B2	0.569991		WDR62	0.784897		SF3A3	0.630793		CHPF2	0.74324		GAA	0.670175		DCLRE1A	0.636504
SLC2A5	0.569533		DEPTOR	0.784668		TUBB1	0.630401		CD248	0.742966		CYSLTR2	0.669825		SRSF5	0.636118
PSMD8	0.569076		DYNLL1	0.784439		KLF10	0.630008		NOTUM	0.742693		TRIM31	0.669474		ZNF274	0.635731
GHITM	0.568618		OCLN	0.784211		TRNT1	0.629615		SPRED1	0.74242		BST1	0.669123		DFFB	0.635344
RGS1	0.568161		SARS	0.783982		STX16	0.629222		SKI	0.742147		FPGS	0.668772		PSMA1	0.634957
BET1	0.567704		H3F3B	0.783753		MRPL45	0.62883		ADCY3	0.741874		SIGLEC7	0.668421		ARPC2	0.634571
TMED10	0.567246		FOXO3	0.783524		VAMP3	0.628437		TRPA1	0.741601		NXF1	0.66807		FKBP5	0.634184
BET1L	0.566789		MAL2	0.783295		YTHDC1	0.628044		CRISPLD2	0.741328		TRIM10	0.667719		PHF1	0.633797
CCPG1	0.566331		UNG	0.783066		TSPAN7	0.627651		MAP1LC3C	0.741054		ICOSLG	0.667368		RIN3	0.633411
XK	0.565874		DSP	0.782838		NEIL1	0.627258		FIBIN	0.740781		DAPK1	0.667018		FUT7	0.633024
TRPV3	0.565416		PAH	0.782609		NOB1	0.626866		LZTR1	0.740508		GAB2	0.666667		TIAM1	0.632637
NXT1	0.564959		MPG	0.78238		SUN1	0.626473		LRRC4B	0.740235		LRP1	0.666316		BTN3A2	0.632251
TXNIP	0.564501		MSMO1	0.782151		FRMD1	0.62608		FGF14	0.739962		DNMT3L	0.665965		ATG9B	0.631864
TAGAP	0.564044		CD24	0.781922		A4GALT	0.625687		ANGPTL7	0.739689		CD302	0.665614		NUP210	0.631477
KCNK7	0.563586		CDC34	0.781693		PROS1	0.625295		LTBP3	0.739415		FES	0.665263		NR3C1	0.63109
EIF2AK1	0.563129		MFF	0.781465		ADGRA2	0.624902		COLEC12	0.739142		GM2A	0.664912		HAUS3	0.630704
CHD7	0.562672		NOP56	0.781236		XRCC3	0.624509		SLC37A3	0.738869		RXRA	0.664561		C16orf54	0.630317
TSPAN3	0.562214		GCAT	0.781007		SEMA6A	0.624116		EDA	0.738596		ALDH16A1	0.664211		STYK1	0.62993
METTL21A	0.561757		PPAT	0.780778		SON	0.623723		STAT2	0.738323		EDEM1	0.66386		STX17	0.629544
P2RX5	0.561299		P4HB	0.780549		RAD51D	0.623331		S100A4	0.73805		F13A1	0.663509		DGKA	0.629157
ACVR1C	0.560842		UGT2B11	0.78032		ELK3	0.622938		RXRB	0.737777		NPL	0.663158		WNT10A	0.62877
KCNK12	0.560384		TRMT61B	0.780092		TRPM6	0.622545		SOX4	0.737503		CD300C	0.662807		ARID5A	0.628384
GOLGA4	0.559927		MAP3K9	0.779863		BMS1	0.622152		ZNF423	0.73723		SAT1	0.662456		ARHGAP15	0.627997
ARF4	0.559469		ATF3	0.779634		ZDHHC17	0.62176		PTPN14	0.736957		ANXA1	0.662105		OGT	0.62761
MAT2B	0.559012		CES3	0.779405		GSDMD	0.621367		VEGFC	0.736684		ADAM17	0.661754		RBM15	0.627224
FLI1	0.558554		BLVRB	0.779176		ZNF423	0.620974		SDHD	0.736411		B3GALT4	0.661404		ABCC10	0.626837
TVP23B	0.558097		PSMB7	0.778947		PPP1R13B	0.620581		GAB1	0.736138		DRAM1	0.661053		SLX1B	0.62645
BOLL	0.55764		LPCAT1	0.778719		HLX	0.620189		FYCO1	0.735865		CYBA	0.660702		RNF125	0.626063
CCDC138	0.557182		SPDEF	0.77849		ZDHHC15	0.619796		MAGT1	0.735591		SPG11	0.660351		RNF113A	0.625677
IMPA1	0.556725		MAGEA3	0.778261		DUSP18	0.619403		CHN1	0.735318		DDX19B	0.66		COX19	0.62529
MEF2B	0.556267		PAX7	0.778032		HAPLN1	0.61901		HTR1B	0.735045		BNIP1	0.659649		ANAPC4	0.624903
SEC24A	0.55581		DNAH11	0.777803		IL6ST	0.618617		RNF146	0.734772		SNX6	0.659298		GP5	0.624517
MED18	0.555352		YWHAQ	0.777574		CARS	0.618225		FOXJ2	0.734499		KCNC3	0.658947		UCP2	0.62413
UNC50	0.554895		FZD3	0.777346		ENTPD1	0.617832		ANGPT4	0.734226		ADCY7	0.658596		PRMT2	0.623743
GMPPA	0.554437		DHRS1	0.777117		ACR	0.617439		THRB	0.733952		STK38L	0.658246		UBASH3A	0.623357
PLA2G2D	0.55398		DHTKD1	0.776888		INPP5A	0.617046		TBX15	0.733679		ETFB	0.657895		TFIP11	0.62297
AK9	0.553522		GRIA2	0.776659		PICALM	0.616654		SLC16A12	0.733406		ELOVL1	0.657544		CCNT2	0.622583
KCNN3	0.553065		RAD51B	0.77643		DPYSL2	0.616261		PTMS	0.733133		BACH1	0.657193		MED15	0.622196
MFSD2A	0.552608		CYP4B1	0.776201		KLHL14	0.615868		FOXL1	0.73286		WAS	0.656842		CCND2	0.62181
KCNH8	0.55215		AHCY	0.775973		NDEL1	0.615475		PMP22	0.732587		COQ5	0.656491		CWC25	0.621423
RBM6	0.551693		KLK8	0.775744		NEURL1B	0.615082		ASAP1	0.732314		RBP4	0.65614		CDK8	0.621036
RPAP3	0.551235		CPSF1	0.775515		CWC27	0.61469		SLC16A4	0.73204		MAP3K5	0.655789		EDC4	0.62065
SND1	0.550778		DEPDC1	0.775286		PRMT1	0.614297		PTPN13	0.731767		FBXW11	0.655439		VRK1	0.620263
CPEB4	0.55032		SERPINA3	0.775057		OPHN1	0.613904		PDIA3	0.731494		CLEC4G	0.655088		FERMT3	0.619876
TPTE2	0.549863		HSD17B1	0.774828		SPNS2	0.613511		RAB24	0.731221		CLCN1	0.654737		TRMT2A	0.61949
GOT1	0.549405		CYP4F11	0.7746		GIPC3	0.613119		GPR20	0.730948		PCK2	0.654386		BTN3A3	0.619103
PPP1CC	0.548948		PIGM	0.774371		CAPN15	0.612726		LTBP4	0.730675		AZU1	0.654035		GFI1	0.618716
DNAJC15	0.54849		CCNO	0.774142		EMP1	0.612333		SMYD3	0.730402		TFE3	0.653684		DAZAP2	0.618329
REEP5	0.548033		MAP4K3	0.773913		TNFRSF4	0.61194		PLP1	0.730128		SLC24A4	0.653333		NCBP1	0.617943
AQP3	0.547575		GPD1L	0.773684		ADIPOR2	0.611548		RAB28	0.729855		GNPDA1	0.652982		TRIM52	0.617556
BMP8B	0.547118		APOO	0.773455		PCDH1	0.611155		CACNA1E	0.729582		GNAI3	0.652632		BUD13	0.617169
ZFAND6	0.546661		TARDBP	0.773227		ALDH16A1	0.610762		HSD11B1	0.729309		S1PR2	0.652281		CYP2R1	0.616783
CHST15	0.546203		PIN1	0.772998		NMNAT1	0.610369		SEMA3C	0.729036		STAB1	0.65193		ATP2B4	0.616396
TARSL2	0.545746		SPR	0.772769		MGAT3	0.609976		SLIT3	0.728763		SIRT2	0.651579		RICTOR	0.616009
SIRT7	0.545288		ZFAND6	0.77254		C2CD4B	0.609584		PLXNA4	0.728489		OXER1	0.651228		OR10H2	0.615623
CCNDBP1	0.544831		ERBB4	0.772311		ARL2	0.609191		XXYLT1	0.728216		FGL2	0.650877		ACTR3	0.615236
SLC25A46	0.544373		UHRF1	0.772082		SLC30A1	0.608798		PCDHB11	0.727943		LPIN2	0.650526		ITGA4	0.614849
CNPY3	0.543916		SMAD3	0.771854		DST	0.608405		BCAR1	0.72767		SNX3	0.650175		GNB1L	0.614462
GTF2A1	0.543458		SLC25A39	0.771625		EOGT	0.608013		GSTA4	0.727397		PNPLA6	0.649825		SF3A2	0.614076
TRIM38	0.543001		MAPT	0.771396		IL33	0.60762		PRNP	0.727124		MCL1	0.649474		RBM22	0.613689
MYF6	0.542543		ITGB4	0.771167		ITPKB	0.607227		RUNX1T1	0.726851		GNB1	0.649123		TRPV2	0.613302
FNBP4	0.542086		DHCR24	0.770938		MTA2	0.606834		LRFN3	0.726577		GSN	0.648772		PLCH2	0.612916
PCK2	0.541629		RAB26	0.770709		TOP3B	0.606441		FRMD6	0.726304		LGALS1	0.648421		DAB1	0.612529
DUSP11	0.541171		NSDHL	0.770481		RIN1	0.606049		FADS1	0.726031		CHMP4B	0.64807		PPM1B	0.612142
MYH3	0.540714		PKP1	0.770252		ZFPM2	0.605656		FHL2	0.725758		RRM2B	0.647719		EVI2A	0.611756
SLC39A11	0.540256		SLC39A9	0.770023		PPP3CA	0.605263		QKI	0.725485		DNAJB6	0.647368		BTNL8	0.611369
ERGIC3	0.539799		SLC38A1	0.769794		ANGPTL2	0.60487		GRIN2D	0.725212		ARAP1	0.647018		WRAP53	0.610982
ADAM28	0.539341		RUVBL1	0.769565		CDKN1C	0.604478		MYH1	0.724939		ACOT7	0.646667		KCNA3	0.610596
RGS19	0.538884		MARVELD3	0.769336		CDC25B	0.604085		PRDM6	0.724665		CDK5	0.646316		ASMT	0.610209
ZBTB38	0.538426		LNX1	0.769108		LNX1	0.603692		NRP2	0.724392		RALB	0.645965		PIK3CG	0.609822
ELL3	0.537969		CENPW	0.768879		RAB11FIP3	0.603299		THRA	0.724119		ARPC1B	0.645614		LPIN2	0.609435
CHPF2	0.537511		GGT7	0.76865		HERC2	0.602907		RXRG	0.723846		EGR3	0.645263		SUMO4	0.609049
METTL8	0.537054		PGM1	0.768421		EIF4G2	0.602514		SLC6A1	0.723573		YKT6	0.644912		ESCO1	0.608662
CCNH	0.536597		GPR12	0.768192		EXOC4	0.602121		ANK2	0.7233		ATG4C	0.644561		CNGB3	0.608275
HINT2	0.536139		MMAB	0.767963		FHL1	0.601728		LPAR1	0.723026		SCIMP	0.644211		ATAD2B	0.607889
TRAM1	0.535682		RAB18	0.767735		ARRDC3	0.601335		PCDHA10	0.722753		LEP	0.64386		GP1BB	0.607502
CNTNAP2	0.535224		HMGN2	0.767506		CDYL2	0.600943		PBX3	0.72248		GLRX3	0.643509		ARHGAP11A	0.607115
ARHGAP15	0.534767		STUB1	0.767277		PIEZO1	0.60055		SEC16B	0.722207		ADPGK	0.643158		EPC1	0.606729
DDX39A	0.534309		PIGH	0.767048		NUDT16	0.600157		ADRA2A	0.721934		CAST	0.642807		NIN	0.606342
CPLX4	0.533852		GRIN1	0.766819		SYNPO	0.599764		ATG9A	0.721661		FADS1	0.642456		ADGRE5	0.605955
ACP5	0.533394		HSD11B1L	0.76659		CRHBP	0.599372		SEC13	0.721388		FFAR4	0.642105		MAX	0.605568
CLCF1	0.532937		RAB10	0.766362		CCRL2	0.598979		BAP1	0.721114		SOS2	0.641754		LNPEP	0.605182
LEFTY1	0.532479		BTG2	0.766133		NLRX1	0.598586		CHPF	0.720841		ST3GAL6	0.641404		WDR37	0.604795
DUS2	0.532022		YTHDF2	0.765904		GALNT4	0.598193		PITX3	0.720568		USP4	0.641053		NUP37	0.604408
SLC25A38	0.531565		WNT7B	0.765675		EPB41L3	0.5978		MAP1LC3A	0.720295		KLF1	0.640702		SGF29	0.604022
TMED4	0.531107		CHD7	0.765446		PIP4K2B	0.597408		HFE	0.720022		HIGD2A	0.640351		TAF15	0.603635
PNOC	0.53065		FMO5	0.765217		MMRN1	0.597015		NCK2	0.719749		DPYD	0.64		HIST1H1D	0.603248
ATG16L2	0.530192		CMPK1	0.764989		ADD2	0.596622		RGS4	0.719476		NUP214	0.639649		BTNL3	0.602862
VRK1	0.529735		P4HA1	0.76476		TSPAN13	0.596229		GPX7	0.719202		GGA1	0.639298		PRSS38	0.602475
MLEC	0.529277		MTUS2	0.764531		FANCL	0.595837		CYP20A1	0.718929		DTNBP1	0.638947		KCNA2	0.602088
RHBDF2	0.52882		RAB17	0.764302		PDE10A	0.595444		ID4	0.718656		NANS	0.638596		NRL	0.601701
RBM39	0.528362		B4GALT3	0.764073		PER3	0.595051		SPOCK1	0.718383		DNAJA1	0.638246		NSMAF	0.601315
MFNG	0.527905		NEIL2	0.763844		HACD3	0.594658		COG1	0.71811		LGALS9	0.637895		SUPV3L1	0.600928
TBR1	0.527447		RECQL4	0.763616		EXOC6	0.594266		ALX4	0.717837		ORC1	0.637544		NFATC3	0.600541
CHCHD10	0.52699		BBC3	0.763387		RABGAP1	0.593873		AMOTL1	0.717564		UTP6	0.637193		CCND3	0.600155
LIME1	0.526532		TRIM29	0.763158		SH2B3	0.59348		HYDIN	0.71729		HTRA4	0.636842		IK	0.599768
PIGH	0.526075		DDX1	0.762929		SLC35G1	0.593087		MAFB	0.717017		MMP8	0.636491		PSG11	0.599381
KNTC1	0.525618		IARS2	0.7627		CLDN11	0.592694		FMO1	0.716744		TNFSF12	0.63614		DDX60L	0.598995
PKD2L2	0.52516		TYSND1	0.762471		KLF3	0.592302		CALCOCO2	0.716471		TRPV2	0.635789		FYCO1	0.598608
STK33	0.524703		TST	0.762243		TBC1D15	0.591909		PLAGL1	0.716198		CYTH4	0.635439		PRMT9	0.598221
ADPGK	0.524245		CASP6	0.762014		G3BP1	0.591516		ARAP1	0.715925		M6PR	0.635088		UXT	0.597834
RHOBTB2	0.523788		KLHL12	0.761785		HARS	0.591123		SLC30A4	0.715651		UBE2R2	0.634737		ARPC1B	0.597448
FUCA2	0.52333		MAST1	0.761556		ARNTL2	0.590731		NDN	0.715378		PFKFB3	0.634386		RHOF	0.597061
DNAAF2	0.522873		HIST1H3E	0.761327		LHX6	0.590338		PLPP1	0.715105		RDH11	0.634035		NUDT21	0.596674
EMC7	0.522415		GDF15	0.761098		RASAL2	0.589945		PDK2	0.714832		VPS8	0.633684		APBB1	0.596288
SLC35F2	0.521958		CDC42BPG	0.76087		TMC1	0.589552		KCND1	0.714559		TAS2R14	0.633333		FXYD2	0.595901
UBE2G1	0.5215		HSDL2	0.760641		FCN3	0.589159		GPR37	0.714286		TPM3	0.632982		WDHD1	0.595514
SLC14A2	0.521043		GREB1	0.760412		CSNK2A2	0.588767		TNFSF11	0.714013		TPCN1	0.632632		ORMDL1	0.595128
ARFGEF2	0.520586		SOX6	0.760183		EBF3	0.588374		EPHB3	0.713739		STIP1	0.632281		HIST1H1E	0.594741
RABGAP1L	0.520128		TSG101	0.759954		TNR	0.587981		F2R	0.713466		PTPN18	0.63193		UCP3	0.594354
RGS14	0.519671		BRD3	0.759725		FRS3	0.587588		FBXW8	0.713193		VAMP5	0.631579		KANSL1	0.593968
PIP5K1B	0.519213		ORMDL3	0.759497		KLF9	0.587196		TNFAIP6	0.71292		WIPI2	0.631228		ADAT1	0.593581
PIH1D1	0.518756		VAPB	0.759268		COX7A1	0.586803		ADAM33	0.712647		PLEKHM1	0.630877		CCDC12	0.593194
TRIB1	0.518298		CDC73	0.759039		SHOX	0.58641		GLIS3	0.712374		RAP2A	0.630526		CREM	0.592807
GYPC	0.517841		TALDO1	0.75881		SLC39A10	0.586017		HEYL	0.712101		TRPV4	0.630175		MTERF1	0.592421
UQCRHL	0.517383		TM7SF2	0.758581		IMP3	0.585625		BST1	0.711827		XRN2	0.629825		RAB33A	0.592034
TREML2	0.516926		CDK12	0.758352		PLCG2	0.585232		MAML2	0.711554		TPMT	0.629474		ACSL5	0.591647
ANKRD28	0.516468		ALYREF	0.758124		FUT11	0.584839		OMG	0.711281		PTPRO	0.629123		PPIAL4G	0.591261
LAX1	0.516011		TBX3	0.757895		DUSP7	0.584446		FBXL3	0.711008		CELF1	0.628772		BANP	0.590874
GPLD1	0.515554		EIF3I	0.757666		ZNF597	0.584053		ATP1A2	0.710735		CHMP6	0.628421		PSMA5	0.590487
CMTM7	0.515096		CNOT3	0.757437		SULT1A4	0.583661		TNN	0.710462		DDX60L	0.62807		CELA1	0.590101
SRSF9	0.514639		PNPLA3	0.757208		SRSF4	0.583268		STT3A	0.710188		STX8	0.627719		GTF2B	0.589714
PXK	0.514181		RBBP5	0.756979		RAET1E	0.582875		PCDHB5	0.709915		PSMF1	0.627368		SLC20A1	0.589327
RHOF	0.513724		NPRL3	0.756751		KIF3C	0.582482		GNA11	0.709642		XPO1	0.627018		NR4A2	0.58894
LRRK1	0.513266		SF3B6	0.756522		SPRY4	0.58209		MMP28	0.709369		ETV7	0.626667		RSAD1	0.588554
GM2A	0.512809		USP5	0.756293		PCDHGC3	0.581697		PLCD3	0.709096		INPPL1	0.626316		HNRNPF	0.588167
LRWD1	0.512351		CANX	0.756064		GIMAP5	0.581304		ECM1	0.708823		KIN	0.625965		CBX7	0.58778
TMED9	0.511894		SLC25A29	0.755835		THSD1	0.580911		PPARGC1A	0.70855		PDCD6IP	0.625614		NR1I2	0.587394
NPPA	0.511436		H3F3A	0.755606		NUDT3	0.580518		CDR1	0.708276		AGPS	0.625263		TSPAN17	0.587007
RBM38	0.510979		DNAJC22	0.755378		MSRA	0.580126		MICA	0.708003		AKR1A1	0.624912		CBFB	0.58662
PHF1	0.510522		EIF3C	0.755149		NRCAM	0.579733		CCL11	0.70773		TMEM70	0.624561		GPSM3	0.586234
TMF1	0.510064		JUND	0.75492		MAMLD1	0.57934		EBF1	0.707457		ADAM8	0.624211		GNB5	0.585847
PPM1K	0.509607		H2AFY2	0.754691		CDC42BPA	0.578947		ADGRA2	0.707184		FBXO7	0.62386		STK38	0.58546
NFKBID	0.509149		TSPAN1	0.754462		MRPS27	0.578555		PLPP3	0.706911		VTI1B	0.623509		SLC5A5	0.585073
PQBP1	0.508692		WFDC2	0.754233		CAPN14	0.578162		TRIP6	0.706638		AKR1B1	0.623158		TRIM4	0.584687
NDE1	0.508234		CUL4B	0.754005		EFNA1	0.577769		SLC38A10	0.706364		PPARD	0.622807		CYTIP	0.5843
MFSD14A	0.507777		BTRC	0.753776		MET	0.577376		RHOC	0.706091		UBE2E2	0.622456		REC8	0.583913
DGKG	0.507319		TFDP1	0.753547		TMTC4	0.576984		ADCY9	0.705818		TPCN2	0.622105		PEX16	0.583527
EIF5AL1	0.506862		TOMM5	0.753318		RHOU	0.576591		TXNRD3	0.705545		HAL	0.621754		SMG1	0.58314
RAB2B	0.506404		GLUD2	0.753089		PRKAR1B	0.576198		RCVRN	0.705272		ATP6AP1	0.621404		ULK4	0.582753
AOC1	0.505947		SCGB2A2	0.75286		CRMP1	0.575805		LRRC32	0.704999		PTGS1	0.621053		GSTK1	0.582367
CDC40	0.505489		SUMO1	0.752632		DAD1	0.575412		PER2	0.704725		NCOA4	0.620702		CYFIP2	0.58198
DOK7	0.505032		NOX5	0.752403		ARHGAP17	0.57502		FOXO3	0.704452		DHRS3	0.620351		CCDC18	0.581593
DEF8	0.504575		CETN2	0.752174		CUL5	0.574627		ELOVL4	0.704179		SIGLEC14	0.62		RAB43	0.581206
GAS6	0.504117		ODF2	0.751945		ATP1B3	0.574234		SLC22A15	0.703906		MAN2A2	0.619649		NUP50	0.58082
PLD5	0.50366		FZD9	0.751716		PRCD	0.573841		NKD1	0.703633		ITGAV	0.619298		ADAT2	0.580433
UBXN4	0.503202		RNF43	0.751487		GNS	0.573449		ENPP1	0.70336		PRNP	0.618947		SLC4A10	0.580046
PINX1	0.502745		MTMR4	0.751259		CWC25	0.573056		GPX3	0.703087		MYBPC3	0.618596		SGMS1	0.57966
CEP120	0.502287		H2AFJ	0.75103		CAPN11	0.572663		SALL4	0.702813		TNFRSF21	0.618246		DYRK2	0.579273
DNAH1	0.50183		CHCHD3	0.750801		DUSP22	0.57227		IRS2	0.70254		TAGAP	0.617895		CLK4	0.578886
ZBTB8OS	0.501372		HIST2H2BF	0.750572		DHX33	0.571877		ABI2	0.702267		RAB31	0.617544		TBC1D10A	0.5785
TAF4B	0.500915		VAPA	0.750343		RP1L1	0.571485		NR2C2	0.701994		SNX18	0.617193		ARHGEF39	0.578113
WAS	0.500457		UCHL5	0.750114		FCHO2	0.571092		TUBA1A	0.701721		SLC30A1	0.616842		ITGB7	0.577726
VCPKMT	0.5		IRF6	0.749886		GYPE	0.570699		PLXNA1	0.701448		EPG5	0.616491		PDE4B	0.57734
KYNU	0.499543		POC1A	0.749657		CTRC	0.570306		DAD1	0.701175		FUCA2	0.61614		NDE1	0.576953
POC5	0.499085		KRT16	0.749428		PCDH19	0.569914		NTRK2	0.700901		ARPC4	0.615789		PVRIG	0.576566
TMEM104	0.498628		CHAD	0.749199		AOC2	0.569521		ANXA5	0.700628		TNFRSF11A	0.615439		TAS2R41	0.576179
SP7	0.49817		PTPN3	0.74897		GPHN	0.569128		PTGIR	0.700355		HIF1A	0.615088		MED27	0.575793
CBWD3	0.497713		CPSF6	0.748741		GDAP1	0.568735		HDAC4	0.700082		MSN	0.614737		LPCAT4	0.575406
NUP160	0.497255		RBBP8	0.748513		TEX264	0.568342		KCNQ5	0.699809		KCNN4	0.614386		APBB1IP	0.575019
UBA7	0.496798		USP14	0.748284		TAF8	0.56795		STMN2	0.699536		IQGAP1	0.614035		PIK3R5	0.574633
RAB37	0.49634		ADSS	0.748055		KIFC3	0.567557		CDKN1C	0.699262		SLC46A3	0.613684		MTRF1	0.574246
SNURF	0.495883		ECT2	0.747826		WASF2	0.567164		GADD45A	0.698989		CD300E	0.613333		ARAP2	0.573859
POLR3E	0.495425		POLR2I	0.747597		STIM2	0.566771		NT5E	0.698716		GNAT2	0.612982		GNGT2	0.573473
NUP210	0.494968		PLA2G10	0.747368		MRAP2	0.566379		LIPC	0.698443		PHKG2	0.612632		GTPBP8	0.573086
NUDT8	0.494511		C1QBP	0.74714		RBM22	0.565986		GSN	0.69817		PTPN1	0.612281		ARID2	0.572699
PLEKHF2	0.494053		RECQL5	0.746911		COG1	0.565593		PROS1	0.697897		CHMP2A	0.61193		HECA	0.572312
PLPP5	0.493596		GSTM2	0.746682		KCTD8	0.5652		DSE	0.697624		PLB1	0.611579		WNT1	0.571926
ALDOB	0.493138		GRB7	0.746453		POU6F1	0.564808		AMOTL2	0.69735		ARPC3	0.611228		VAMP2	0.571539
RAB3GAP1	0.492681		POLR3K	0.746224		NR3C2	0.564415		ARHGAP24	0.697077		SLC25A34	0.610877		DOK2	0.571152
RELT	0.492223		IGF2BP2	0.745995		SLC9A3R2	0.564022		CEP89	0.696804		MGAT5	0.610526		SLC38A1	0.570766
ABHD16A	0.491766		UMPS	0.745767		JAM2	0.563629		GXYLT2	0.696531		CSTA	0.610175		TDP1	0.570379
GPANK1	0.491308		FBF1	0.745538		QARS	0.563236		SORBS1	0.696258		ITPR2	0.609825		STAG3	0.569992
SEMA7A	0.490851		TPRKB	0.745309		TTC19	0.562844		TRIM13	0.695985		LAMTOR4	0.609474		ST8SIA1	0.569606
PTP4A3	0.490393		HPN	0.74508		IL13RA2	0.562451		TYRO3	0.695712		NADK	0.609123		SPATA5	0.569219
TCN2	0.489936		MUC15	0.744851		NRGN	0.562058		AVPR1A	0.695438		MAFG	0.608772		LGSN	0.568832
RAB26	0.489478		EPRS	0.744622		FGF12	0.561665		MYH10	0.695165		AQP9	0.608421		CYTH1	0.568445
PRCC	0.489021		KIF22	0.744394		PVR	0.561273		ADO	0.694892		ERCC1	0.60807		TTC13	0.568059
NGDN	0.488564		GPAA1	0.744165		KIF19	0.56088		NLGN4X	0.694619		PFKFB4	0.607719		OR4F17	0.567672
CHODL	0.488106		ATP8B1	0.743936		TAGLN2	0.560487		CHL1	0.694346		USP2	0.607368		SMCHD1	0.567285
TXNDC12	0.487649		KDM5B	0.743707		TGFBR3	0.560094		CKMT2	0.694073		LILRB5	0.607018		STX1A	0.566899
DTX1	0.487191		GPT2	0.743478		RMND5A	0.559701		CPS1	0.6938		SNX17	0.606667		AGER	0.566512
SMOX	0.486734		EME2	0.743249		KIF9	0.559309		TP53I3	0.693526		KCNJ10	0.606316		ARHGEF1	0.566125
MPV17L2	0.486276		ATP1A1	0.743021		LYPD5	0.558916		CRMP1	0.693253		TIMP1	0.605965		SIRT7	0.565739
DOK3	0.485819		CALM2	0.742792		IGFBP1	0.558523		CHRDL1	0.69298		HBEGF	0.605614		SNRPN	0.565352
NUP58	0.485361		CEP131	0.742563		ZBTB16	0.55813		TEF	0.692707		MGST2	0.605263		ADARB2	0.564965
DDX47	0.484904		ATP13A4	0.742334		CDH24	0.557738		CDKN2B	0.692434		SLAMF7	0.604912		PTPRJ	0.564578
INSIG2	0.484446		HBS1L	0.742105		PDGFD	0.557345		SLC25A12	0.692161		DISC1	0.604561		ATAD1	0.564192
PIK3CG	0.483989		KDM3A	0.741876		ATXN3	0.556952		XIAP	0.691887		SNX27	0.604211		CCNK	0.563805
SLC25A42	0.483532		CERS2	0.741648		SPTA1	0.556559		GDF10	0.691614		SLC2A5	0.60386		MGAT4A	0.563418
OSGEP	0.483074		LONP1	0.741419		DCTN6	0.556167		DPYSL4	0.691341		PHF11	0.603509		OR3A1	0.563032
ERGIC2	0.482617		SCGB2A1	0.74119		EGFL8	0.555774		NDUFC2	0.691068		HAMP	0.603158		SMPD1	0.562645
TMEM107	0.482159		USP21	0.740961		TGFB1I1	0.555381		PTPRN	0.690795		ARHGAP31	0.602807		HERC1	0.562258
ARHGAP24	0.481702		NAMPT	0.740732		PIR	0.554988		NPR2	0.690522		KCNJ5	0.602456		MBD3L2	0.561872
ZCCHC4	0.481244		TFR2	0.740503		PEA15	0.554595		C1QTNF1	0.690249		SRGN	0.602105		CWC22	0.561485
UFM1	0.480787		MAOB	0.740275		SNTB2	0.554203		EBF2	0.689975		S100A10	0.601754		GIMAP7	0.561098
AKR1B1	0.480329		UBE2S	0.740046		SH3GL1	0.55381		SDK1	0.689702		RP2	0.601404		KCTD13	0.560712
MFSD9	0.479872		DPM1	0.739817		FRY	0.553417		PLTP	0.689429		FCGRT	0.601053		CCNH	0.560325
CLINT1	0.479414		MED1	0.739588		SNAP23	0.553024		CDR2	0.689156		CEPT1	0.600702		PDE4D	0.559938
SNRPA1	0.478957		CLCN3	0.739359		ZDHHC8	0.552632		CLEC11A	0.688883		UBE2E1	0.600351		RABGAP1L	0.559551
TEX14	0.4785		MTHFD2L	0.73913		AP2A2	0.552239		DPYSL3	0.68861		ATP6AP2	0.6		EIF3F	0.559165
SYNGR2	0.478042		DDC	0.738902		DAB2	0.551846		ZDBF2	0.688337		FABP3	0.599649		NAP1L4	0.558778
POU2F1	0.477585		RPN2	0.738673		SEMA6B	0.551453		NPFFR2	0.688063		CAPZB	0.599298		DNAJC9	0.558391
RASGRF1	0.477127		RNF5	0.738444		ARHGEF10	0.55106		ELFN1	0.68779		NR1I3	0.598947		SLC25A45	0.558005
UPF3B	0.47667		ACTL6A	0.738215		MRRF	0.550668		IFI16	0.687517		RNF114	0.598596		AGK	0.557618
SNX2	0.476212		CFAP44	0.737986		PRCP	0.550275		B3GNT9	0.687244		DNAJC5	0.598246		CYTH4	0.557231
TMEM243	0.475755		TAF2	0.737757		HLF	0.549882		PARN	0.686971		PCBP1	0.597895		CCDC66	0.556845
KHK	0.475297		CD9	0.737529		ZSCAN4	0.549489		CBY1	0.686698		PI4K2A	0.597544		RAB29	0.556458
COASY	0.47484		RAB9A	0.7373		ARHGEF3	0.549097		ARFGAP1	0.686424		QKI	0.597193		HACL1	0.556071
RUBCN	0.474382		EPHB4	0.737071		KSR1	0.548704		CREB3L1	0.686151		LTA4H	0.596842		TSPAN5	0.555684
RSPH4A	0.473925		DMKN	0.736842		LY6G5B	0.548311		DUOX2	0.685878		LPCAT2	0.596491		TES	0.555298
PPP6C	0.473468		SPTSSB	0.736613		ELMO1	0.547918		PTPRU	0.685605		PLBD1	0.59614		HNRNPDL	0.554911
CCNL1	0.47301		PXMP4	0.736384		KLHL5	0.547526		KCNG2	0.685332		MS4A6E	0.595789		MAP2K3	0.554524
DCC	0.472553		SSRP1	0.736156		GGT5	0.547133		SPRY4	0.685059		STEAP3	0.595439		PSIP1	0.554138
GH1	0.472095		RBBP7	0.735927		SPRY1	0.54674		ARF4	0.684786		CASS4	0.595088		TRDMT1	0.553751
APOBEC3C	0.471638		GGT1	0.735698		PTPRM	0.546347		RNF185	0.684512		SMURF2	0.594737		TMPRSS6	0.553364
ELL2	0.47118		DNAJC4	0.735469		SULF2	0.545954		ATP10A	0.684239		UBE2A	0.594386		EPPIN	0.552978
CDH15	0.470723		CBX5	0.73524		SYNJ2BP	0.545562		PDE8B	0.683966		MSRB1	0.594035		USP29	0.552591
ACP1	0.470265		FADD	0.735011		ATP1A1	0.545169		PRDM2	0.683693		CEBPE	0.593684		B3GAT1	0.552204
ZCCHC7	0.469808		CHD3	0.734783		HSD17B12	0.544776		HAS1	0.68342		UBE2Z	0.593333		SERPINB9	0.551817
TCIRG1	0.46935		RAD23B	0.734554		PCGF2	0.544383		ALG12	0.683147		IREB2	0.592982		GIMAP1	0.551431
CHAC2	0.468893		FXR2	0.734325		CYB5B	0.543991		CYP2U1	0.682874		CIDEC	0.592632		ATP8B2	0.551044
HIST1H1D	0.468435		CLTC	0.734096		MYO5A	0.543598		SLC16A9	0.6826		MCOLN3	0.592281		SESN1	0.550657
PHIP	0.467978		LHPP	0.733867		DAAM1	0.543205		DYNC1H1	0.682327		CDA	0.59193		SV2A	0.550271
SEC23B	0.467521		MIS18A	0.733638		PALD1	0.542812		CDH23	0.682054		TNPO3	0.591579		EXOSC9	0.549884
EMB	0.467063		KCNJ11	0.73341		SETD1A	0.542419		AP2M1	0.681781		ERAS	0.591228		SEMG2	0.549497
SCNN1B	0.466606		PGAM2	0.733181		ARHGEF12	0.542027		ATG2B	0.681508		DAGLB	0.590877		GMFG	0.549111
KDM8	0.466148		ZNF750	0.732952		PHLPP1	0.541634		GEM	0.681235		YME1L1	0.590526		ERN1	0.548724
ORC3	0.465691		PTPN11	0.732723		SOX13	0.541241		DIO2	0.680961		STX12	0.590175		NIPBL	0.548337
L3HYPDH	0.465233		EGR1	0.732494		KIF13A	0.540848		ATP2B4	0.680688		KCNQ3	0.589825		MYH6	0.547951
SMAP2	0.464776		INTU	0.732265		CIC	0.540456		RAMP1	0.680415		ADAMDEC1	0.589474		SRGN	0.547564
MSI2	0.464318		PRSS22	0.732037		DCTN2	0.540063		FGF11	0.680142		SERPINB1	0.589123		UBE2V1	0.547177
ITGA8	0.463861		TLE1	0.731808		REXO2	0.53967		GAS6	0.679869		SNX11	0.588772		SMAP2	0.54679
CHPF	0.463403		ENDOG	0.731579		GPX3	0.539277		HSD17B6	0.679596		KDM1B	0.588421		LCE1E	0.546404
UCKL1	0.462946		ILVBL	0.73135		MYLIP	0.538885		PARP14	0.679323		NR4A2	0.58807		AKAP13	0.546017
GAB1	0.462489		SRPK1	0.731121		LCA5	0.538492		NAGLU	0.679049		SIRPA	0.587719		PRSS57	0.54563
MYBPC2	0.462031		RAB3B	0.730892		LTC4S	0.538099		KCTD16	0.678776		RAB20	0.587368		SLC16A13	0.545244
SMCHD1	0.461574		POLR2D	0.730664		NOX5	0.537706		TLL1	0.678503		DNAJC3	0.587018		SPN	0.544857
ANP32E	0.461116		NARS	0.730435		MYO1C	0.537313		TBC1D20	0.67823		SH3KBP1	0.586667		TRIM71	0.54447
CLPTM1	0.460659		P2RX6	0.730206		CRYBB3	0.536921		NPAS2	0.677957		NT5C2	0.586316		ZNF394	0.544084
PIGB	0.460201		MXI1	0.729977		LAYN	0.536528		CDKL5	0.677684		MAT2A	0.585965		EXOSC8	0.543697
MIS18BP1	0.459744		WFS1	0.729748		EGLN1	0.536135		ECEL1	0.677411		RAB8B	0.585614		RBPJ	0.54331
MTTP	0.459286		EIF3G	0.729519		SOCS2	0.535742		PTH1R	0.677137		RGS2	0.585263		UXS1	0.542923
GALNT9	0.458829		PIGQ	0.729291		PDE2A	0.53535		CTDSPL	0.676864		LDHD	0.584912		TAS2R60	0.542537
COL4A3	0.458371		MAP3K13	0.729062		DYNC1H1	0.534957		NRK	0.676591		AP2S1	0.584561		POLR2C	0.54215
PUS7L	0.457914		WDR83	0.728833		DPAGT1	0.534564		NTNG2	0.676318		CSTB	0.584211		RBM25	0.541763
ATG4A	0.457457		PSMD4	0.728604		BDP1	0.534171		COG8	0.676045		MGLL	0.58386		APOBEC3H	0.541377
IFI27L1	0.456999		DSC3	0.728375		GIT1	0.533778		LRRC17	0.675772		KDM2B	0.583509		FARS2	0.54099
GDF7	0.456542		SMPD2	0.728146		CLIC5	0.533386		CYB5R3	0.675498		VPS53	0.583158		ATXN7	0.540603
CEACAM21	0.456084		CBX2	0.727918		GNG12	0.532993		SLN	0.675225		DDX21	0.582807		NUP88	0.540217
PAEP	0.455627		GARS	0.727689		HDX	0.5326		MCC	0.674952		LTC4S	0.582456		TBC1D22B	0.53983
SREBF2	0.455169		GRPEL1	0.72746		PARVB	0.532207		HTRA3	0.674679		NR4A3	0.582105		USP42	0.539443
CYB561D2	0.454712		DSCC1	0.727231		MYO1E	0.531815		C1QTNF5	0.674406		CKM	0.581754		EZR	0.539056
ITSN2	0.454254		SKIV2L	0.727002		TAF15	0.531422		POLK	0.674133		ASGR1	0.581404		ERVV-1	0.53867
NUDT18	0.453797		MTA1	0.726773		PPP2R5A	0.531029		SMARCB1	0.67386		SLX4	0.581053		TSPAN2	0.538283
MFF	0.453339		PIGN	0.726545		NHSL2	0.530636		APCDD1	0.673586		PDE6G	0.580702		USP36	0.537896
ADAM19	0.452882		SULT2B1	0.726316		CTDSP2	0.530244		BCHE	0.673313		CCT5	0.580351		DUSP11	0.53751
ANAPC5	0.452425		CDS1	0.726087		FGF11	0.529851		APBB1	0.67304		STK10	0.58		MLLT3	0.537123
BTD	0.451967		SYP	0.725858		TM4SF18	0.529458		TSPAN2	0.672767		USP9X	0.579649		RGS1	0.536736
CHST2	0.45151		GPT	0.725629		GLCE	0.529065		NANP	0.672494		DNAJC13	0.579298		TCOF1	0.53635
ABHD3	0.451052		PMAIP1	0.7254		MID1	0.528672		PDE1B	0.672221		CHMP5	0.578947		ANKRD55	0.535963
PSMA8	0.450595		PIGF	0.725172		PTPRR	0.52828		NFIA	0.671948		MSRA	0.578596		TAMM41	0.535576
XKR6	0.450137		NUDT2	0.724943		ISY1	0.527887		TRIM6	0.671674		ACTR2	0.578246		IPCEF1	0.535189
SEMA4A	0.44968		SUPT16H	0.724714		DNAJC18	0.527494		DPYSL2	0.671401		BEST1	0.577895		PPID	0.534803
STAG3	0.449222		MTA3	0.724485		CD109	0.527101		CNTN6	0.671128		ASGR2	0.577544		ELMO1	0.534416
MXD3	0.448765		POLI	0.724256		LRRC32	0.526709		PLA2R1	0.670855		TIMM23	0.577193		TMEM173	0.534029
NUP88	0.448307		TP53BP2	0.724027		PCDH11X	0.526316		IL15RA	0.670582		FBXL5	0.576842		CD200R1	0.533643
UAP1	0.44785		IMMP1L	0.723799		SPINK5	0.525923		PDHB	0.670309		ARHGAP4	0.576491		FIP1L1	0.533256
IFT57	0.447392		PKP2	0.72357		YTHDF2	0.52553		ADCY6	0.670036		NCKAP1L	0.57614		CAP1	0.532869
TBC1D22A	0.446935		CREB3	0.723341		APBB2	0.525137		PER3	0.669762		TM4SF19	0.575789		MAD2L1BP	0.532483
HIPK2	0.446478		WDYHV1	0.723112		CDA	0.524745		WDR59	0.669489		RAB39A	0.575439		CSTF2	0.532096
DUS3L	0.44602		ATP13A2	0.722883		KLF7	0.524352		ACSS3	0.669216		ARHGDIA	0.575088		CSTF1	0.531709
P2RX1	0.445563		IGF2	0.722654		TBCD	0.523959		DPYS	0.668943		NCEH1	0.574737		EPB42	0.531323
TRIM69	0.445105		VDAC3	0.722426		OSBPL10	0.523566		SCT	0.66867		CALCR	0.574386		WDR59	0.530936
NUDT22	0.444648		WWP2	0.722197		ADARB1	0.523174		GAS1	0.668397		ARHGDIB	0.574035		EPPIN-WFDC6	0.530549
FAF1	0.44419		TJP3	0.721968		PPP2R1B	0.522781		KLHL20	0.668123		C15orf48	0.573684		MED7	0.530162
ZNF804A	0.443733		DNAJC12	0.721739		DNAJC17	0.522388		PDE10A	0.66785		GATM	0.573333		CREB3L3	0.529776
RBM25	0.443275		WDR24	0.72151		FLRT2	0.521995		TRRAP	0.667577		DCP2	0.572982		TSC22D4	0.529389
KMO	0.442818		TMEM125	0.721281		BCL3	0.521603		SOX5	0.667304		BLOC1S6	0.572632		OR1I1	0.529002
CCDC88B	0.44236		CNFN	0.721053		TRIM47	0.52121		PTGFR	0.667031		SH3GLB1	0.572281		CDKN2D	0.528616
SCIMP	0.441903		STARD3	0.720824		TNPO1	0.520817		SLC25A46	0.666758		SESN1	0.57193		HAUS6	0.528229
CNKSR1	0.441446		TFAP2B	0.720595		IRAK3	0.520424		KCNK15	0.666485		ILK	0.571579		TRIM69	0.527842
RASSF2	0.440988		VPS28	0.720366		FKBP1A	0.520031		FLRT2	0.666211		PDE6H	0.571228		ITPRIPL1	0.527456
PRPS1	0.440531		GAR1	0.720137		TTF1	0.519639		PDIA5	0.665938		LSM6	0.570877		WIPF1	0.527069
SETBP1	0.440073		PLA2G2A	0.719908		SBF2	0.519246		FMO2	0.665665		B3GNT5	0.570526		SLC2A14	0.526682
TMUB2	0.439616		MNAT1	0.71968		VAMP5	0.518853		GPR176	0.665392		BLOC1S1	0.570175		NANOS2	0.526295
TMEM218	0.439158		NBN	0.719451		RHOJ	0.51846		GPX8	0.665119		FUCA1	0.569825		TTC32	0.525909
PPIL1	0.438701		TGS1	0.719222		SLC16A14	0.518068		MPDZ	0.664846		KCNMA1	0.569474		LPIN1	0.525522
TRAPPC2	0.438243		PRSS2	0.718993		EPAS1	0.517675		CH25H	0.664573		CALM3	0.569123		RAB37	0.525135
C16orf54	0.437786		PRPS2	0.718764		PON2	0.517282		SLC30A6	0.664299		NAMPT	0.568772		BRAP	0.524749
BORA	0.437328		SPAG16	0.718535		AK1	0.516889		SNX18	0.664026		LAMTOR2	0.568421		KCTD17	0.524362
FBXO10	0.436871		AK9	0.718307		FGD4	0.516496		GJB2	0.663753		IMPDH1	0.56807		CACNG2	0.523975
EPC1	0.436414		FABP7	0.718078		LGALS3	0.516104		CILP2	0.66348		DUSP6	0.567719		EPX	0.523589
ST8SIA4	0.435956		HLCS	0.717849		PCDHGA12	0.515711		SORBS3	0.663207		MTHFD2	0.567368		OR1M1	0.523202
CCNC	0.435499		HIST1H2AE	0.71762		RAD54L2	0.515318		RAB6B	0.662934		DOCK8	0.567018		OR5K3	0.522815
ARPC3	0.435041		NVL	0.717391		DND1	0.514925		CHRNE	0.66266		MT1X	0.566667		LY6G5C	0.522428
WNT10B	0.434584		PLPP2	0.717162		ARRB1	0.514533		SLC25A43	0.662387		FMNL1	0.566316		SPAG6	0.522042
BOLA2	0.434126		LMX1B	0.716934		PCDHB10	0.51414		FOXS1	0.662114		P2RX4	0.565965		DDX50	0.521655
CTBS	0.433669		SLC6A4	0.716705		SIGIRR	0.513747		TCF7L1	0.661841		FDX1	0.565614		BTG1	0.521268
BCDIN3D	0.433211		SOX4	0.716476		RNF20	0.513354		L3HYPDH	0.661568		UBE2B	0.565263		ADD3	0.520882
ITGA6	0.432754		MBOAT7	0.716247		CLDN15	0.512962		SCN7A	0.661295		GGA3	0.564912		ERVV-2	0.520495
TDRD15	0.432296		HIST3H2BB	0.716018		PTPRE	0.512569		PCDH9	0.661022		APOC4	0.564561		CCDC136	0.520108
GGH	0.431839		UBE2D4	0.715789		PIEZO2	0.512176		TTL	0.660748		KCNK6	0.564211		CYP2C18	0.519722
USO1	0.431382		AZGP1	0.715561		REV3L	0.511783		CENPJ	0.660475		KPNB1	0.56386		BCAS2	0.519335
PSIP1	0.430924		EXOSC3	0.715332		FADS3	0.51139		ADGRG2	0.660202		ADRA2B	0.563509		TKTL1	0.518948
RNF31	0.430467		GNAQ	0.715103		NNMT	0.510998		RRAD	0.659929		CLEC2B	0.563158		PPM1G	0.518561
VRK2	0.430009		RABGGTB	0.714874		ABHD17A	0.510605		NDUFS4	0.659656		OGFR	0.562807		KAT7	0.518175
AP1S3	0.429552		GALNT3	0.714645		NFIA	0.510212		TET1	0.659383		DNAJC7	0.562456		AHSP	0.517788
RINT1	0.429094		DUSP23	0.714416		SIAE	0.509819		OBSL1	0.65911		HNMT	0.562105		OSGEPL1	0.517401
C19orf38	0.428637		KDM4A	0.714188		SORBS3	0.509427		CNNM2	0.658836		FBXO6	0.561754		BIN2	0.517015
NUP37	0.428179		XPO1	0.713959		CDC123	0.509034		GNB1	0.658563		PADI6	0.561404		LHX4	0.516628
OSTC	0.427722		CHAC1	0.71373		BAG5	0.508641		S100A6	0.65829		CHCHD10	0.561053		HHLA2	0.516241
NXPE3	0.427264		ORC4	0.713501		FREM2	0.508248		FLCN	0.658017		ARPC5	0.560702		CLK3	0.515855
CYB5R4	0.426807		TMPRSS5	0.713272		MYO18A	0.507855		NDUFA11	0.657744		TMSB4X	0.560351		ACTR3C	0.515468
FAM174A	0.426349		USP22	0.713043		LOXHD1	0.507463		IFITM2	0.657471		U2AF1	0.56		CABIN1	0.515081
ARFGAP3	0.425892		CA9	0.712815		RCAN1	0.50707		FOXK1	0.657197		TGFBR1	0.559649		KCTD7	0.514695
MAP2K6	0.425435		FANCF	0.712586		PTDSS2	0.506677		PCDH19	0.656924		CYP2S1	0.559298		ST8SIA4	0.514308
YIPF1	0.424977		ATG4D	0.712357		KBTBD11	0.506284		C1QTNF3	0.656651		B4GALT5	0.558947		ITSN2	0.513921
SP4	0.42452		HIST1H2BC	0.712128		RAB5C	0.505892		NNMT	0.656378		GGA2	0.558596		JAML	0.513534
GTF2E2	0.424062		S100B	0.711899		TMOD3	0.505499		PDLIM5	0.656105		RYR1	0.558246		CRACR2A	0.513148
MIS12	0.423605		GABRP	0.71167		GIMAP4	0.505106		DCTN6	0.655832		LYVE1	0.557895		CCNDBP1	0.512761
ITGA4	0.423147		BAG1	0.711442		RSU1	0.504713		UBE2E3	0.655559		ARL4C	0.557544		SIGIRR	0.512374
CLEC17A	0.42269		KPTN	0.711213		NDUFA12	0.504321		CXCL6	0.655285		PGAM4	0.557193		PSME1	0.511988
CYTIP	0.422232		SLPI	0.710984		LIMK2	0.503928		NINL	0.655012		TRIM50	0.556842		KPNA5	0.511601
ANKRD44	0.421775		PSPH	0.710755		EPS8	0.503535		NR2C1	0.654739		ACER3	0.556491		LMTK2	0.511214
DGKD	0.421317		RAB19	0.710526		GABRE	0.503142		LGALS3	0.654466		PRAM1	0.55614		DGKE	0.510828
RRBP1	0.42086		MAVS	0.710297		PWP1	0.502749		LTBR	0.654193		PALB2	0.555789		NR3C2	0.510441
ARID3B	0.420403		MPP5	0.710069		IDH3B	0.502357		OS9	0.65392		MTCH1	0.555439		CNN2	0.510054
TMUB1	0.419945		SLC35E2B	0.70984		MPRIP	0.501964		MCAM	0.653647		BAG1	0.555088		AGFG2	0.509667
POLR2D	0.419488		SYT1	0.709611		WDR37	0.501571		APOL1	0.653373		PI4KA	0.554737		ADAM8	0.509281
ZNF215	0.41903		SIAH1	0.709382		ARAP3	0.501178		HTR2B	0.6531		GLRX	0.554386		HELQ	0.508894
COL4A4	0.418573		ACP6	0.709153		KBTBD2	0.500786		DYNC1I2	0.652827		INF2	0.554035		ALOX5AP	0.508507
PABPC4	0.418115		ALMS1	0.708924		MBNL2	0.500393		LIX1	0.652554		SOAT1	0.553684		CALM1	0.508121
SCAMP2	0.417658		CSNK1D	0.708696		HYAL1	0.5		PTPRG	0.652281		DNAJC5B	0.553333		MYBL1	0.507734
CADM1	0.4172		PCP4	0.708467		KCNMB3	0.499607		IFNGR2	0.652008		ATP2C1	0.552982		KIF21A	0.507347
ING3	0.416743		COL11A2	0.708238		PFKM	0.499214		ACKR4	0.651734		PTPN12	0.552632		MED17	0.506961
METTL23	0.416285		ATP6V1H	0.708009		MALL	0.498822		CRY2	0.651461		DPEP2	0.552281		DPEP2	0.506574
ZGPAT	0.415828		DCAF6	0.70778		ATP8A2	0.498429		SCMH1	0.651188		NAGK	0.55193		MCOLN2	0.506187
FADS3	0.415371		ZNF93	0.707551		CLEC2B	0.498036		LEPR	0.650915		SIRPB1	0.551579		MPHOSPH9	0.5058
UNK	0.414913		LRG1	0.707323		PDIA5	0.497643		CTDSP2	0.650642		ATP1B1	0.551228		CHFR	0.505414
ARL11	0.414456		IPP	0.707094		UPP1	0.497251		SGMS2	0.650369		CLPB	0.550877		RFXAP	0.505027
ENTPD4	0.413998		SAP18	0.706865		MYLK2	0.496858		XG	0.650096		YWHAH	0.550526		ACSL6	0.50464
ATP13A1	0.413541		PSMB2	0.706636		CCDC85B	0.496465		MMP23B	0.649822		AMD1	0.550175		ST3GAL1	0.504254
HEMK1	0.413083		SLC25A33	0.706407		TFPI2	0.496072		VEGFB	0.649549		SLC22A18	0.549825		EML4	0.503867
CHTF8	0.412626		PEX5L	0.706178		PPFIA3	0.495679		CTNNA3	0.649276		MFSD14B	0.549474		MAP2K6	0.50348
PROB1	0.412168		TUBB3	0.70595		TMEM242	0.495287		PDLIM1	0.649003		PGLS	0.549123		DHRS7	0.503094
FAM209A	0.411711		HNRNPF	0.705721		MFAP3	0.494894		CPZ	0.64873		ATP13A1	0.548772		FNBP1	0.502707
TTC17	0.411253		IRX1	0.705492		ZDHHC14	0.494501		NFIC	0.648457		SEPSECS	0.548421		PLCL2	0.50232
LBR	0.410796		FZD8	0.705263		BTBD17	0.494108		PTGDS	0.648184		VPS26A	0.54807		WNT10B	0.501933
ZNF92	0.410339		CLDN8	0.705034		SLC39A1	0.493716		KCTD15	0.64791		ATP1B3	0.547719		GIMAP5	0.501547
AP4B1	0.409881		AQP5	0.704805		SMARCE1	0.493323		PEX6	0.647637		YBX1	0.547368		CRTC2	0.50116
B9D1	0.409424		KIF5B	0.704577		RASGRF2	0.49293		TSPAN31	0.647364		LIG4	0.547018		KRT2	0.500773
ING5	0.408966		RAD21	0.704348		TBC1D5	0.492537		INPPL1	0.647091		LMO2	0.546667		ZC3H18	0.500387
AIFM2	0.408509		PRPF38A	0.704119		APLP2	0.492145		DGKH	0.646818		FABP5	0.546316		OR7C2	0.5
ADK	0.408051		PEG10	0.70389		NKTR	0.491752		YIF1A	0.646545		TMEM140	0.545965		SATB1	0.499613
UBA5	0.407594		RAB3D	0.703661		FRMD3	0.491359		EDA2R	0.646272		ATP2A2	0.545614		ATG2A	0.499227
ACY3	0.407136		PEX11G	0.703432		GOSR2	0.490966		PRDX5	0.645998		KCNK13	0.545263		ZNRF4	0.49884
DPH7	0.406679		TTC26	0.703204		KIF25	0.490573		LPAR4	0.645725		NUP62	0.544912		SOST	0.498453
GGCX	0.406221		BARX2	0.702975		EHD2	0.490181		ADAM9	0.645452		TOR1B	0.544561		TYSND1	0.498067
MMADHC	0.405764		TMPRSS13	0.702746		P3H2	0.489788		IGSF10	0.645179		ARL8B	0.544211		GSC2	0.49768
MED6	0.405306		PLA2G12A	0.702517		UBTFL1	0.489395		PRKAB2	0.644906		MAP2K3	0.54386		OR10H3	0.497293
ATP2B1	0.404849		LONP2	0.702288		GIMAP7	0.489002		ENAH	0.644633		HUS1	0.543509		EXOSC1	0.496906
DHRS9	0.404392		DTNB	0.702059		ZBTB46	0.48861		PABPN1	0.644359		HCST	0.543158		ING3	0.49652
ERO1B	0.403934		SYNCRIP	0.701831		VAX2	0.488217		CST3	0.644086		NSMAF	0.542807		SLC25A42	0.496133
CCDC174	0.403477		YARS	0.701602		KLHL4	0.487824		A1BG	0.643813		ALCAM	0.542456		RAB19	0.495746
NPAT	0.403019		MTBP	0.701373		PCDHGB7	0.487431		FMO4	0.64354		CNDP2	0.542105		PUDP	0.49536
GNB1L	0.402562		PRRG2	0.701144		KIF26A	0.487038		RFNG	0.643267		NAPA	0.541754		CALM3	0.494973
TYW1B	0.402104		HLTF	0.700915		ATL3	0.486646		FAM167A	0.642994		VPS11	0.541404		TERF2IP	0.494586
WNT10A	0.401647		HIST3H2A	0.700686		SLC41A3	0.486253		HEPH	0.642721		PARL	0.541053		THAP1	0.4942
PNPLA8	0.401189		TRAPPC3	0.700458		FAM124A	0.48586		SGCE	0.642447		CCDC22	0.540702		SULT1B1	0.493813
REXO4	0.400732		NCL	0.700229		CDC27	0.485467		MEIS3	0.642174		SULT1A2	0.540351		PPM1M	0.493426
CENPT	0.400274		POLN	0.7		AP2B1	0.485075		COG3	0.641901		BCAT1	0.54		SGTB	0.493039
CBWD2	0.399817		HIGD1A	0.699771		KCTD10	0.484682		CBX7	0.641628		SPAST	0.539649		TBCD	0.492653
RSRC2	0.39936		PSMD2	0.699542		MMP28	0.484289		CHRD	0.641355		SPG21	0.539298		VPS4A	0.492266
TNRC6B	0.398902		ZNF444	0.699314		CMTM8	0.483896		TRPC4	0.641082		THBD	0.538947		NAP1L2	0.491879
ARPC2	0.398445		MAGI1	0.699085		CDC42EP1	0.483504		WNK1	0.640809		CLTA	0.538596		ZACN	0.491493
MOB3A	0.397987		PIGV	0.698856		EHD3	0.483111		IGFL3	0.640535		SLC16A6	0.538246		GLYCTK	0.491106
MIXL1	0.39753		AK5	0.698627		NOSTRIN	0.482718		GAP43	0.640262		DMP1	0.537895		HORMAD2	0.490719
TPST2	0.397072		HIST1H2BD	0.698398		DAB2IP	0.482325		DYNC1LI2	0.639989		MGAT4A	0.537544		SCAI	0.490333
TIFA	0.396615		EXOSC7	0.698169		SPAG9	0.481932		CRY1	0.639716		PTPRJ	0.537193		DEF6	0.489946
DRAM2	0.396157		PHIP	0.697941		FAR1	0.48154		MID1	0.639443		TOMM40	0.536842		THADA	0.489559
NCKAP1L	0.3957		HIST1H3H	0.697712		TMEM17	0.481147		GRM8	0.63917		OSCAR	0.536491		ELMO2	0.489172
UIMC1	0.395242		INSIG1	0.697483		NUDT15	0.480754		TJP1	0.638896		FARSA	0.53614		OR7D4	0.488786
FNBP1	0.394785		HSPB11	0.697254		STOM	0.480361		TRIM8	0.638623		UBA6	0.535789		DDX39A	0.488399
CEP128	0.394328		STK3	0.697025		GRAP	0.479969		KCNT2	0.63835		TRPM2	0.535439		B3GALT4	0.488012
ARHGEF1	0.39387		KRT81	0.696796		PRDM5	0.479576		ARHGAP28	0.638077		DOK2	0.535088		AKTIP	0.487626
KPNA5	0.393413		SRR	0.696568		RAB13	0.479183		RIPK1	0.637804		ARHGEF11	0.534737		PHLDA1	0.487239
PPP1R10	0.392955		SRPK2	0.696339		STAB2	0.47879		RBPMS	0.637531		RAP2C	0.534386		RASSF5	0.486852
TBC1D3B	0.392498		GSK3A	0.69611		NAB1	0.478397		RFX2	0.637258		LACC1	0.534035		ZCCHC8	0.486466
CCDC69	0.39204		PYCR1	0.695881		RAPGEF2	0.478005		MEOX2	0.636984		TK2	0.533684		ZC3H8	0.486079
SOX30	0.391583		DIS3L	0.695652		CAPN5	0.477612		COX7A1	0.636711		DAO	0.533333		ACER1	0.485692
TPD52	0.391125		TIMM17B	0.695423		RPA4	0.477219		ADD1	0.636438		MRAS	0.532982		STIM2	0.485305
CITED2	0.390668		C19orf33	0.695195		NCOA1	0.476826		WDR45	0.636165		PGP	0.532632		DMAP1	0.484919
SUB1	0.39021		TEAD2	0.694966		CDKN3	0.476434		RNF8	0.635892		KDM6B	0.532281		PSG6	0.484532
RALGPS2	0.389753		DDT	0.694737		PLA1A	0.476041		MDGA1	0.635619		ADGRE5	0.53193		FAM76B	0.484145
KLHDC2	0.389296		CHD1L	0.694508		SEMA4C	0.475648		SCAP	0.635346		TMX1	0.531579		GCC2	0.483759
WNT16	0.388838		TRIM33	0.694279		ALS2	0.475255		PLCE1	0.635072		MT1H	0.531228		ALG11	0.483372
BTN2A2	0.388381		PI3	0.69405		ANO6	0.474863		MTMR2	0.634799		CCDC93	0.530877		ACVR1C	0.482985
PDF	0.387923		C5AR2	0.693822		BFAR	0.47447		PSAP	0.634526		EREG	0.530526		HCN2	0.482599
C16orf58	0.387466		MPV17L	0.693593		SCHIP1	0.474077		MT2A	0.634253		PIAS1	0.530175		TRIM46	0.482212
VPS36	0.387008		SRSF10	0.693364		BRWD3	0.473684		PTGER3	0.63398		RNASE3	0.529825		PLP2	0.481825
WWOX	0.386551		RAB13	0.693135		HAS3	0.473291		KCNJ15	0.633707		LAMTOR1	0.529474		RGS9	0.481439
CLPTM1L	0.386093		IMP4	0.692906		PELI1	0.472899		TBC1D16	0.633433		RPGRIP1	0.529123		LDLRAP1	0.481052
AMN	0.385636		PPOX	0.692677		STAB1	0.472506		DEGS1	0.63316		DBI	0.528772		THAP11	0.480665
TMEM205	0.385178		PPL	0.692449		RBM5	0.472113		EGR1	0.632887		MT1M	0.528421		SARDH	0.480278
SP140	0.384721		ATP6V1G1	0.69222		CYGB	0.47172		LRRC3	0.632614		APPL1	0.52807		DNAJB14	0.479892
CBFA2T3	0.384263		VIPR2	0.691991		ZDHHC20	0.471328		MYL6B	0.632341		LAMTOR3	0.527719		OR10G2	0.479505
AKAP17A	0.383806		WNT6	0.691762		GABRB1	0.470935		NFE2L2	0.632068		S100A11	0.527368		ATXN3L	0.479118
L3MBTL3	0.383349		SUOX	0.691533		CDC42BPB	0.470542		F2RL2	0.631795		FERMT3	0.527018		TRMT2B	0.478732
NIPAL4	0.382891		SLC12A2	0.691304		PPP2R2A	0.470149		MFGE8	0.631521		DDX20	0.526667		UBR1	0.478345
ZBTB32	0.382434		RAB27B	0.691076		CLTA	0.469756		KLHL22	0.631248		CAP1	0.526316		ZSCAN25	0.477958
CHMP7	0.381976		ZNF446	0.690847		ARPC1A	0.469364		ENO2	0.630975		DNAJC2	0.525965		CEP250	0.477572
SMPDL3B	0.381519		MAST4	0.690618		RNF123	0.468971		NOX4	0.630702		KLF6	0.525614		TBC1D1	0.477185
CCDC59	0.381061		ROBO2	0.690389		GNA14	0.468578		SPRY2	0.630429		GPAT3	0.525263		TINF2	0.476798
RCSD1	0.380604		GJB5	0.69016		ABHD17B	0.468185		ZFYVE16	0.630156		NFIL3	0.524912		WDR72	0.476411
GCA	0.380146		UBE2K	0.689931		TNK2	0.467793		CYP27C1	0.629883		FKBP5	0.524561		ARHGAP4	0.476025
FBXO16	0.379689		SLC22A23	0.689703		LRIG3	0.4674		SLC22A17	0.629609		PTPN9	0.524211		EPHA4	0.475638
TMED8	0.379231		YTHDF3	0.689474		VANGL1	0.467007		OSR2	0.629336		ARRB1	0.52386		PADI4	0.475251
IGF2BP3	0.378774		PFKFB4	0.689245		PRPF6	0.466614		MID2	0.629063		GMFG	0.523509		PSG7	0.474865
HERPUD2	0.378317		KIF5C	0.689016		INO80E	0.466222		CHGA	0.62879		LMAN2	0.523158		OMA1	0.474478
MED31	0.377859		CACNA1D	0.688787		TINAGL1	0.465829		RXFP1	0.628517		DNM1L	0.522807		TMPRSS11E	0.474091
MEI1	0.377402		ZNF91	0.688558		ANGEL1	0.465436		TRIP11	0.628244		STX10	0.522456		TNFAIP8	0.473705
NIPA2	0.376944		RAB40C	0.68833		HECW2	0.465043		PRG4	0.62797		MAP1LC3B2	0.522105		PPP2R2B	0.473318
STAG1	0.376487		FNIP1	0.688101		TIMP4	0.46465		IL1R1	0.627697		LGALS8	0.521754		ARHGDIA	0.472931
LIMD1	0.376029		HOXB2	0.687872		KATNAL1	0.464258		NPY5R	0.627424		ADAP1	0.521404		SLC4A4	0.472544
TNFAIP8	0.375572		RAB6A	0.687643		LAP3	0.463865		WRN	0.627151		BAG4	0.521053		PLA2G6	0.472158
RABAC1	0.375114		MST1	0.687414		EI24	0.463472		ARSE	0.626878		SMAP2	0.520702		NUP205	0.471771
RNF113A	0.374657		SFRP1	0.687185		DOLK	0.463079		ARSJ	0.626605		B3GNT2	0.520351		PSMD6	0.471384
BHLHA15	0.374199		PIGP	0.686957		EIF4G3	0.462687		CCR10	0.626332		SGPP1	0.52		TTN	0.470998
TRAPPC10	0.373742		SHANK2	0.686728		VPS51	0.462294		KLHL3	0.626058		KARS	0.519649		APOA5	0.470611
SYNGR3	0.373285		CELSR1	0.686499		SPARCL1	0.461901		ZNF445	0.625785		GCNT1	0.519298		UBXN11	0.470224
SP140L	0.372827		EXOSC4	0.68627		MYO5C	0.461508		RARRES2	0.625512		MRPL54	0.518947		RFFL	0.469838
USPL1	0.37237		KDM4B	0.686041		SMARCD1	0.461115		HIC1	0.625239		ITPK1	0.518596		DCAF11	0.469451
TMEM208	0.371912		POLR3H	0.685812		C1QTNF9B	0.460723		GBP3	0.624966		AP2A2	0.518246		EPHB6	0.469064
MBNL2	0.371455		ASS1	0.685584		SIPA1L2	0.46033		CCL26	0.624693		BCL2L13	0.517895		KCNH4	0.468677
GOLPH3	0.370997		APTX	0.685355		DISP1	0.459937		OR51E1	0.62442		INO80	0.517544		SEMA4D	0.468291
HRG	0.37054		DACH1	0.685126		PPP5C	0.459544		GNG11	0.624146		NCSTN	0.517193		CHRNG	0.467904
NRG4	0.370082		LY6G6C	0.684897		CORT	0.459152		PTPRA	0.623873		TGM1	0.516842		SP140L	0.467517
ATF7IP	0.369625		GALNT6	0.684668		SPTBN1	0.458759		LRIG3	0.6236		VMA21	0.516491		CRTC3	0.467131
XKR8	0.369167		CBX1	0.684439		NFAT5	0.458366		UBE2E1	0.623327		CD300LB	0.51614		OR7A10	0.466744
TRMT112	0.36871		HIST1H2BN	0.684211		UNG	0.457973		CDH15	0.623054		AIFM2	0.515789		ATXN7L1	0.466357
ADD2	0.368253		TRPM4	0.683982		PPIC	0.457581		SAR1A	0.622781		ACOT11	0.515439		RBM38	0.465971
POLM	0.367795		CRELD1	0.683753		FOLH1	0.457188		DTX1	0.622508		VTA1	0.515088		KCNH3	0.465584
CCDC12	0.367338		F11R	0.683524		DNASE1L1	0.456795		HGSNAT	0.622234		ST8SIA4	0.514737		CSGALNACT1	0.465197
RBM4B	0.36688		GLYR1	0.683295		UCKL1	0.456402		BICD2	0.621961		RAB4B	0.514386		NPAT	0.464811
ZMAT1	0.366423		LAMB3	0.683066		PELI2	0.456009		LINGO1	0.621688		ARL8A	0.514035		SPINT4	0.464424
GGA2	0.365965		MUC20	0.682838		HPR	0.455617		TSHZ1	0.621415		OSTM1	0.513684		OR7G3	0.464037
GNB5	0.365508		CBLC	0.682609		CPLX1	0.455224		RING1	0.621142		CLEC12B	0.513333		IRGC	0.46365
FBXO47	0.36505		CHST8	0.68238		VGLL4	0.454831		DNAJB4	0.620869		NUDT1	0.512982		PAG1	0.463264
P4HTM	0.364593		ZNF34	0.682151		AP1S2	0.454438		SON	0.620595		E2F4	0.512632		MIER1	0.462877
NUCB2	0.364135		AKR7A3	0.681922		CTTNBP2	0.454046		TRIM59	0.620322		UPP1	0.512281		SHKBP1	0.46249
RGPD6	0.363678		POLR3E	0.681693		SH3TC2	0.453653		AADAT	0.620049		OS9	0.51193		GNG2	0.462104
CYB561A3	0.36322		CCT6B	0.681465		DYNC1LI2	0.45326		ARID1B	0.619776		DIAPH1	0.511579		ADGRE1	0.461717
TARBP2	0.362763		TOX3	0.681236		DKK4	0.452867		HOPX	0.619503		MT1G	0.511228		SARM1	0.46133
RDH14	0.362306		MIF	0.681007		ARHGEF7	0.452474		F13A1	0.61923		DEGS1	0.510877		PRPF4B	0.460944
ZFYVE27	0.361848		BPIFB1	0.680778		USP45	0.452082		TNRC6A	0.618957		IL31RA	0.510526		SH2D2A	0.460557
AK8	0.361391		PRSS27	0.680549		MDN1	0.451689		EYA4	0.618683		VPS18	0.510175		PSG2	0.46017
BTN1A1	0.360933		TOMM22	0.68032		SEMA3G	0.451296		SLC39A3	0.61841		RAPGEF1	0.509825		TGDS	0.459783
CREBZF	0.360476		B9D1	0.680092		AQP7	0.450903		RAB22A	0.618137		KCNAB2	0.509474		CLNK	0.459397
EDRF1	0.360018		TUBB	0.679863		MMP24	0.450511		GNAI1	0.617864		BLVRA	0.509123		KCNAB2	0.45901
BMP6	0.359561		PRKDC	0.679634		ABHD6	0.450118		PPP3CB	0.617591		PRKAG2	0.508772		DENND2D	0.458623
DPH2	0.359103		CEACAM7	0.679405		CLP1	0.449725		DCTN2	0.617318		SCN1B	0.508421		TMPO	0.458237
TXNL4A	0.358646		FOSB	0.679176		IMPG2	0.449332		FRS3	0.617045		STARD8	0.50807		ZNF564	0.45785
NRDC	0.358188		HIST1H2AK	0.678947		STRIP1	0.44894		PRRX2	0.616771		AP3B1	0.507719		SLC2A3	0.457463
MFSD8	0.357731		LRRC56	0.678719		HAPLN3	0.448547		ME3	0.616498		S100A4	0.507368		WFDC13	0.457077
AP3B1	0.357274		ATP6V1D	0.67849		DNM3	0.448154		SLC25A28	0.616225		RNASE1	0.507018		BAZ1A	0.45669
DNAAF1	0.356816		MTCH2	0.678261		CHSY1	0.447761		NRXN2	0.615952		SNX24	0.506667		SGPP2	0.456303
STK17B	0.356359		SLC1A2	0.678032		C1QTNF9	0.447368		ARL2	0.615679		HAUS2	0.506316		PRPS1	0.455916
THAP5	0.355901		HIST1H4H	0.677803		ZDHHC13	0.446976		TIAM2	0.615406		SLC39A11	0.505965		PTPRN2	0.45553
WDFY4	0.355444		RAB14	0.677574		AHNAK	0.446583		KCTD7	0.615132		DEFB1	0.505614		DPYD	0.455143
AP1G2	0.354986		OPLAH	0.677346		FAR2	0.44619		DNM1	0.614859		KMO	0.505263		ATP8B3	0.454756
ARFGAP2	0.354529		UPF3A	0.677117		PLEKHG1	0.445797		MTMR3	0.614586		E2F3	0.504912		CHST12	0.45437
QPCTL	0.354071		TCN1	0.676888		MYO10	0.445405		FUT11	0.614313		PLD2	0.504561		MLLT6	0.453983
FAM3C	0.353614		TXN	0.676659		EPN1	0.445012		LGALS3BP	0.61404		DERA	0.504211		ATP9B	0.453596
SH3BP5	0.353156		ACAN	0.67643		ATXN2	0.444619		UBR1	0.613767		ZDHHC12	0.50386		AREG	0.45321
ARHGAP27	0.352699		AGPAT3	0.676201		SDCBP2	0.444226		FOXN3	0.613494		AGO1	0.503509		WNT7A	0.452823
NSMCE4A	0.352242		CSNK2A1	0.675973		NR2C1	0.443833		CDC16	0.61322		MAPKAPK3	0.503158		OR10H4	0.452436
STX7	0.351784		SORT1	0.675744		DOCK6	0.443441		ELOVL2	0.612947		ID2	0.502807		RAB8B	0.452049
PPP6R2	0.351327		TGM3	0.675515		BAZ2A	0.443048		GPAT2	0.612674		NAGA	0.502456		KATNA1	0.451663
RNASE6	0.350869		LRIG1	0.675286		GNAZ	0.442655		TGFBR3	0.612401		NUMB	0.502105		HNRNPLL	0.451276
GLRX	0.350412		KRT80	0.675057		TRIOBP	0.442262		NAB2	0.612128		POU2F2	0.501754		RGS19	0.450889
HMGN4	0.349954		TBX20	0.674828		ZNF521	0.44187		SYNPO2	0.611855		CEP55	0.501404		CMTM7	0.450503
SDC1	0.349497		PKN2	0.6746		GULP1	0.441477		MAN2B2	0.611582		SMS	0.501053		BTG3	0.450116
FKBP2	0.349039		NME5	0.674371		RAPGEF4	0.441084		NRN1	0.611308		MTCH2	0.500702		CHIC2	0.449729
AANAT	0.348582		LTF	0.674142		TRIM65	0.440691		MCU	0.611035		TGFA	0.500351		RPIA	0.449343
AUP1	0.348124		PLA2G4F	0.673913		C2CD2	0.440299		CALM2	0.610762		EIF4EBP1	0.5		HTATIP2	0.448956
HELQ	0.347667		POLB	0.673684		ELF2	0.439906		SYCE1	0.610489		RNF111	0.499649		OR7A17	0.448569
RER1	0.34721		SNRNP27	0.673455		USHBP1	0.439513		PTCH2	0.610216		AGPAT3	0.499298		BTBD18	0.448183
IKBIP	0.346752		LBP	0.673227		SYNE2	0.43912		SPRN	0.609943		FZD5	0.498947		PLCL1	0.447796
ASCC3	0.346295		FAAP20	0.672998		CBX2	0.438727		DNAJB5	0.609669		LYL1	0.498596		KCNK5	0.447409
MED11	0.345837		BARX1	0.672769		PDPR	0.438335		FOSL2	0.609396		PIPOX	0.498246		OR2Z1	0.447022
RASSF6	0.34538		CEACAM6	0.67254		KITLG	0.437942		PHLDA2	0.609123		RETN	0.497895		PLEKHA2	0.446636
GRK6	0.344922		ARV1	0.672311		SAMD5	0.437549		ZC3H13	0.60885		GDI2	0.497544		LAX1	0.446249
CYP51A1	0.344465		TAF9	0.672082		KAT2A	0.437156		ADAM32	0.608577		CYP27B1	0.497193		UNC13D	0.445862
WDR77	0.344007		XPNPEP3	0.671854		GDPD3	0.436764		FAM20C	0.608304		HHEX	0.496842		GNG8	0.445476
TMEM182	0.34355		HIST1H2BK	0.671625		PLLP	0.436371		PTN	0.608031		PLIN3	0.496491		CCDC88B	0.445089
ZNF318	0.343092		RPRD1A	0.671396		FOSL2	0.435978		CNOT4	0.607757		SGPL1	0.49614		NEUROG3	0.444702
CAAP1	0.342635		HBB	0.671167		NMNAT2	0.435585		PRSS12	0.607484		DCSTAMP	0.495789		APOBEC3D	0.444316
BCAS2	0.342177		FAAH	0.670938		ZNF608	0.435192		PTGES	0.607211		CAPN3	0.495439		ZNF655	0.443929
VAMP1	0.34172		SLC25A36	0.670709		UNC5B	0.4348		TNNT3	0.606938		SSB	0.495088		GIMAP2	0.443542
PM20D2	0.341263		CDK5RAP2	0.670481		HIPK3	0.434407		ATF2	0.606665		MADD	0.494737		TNRC6C	0.443155
TM9SF1	0.340805		DHX15	0.670252		FOXO4	0.434014		TEAD3	0.606392		CREB5	0.494386		GLDC	0.442769
ABHD10	0.340348		PPP2R1A	0.670023		PREX2	0.433621		TAC1	0.606119		SNX14	0.494035		ZNF266	0.442382
CARNS1	0.33989		TMEM237	0.669794		KLHDC8B	0.433229		DGCR2	0.605845		STXBP2	0.493684		ZNF335	0.441995
MCTS1	0.339433		PHF8	0.669565		VWCE	0.432836		ZNF483	0.605572		MBD4	0.493333		HENMT1	0.441609
SS18L2	0.338975		RNF7	0.669336		HSPA12B	0.432443		SETD5	0.605299		RNF135	0.492982		NT5C3A	0.441222
TMEM214	0.338518		CHKA	0.669108		TRIP12	0.43205		DNAJC18	0.605026		GAK	0.492632		NUDT7	0.440835
KHDRBS2	0.33806		GCNT1	0.668879		KLF8	0.431658		SAMD8	0.604753		TBRG4	0.492281		UHRF2	0.440449
PPP3CC	0.337603		NR4A1	0.66865		NEDD9	0.431265		UGGT2	0.60448		FBXW5	0.49193		PPP1R7	0.440062
OGFOD3	0.337145		ARL3	0.668421		CADM3	0.430872		TRIM2	0.604207		NFAM1	0.491579		ARHGEF6	0.439675
NMRK1	0.336688		POLR3G	0.668192		SH3GLB1	0.430479		MT3	0.603933		AGFG1	0.491228		DUS3L	0.439288
C12orf66	0.336231		HINT2	0.667963		C1QTNF1	0.430086		KLHDC3	0.60366		SMARCAL1	0.490877		TTF1	0.438902
CRLF3	0.335773		UBE2M	0.667735		PAN2	0.429694		USP34	0.603387		HOMER3	0.490526		ZNF331	0.438515
BICD1	0.335316		SELENBP1	0.667506		SHC2	0.429301		SCD5	0.603114		TUBA1C	0.490175		RPTOR	0.438128
MARCH1	0.334858		ACBD5	0.667277		ALG10B	0.428908		COLQ	0.602841		SEMA4A	0.489825		METTL15	0.437742
ITGB7	0.334401		ZFP57	0.667048		HIF3A	0.428515		NPR3	0.602568		ABHD6	0.489474		MBD5	0.437355
UFL1	0.333943		USP46	0.666819		CD99L2	0.428123		KDELR3	0.602294		DOCK5	0.489123		TBC1D4	0.436968
COL9A3	0.333486		ELF5	0.66659		APOLD1	0.42773		MUC12	0.602021		IST1	0.488772		PAOX	0.436582
TRABD	0.333028		SOX13	0.666362		DOCK4	0.427337		PCBP3	0.601748		PLAC8	0.488421		FNBP4	0.436195
GFER	0.332571		TTC30A	0.666133		TMEM201	0.426944		PTPN9	0.601475		HAGH	0.48807		MIB2	0.435808
CLECL1	0.332113		HIST1H4E	0.665904		PTP4A3	0.426551		FRS2	0.601202		DHX8	0.487719		METTL18	0.435422
SS18	0.331656		HOXC10	0.665675		NFIB	0.426159		MOXD1	0.600929		VAC14	0.487368		WFDC8	0.435035
TCERG1	0.331199		ENTPD6	0.665446		SERPINB6	0.425766		RRAS	0.600656		CREM	0.487018		MAT2B	0.434648
PLEKHA2	0.330741		ADCY1	0.665217		ELAC2	0.425373		ITIH3	0.600382		EFTUD2	0.486667		CBLB	0.434261
HM13	0.330284		TLX1	0.664989		STC1	0.42498		GFPT1	0.600109		TRPC4AP	0.486316		ZBTB32	0.433875
SVIP	0.329826		LZTFL1	0.66476		PCDHB15	0.424588		GNB3	0.599836		TACC3	0.485965		PDLIM2	0.433488
GPCPD1	0.329369		CD151	0.664531		AGO4	0.424195		KLHL42	0.599563		TDRD7	0.485614		AMZ1	0.433101
TIAL1	0.328911		LSM7	0.664302		TMTC1	0.423802		RHOBTB3	0.59929		CHN2	0.485263		RNF167	0.432715
KLHL14	0.328454		TJP2	0.664073		TMTC3	0.423409		PPP1R3B	0.599017		POR	0.484912		C1orf112	0.432328
DNAH8	0.327996		CNOT6	0.663844		NUDT6	0.423016		DDX17	0.598744		SHOC2	0.484561		TUBA4A	0.431941
ELP5	0.327539		NCOR1	0.663616		REEP1	0.422624		C1GALT1C1L	0.59847		FUT4	0.484211		ANP32E	0.431555
COQ10A	0.327081		SPINT1	0.663387		RGS3	0.422231		CTTN	0.598197		RGS19	0.48386		OR7G1	0.431168
LMO4	0.326624		POMT2	0.663158		ATP11A	0.421838		TSPAN18	0.597924		DDX18	0.483509		JMJD7	0.430781
NCOA3	0.326167		MBOAT1	0.662929		ASS1	0.421445		ALDH18A1	0.597651		KAT8	0.483158		NFATC2IP	0.430394
RFX3	0.325709		MUC6	0.6627		DNMBP	0.421053		MGA	0.597378		PITPNA	0.482807		SUN2	0.430008
TRAM2	0.325252		PRPF19	0.662471		YEATS2	0.42066		KCNAB3	0.597105		APOL6	0.482456		GNG4	0.429621
SGSM3	0.324794		HIST1H4B	0.662243		LGI2	0.420267		ARHGAP6	0.596831		SPNS1	0.482105		ZGPAT	0.429234
PRSS16	0.324337		STAU1	0.662014		RERE	0.419874		IGF2BP1	0.596558		SLC9A9	0.481754		MED10	0.428848
GALK2	0.323879		KAT6B	0.661785		BTD	0.419482		PRMT6	0.596285		LRPAP1	0.481404		RGL4	0.428461
GSTM2	0.323422		TAF7	0.661556		ASRGL1	0.419089		RNF152	0.596012		TOP1	0.481053		CHST7	0.428074
RIC3	0.322964		DHRS13	0.661327		DNAJC10	0.418696		TCEAL1	0.595739		CAPN10	0.480702		NCKAP1L	0.427688
ZNF107	0.322507		HINT1	0.661098		TNS2	0.418303		NDUFA13	0.595466		EVI2A	0.480351		DIP2A	0.427301
FGFR1OP2	0.322049		KCNJ3	0.66087		CNTNAP3	0.41791		CDK13	0.595193		CLIC1	0.48		LRRN3	0.426914
SEMA4B	0.321592		DYNLRB1	0.660641		PUM1	0.417518		DIS3	0.594919		RAP2B	0.479649		RNF166	0.426527
ZNF821	0.321134		GNL2	0.660412		C1QTNF5	0.417125		LCAT	0.594646		SULT1A1	0.479298		PROK2	0.426141
ZNF780A	0.320677		GFPT1	0.660183		ABLIM1	0.416732		SMOC2	0.594373		MYO7A	0.478947		KIAA0586	0.425754
VASP	0.32022		HIST1H2AC	0.659954		MID2	0.416339		ABL2	0.5941		PCTP	0.478596		NKX2-3	0.425367
THAP7	0.319762		HYLS1	0.659725		RHOBTB1	0.415947		MUC3A	0.593827		MT1F	0.478246		SLC25A38	0.424981
ANKRD49	0.319305		STEAP2	0.659497		PHKB	0.415554		MIB1	0.593554		STARD3NL	0.477895		PWP2	0.424594
CDCA7L	0.318847		CLU	0.659268		KCTD12	0.415161		LRIG2	0.593281		CYTH1	0.477544		LGALS14	0.424207
ZNF622	0.31839		EIF2S3	0.659039		RAPGEF3	0.414768		SYNPO	0.593007		SPATS2L	0.477193		NOL11	0.423821
MED12L	0.317932		BRPF3	0.65881		ATG4A	0.414375		AGPAT4	0.592734		CLTB	0.476842		POLR2B	0.423434
FBXO44	0.317475		BSCL2	0.658581		MED12	0.413983		FUCA2	0.592461		ARHGAP18	0.476491		SARAF	0.423047
TEX38	0.317017		SLC39A6	0.658352		SNX3	0.41359		PCDH7	0.592188		RASGRP3	0.47614		MYOD1	0.42266
FAM13B	0.31656		MTX2	0.658124		BTNL9	0.413197		TNFRSF21	0.591915		ADIPOR1	0.475789		IDS	0.422274
COMMD3	0.316102		RB1CC1	0.657895		OSBPL1A	0.412804		TFPI	0.591642		CTNS	0.475439		MTA2	0.421887
GPM6A	0.315645		PIK3C2G	0.657666		TBC1D1	0.412412		ZSCAN18	0.591368		ETS2	0.475088		KLHL34	0.4215
NAPSA	0.315188		UFC1	0.657437		PGM2L1	0.412019		CNP	0.591095		RENBP	0.474737		SYNE1	0.421114
CPTP	0.31473		NUTF2	0.657208		FILIP1	0.411626		KLHL7	0.590822		KIF5B	0.474386		DENND1B	0.420727
COPZ1	0.314273		GTF3C2	0.656979		SGSH	0.411233		UNC79	0.590549		EIF6	0.474035		GOLGA7	0.42034
TUBA4A	0.313815		L2HGDH	0.656751		PDLIM1	0.410841		NCOR2	0.590276		XRCC4	0.473684		VPS33A	0.419954
RBBP6	0.313358		PNPLA2	0.656522		CRAMP1	0.410448		ZSCAN31	0.590003		B3GNT6	0.473333		WFDC9	0.419567
CYFIP2	0.3129		A1BG	0.656293		LBH	0.410055		PTPN21	0.58973		GRM1	0.472982		GMIP	0.41918
NOL7	0.312443		ORM1	0.656064		RBMS3	0.409662		FRY	0.589456		KLHL2	0.472632		RBM11	0.418794
MICU2	0.311985		IGF2BP3	0.655835		ATN1	0.409269		SPRY1	0.589183		SCARB2	0.472281		SNURF	0.418407
KLHL6	0.311528		NLK	0.655606		ITM2A	0.408877		TMEM119	0.58891		GCA	0.47193		TTC33	0.41802
ANAPC16	0.31107		CYP4Z1	0.655378		ADAT1	0.408484		FAM161A	0.588637		DUSP3	0.471579		STAM	0.417633
CRYBA4	0.310613		SMG7	0.655149		CRYGS	0.408091		WASL	0.588364		PTGES3	0.471228		SYNGR3	0.417247
ZNRD1	0.310156		POLR2H	0.65492		ATE1	0.407698		HSPB7	0.588091		RGS10	0.470877		TIMD4	0.41686
IQCB1	0.309698		TUBG1	0.654691		NOVA2	0.407306		RAB7B	0.587818		DNASE1L1	0.470526		TRAPPC2	0.416473
METTL7A	0.309241		B3GALT5	0.654462		UTRN	0.406913		CTSA	0.587544		SNX30	0.470175		CCDC88C	0.416087
SYTL1	0.308783		SCGB3A1	0.654233		LGALS9	0.40652		CDC42BPA	0.587271		SIGLEC11	0.469825		FMNL1	0.4157
FAM169A	0.308326		KRTCAP3	0.654005		RNASE1	0.406127		ARL1	0.586998		C1orf162	0.469474		HEMGN	0.415313
DEDD2	0.307868		PIGO	0.653776		TBC1D13	0.405734		HMCN1	0.586725		CPSF3	0.469123		ARID4A	0.414927
IDI1	0.307411		AKR7A2	0.653547		SCML1	0.405342		VMP1	0.586452		LMNB1	0.468772		WFDC11	0.41454
EXOC4	0.306953		CRYAB	0.653318		MARC1	0.404949		SACS	0.586179		AGRP	0.468421		SLF1	0.414153
ZNF581	0.306496		SH3BP4	0.653089		FATE1	0.404556		TEX11	0.585905		PKD2L1	0.46807		KCNK12	0.413766
PRKRIP1	0.306038		QTRT1	0.65286		MBLAC2	0.404163		CCL19	0.585632		SLX1B	0.467719		USB1	0.41338
UBE3D	0.305581		GNL3	0.652632		AK7	0.403771		USP22	0.585359		RTN3	0.467368		PAPOLG	0.412993
LARP1B	0.305124		GLUL	0.652403		POLR2G	0.403378		NES	0.585086		TBC1D10B	0.467018		P2RX5	0.412606
RABEP2	0.304666		APOOL	0.652174		HBP1	0.402985		PIEZO2	0.584813		KYNU	0.466667		GABPB1	0.41222
ISL2	0.304209		HAT1	0.651945		PLEKHA1	0.402592		SSC5D	0.58454		ELL	0.466316		CSRNP1	0.411833
ASPHD2	0.303751		POLR2K	0.651716		TECPR1	0.4022		PDE11A	0.584267		NMNAT1	0.465965		CYP11B1	0.411446
UGT3A2	0.303294		DAG1	0.651487		PRPF4B	0.401807		ALKBH5	0.583993		SIL1	0.465614		HKDC1	0.41106
ANKHD1	0.302836		SAT2	0.651259		TSHZ2	0.401414		PDE1A	0.58372		DAGLA	0.465263		ABHD14B	0.410673
HAGH	0.302379		RBM8A	0.65103		OSBPL9	0.401021		KLK4	0.583447		APH1A	0.464912		CHRNA6	0.410286
SRSF8	0.301921		DIO3	0.650801		TRIM16	0.400628		HYKK	0.583174		GIMAP6	0.464561		RXRB	0.409899
COMTD1	0.301464		CNTNAP2	0.650572		RBP7	0.400236		GPR107	0.582901		ARF3	0.464211		ETV7	0.409513
TBL2	0.301006		USP13	0.650343		CAT	0.399843		DBN1	0.582628		GMIP	0.46386		PARP16	0.409126
BORCS8-MEF2B	0.300549		ICE2	0.650114		MYCT1	0.39945		INPP1	0.582355		GALNT6	0.463509		MAP2K5	0.408739
TRIM55	0.300091		HES6	0.649886		SPRY3	0.399057		HAPLN3	0.582081		DAB2	0.463158		SRSF8	0.408353
BCCIP	0.299634		EIF5A	0.649657		LIMS2	0.398665		RAB34	0.581808		CST6	0.462807		TRABD2A	0.407966
CCS	0.299177		ING5	0.649428		LRRC4	0.398272		GJA3	0.581535		DYSF	0.462456		ZNF420	0.407579
NEMF	0.298719		MSRB1	0.649199		DDIT4	0.397879		SETD7	0.581262		PWP2	0.462105		PPIAL4E	0.407193
KDELR1	0.298262		PLCH1	0.64897		UHRF2	0.397486		RAB9B	0.580989		SETX	0.461754		ATP11B	0.406806
ACOXL	0.297804		CRNKL1	0.648741		DNASE1L3	0.397093		ZFHX3	0.580716		TEP1	0.461404		IVNS1ABP	0.406419
SUPT5H	0.297347		WNT9A	0.648513		ARHGAP26	0.396701		CDIPT	0.580443		KCNJ1	0.461053		ARPC5L	0.406032
TMEM192	0.296889		CCNG1	0.648284		TRIAP1	0.396308		FHL3	0.580169		RAB42	0.460702		ASCC2	0.405646
POP5	0.296432		POLE	0.648055		MANSC1	0.395915		GNB4	0.579896		SERPINB9	0.460351		NT5C1B	0.405259
FNDC3B	0.295974		NPW	0.647826		LEPROT	0.395522		XPC	0.579623		RIT1	0.46		MYO1G	0.404872
KDELR2	0.295517		SLC25A48	0.647597		PNN	0.39513		CBX6	0.57935		GPSM3	0.459649		CASS4	0.404486
OSBPL10	0.295059		EFNA4	0.647368		PRND	0.394737		MT1M	0.579077		GNB2	0.459298		ARHGEF3	0.404099
PRCD	0.294602		FTCD	0.64714		SOCS4	0.394344		FADS2	0.578804		GALK1	0.458947		ATXN7L2	0.403712
STARD7	0.294145		RAB6C	0.646911		SRL	0.393951		GOPC	0.57853		APH1B	0.458596		TFAP2D	0.403326
ITM2C	0.293687		UNC13B	0.646682		LIMA1	0.393559		CSF1	0.578257		TDP2	0.458246		ITM2A	0.402939
ANKRD13A	0.29323		PDZD11	0.646453		PFKP	0.393166		PKNOX1	0.577984		CLCN5	0.457895		PSPC1	0.402552
ARL14EP	0.292772		DUSP16	0.646224		AIF1L	0.392773		KCTD10	0.577711		DBP	0.457544		CUL9	0.402166
ZNF439	0.292315		FGFR4	0.645995		EGLN2	0.39238		PPP3CA	0.577438		WIPF1	0.457193		SERINC5	0.401779
PCDH9	0.291857		PPP1R1B	0.645767		DIXDC1	0.391987		GUCY1A2	0.577165		RNASEH2B	0.456842		FGD3	0.401392
NUGGC	0.2914		TMEM45B	0.645538		ARMC5	0.391595		NRBP1	0.576892		PLBD2	0.456491		LGALS16	0.401005
PDLIM1	0.290942		ENOSF1	0.645309		SH3BP5	0.391202		FNIP2	0.576618		CSGALNACT2	0.45614		LIPC	0.400619
ANKRD16	0.290485		TSR2	0.64508		SERINC3	0.390809		GBP6	0.576345		USP6NL	0.455789		OR2L13	0.400232
LY75-CD302	0.290027		PROX1	0.644851		PGS1	0.390416		DOCK5	0.576072		UHRF1BP1	0.455439		AAK1	0.399845
AKAP9	0.28957		SPAG1	0.644622		LIMCH1	0.390024		SOD3	0.575799		SERPINB8	0.455088		PRH2	0.399459
LMBRD1	0.289113		P2RY2	0.644394		TMEM50B	0.389631		PPP1R12B	0.575526		CNPY3	0.454737		AP1M1	0.399072
POLR3D	0.288655		B3GNT8	0.644165		PGM5	0.389238		FNTB	0.575253		CHIT1	0.454386		OR5B21	0.398685
MANEA	0.288198		KCNQ2	0.643936		MKNK2	0.388845		SMARCD3	0.57498		NUP58	0.454035		NIPA1	0.398299
TMEM120B	0.28774		WDR34	0.643707		BAZ2B	0.388452		GLIS1	0.574706		LHX2	0.453684		FCMR	0.397912
C9orf43	0.287283		GPR87	0.643478		MECOM	0.38806		ST8SIA2	0.574433		RABGGTA	0.453333		NEFL	0.397525
ACTR8	0.286825		LAMTOR2	0.643249		NUFIP1	0.387667		ACOT1	0.57416		NRP1	0.452982		ZNRF1	0.397138
CCDC88C	0.286368		STEAP3	0.643021		TGM2	0.387274		SLITRK2	0.573887		APBB1IP	0.452632		PREX1	0.396752
LHPP	0.28591		MLXIPL	0.642792		FLOT2	0.386881		PAPPA2	0.573614		TRAPPC11	0.452281		MRPL1	0.396365
PM20D1	0.285453		SOX8	0.642563		NAA10	0.386489		PCGF2	0.573341		EEFSEC	0.45193		LGALS9B	0.395978
PSENEN	0.284995		SLC44A3	0.642334		ZNF114	0.386096		GLS	0.573067		SLC12A5	0.451579		TNIP2	0.395592
STK17A	0.284538		NEDD4L	0.642105		MARC2	0.385703		ADAM22	0.572794		RUFY1	0.451228		CALCB	0.395205
PRPSAP2	0.284081		CERS6	0.641876		CIAO1	0.38531		DYNC1I1	0.572521		GNGT2	0.450877		ZMYM2	0.394818
PDE4B	0.283623		ZNF213	0.641648		MYO1B	0.384918		SSTR2	0.572248		GIMAP1	0.450526		MATK	0.394432
NSMCE3	0.283166		CBX3	0.641419		SLC44A2	0.384525		DUOX1	0.571975		FLOT1	0.450175		TIAL1	0.394045
TMEM147	0.282708		SEC61G	0.64119		CPT1C	0.384132		WTIP	0.571702		HPS1	0.449825		ATP8A1	0.393658
TOR3A	0.282251		TAF5L	0.640961		SMARCC2	0.383739		TSHZ3	0.571429		LSM10	0.449474		SHISA5	0.393271
PNPLA4	0.281793		POP7	0.640732		EEF2K	0.383346		FBXL4	0.571155		OLIG2	0.449123		SLC16A6	0.392885
GTF3A	0.281336		TXNL4A	0.640503		RIMKLB	0.382954		SMG6	0.570882		OLFML3	0.448772		N4BP2L2	0.392498
VRK3	0.280878		DUSP9	0.640275		ZNF462	0.382561		TMEM200A	0.570609		KLHL18	0.448421		ARSG	0.392111
XKRX	0.280421		HIST1H2AM	0.640046		LCN6	0.382168		CST4	0.570336		TRIP12	0.44807		MAPKAPK3	0.391725
MTDH	0.279963		ACVR2B	0.639817		PKP4	0.381775		RASAL2	0.570063		HPS3	0.447719		SP4	0.391338
CPNE5	0.279506		PSMD3	0.639588		METTL9	0.381383		TBC1D17	0.56979		NPHS1	0.447368		KRT73	0.390951
LRP10	0.279048		IRX4	0.639359		LRRC8C	0.38099		CAPZB	0.569517		CHMP1B	0.447018		LRRC8C	0.390565
TRIM61	0.278591		ANXA9	0.63913		GDPD5	0.380597		PYGO1	0.569243		FCHO2	0.446667		OR2AK2	0.390178
RABGEF1	0.278134		MMP7	0.638902		ARHGAP29	0.380204		HSD11B2	0.56897		KDM7A	0.446316		SYTL1	0.389791
IER3IP1	0.277676		OSBP	0.638673		CAPZA2	0.379811		CBLN3	0.568697		NCAPH	0.445965		AOAH	0.389404
EYS	0.277219		MESP1	0.638444		APOL4	0.379419		PHLPP2	0.568424		SNX13	0.445614		PARP11	0.389018
SAAL1	0.276761		GSPT1	0.638215		CPNE8	0.379026		EGLN3	0.568151		TBC1D2	0.445263		UIMC1	0.388631
ARL14	0.276304		WNK3	0.637986		IGFBP2	0.378633		ATN1	0.567878		TTL	0.444912		C1GALT1	0.388244
APOBEC3D	0.275846		PYGO2	0.637757		ATP8A1	0.37824		BEAN1	0.567604		GCNT2	0.444561		CMTM3	0.387858
STAMBPL1	0.275389		CACNA2D2	0.637529		CCDC85A	0.377848		MAGED1	0.567331		GNG10	0.444211		RNF44	0.387471
LPXN	0.274931		ILF3	0.6373		MUC13	0.377455		CHKB	0.567058		ITSN1	0.44386		ZBTB24	0.387084
RGS7	0.274474		ZNF232	0.637071		CDS2	0.377062		HDX	0.566785		USF1	0.443509		NADSYN1	0.386698
GNB3	0.274016		POU2F3	0.636842		LRRC70	0.376669		FBXO11	0.566512		GIMAP5	0.443158		PIK3IP1	0.386311
CSTF1	0.273559		PTP4A2	0.636613		RNF125	0.376277		MDC1	0.566239		POLD1	0.442807		RASSF3	0.385924
DENND3	0.273102		AKT1S1	0.636384		STARD4	0.375884		GPR63	0.565966		SMAP1	0.442456		SFMBT1	0.385538
GABRR2	0.272644		DSG2	0.636156		HECTD1	0.375491		DMGDH	0.565692		CAPZA1	0.442105		PRKAR1B	0.385151
METTL4	0.272187		NRXN3	0.635927		VWA1	0.375098		CHM	0.565419		RBPJ	0.441754		NBPF19	0.384764
TEX9	0.271729		COASY	0.635698		POU5F1B	0.374705		EDEM3	0.565146		SYS1	0.441404		EMB	0.384377
FICD	0.271272		FUZ	0.635469		ISLR2	0.374313		EVI5	0.564873		FCAMR	0.441053		SPINT3	0.383991
PLAC8	0.270814		CBWD1	0.63524		SYTL4	0.37392		TINAGL1	0.5646		CAT	0.440702		CHRNB3	0.383604
MOB3B	0.270357		DCTN1	0.635011		PTTG1IP	0.373527		SEMA3D	0.564327		ACBD5	0.440351		ZFC3H1	0.383217
XPO4	0.269899		GAS8	0.634783		MORF4L1	0.373134		PRKAR1A	0.564054		PSENEN	0.44		ZNF721	0.382831
SSH2	0.269442		MAF1	0.634554		PPM1F	0.372742		ICMT	0.56378		NEMP1	0.439649		C6orf136	0.382444
AASDHPPT	0.268984		CCP110	0.634325		RNF165	0.372349		SRPX	0.563507		APIP	0.439298		MEI1	0.382057
TSPAN13	0.268527		CDKN2B	0.634096		CAMTA1	0.371956		GOLGA5	0.563234		ADGRE2	0.438947		RLF	0.381671
SMDT1	0.26807		DNAJC1	0.633867		CTTNBP2NL	0.371563		DOCK1	0.562961		OAZ1	0.438596		LENG1	0.381284
PRSS21	0.267612		CACNG4	0.633638		LRRC36	0.37117		TBC1D10B	0.562688		SIGLEC9	0.438246		ZNF75A	0.380897
ZNF275	0.267155		TLE2	0.63341		ZC3HC1	0.370778		AOC3	0.562415		UNC119	0.437895		PGM2L1	0.38051
ZBTB24	0.266697		PTGES3	0.633181		CEP68	0.370385		MUL1	0.562141		SH3BP1	0.437544		ZNF75D	0.380124
MYO1G	0.26624		GJA1	0.632952		GIMAP8	0.369992		ATXN1L	0.561868		LY75	0.437193		AP4B1	0.379737
ZSCAN16	0.265782		PGAP2	0.632723		RANBP10	0.369599		ARSI	0.561595		RAD23A	0.436842		VWA7	0.37935
SNX22	0.265325		PPIG	0.632494		ECE1	0.369207		AP2A1	0.561322		CPVL	0.436491		B3GNT2	0.378964
HDDC3	0.264867		PSMD12	0.632265		NAV3	0.368814		HNMT	0.561049		NUDT16	0.43614		HSD17B7	0.378577
OSBPL3	0.26441		PAPSS1	0.632037		FAM124B	0.368421		CNOT2	0.560776		ST14	0.435789		KLHL6	0.37819
JTB	0.263952		RAB5B	0.631808		GPR137	0.368028		GPR88	0.560503		ANO5	0.435439		CSTF2T	0.377804
CUTC	0.263495		ST8SIA1	0.631579		ANKRD40	0.367636		MLH3	0.560229		TGM2	0.435088		LSM14A	0.377417
ZNF564	0.263038		PTPRF	0.63135		HNRNPD	0.367243		NME4	0.559956		PREX1	0.434737		PRPS1L1	0.37703
INO80C	0.26258		TRIB1	0.631121		AFAP1	0.36685		GJA4	0.559683		ZYX	0.434386		TANGO2	0.376643
NCLN	0.262123		TRIB3	0.630892		MAP7D3	0.366457		C1QTNF6	0.55941		CUL2	0.434035		METAP1	0.376257
PPP1R16B	0.261665		B3GNT7	0.630664		PCSK5	0.366064		CNTN1	0.559137		TMC6	0.433684		WHAMM	0.37587
THEMIS2	0.261208		PTPN18	0.630435		CLIC2	0.365672		BHLHE41	0.558864		CD300LF	0.433333		MFSD8	0.375483
DESI1	0.26075		CBX4	0.630206		RFC3	0.365279		ANXA1	0.558591		PSMG2	0.432982		OR2L3	0.375097
TNR	0.260293		F7	0.629977		LRRC49	0.364886		NANOS3	0.558317		NUDT3	0.432632		SP140	0.37471
JMY	0.259835		PIGC	0.629748		GEMIN5	0.364493		SCG2	0.558044		SNX8	0.432281		F5	0.374323
CBWD5	0.259378		PRSS21	0.629519		RIT1	0.364101		SVEP1	0.557771		AMDHD2	0.43193		RASGEF1A	0.373937
UMAD1	0.25892		KIF27	0.629291		BCAP31	0.363708		MRAS	0.557498		PCYT1A	0.431579		GIT2	0.37355
RNF41	0.258463		SNRPC	0.629062		DENND2C	0.363315		MYO3A	0.557225		AOAH	0.431228		MYO1F	0.373163
AARSD1	0.258005		SSU72	0.628833		ARHGEF28	0.362922		PGM1	0.556952		TMEM179B	0.430877		CABP5	0.372776
TLL2	0.257548		CEBPZ	0.628604		TLL1	0.362529		COX4I2	0.556679		TMEM52B	0.430526		GTSF1L	0.37239
ANKRD46	0.257091		BIK	0.628375		FAXDC2	0.362137		MAFK	0.556405		ARRDC4	0.430175		HERC4	0.372003
FBXO4	0.256633		CHPT1	0.628146		SNCG	0.361744		DGKI	0.556132		ITGAD	0.429825		GALM	0.371616
TRPT1	0.256176		POMGNT1	0.627918		AIDA	0.361351		PFKM	0.555859		NDST2	0.429474		CHST11	0.37123
NIF3L1	0.255718		ACP1	0.627689		NAPRT	0.360958		IGFBP4	0.555586		DUSP10	0.429123		SYNE2	0.370843
IFI27L2	0.255261		EPHB3	0.62746		YPEL3	0.360566		SPSB4	0.555313		SLC12A9	0.428772		ZC3H7A	0.370456
FBXO48	0.254803		PDZK1	0.627231		CTIF	0.360173		RHOBTB1	0.55504		DAPP1	0.428421		GPS2	0.37007
LMF2	0.254346		GPR39	0.627002		PLEKHG5	0.35978		BMPER	0.554766		RGS1	0.42807		TMEM171	0.369683
SLC9A7	0.253888		AUTS2	0.626773		ARHGEF2	0.359387		TNKS	0.554493		TTYH3	0.427719		FCRL6	0.369296
PARVG	0.253431		DUSP4	0.626545		PCDHB13	0.358995		ATXN2	0.55422		TOM1	0.427368		SDHAF2	0.36891
TMPO	0.252973		SMG5	0.626316		FNBP1L	0.358602		DLC1	0.553947		GHITM	0.427018		SLC9A3R1	0.368523
NPIPB6	0.252516		PRRC2A	0.626087		TTC17	0.358209		ARHGEF40	0.553674		TNNI1	0.426667		SH3BP1	0.368136
TMEM184B	0.252059		TPM1	0.625858		NES	0.357816		ECM2	0.553401		ARRDC3	0.426316		ANP32B	0.367749
DDHD1	0.251601		CMAS	0.625629		INTS10	0.357423		SPRED2	0.553128		CNOT1	0.425965		CAPZA1	0.367363
HPCAL1	0.251144		DCAF4	0.6254		ZNF436	0.357031		MAGI2	0.552854		KLF11	0.425614		ZNF101	0.366976
CAPZA1	0.250686		ZKSCAN1	0.625172		STARD3NL	0.356638		FGD1	0.552581		SH3BGRL3	0.425263		HELZ2	0.366589
SERPINE3	0.250229		NFIC	0.624943		DHX40	0.356245		COG6	0.552308		USP12	0.424912		CISH	0.366203
RBM26	0.249771		TRIM16	0.624714		ZSWIM2	0.355852		SPTAN1	0.552035		MTHFD1L	0.424561		PGS1	0.365816
EAF2	0.249314		UGDH	0.624485		EMP2	0.35546		ST6GALNAC5	0.551762		PFKFB2	0.424211		HBQ1	0.365429
TUSC2	0.248856		PSTK	0.624256		TCTEX1D1	0.355067		HSPA4L	0.551489		KPNA2	0.42386		NELL2	0.365043
CKAP4	0.248399		FARSB	0.624027		HGSNAT	0.354674		SYNE1	0.551216		TSPAN33	0.423509		CLIC3	0.364656
ASB8	0.247941		RAB38	0.623799		FHOD1	0.354281		CST1	0.550942		CYFIP1	0.423158		TPK1	0.364269
LRRC24	0.247484		EVPL	0.62357		DOK4	0.353888		CYTH3	0.550669		PNPLA8	0.422807		L3MBTL2	0.363882
GOLT1B	0.247027		C6orf203	0.623341		SRGAP2	0.353496		EPDR1	0.550396		ARID3A	0.422456		TSPAN14	0.363496
TMEM38B	0.246569		PIAS4	0.623112		LYRM4	0.353103		POU6F1	0.550123		RUNDC3A	0.422105		GOLGA7B	0.363109
MZT1	0.246112		CALML5	0.622883		ITM2B	0.35271		HHIPL1	0.54985		POMC	0.421754		MFHAS1	0.362722
EMP3	0.245654		IGFBP5	0.622654		MARCH2	0.352317		PAMR1	0.549577		DPYSL2	0.421404		SPINK2	0.362336
SHCBP1	0.245197		STRAP	0.622426		EPHX4	0.351925		AZIN2	0.549303		AZI2	0.421053		RAP2C	0.361949
ANKRD37	0.244739		ATP6V1C2	0.622197		CRYZL1	0.351532		PAFAH1B1	0.54903		MCF2	0.420702		PASK	0.361562
SEC14L1	0.244282		MPZL2	0.621968		CA4	0.351139		RNASEL	0.548757		TNPO1	0.420351		SUPT20H	0.361176
WDR74	0.243824		LRP2	0.621739		CCDC102A	0.350746		COPA	0.548484		DICER1	0.42		ZNF350	0.360789
TMEM143	0.243367		DCDC2	0.62151		FTSJ3	0.350353		PDE5A	0.548211		ITLN1	0.419649		RASA3	0.360402
ZBTB1	0.242909		DBI	0.621281		FNIP2	0.349961		BMP8A	0.547938		GNG5	0.419298		DNAH1	0.360015
GCSAM	0.242452		COL4A5	0.621053		RASGRP3	0.349568		SLITRK4	0.547665		ATP8B4	0.418947		A1CF	0.359629
THAP9	0.241995		RPRD1B	0.620824		SPTBN5	0.349175		HRC	0.547391		MARCH1	0.418596		NOP58	0.359242
MOXD1	0.241537		KBTBD7	0.620595		TCF15	0.348782		TUBB	0.547118		SDC3	0.418246		MICAL1	0.358855
ZNF394	0.24108		TAF12	0.620366		EXOC3L1	0.34839		ARFRP1	0.546845		RELT	0.417895		TECPR1	0.358469
ATF7IP2	0.240622		ENTPD5	0.620137		FDPS	0.347997		SV2A	0.546572		GBGT1	0.417544		WIPF3	0.358082
ANKRD12	0.240165		BCL9	0.619908		RNF145	0.347604		HIPK3	0.546299		WDR11	0.417193		PIDD1	0.357695
NEDD9	0.239707		INTS12	0.61968		FGD6	0.347211		MOCS1	0.546026		VPS54	0.416842		ZBTB9	0.357309
AAAS	0.23925		PRPF6	0.619451		PIM3	0.346819		RHOQ	0.545753		MYO5A	0.416491		CRBN	0.356922
TCERG1L	0.238792		MYO6	0.619222		IGFBP4	0.346426		ANKH	0.545479		UBXN11	0.41614		DIMT1	0.356535
KIAA0319	0.238335		PIGX	0.618993		PRAF2	0.346033		S1PR3	0.545206		DHRSX	0.415789		ZNF808	0.356148
FNDC3A	0.237877		ZNF24	0.618764		SH2D3C	0.34564		USP47	0.544933		TMBIM6	0.415439		REPS1	0.355762
DBNL	0.23742		UBE2H	0.618535		ARFRP1	0.345247		DRAM1	0.54466		TEN1	0.415088		L3MBTL3	0.355375
ZNF593	0.236962		MAGOHB	0.618307		PITPNC1	0.344855		PDLIM4	0.544387		RASSF2	0.414737		PIBF1	0.354988
QSOX2	0.236505		COL9A1	0.618078		RUNDC3B	0.344462		APBB2	0.544114		HS3ST2	0.414386		YPEL5	0.354602
ZNF169	0.236048		PAICS	0.617849		PRSS23	0.344069		UBE2E2	0.54384		GNA15	0.414035		CCNT1	0.354215
FAM114A2	0.23559		ECI1	0.61762		CCNL2	0.343676		CYBRD1	0.543567		ARRB2	0.413684		ARID3B	0.353828
ARL5A	0.235133		SLC26A11	0.617391		SGSM1	0.343284		SETD1B	0.543294		SCAMP2	0.413333		DNAJC27	0.353442
DHRS13	0.234675		TP53INP1	0.617162		POLE4	0.342891		CLCN6	0.543021		MMP19	0.412982		DEDD2	0.353055
MIEF1	0.234218		PAF1	0.616934		NUTM1	0.342498		ASPA	0.542748		EXOC5	0.412632		TRAPPC10	0.352668
GEMIN7	0.23376		PI4KB	0.616705		WASF3	0.342105		DAB2	0.542475		SLFN11	0.412281		ZNF131	0.352282
INSC	0.233303		SCX	0.616476		TMEM140	0.341712		PRKAR2A	0.542202		NRBF2	0.41193		MYO7A	0.351895
RALGPS1	0.232845		ACTN4	0.616247		NUDCD1	0.34132		GBF1	0.541928		OTOA	0.411579		ADAP1	0.351508
COL19A1	0.232388		TCTEX1D2	0.616018		RTN2	0.340927		SCNN1D	0.541655		MAP1S	0.411228		PARP8	0.351121
RALY	0.23193		FAM50B	0.615789		EVA1C	0.340534		RGMB	0.541382		AP1S2	0.410877		PHF19	0.350735
SCFD2	0.231473		OVOL1	0.615561		SNAPC3	0.340141		EPB41L2	0.541109		ABR	0.410526		PRPF18	0.350348
WDR89	0.231016		ZNF396	0.615332		CTDSP1	0.339749		CARM1	0.540836		CMTM6	0.410175		ASB2	0.349961
FAM71D	0.230558		KRT23	0.615103		NRM	0.339356		MAP4K4	0.540563		SIGLEC12	0.409825		LYST	0.349575
TGIF2	0.230101		RANBP1	0.614874		ANKRD28	0.338963		RBFOX2	0.54029		MBD2	0.409474		JADE2	0.349188
GPS2	0.229643		CPA4	0.614645		C14orf132	0.33857		FOXQ1	0.540016		ABI1	0.409123		CWF19L2	0.348801
CNKSR2	0.229186		ACY1	0.614416		MACF1	0.338178		TNFRSF19	0.539743		TSPO	0.408772		ZNF845	0.348415
ANKZF1	0.228728		TGFB2	0.614188		CHMP3	0.337785		TMEM130	0.53947		ABHD16A	0.408421		HEATR9	0.348028
GSAP	0.228271		GALNT7	0.613959		CALML4	0.337392		NNT	0.539197		PIK3R5	0.40807		ZBTB2	0.347641
TMEM19	0.227813		HMG20B	0.61373		APOL3	0.336999		TSPAN11	0.538924		KAT5	0.407719		HPCAL1	0.347254
GUCY2C	0.227356		RND1	0.613501		ASAP2	0.336606		MBD3	0.538651		ETHE1	0.407368		TBC1D3D	0.346868
YPEL5	0.226898		CFAP43	0.613272		PPT2	0.336214		ZDHHC8	0.538377		ATP10D	0.407018		EXOG	0.346481
IGSF8	0.226441		IMP3	0.613043		ZMYM1	0.335821		CDC42BPB	0.538104		NOP10	0.406667		ZNF18	0.346094
CUTA	0.225984		STC2	0.612815		LEMD2	0.335428		EDNRB	0.537831		ABI3	0.406316		GML	0.345708
BFSP2	0.225526		KIF1C	0.612586		CCDC68	0.335035		STXBP4	0.537558		TTYH2	0.405965		SART3	0.345321
GLCCI1	0.225069		AHSA1	0.612357		TUBB6	0.334643		ADGRD1	0.537285		TBC1D2B	0.405614		CGB5	0.344934
LMAN1	0.224611		KATNAL2	0.612128		DDX11	0.33425		PRX	0.537012		APLP2	0.405263		EEFSEC	0.344548
MATN1	0.224154		EIF4EBP1	0.611899		CAMSAP2	0.333857		COLEC11	0.536739		NUBP1	0.404912		IWS1	0.344161
RNASET2	0.223696		ATP1A4	0.61167		CCDC36	0.333464		FKBP7	0.536465		NARS	0.404561		DPP4	0.343774
SH2B2	0.223239		IRX2	0.611442		RTCB	0.333071		KCTD2	0.536192		SLC38A6	0.404211		RHEBL1	0.343387
TMCC2	0.222781		VIPR1	0.611213		FAM171A1	0.332679		TGFBRAP1	0.535919		AGTRAP	0.40386		ZNF80	0.343001
RHEBL1	0.222324		PLPP6	0.610984		TSNAX	0.332286		PDPR	0.535646		PIK3AP1	0.403509		NPRL2	0.342614
PARP15	0.221866		UVSSA	0.610755		FAM189A2	0.331893		CYGB	0.535373		VPS33B	0.403158		EDRF1	0.342227
RLF	0.221409		NEU1	0.610526		CPNE2	0.3315		SMARCA2	0.5351		EDEM2	0.402807		EVL	0.341841
SPDYE5	0.220952		ATP2C2	0.610297		GPM6A	0.331108		GAS7	0.534827		ATG16L2	0.402456		DDIT4	0.341454
NPIPB8	0.220494		ZFX	0.610069		SH2B2	0.330715		STRA6	0.534553		PDE1B	0.402105		ZNF669	0.341067
SNX29	0.220037		SMARCE1	0.60984		MYO7B	0.330322		LRP12	0.53428		PYGL	0.401754		BSPH1	0.340681
GPATCH1	0.219579		WDR43	0.609611		ACTR10	0.329929		TPBG	0.534007		DAZAP2	0.401404		OTOF	0.340294
MBNL3	0.219122		ZNF577	0.609382		LRRC1	0.329537		CNTROB	0.533734		ADAP2	0.401053		CDK11A	0.339907
RANGRF	0.218664		MAZ	0.609153		NPR1	0.329144		ZNF496	0.533461		RNASET2	0.400702		DIS3L2	0.33952
STOML2	0.218207		PTPRK	0.608924		INTS12	0.328751		LRRC8A	0.533188		TRAPPC8	0.400351		PPP6R1	0.339134
UBL7	0.217749		ZBTB33	0.608696		RFX3	0.328358		SCARA3	0.532915		SRRM1	0.4		AQP3	0.338747
STRADB	0.217292		PNPLA4	0.608467		INTS3	0.327965		BNC2	0.532641		RAD51AP1	0.399649		ARRB2	0.33836
FCHSD2	0.216834		ASAH1	0.608238		SASH1	0.327573		MBTPS2	0.532368		ELP3	0.399298		UBR2	0.337974
DPF3	0.216377		FBXL5	0.608009		CDC42EP2	0.32718		GOLIM4	0.532095		REEP5	0.398947		PPP1R2	0.337587
ZCCHC10	0.215919		TTYH1	0.60778		GRAMD1C	0.326787		PGM3	0.531822		SLC45A4	0.398596		ALG6	0.3372
CCDC137	0.215462		FBXO15	0.607551		ATXN1L	0.326394		NCOA1	0.531549		USF2	0.398246		ADSL	0.336814
C12orf45	0.215005		DLG3	0.607323		MED23	0.326002		STEAP1	0.531276		ICAM4	0.397895		KBTBD3	0.336427
TXNDC15	0.214547		CDH3	0.607094		TP53I11	0.325609		PYGM	0.531002		ADGRG6	0.397544		SLC9A9	0.33604
SYNRG	0.21409		TBC1D14	0.606865		FRYL	0.325216		ZBED3	0.530729		LIMS1	0.397193		KIF21B	0.335654
NCMAP	0.213632		POLR2L	0.606636		RC3H2	0.324823		BICD1	0.530456		PTPRE	0.396842		RNF126	0.335267
SLIT1	0.213175		DYRK1B	0.606407		AGMO	0.32443		ZNF462	0.530183		HIST1H1B	0.396491		STAMBPL1	0.33488
ERVW-1	0.212717		NELFE	0.606178		SEPHS1	0.324038		CDH6	0.52991		RBKS	0.39614		POLR1E	0.334493
PGBD4	0.21226		RCOR1	0.60595		DTD1	0.323645		PIP4K2B	0.529637		SPIC	0.395789		CEACAM21	0.334107
R3HDM1	0.211802		ATP6V0A4	0.605721		TERF2	0.323252		PPP1R12A	0.529364		CSNK1G1	0.395439		DTD1	0.33372
TAF1D	0.211345		CLK2	0.605492		PPP4R1	0.322859		RABGAP1	0.52909		CYP24A1	0.395088		VPS33B	0.333333
H1FX	0.210887		FXR1	0.605263		MPPED2	0.322467		SNX31	0.528817		HPS6	0.394737		WDR54	0.332947
MAPK8IP3	0.21043		HNF4G	0.605034		TADA2A	0.322074		ANXA7	0.528544		GDE1	0.394386		CACNA1I	0.33256
KLK1	0.209973		GRWD1	0.604805		FAM118B	0.321681		ZBTB38	0.528271		TCN2	0.394035		ZNF830	0.332173
COMMD1	0.209515		AKAP1	0.604577		AGFG2	0.321288		STX2	0.527998		MUC17	0.393684		FCHO1	0.331787
SERPINI1	0.209058		PGAP3	0.604348		ACCS	0.320896		PTGFRN	0.527725		CEBPG	0.393333		PNMA3	0.3314
CCDC50	0.2086		ATP1B1	0.604119		OTUD7A	0.320503		MME	0.527452		CAPN1	0.392982		AGMAT	0.331013
RTCA	0.208143		PCGF1	0.60389		GTF3C3	0.32011		ZSCAN30	0.527178		SSH1	0.392632		ATXN2L	0.330626
SDAD1	0.207685		SBSN	0.603661		RAB11FIP5	0.319717		EMP1	0.526905		GNB4	0.392281		AKAP10	0.33024
OSBP2	0.207228		PROM1	0.603432		SYN2	0.319324		PANX1	0.526632		PLXND1	0.39193		CENPC	0.329853
KBTBD3	0.20677		MEPCE	0.603204		KALRN	0.318932		CCZ1	0.526359		EIF3A	0.391579		MFSD14A	0.329466
G2E3	0.206313		COPA	0.602975		FXYD6	0.318539		ENC1	0.526086		TMBIM4	0.391228		GMEB1	0.32908
QRICH1	0.205855		EPHA10	0.602746		LMCD1	0.318146		MEGF8	0.525813		TXNDC12	0.390877		SUPT3H	0.328693
RPUSD1	0.205398		NPY1R	0.602517		DACH2	0.317753		GRP	0.525539		GNA13	0.390526		CGRRF1	0.328306
LCORL	0.204941		CEP89	0.602288		PEAK1	0.317361		FBLIM1	0.525266		TACC1	0.390175		KLF6	0.32792
C16orf87	0.204483		PDCL3	0.602059		RASA4	0.316968		SIM1	0.524993		FKBP8	0.389825		EML3	0.327533
TCF25	0.204026		MAFF	0.601831		SIN3B	0.316575		RBM15B	0.52472		ELL2	0.389474		FRYL	0.327146
TMEM62	0.203568		PKP3	0.601602		MVB12A	0.316182		GJC1	0.524447		RTCA	0.389123		PPP1R16B	0.326759
FAM173A	0.203111		ZSCAN9	0.601373		UBE2J1	0.315789		TNFSF4	0.524174		RGS18	0.388772		ZSWIM3	0.326373
FCMR	0.202653		GPR27	0.601144		HBEGF	0.315397		SMTN	0.523901		RASL10A	0.388421		RAP1GDS1	0.325986
EFCAB13	0.202196		EEF1A2	0.600915		MPZL2	0.315004		NCKAP1	0.523627		ORMDL2	0.38807		LRRC37A	0.325599
BEND5	0.201738		KCNK1	0.600686		ESD	0.314611		CORIN	0.523354		RRAGD	0.387719		FAIM2	0.325213
JADE1	0.201281		FKBP4	0.600458		GJD3	0.314218		THPO	0.523081		ARHGAP22	0.387368		CRLF3	0.324826
STBD1	0.200823		LRTOMT	0.600229		WWC2	0.313826		ASIC1	0.522808		RRAGC	0.387018		RASSF7	0.324439
PRADC1	0.200366		CSPP1	0.6		ANKRD11	0.313433		PRPH	0.522535		UAP1L1	0.386667		RASA2	0.324053
SYNGR4	0.199909		APPL1	0.599771		ACTR1A	0.31304		PLPP4	0.522262		ERO1A	0.386316		ZDHHC6	0.323666
CDK11A	0.199451		CYB5A	0.599542		BZW2	0.312647		MT1E	0.521989		FAM20C	0.385965		GTF2E2	0.323279
METTL25	0.198994		SCNN1A	0.599314		EIF2S1	0.312255		MAMDC2	0.521715		EMC7	0.385614		PIWIL3	0.322892
TMEM175	0.198536		PIH1D2	0.599085		PSMD13	0.311862		RASL12	0.521442		SNX10	0.385263		ZNF79	0.322506
PNMA5	0.198079		CYHR1	0.598856		CKMT2	0.311469		ZDHHC9	0.521169		SNX20	0.384912		POLR3GL	0.322119
CRYBB1	0.197621		NIT2	0.598627		CDC42EP3	0.311076		PHF21A	0.520896		PEPD	0.384561		LRBA	0.321732
FKBP11	0.197164		DCAF8	0.598398		RAB3C	0.310683		CTU2	0.520623		AP1M1	0.384211		DNAI2	0.321346
C7orf31	0.196706		CEP70	0.598169		EIF3I	0.310291		VAT1	0.52035		KPNA3	0.38386		GJB6	0.320959
TBCC	0.196249		SAE1	0.597941		DPP8	0.309898		CASP7	0.520076		ANXA11	0.383509		ILKAP	0.320572
DXO	0.195791		TRAP1	0.597712		PIAS2	0.309505		MAGEH1	0.519803		GAS7	0.383158		LPXN	0.320186
PDE4D	0.195334		DPM3	0.597483		YRDC	0.309112		GRID1	0.51953		EXOC1	0.382807		METTL4	0.319799
TMEM131	0.194876		SERPINA5	0.597254		PITPNB	0.30872		CDH8	0.519257		ADAM28	0.382456		CA10	0.319412
RNF126	0.194419		PSMB4	0.597025		C6orf141	0.308327		LRP10	0.518984		SIRPD	0.382105		LIME1	0.319026
CDK2AP2	0.193962		HNRNPA3	0.596796		CAPNS1	0.307934		ALAD	0.518711		POP4	0.381754		MICU2	0.318639
ZNF688	0.193504		FABP5	0.596568		KRT222	0.307541		GLRX5	0.518438		HPSE	0.381404		LGALS9C	0.318252
ANKRD36B	0.193047		SNRPB2	0.596339		HPCAL1	0.307148		ZSCAN26	0.518164		STARD4	0.381053		RGS14	0.317865
ZNF90	0.192589		CTNND1	0.59611		RIMKLA	0.306756		UBE2Z	0.517891		NCOR2	0.380702		BCAS3	0.317479
METTL2B	0.192132		EDN3	0.595881		GRAMD1A	0.306363		PIP5K1C	0.517618		SNF8	0.380351		SSH2	0.317092
EIF1B	0.191674		HMGN1	0.595652		TMEM173	0.30597		LPP	0.517345		MYOZ2	0.38		ZNF880	0.316705
ACYP2	0.191217		SEH1L	0.595423		ZSCAN18	0.305577		RHOBTB2	0.517072		ZNF646	0.379649		SLC35F2	0.316319
HAX1	0.190759		COPS5	0.595195		TRIB2	0.305185		ANKRD2	0.516799		ADAM9	0.379298		MBNL3	0.315932
SERPINA9	0.190302		GADD45G	0.594966		PALMD	0.304792		LCN1	0.516526		HMGA1	0.378947		SAP130	0.315545
TLE4	0.189844		RP1	0.594737		AFF1	0.304399		CLEC16A	0.516252		SIGLEC8	0.378596		TRABD	0.315159
LCN10	0.189387		AMH	0.594508		CYTL1	0.304006		CRYBB2	0.515979		LRRK1	0.378246		ZNF430	0.314772
LCN8	0.18893		INTS3	0.594279		WDR60	0.303614		MDK	0.515706		PROK2	0.377895		SNX20	0.314385
BCLAF1	0.188472		TKFC	0.59405		HABP4	0.303221		NHSL2	0.515433		ANGEL1	0.377544		PSMA8	0.313998
GPATCH3	0.188015		RHOD	0.593822		ANO2	0.302828		RHOJ	0.51516		ZEB2	0.377193		LEMD3	0.313612
CHID1	0.187557		FUT2	0.593593		TAX1BP3	0.302435		S1PR2	0.514887		RNF166	0.376842		ABHD3	0.313225
RSBN1L	0.1871		FFAR2	0.593364		ZSCAN30	0.302042		FTSJ1	0.514613		IPMK	0.376491		FAM131B	0.312838
PPP1R18	0.186642		TERF1	0.593135		WDR13	0.30165		OSMR	0.51434		DTX2	0.37614		JADE1	0.312452
PHC3	0.186185		CNNM4	0.592906		FAM189B	0.301257		ENTPD1	0.514067		RNF149	0.375789		QRICH1	0.312065
BCL2L12	0.185727		BRD8	0.592677		RNF144A	0.300864		PRDM5	0.513794		ETV5	0.375439		C22orf15	0.311678
SCFD1	0.18527		FAH	0.592449		IQCK	0.300471		KLF15	0.513521		RGL1	0.375088		BGLAP	0.311292
KRTAP10-3	0.184812		LPAR2	0.59222		PSMB5	0.300079		MAP7D3	0.513248		PTTG1IP	0.374737		ZNHIT3	0.310905
MAGEH1	0.184355		INTS1	0.591991		PMPCA	0.299686		GPNMB	0.512975		SMC2	0.374386		TBC1D19	0.310518
INTS5	0.183898		YEATS4	0.591762		GATAD2A	0.299293		FSTL3	0.512701		CPOX	0.374035		CCT8L2	0.310131
CLASRP	0.18344		KRT83	0.591533		MAP3K6	0.2989		CCPG1	0.512428		ACAP2	0.373684		PACSIN1	0.309745
CXXC5	0.182983		AGBL4	0.591304		SMYD4	0.298507		MTAP	0.512155		PRPF40A	0.373333		LHX1	0.309358
BORCS6	0.182525		ATP6V0B	0.591076		FGD5	0.298115		PPP2CB	0.511882		G3BP1	0.372982		ZNF287	0.308971
ZFAT	0.182068		COL9A3	0.590847		MMS19	0.297722		TUBA1C	0.511609		SLC9A6	0.372632		ALKBH8	0.308585
APBA3	0.18161		C1D	0.590618		OCIAD1	0.297329		ERLEC1	0.511336		TSPAN4	0.372281		PMCH	0.308198
OR13A1	0.181153		CGN	0.590389		SYT11	0.296936		PRDM11	0.511063		ZCCHC2	0.37193		L1CAM	0.307811
SMAGP	0.180695		HSDL1	0.59016		EIF2AK4	0.296544		PARD3	0.510789		MT1HL1	0.371579		ACTR6	0.307425
EHD3	0.180238		BPHL	0.589931		LTBP4	0.296151		GULP1	0.510516		STXBP3	0.371228		HMGN4	0.307038
MTFP1	0.17978		ATP6V1B1	0.589703		TMEM135	0.295758		ATL3	0.510243		RNF181	0.370877		VAMP1	0.306651
RGPD2	0.179323		GBE1	0.589474		TNMD	0.295365		PHC1	0.50997		DOK1	0.370526		TTC16	0.306265
PLEKHJ1	0.178866		ETV4	0.589245		CPNE5	0.294973		NEO1	0.509697		USPL1	0.370175		RNF149	0.305878
SPACA3	0.178408		RNF2	0.589016		LDLRAD2	0.29458		GNB5	0.509424		SH3BP2	0.369825		CA7	0.305491
FUOM	0.177951		MEST	0.588787		ENDOD1	0.294187		KATNAL1	0.509151		PHRF1	0.369474		ZNF157	0.305104
CDK5R1	0.177493		LPGAT1	0.588558		RGS12	0.293794		FILIP1	0.508877		LITAF	0.369123		VTI1A	0.304718
GTF2IRD2B	0.177036		ZNF165	0.58833		CNOT8	0.293401		CAPN2	0.508604		TMEM192	0.368772		ZNF578	0.304331
RP9	0.176578		A2ML1	0.588101		CRIM1	0.293009		SERPINB7	0.508331		REEP4	0.368421		NINJ2	0.303944
MILR1	0.176121		MTHFS	0.587872		ZDHHC3	0.292616		TMEM165	0.508058		FKBP1A	0.36807		CYB561D2	0.303558
SMIM14	0.175663		RABEPK	0.587643		TELO2	0.292223		INPP5A	0.507785		RNF19B	0.367719		VRK3	0.303171
OGFOD2	0.175206		GTF2I	0.587414		FREM3	0.29183		PYCR1	0.507512		B3GNTL1	0.367368		CDK11B	0.302784
SCAF4	0.174748		PARD3	0.587185		CSNK2A3	0.291438		EFNB1	0.507238		MFHAS1	0.367018		MBD3L5	0.302398
LMF1	0.174291		USP43	0.586957		TMSB10	0.291045		ITPKA	0.506965		GRIN3A	0.366667		PFKP	0.302011
L3MBTL4	0.173833		KCND3	0.586728		TOPORS	0.290652		PRICKLE1	0.506692		ARHGAP19	0.366316		ITFG2	0.301624
ZDHHC21	0.173376		GP2	0.586499		STARD13	0.290259		TANC2	0.506419		SLC9A7	0.365965		APBA3	0.301237
MARCH8	0.172919		OCRL	0.58627		NAV2	0.289866		COX11	0.506146		CHD9	0.365614		PPP1R21	0.300851
DENND6B	0.172461		ELF3	0.586041		FAM114A2	0.289474		TSPAN4	0.505873		ARL6IP1	0.365263		MCF2L2	0.300464
COBLL1	0.172004		GABBR2	0.585812		FLOT1	0.289081		DOK5	0.5056		LSP1	0.364912		SMKR1	0.300077
BORCS5	0.171546		DHX37	0.585584		CCDC3	0.288688		WDR60	0.505326		TRAPPC1	0.364561		KLHL36	0.299691
TRMT13	0.171089		CRISP3	0.585355		KLC1	0.288295		VPS39	0.505053		UTP18	0.364211		CLDND1	0.299304
ANKRD53	0.170631		S100G	0.585126		GORASP1	0.287903		MTR	0.50478		NRIP1	0.36386		PLEKHF1	0.298917
EML5	0.170174		INTS7	0.584897		GRK5	0.28751		RNF25	0.504507		CMTM3	0.363509		EMP3	0.298531
SEL1L3	0.169716		CACNB1	0.584668		MOB2	0.287117		NAB1	0.504234		PPARGC1B	0.363158		DENND1C	0.298144
MYCBP	0.169259		FAM83B	0.584439		PRPSAP1	0.286724		DNAJC10	0.503961		ANKRD22	0.362807		TSSK4	0.297757
PRPF18	0.168801		VBP1	0.584211		PCGF3	0.286332		NEXN	0.503688		DGKG	0.362456		MORN3	0.29737
TMEM263	0.168344		FHIT	0.583982		ADAD2	0.285939		KLHL29	0.503414		TTC1	0.362105		ZNF611	0.296984
CHMP1B	0.167887		DUSP12	0.583753		HABP2	0.285546		SUN1	0.503141		DYNC1LI1	0.361754		CNKSR2	0.296597
CISD2	0.167429		CHMP2A	0.583524		GOLIM4	0.285153		TMOD1	0.502868		PLXNC1	0.361404		AP1G2	0.29621
SNX8	0.166972		NABP2	0.583295		TMEM100	0.28476		VWCE	0.502595		DARS	0.361053		WDR1	0.295824
FLOT2	0.166514		MC1R	0.583066		CARD10	0.284368		PDE4A	0.502322		GIT2	0.360702		TOMM7	0.295437
NUDT4	0.166057		SOSTDC1	0.582838		NXN	0.283975		USP6	0.502049		VTN	0.360351		FXYD5	0.29505
PLEKHG7	0.165599		TIMM8A	0.582609		METAP2	0.283582		FGF16	0.501775		SCPEP1	0.36		CMC1	0.294664
NKX6-3	0.165142		AMOT	0.58238		UBN1	0.283189		MBNL2	0.501502		PDXK	0.359649		ARL6IP5	0.294277
GNG7	0.164684		BCL2L10	0.582151		FBXO31	0.282797		VKORC1	0.501229		NUDT18	0.359298		EXOC8	0.29389
LDLRAD2	0.164227		QPRT	0.581922		RILPL2	0.282404		TM2D3	0.500956		RHOU	0.358947		KLHL32	0.293503
PGLYRP2	0.163769		GGH	0.581693		CEP76	0.282011		HSPB2	0.500683		TRIM69	0.358596		PPIAL4D	0.293117
ASB3	0.163312		FBXL6	0.581465		CDC42EP4	0.281618		PHF2	0.50041		XPO6	0.358246		PYHIN1	0.29273
TESK2	0.162855		GK5	0.581236		SPRED3	0.281225		DDX19A	0.500137		ERP44	0.357895		CWF19L1	0.292343
SIMC1	0.162397		MSMB	0.581007		UNC119B	0.280833		EXOSC6	0.499863		TTC9C	0.357544		TMIGD1	0.291957
FAM117B	0.16194		DYNLRB2	0.580778		ATF6B	0.28044		SRGAP1	0.49959		MOB1A	0.357193		ZCCHC12	0.29157
HNRNPDL	0.161482		SIX4	0.580549		GTPBP6	0.280047		HECTD3	0.499317		TGFBI	0.356842		CNTRL	0.291183
AMPD3	0.161025		DEGS2	0.58032		LMBR1	0.279654		SNX24	0.499044		DRAM2	0.356491		SFI1	0.290797
ANXA6	0.160567		STK32B	0.580092		PPFIBP1	0.279262		CDK5R1	0.498771		NQO2	0.35614		ZNF792	0.29041
GPBP1	0.16011		KIF21A	0.579863		MAPKBP1	0.278869		SEC23A	0.498498		CLN6	0.355789		ZNRD1	0.290023
SOWAHD	0.159652		ART3	0.579634		EPN2	0.278476		NDUFA4L2	0.498225		FAR1	0.355439		LINGO4	0.289637
KCNIP2	0.159195		ADCY2	0.579405		PFDN1	0.278083		YPEL3	0.497951		SETDB2	0.355088		CACNG3	0.28925
KLF13	0.158737		DDR1	0.579176		URM1	0.27769		FBXO32	0.497678		TMEM259	0.354737		NKD1	0.288863
RNF122	0.15828		CDK20	0.578947		CCNY	0.277298		CPXM1	0.497405		SERPINB6	0.354386		TMCO6	0.288476
ZNF544	0.157823		CACNB3	0.578719		INMT	0.276905		CIC	0.497132		MOGAT1	0.354035		RAX2	0.28809
PKIG	0.157365		LIPH	0.57849		TAF11	0.276512		NAA60	0.496859		MYO1F	0.353684		GPKOW	0.287703
TIGD3	0.156908		SMARCC1	0.578261		PRRT1	0.276119		FUT10	0.496586		SMPDL3A	0.353333		EIF4E3	0.287316
EZR	0.15645		IRX5	0.578032		SFSWAP	0.275727		PTPN23	0.496312		FAM13A	0.352982		RASAL3	0.28693
MON2	0.155993		LAMTOR3	0.577803		ARL2BP	0.275334		TRIM7	0.496039		PLXNB2	0.352632		NMB	0.286543
C15orf39	0.155535		SLC25A35	0.577574		FAM43A	0.274941		AASS	0.495766		AP1B1	0.352281		NEFM	0.286156
GRK5	0.155078		MOK	0.577346		RRP36	0.274548		TSPAN3	0.495493		ARHGAP27	0.35193		METTL8	0.28577
RWDD3	0.15462		KLF5	0.577117		GMPR2	0.274156		PLA2G5	0.49522		ZMYND15	0.351579		NGDN	0.285383
ZNF227	0.154163		HNRNPA0	0.576888		HINFP	0.273763		ASIP	0.494947		IVNS1ABP	0.351228		ANKRD13D	0.284996
ACBD4	0.153705		PUS7	0.576659		CMIP	0.27337		YKT6	0.494674		SIPA1	0.350877		WDR53	0.284609
KLHL28	0.153248		PRSS33	0.57643		UBE2G2	0.272977		NCAM2	0.4944		ITPA	0.350526		OSBPL3	0.284223
LYRM1	0.15279		GJB1	0.576201		RFK	0.272584		PROCR	0.494127		OSBPL11	0.350175		RSBN1	0.283836
RASGEF1B	0.152333		GALNT14	0.575973		SMNDC1	0.272192		CRABP2	0.493854		HTATIP2	0.349825		FOXN3	0.283449
TUBB4A	0.151876		CITED1	0.575744		TRIP10	0.271799		ANKRD28	0.493581		AP4E1	0.349474		KANSL2	0.283063
VILL	0.151418		NDRG1	0.575515		SHISA5	0.271406		KLHDC2	0.493308		GDPD1	0.349123		AMIGO1	0.282676
C2orf88	0.150961		COL4A6	0.575286		GFOD1	0.271013		SPATA7	0.493035		WDR81	0.348772		MFSD6	0.282289
LSP1	0.150503		DCAF12	0.575057		SEC14L1	0.270621		PCYT1B	0.492762		HPS5	0.348421		TPST2	0.281903
SFTA2	0.150046		PSMB5	0.574828		TVP23C	0.270228		OLFML3	0.492488		EVI5	0.34807		UBXN1	0.281516
C11orf80	0.149588		HIST1H1C	0.5746		ANO10	0.269835		CLTCL1	0.492215		CYB5R4	0.347719		CCDC152	0.281129
TBPL2	0.149131		AIMP2	0.574371		TACC1	0.269442		TBC1D23	0.491942		TRAPPC5	0.347368		LRRC37A2	0.280742
MSTO1	0.148673		PUM2	0.574142		ZMIZ1	0.269049		BICC1	0.491669		SLU7	0.347018		ADHFE1	0.280356
ZNF154	0.148216		PBX1	0.573913		EXOC6B	0.268657		ENPEP	0.491396		PDE4DIP	0.346667		FGFR1OP2	0.279969
KLHDC4	0.147758		ARL1	0.573684		SNTG2	0.268264		HSPB6	0.491123		AGO4	0.346316		AGAP2	0.279582
CDKN2AIP	0.147301		DHDH	0.573455		CCDC130	0.267871		CSNK2A2	0.490849		DOK3	0.345965		LEPROTL1	0.279196
GPR180	0.146844		HGS	0.573227		ZNF195	0.267478		SLC30A7	0.490576		CR1L	0.345614		MFNG	0.278809
XRRA1	0.146386		SF3B5	0.572998		NPDC1	0.267086		UBQLN2	0.490303		SCARF1	0.345263		SS18L2	0.278422
SCAPER	0.145929		SUMO3	0.572769		GIPC2	0.266693		MYO1C	0.49003		SDF2L1	0.344912		MSL2	0.278036
ZNF791	0.145471		UBQLN1	0.57254		SPATA33	0.2663		SMC6	0.489757		ARIH2	0.344561		ZSCAN10	0.277649
SYN3	0.145014		CHCHD6	0.572311		SMAGP	0.265907		GSTT2B	0.489484		ESRRA	0.344211		FBXO3	0.277262
GTPBP1	0.144556		ADSSL1	0.572082		RASSF9	0.265515		KIF3C	0.489211		EPB41L3	0.34386		OR10H5	0.276875
NARF	0.144099		EIF1AX	0.571854		NUDT14	0.265122		MMP27	0.488937		TMEM218	0.343509		COLGALT2	0.276489
NUP62CL	0.143641		COMMD5	0.571625		PKD1L1	0.264729		MTMR11	0.488664		KIF17	0.343158		SH2D3C	0.276102
PATL2	0.143184		RAB11FIP1	0.571396		SCARF1	0.264336		ADD3	0.488391		UBR4	0.342807		SNRNP35	0.275715
ZNF141	0.142726		PDP1	0.571167		CCDC69	0.263943		BHMT2	0.488118		C1orf54	0.342456		EHD1	0.275329
BEST3	0.142269		ZMYND11	0.570938		PACS2	0.263551		PTPRM	0.487845		SDS	0.342105		MBD3L3	0.274942
ZSWIM3	0.141812		CUX1	0.570709		WBP4	0.263158		TFG	0.487572		KIF1B	0.341754		ERN2	0.274555
ARMCX3	0.141354		CBY1	0.570481		GPN1	0.262765		RGL1	0.487299		SEMA6B	0.341404		HOPX	0.274169
ARPC5L	0.140897		MIA	0.570252		PCMTD2	0.262372		TBCK	0.487025		SUMO3	0.341053		DSC1	0.273782
OR4C6	0.140439		MAP7D2	0.570023		NFE2L1	0.26198		SEC31A	0.486752		NSFL1C	0.340702		AKAP7	0.273395
PCMTD1	0.139982		RAI1	0.569794		BAHCC1	0.261587		ZNF197	0.486479		PLA2G15	0.340351		GLIPR1	0.273009
ARL17A	0.139524		PUM1	0.569565		SV2B	0.261194		NCALD	0.486206		GALM	0.34		ARL4C	0.272622
CENPC	0.139067		IER3	0.569336		CYB5D2	0.260801		DZIP1	0.485933		CHST11	0.339649		CHMP7	0.272235
ZNF10	0.138609		THOC2	0.569108		TRAPPC4	0.260408		MYOZ3	0.48566		DSPP	0.339298		ZNF169	0.271848
CCM2	0.138152		DYNLL2	0.568879		RILPL1	0.260016		SERPINI1	0.485387		NBPF19	0.338947		PPP2R5D	0.271462
ADIPOR1	0.137694		LRAT	0.56865		MAP4	0.259623		KCTD21	0.485113		PABPC4	0.338596		IDI1	0.271075
C11orf54	0.137237		DPY30	0.568421		LRCH1	0.25923		PPFIA2	0.48484		AMY2B	0.338246		ZNF141	0.270688
CCDC112	0.13678		HYI	0.568192		TMOD2	0.258837		FNDC3B	0.484567		KIAA2013	0.337895		GTF3A	0.270302
PAIP2B	0.136322		TRMT5	0.567963		MARCKSL1	0.258445		STEAP2	0.484294		SKAP2	0.337544		GLMN	0.269915
STRBP	0.135865		NFIB	0.567735		WDFY1	0.258052		UBE2H	0.484021		TATDN2	0.337193		PCIF1	0.269528
FCHO1	0.135407		NIT1	0.567506		TPD52L1	0.257659		VPS16	0.483748		ITIH4	0.336842		OGDH	0.269142
FAM214A	0.13495		ACBD3	0.567277		UPF3A	0.257266		WASF1	0.483474		ANXA4	0.336491		G2E3	0.268755
BRIX1	0.134492		SLC39A1	0.567048		ZNF492	0.256874		ESD	0.483201		CAPZA2	0.33614		GAB4	0.268368
DENND1C	0.134035		LETM1	0.566819		TM4SF1	0.256481		ZFYVE1	0.482928		MFSD2A	0.335789		DZIP3	0.267981
RBMXL2	0.133577		AK6	0.56659		ZNF778	0.256088		SEC24D	0.482655		RNF130	0.335439		SLC9A8	0.267595
SFXN4	0.13312		ARMC3	0.566362		RGS7BP	0.255695		EHD3	0.482382		CEP170	0.335088		TOE1	0.267208
LIMD2	0.132662		GRIK1	0.566133		DYRK3	0.255302		DTX3	0.482109		NUP93	0.334737		LIM2	0.266821
LRRC19	0.132205		DIO1	0.565904		TTC7B	0.25491		ARHGEF12	0.481836		CELA1	0.334386		DRAP1	0.266435
GAPT	0.131747		RIMKLA	0.565675		MARCH9	0.254517		EPAS1	0.481562		RNF13	0.334035		CCDC69	0.266048
COCH	0.13129		ERH	0.565446		MKLN1	0.254124		SYNC	0.481289		HS3ST1	0.333684		CFAP57	0.265661
SAMD7	0.130833		BANF1	0.565217		LRRTM2	0.253731		FAM13A	0.481016		UPRT	0.333333		OXCT1	0.265275
C12orf42	0.130375		ANXA8	0.564989		EML3	0.253339		TMEM87A	0.480743		C19orf38	0.332982		PTDSS1	0.264888
MPHOSPH8	0.129918		GGCX	0.56476		AFAP1L2	0.252946		RASL11A	0.48047		BMF	0.332632		IGFL2	0.264501
TM9SF2	0.12946		MDM4	0.564531		AFAP1L1	0.252553		PIAS3	0.480197		MSS51	0.332281		MOAP1	0.264114
FAM117A	0.129003		DNAAF5	0.564302		LRCH2	0.25216		CLDN11	0.479924		MID1IP1	0.33193		KHDC1	0.263728
ZC3H12D	0.128545		ADCY6	0.564073		EHD4	0.251767		ATP6V1G2	0.47965		TBC1D22A	0.331579		PPP1R12A	0.263341
LRRIQ3	0.128088		VANGL1	0.563844		OAF	0.251375		TBC1D2B	0.479377		DSC2	0.331228		RTP1	0.262954
MDP1	0.12763		FBXO2	0.563616		TMEM94	0.250982		SUCLA2	0.479104		SIDT2	0.330877		DBX1	0.262568
HSF5	0.127173		EHF	0.563387		AKR1E2	0.250589		BSG	0.478831		EML4	0.330526		ZFYVE27	0.262181
EBAG9	0.126715		WDR45B	0.563158		TTYH3	0.250196		SYNDIG1	0.478558		RHOQ	0.330175		CAB39	0.261794
TCEANC	0.126258		EIF2S2	0.562929		ACTR1B	0.249804		GGT5	0.478285		SLC35F6	0.329825		CHRNA10	0.261408
CXorf58	0.125801		TMEM160	0.5627		PLSCR4	0.249411		KCTD11	0.478011		TMEM107	0.329474		ADAM29	0.261021
LIN7B	0.125343		HNRNPR	0.562471		TAF1C	0.249018		DLGAP4	0.477738		GLUL	0.329123		TMEM169	0.260634
DENND4A	0.124886		ENTPD2	0.562243		IPO8	0.248625		GINM1	0.477465		GSDMA	0.328772		ARMC8	0.260247
OXR1	0.124428		OPHN1	0.562014		TMEM233	0.248233		FREM1	0.477192		EPN1	0.328421		LIPE	0.259861
CCDC167	0.123971		LGALS7	0.561785		ARMC7	0.24784		IL17RD	0.476919		CCDC88A	0.32807		ZNF773	0.259474
BCAR3	0.123513		PLAT	0.561556		HIP1	0.247447		AADAC	0.476646		ZWILCH	0.327719		ZNF160	0.259087
DQX1	0.123056		VPS37C	0.561327		RPAP1	0.247054		TRMT61A	0.476373		STK40	0.327368		ISX	0.258701
TIMM44	0.122598		WDR5B	0.561098		VPS37B	0.246661		ZMAT3	0.476099		DNAJC8	0.327018		GFOD1	0.258314
FNDC7	0.122141		COL9A2	0.56087		KATNBL1	0.246269		NUDT11	0.475826		SFR1	0.326667		CLYBL	0.257927
CDNF	0.121683		PPFIA1	0.560641		TBKBP1	0.245876		SZT2	0.475553		UBAP1	0.326316		PARP15	0.257541
IFRD1	0.121226		WNK4	0.560412		TSHZ1	0.245483		SHOC2	0.47528		TET3	0.325965		ATF7IP	0.257154
WRAP73	0.120769		CYP4X1	0.560183		CDH26	0.24509		CHD3	0.475007		KLHL6	0.325614		CKLF	0.256767
GET4	0.120311		CKB	0.559954		PELO	0.244698		F2RL1	0.474734		PPP3R1	0.325263		VWDE	0.256381
SAA1	0.119854		ITGB6	0.559725		SBK3	0.244305		RASA3	0.474461		ADAMTSL4	0.324912		TYW1B	0.255994
CSHL1	0.119396		DHX34	0.559497		ZBTB8A	0.243912		TM6SF2	0.474187		SPRED1	0.324561		DBH	0.255607
SFMBT2	0.118939		PERP	0.559268		DMWD	0.243519		ISCU	0.473914		MEPE	0.324211		CELF2	0.25522
RRAS2	0.118481		ENTPD3	0.559039		RNF38	0.243126		DHDDS	0.473641		CTBS	0.32386		SLFN13	0.254834
ANKUB1	0.118024		HSBP1	0.55881		CCDC85C	0.242734		MRC2	0.473368		CLN8	0.323509		NKX6-2	0.254447
SCRN2	0.117566		PIAS2	0.558581		HID1	0.242341		ZNF449	0.473095		MTF1	0.323158		PGAM4	0.25406
MTSS1	0.117109		GINS3	0.558352		KPNA3	0.241948		RSPRY1	0.472822		PPP2CA	0.322807		CMTR1	0.253674
PPP1R3E	0.116651		MMADHC	0.558124		FAM167B	0.241555		ITSN1	0.472548		TRAPPC2L	0.322456		CCDC97	0.253287
RHBDD1	0.116194		TUBB4B	0.557895		CHMP5	0.241163		CCDC102A	0.472275		RTN4	0.322105		ZBTB25	0.2529
MITD1	0.115737		MST1R	0.557666		ODF2L	0.24077		MFSD14B	0.472002		NXF3	0.321754		TSPAN32	0.252514
TMEM154	0.115279		ATP6AP1	0.557437		ARHGAP23	0.240377		NPAS3	0.471729		SMCR8	0.321404		DPH7	0.252127
C16orf90	0.114822		PTK2	0.557208		DDIAS	0.239984		PTPRH	0.471456		ARHGEF40	0.321053		CELF3	0.25174
FAM136A	0.114364		GTPBP4	0.556979		SERINC1	0.239592		UBXN7	0.471183		MYCL	0.320702		HNRNPA1L2	0.251353
TCL1B	0.113907		RNF11	0.556751		ZNF345	0.239199		TSR3	0.47091		AP3D1	0.320351		GOLGA6L2	0.250967
ZNF296	0.113449		CBX8	0.556522		MAP1B	0.238806		IL11RA	0.470636		SYNGR2	0.32		CTDP1	0.25058
ANKRD33B	0.112992		MED24	0.556293		MTRNR2L8	0.238413		STX1B	0.470363		TBC1D9B	0.319649		RNF34	0.250193
CCDC42	0.112534		HACD2	0.556064		RAB40AL	0.23802		TRIOBP	0.47009		TMEM126A	0.319298		PIGB	0.249807
RAPGEF6	0.112077		PDZK1IP1	0.555835		ZNF546	0.237628		RIC1	0.469817		BLOC1S2	0.318947		RFPL2	0.24942
DMXL1	0.111619		GPATCH4	0.555606		MAP1LC3B2	0.237235		SEC23IP	0.469544		KDM3B	0.318596		SPERT	0.249033
KIF21B	0.111162		GGT6	0.555378		S100A3	0.236842		CDK14	0.469271		HECA	0.318246		FNDC9	0.248647
AFTPH	0.110704		USH1C	0.555149		NFRKB	0.236449		NEFH	0.468998		NFYC	0.317895		PARVG	0.24826
RNF6	0.110247		AHCYL1	0.55492		TMEM204	0.236057		SPAG9	0.468724		POLD4	0.317544		DNAH8	0.247873
ZNF136	0.10979		LDOC1	0.554691		FRMD4A	0.235664		C1QTNF4	0.468451		FBXO33	0.317193		VSIG1	0.247486
NPIPB9	0.109332		BCL6	0.554462		RCN1	0.235271		SNTB2	0.468178		CBFB	0.316842		PPP6R2	0.2471
CDC42SE2	0.108875		ZNF703	0.554233		TMTC2	0.234878		OST4	0.467905		CHST13	0.316491		SNTB1	0.246713
QPCT	0.108417		TAGLN2	0.554005		RBMS2	0.234485		OLFM2	0.467632		FBXO42	0.31614		ZNF628	0.246326
TTC27	0.10796		LYPLA1	0.553776		MATN2	0.234093		PPIC	0.467359		TNNI2	0.315789		ALG10	0.24594
PEBP4	0.107502		GEMIN6	0.553547		NCOA7	0.2337		GNG12	0.467085		SAMD4A	0.315439		FAM166B	0.245553
PGBD2	0.107045		PFDN6	0.553318		TNIP2	0.233307		ZKSCAN7	0.466812		NIPA2	0.315088		ZNF699	0.245166
PLEKHG1	0.106587		RBM39	0.553089		FNDC4	0.232914		SHC3	0.466539		SDSL	0.314737		PPP2R3C	0.24478
CCDC141	0.10613		KIF9	0.55286		N4BP3	0.232522		HIRA	0.466266		RHBDF2	0.314386		C12orf42	0.244393
KIAA0040	0.105672		BAD	0.552632		ZNF532	0.232129		BAZ1B	0.465993		SFT2D1	0.314035		SIAH3	0.244006
TOE1	0.105215		AKAP9	0.552403		BTBD10	0.231736		ZNF608	0.46572		EMP3	0.313684		BTBD9	0.243619
ESR2	0.104758		MPHOSPH6	0.552174		PGBD1	0.231343		ATP8B2	0.465447		MTMR10	0.313333		THUMPD1	0.243233
MICAL3	0.1043		TIMM13	0.551945		LCORL	0.230951		ZNFX1	0.465173		SARNP	0.312982		CGB2	0.242846
GPR89B	0.103843		TSEN15	0.551716		ODF3L2	0.230558		SAMD4A	0.4649		DNAJC15	0.312632		HUS1B	0.242459
PAGE4	0.103385		ZSCAN2	0.551487		GRPEL2	0.230165		CHRNB1	0.464627		ARHGAP10	0.312281		ZFP36L2	0.242073
PPHLN1	0.102928		ROMO1	0.551259		SHPK	0.229772		SPARCL1	0.464354		DCUN1D1	0.31193		ACTR5	0.241686
PTCH2	0.10247		NXT2	0.55103		ARID4A	0.229379		ACO1	0.464081		RNF144B	0.311579		GRK6	0.241299
OSER1	0.102013		TRIM37	0.550801		CCDC50	0.228987		TBC1D2	0.463808		COMMD10	0.311228		C16orf87	0.240913
APOL6	0.101555		PSMD8	0.550572		ZNF836	0.228594		DYRK2	0.463535		BCO2	0.310877		SYCN	0.240526
TMEM156	0.101098		ENOPH1	0.550343		UNC13A	0.228201		TUBB2A	0.463261		MMGT1	0.310526		BCL7B	0.240139
KIF19	0.10064		PRCC	0.550114		LRRFIP1	0.227808		CLTB	0.462988		FAM72B	0.310175		SYNRG	0.239753
NT5DC1	0.100183		MBOAT2	0.549886		TMEM115	0.227416		MSRB2	0.462715		PUDP	0.309825		SLC9B1	0.239366
RMND5B	0.0997255		NCAPG2	0.549657		EFR3B	0.227023		FILIP1L	0.462442		TESK1	0.309474		PSD4	0.238979
EMC9	0.0992681		NCOA6	0.549428		MAP1S	0.22663		PLEKHG2	0.462169		MMD	0.309123		EML2	0.238592
C12orf4	0.0988106		KMT5C	0.549199		CTNNAL1	0.226237		CD109	0.461896		UBA3	0.308772		ANKRD44	0.238206
CLCC1	0.0983532		INTS6	0.54897		UCK2	0.225844		HES4	0.461623		PER1	0.308421		TTC39B	0.237819
MCUR1	0.0978957		HDLBP	0.548741		SEMA6C	0.225452		TTC37	0.461349		AIMP2	0.30807		TPP2	0.237432
SPAG4	0.0974382		TRIM11	0.548513		USP31	0.225059		CHST10	0.461076		TMEM86A	0.307719		NSG1	0.237046
PNISR	0.0969808		RBM24	0.548284		EIF2B2	0.224666		FBXL13	0.460803		GPCPD1	0.307368		ZNF490	0.236659
MCTP2	0.0965233		TMEM59	0.548055		HACE1	0.224273		FEZ1	0.46053		KXD1	0.307018		LGALS13	0.236272
ANKRD7	0.0960659		CA12	0.547826		ANXA3	0.223881		KLHL21	0.460257		TAOK3	0.306667		SRGAP3	0.235886
PKHD1L1	0.0956084		TMEM30B	0.547597		CPA2	0.223488		CYS1	0.459984		AGAP3	0.306316		MRFAP1L1	0.235499
U2SURP	0.095151		BPNT1	0.547368		SCAMP5	0.223095		POMGNT2	0.45971		TMEM199	0.305965		RBKS	0.235112
ODF3B	0.0946935		CDHR3	0.54714		NACC2	0.222702		VASN	0.459437		PLXDC2	0.305614		WRAP73	0.234725
LNP1	0.094236		RRS1	0.546911		LRRC3B	0.22231		MAFG	0.459164		MTFR2	0.305263		RAPGEF6	0.234339
C11orf98	0.0937786		UMOD	0.546682		DIAPH2	0.221917		FXYD6	0.458891		AP5B1	0.304912		CLSTN3	0.233952
SCYL1	0.0933211		BOLA3	0.546453		SRFBP1	0.221524		PLEKHG1	0.458618		OLIG1	0.304561		LBH	0.233565
TTC21A	0.0928637		DUSP8	0.546224		SH3BP4	0.221131		NFYB	0.458345		TMOD3	0.304211		RINL	0.233179
HMCES	0.0924062		CBWD3	0.545995		ENPP2	0.220738		DCTN5	0.458072		DENND6B	0.30386		LUC7L2	0.232792
SYPL1	0.0919488		HOXC12	0.545767		ARL4A	0.220346		RTN4	0.457798		TMEM30A	0.303509		TEX43	0.232405
LRIF1	0.0914913		CDK18	0.545538		NUP43	0.219953		TSHZ2	0.457525		MMP25	0.303158		DOCK10	0.232019
RBM48	0.0910339		CLNS1A	0.545309		EXOSC6	0.21956		CHCHD10	0.457252		TRIM60	0.302807		DIRAS2	0.231632
ZNF490	0.0905764		PAXIP1	0.54508		EID1	0.219167		CARS2	0.456979		SCLT1	0.302456		ODC1	0.231245
ZFAND4	0.0901189		VGLL1	0.544851		TMEM255B	0.218775		CHRFAM7A	0.456706		ZFAND2A	0.302105		AKAP5	0.230858
RASA2	0.0896615		RAB3IP	0.544622		PIBF1	0.218382		PSMC3	0.456433		RNH1	0.301754		LSP1	0.230472
ZNF211	0.089204		CD46	0.544394		CPTP	0.217989		ARHGAP17	0.45616		ZDHHC24	0.301404		ZNF410	0.230085
C17orf107	0.0887466		WWC1	0.544165		VPS52	0.217596		SRGAP2	0.455886		BICD2	0.301053		MDM1	0.229698
SPATS2	0.0882891		OPRK1	0.543936		CHST10	0.217203		FRK	0.455613		NECAP2	0.300702		XPO4	0.229312
DNTTIP2	0.0878317		PCBP4	0.543707		AGBL3	0.216811		SEC22B	0.45534		ABHD12B	0.300351		SAFB2	0.228925
ATRAID	0.0873742		USP37	0.543478		NETO2	0.216418		KHSRP	0.455067		SNX29	0.3		YDJC	0.228538
MARCH3	0.0869167		PARD6B	0.543249		FKBP1B	0.216025		MAPK6	0.454794		MLX	0.299649		SPNS3	0.228152
SLCO5A1	0.0864593		HCAR1	0.543021		PDCL	0.215632		SEC22C	0.454521		CCDC88B	0.299298		CDCA4	0.227765
PSPC1	0.0860018		GFRA1	0.542792		TTC5	0.21524		EP400	0.454247		RPP30	0.298947		GDPD1	0.227378
[truncated: 16,594 more rows]

## Sheet: LC
Gene	B_cell		Gene	Cancer		Gene	EC		Gene	CAF		Gene	Myeloid		Gene	T_cell
EEF1A1	1		TFAM	1		BMP4	1		COL1A1	1		CD4	1		CD28	1
EEF2	0.999595		PLK1	0.999801		CDH5	0.999586		COL1A2	0.999625		CD14	0.999728		CD27	0.99963
PABPC1	0.99919		CDK1	0.999603		KDR	0.999173		COL5A1	0.99925		CD86	0.999455		GZMB	0.99926
FAU	0.998785		ACAD9	0.999404		DLL4	0.998759		COL3A1	0.998875		TLR4	0.999183		IFNG	0.99889
TPT1	0.998381		AURKA	0.999205		BMP2	0.998346		BGN	0.9985		CD163	0.99891		CCR7	0.99852
UBA52	0.997976		LRPPRC	0.999007		PECAM1	0.997932		THBS2	0.998125		SDHB	0.998638		ICOS	0.99815
CD19	0.997571		HSD17B10	0.998808		APC	0.997519		COL6A3	0.997749		NRAS	0.998366		FOXP3	0.997779
EEF1G	0.997166		NDUFA8	0.998609		CA2	0.997105		BMP4	0.997374		IL1B	0.998093		CTLA4	0.997409
CD27	0.996761		MRPL15	0.99841		COL4A2	0.996691		COL4A2	0.996999		FCER1G	0.997821		CD69	0.997039
COX4I1	0.996356		MRPL17	0.998212		COL4A1	0.996278		COL5A2	0.996624		CLEC7A	0.997548		PRF1	0.996669
HNRNPA1	0.995951		NDUFS1	0.998013		NOTCH1	0.995864		COL11A1	0.996249		COX4I1	0.997276		TBX21	0.996299
B2M	0.995547		MTG2	0.997814		ANGPT2	0.995451		COL10A1	0.995874		UQCRC1	0.997004		IL2RA	0.995929
NPM1	0.995142		MRPS11	0.997616		SOX18	0.995037		COL6A1	0.995499		IRF8	0.996731		CD2	0.995559
IRF4	0.994737		NDUFS2	0.997417		FBN1	0.994624		COL12A1	0.995124		TREM2	0.996459		TIGIT	0.995189
H2AFX	0.994332		AURKB	0.997218		VWF	0.99421		COL4A1	0.994749		NDUFV2	0.996186		CXCR6	0.994819
NACA	0.993927		MRPS12	0.99702		CLDN5	0.993797		COL8A1	0.994374		MAP2K1	0.995914		PDCD1	0.994449
CD40	0.993522		MRPL32	0.996821		IKBKB	0.993383		POSTN	0.993998		CD80	0.995642		CD3D	0.994078
PPIA	0.993117		MRPL23	0.996622		CD34	0.992969		COL14A1	0.993623		UQCRC2	0.995369		TNF	0.993708
CD22	0.992713		TRUB2	0.996424		BGN	0.992556		FN1	0.993248		NLRP3	0.995097		IL2	0.993338
IRF8	0.992308		NDUFS8	0.996225		SOX17	0.992142		FBN1	0.992873		IL12B	0.994824		CD244	0.992968
EIF3E	0.991903		MRPL12	0.996026		HEY2	0.991729		COL6A2	0.992498		IL10	0.994552		IL21	0.992598
EEF1B2	0.991498		DARS2	0.995828		CCL2	0.991315		DCN	0.992123		CXCL10	0.994279		KLRC1	0.992228
HSPA5	0.991093		CDC20	0.995629		GATA2	0.990902		LUM	0.991748		TLR2	0.994007		CD8A	0.991858
UBC	0.990688		CCNB2	0.99543		AKT3	0.990488		VCAN	0.991373		CD40	0.993735		LAG3	0.991488
RSL24D1	0.990283		MRPL41	0.995231		ITGB1	0.990074		MMP2	0.990998		NDUFB8	0.993462		IL7R	0.991118
HLA-C	0.989879		MTERF3	0.995033		ABCB1	0.989661		COL15A1	0.990623		CXCL9	0.99319		IL2RB	0.990748
COX7C	0.989474		NEK2	0.994834		FLT4	0.989247		ACTA2	0.990248		STAT1	0.992917		KLRB1	0.990377
HMGB1	0.989069		MRPL3	0.994635		MEF2C	0.988834		ADAMTS2	0.989872		CA2	0.992645		GZMA	0.990007
TNF	0.988664		MAD2L1	0.994437		SERPINE1	0.98842		TNC	0.989497		COX5B	0.992373		CXCR3	0.989637
NDUFV2	0.988259		CYC1	0.994238		MMP2	0.988007		ELN	0.989122		CD209	0.9921		STAT4	0.989267
EIF3H	0.987854		MRPL13	0.994039		ENG	0.987593		MMP1	0.988747		COX6B1	0.991828		CCR6	0.988897
NDUFB8	0.987449		MELK	0.993841		JAG1	0.987179		LAMA4	0.988372		CD68	0.991555		GNLY	0.988527
HSPA8	0.987045		NDUFC1	0.993642		IL6	0.986766		MMP3	0.987997		CCL2	0.991283		GZMK	0.988157
PAX5	0.98664		RRM2	0.993443		TAL1	0.986352		SPARC	0.987622		TLR8	0.991011		EOMES	0.987787
CD79A	0.986235		MCM2	0.993245		APLNR	0.985939		AR	0.987247		CCL3	0.990738		KLRG1	0.987417
BTK	0.98583		NDUFB9	0.993046		EPHB4	0.985525		MFAP4	0.986872		NDUFB3	0.990466		CD3E	0.987047
DNAJB9	0.985425		MRPL21	0.992847		HEY1	0.985112		FBLN1	0.986497		NDUFB6	0.990193		GZMH	0.986677
CD38	0.98502		TTK	0.992649		TAZ	0.984698		COL8A2	0.986122		TYROBP	0.989921		IRF4	0.986306
TLR9	0.984615		PLK4	0.99245		SGK1	0.984285		LOXL2	0.985746		CYC1	0.989649		CCL5	0.985936
XBP1	0.984211		NUF2	0.992251		FOXC2	0.983871		FBLN5	0.985371		MAPK1	0.989376		CDK1	0.985566
EIF3F	0.983806		MRPS14	0.992052		FLT1	0.983457		MMP14	0.984996		NDUFS8	0.989104		IL2RG	0.985196
TLR7	0.983401		BUB1	0.991854		CDK2	0.983044		TIMP3	0.984621		TLR7	0.988831		KLRK1	0.984826
TRAF2	0.982996		BCS1L	0.991655		NRP1	0.98263		DES	0.984246		MRC1	0.988559		LCK	0.984456
MRPS24	0.982591		CCNA2	0.991456		FGF2	0.982217		EGFR	0.983871		NDUFB2	0.988287		CXCR5	0.984086
SYK	0.982186		NDUFA10	0.991258		SELE	0.981803		COL16A1	0.983496		UQCRFS1	0.988014		XCL1	0.983716
CYC1	0.981781		NDUFS5	0.991059		IRF1	0.98139		ISL1	0.983121		DLD	0.987742		BTLA	0.983346
CCR7	0.981377		KRAS	0.99086		NR2F2	0.980976		THBS1	0.982746		NDUFB10	0.987469		ZAP70	0.982976
CD79B	0.980972		HJURP	0.990662		POSTN	0.980562		FMOD	0.982371		NDUFS5	0.987197		CD226	0.982605
NDUFAF1	0.980567		CDC6	0.990463		CXCL11	0.980149		COMP	0.981995		ITGAM	0.986925		IL18RAP	0.982235
CXCR5	0.980162		SSBP1	0.990264		HES1	0.979735		ITGA1	0.98162		NDUFB9	0.986652		IL10	0.981865
NDUFS7	0.979757		MRPL16	0.990066		LEF1	0.979322		CACNA1C	0.981245		DHRS4	0.98638		IL23R	0.981495
EEF1D	0.979352		BUB1B	0.989867		LAMA4	0.978908		MMP9	0.98087		LAMP1	0.986107		CD8B	0.981125
DNAJB11	0.978947		COA6	0.989668		VCL	0.978495		ACAN	0.980495		CSF1R	0.985835		TNFRSF18	0.980755
HSP90AA1	0.978543		COX5B	0.98947		ICAM1	0.978081		SERPINH1	0.98012		NDUFB7	0.985563		CD40LG	0.980385
MTERF4	0.978138		CCNB1	0.989271		CD40	0.977667		RUNX2	0.979745		UQCRB	0.98529		TNFRSF4	0.980015
SDHA	0.977733		PKMYT1	0.989072		MYLK	0.977254		TNNT2	0.97937		TRAF6	0.985018		CCR4	0.979645
NDUFA11	0.977328		MALSU1	0.988873		TLR3	0.97684		LAMB1	0.978995		CCR2	0.984745		TNFRSF9	0.979275
CD48	0.976923		ERAL1	0.988675		MYC	0.976427		FGF2	0.97862		NDUFS7	0.984473		GATA3	0.978905
HIST1H2BH	0.976518		NDUFB3	0.988476		PROX1	0.976013		ADAM12	0.978245		ABCB10	0.9842		SH2D1A	0.978534
CD69	0.976113		MRPL18	0.988277		FBLN5	0.9756		SERPINE1	0.977869		NDUFV1	0.983928		HLA-A	0.978164
MRPL39	0.975709		GRSF1	0.988079		MSX1	0.975186		PCOLCE	0.977494		NDUFB5	0.983656		BATF	0.977794
PRDM1	0.975304		MRPL33	0.98788		CX3CL1	0.974773		NODAL	0.977119		EEA1	0.983383		CCR8	0.977424
ATF4	0.974899		MRPS5	0.987681		APP	0.974359		TGFBI	0.976744		NDUFC2	0.983111		CD48	0.977054
MRPS14	0.974494		TPX2	0.987483		NANOG	0.973945		ITGB1	0.976369		CD1C	0.982838		IL21R	0.976684
TAP2	0.974089		MRPL20	0.987284		SMAD1	0.973532		COL9A1	0.975994		NDUFA11	0.982566		CD6	0.976314
HIST1H2BG	0.973684		NDUFB10	0.987085		TNFSF10	0.973118		COL4A5	0.975619		APC	0.982294		IL22	0.975944
UQCRB	0.973279		MRPS22	0.986887		ITGAV	0.972705		ITGB5	0.975244		CASP1	0.982021		IL17A	0.975574
VCP	0.972874		KIF2C	0.986688		ELN	0.972291		TGFB3	0.974869		IL1RN	0.981749		CD160	0.975204
EIF4B	0.97247		MRPL43	0.986489		TIMP3	0.971878		COL5A3	0.974494		SYK	0.981476		CD70	0.974833
MS4A1	0.972065		WARS2	0.98629		CXCL2	0.971464		TIMP1	0.974119		COX7C	0.981204		CCR5	0.974463
MRPL34	0.97166		MRPS2	0.986092		ACKR3	0.97105		LOXL1	0.973743		COX6C	0.980932		FASLG	0.974093
BLNK	0.971255		COA7	0.985893		SPARC	0.970637		MFAP5	0.973368		HADHA	0.980659		CCL3	0.973723
CD1C	0.97085		DTL	0.985694		GPR17	0.970223		MSX1	0.972993		HSD17B10	0.980387		IL13	0.973353
HLA-B	0.970445		RAD51	0.985496		RELA	0.96981		LAMA2	0.972618		IL18	0.980114		NCR1	0.972983
CD70	0.97004		MRPS16	0.985297		LRP5	0.969396		CAV3	0.972243		NDUFAF1	0.979842		IL18R1	0.972613
AICDA	0.969636		COX6C	0.985098		TAP2	0.968983		RYR2	0.971868		HLA-DRA	0.97957		IL12RB2	0.972243
FOXRED1	0.969231		PCNA	0.9849		ITGA1	0.968569		LAMC1	0.971493		RAC1	0.979297		IL12RB1	0.971873
EIF3L	0.968826		SDHA	0.984701		PRKX	0.968156		DKK1	0.971118		CD74	0.979025		KLRD1	0.971503
QRSL1	0.968421		PET117	0.984502		TGFB3	0.967742		LAMB2	0.970743		APOE	0.978752		PRDM1	0.971132
SEC63	0.968016		MRPL40	0.984304		ESAM	0.967328		HSPG2	0.970368		NDUFS3	0.97848		BUB1	0.970762
MRPS31	0.967611		NDUFC2	0.984105		PRKD1	0.966915		COL18A1	0.969992		S100A8	0.978208		CX3CR1	0.970392
MRPS7	0.967206		MRPS17	0.983906		MEIS1	0.966501		FSTL1	0.969617		NDUFA1	0.977935		ITK	0.970022
CD72	0.966802		UQCR10	0.983708		MYL7	0.966088		MYH11	0.969242		CXCL11	0.977663		TNFSF14	0.969652
HIST1H4A	0.966397		MRPL2	0.983509		GPR21	0.965674		ITGA5	0.968867		NOD2	0.97739		LTA	0.969282
MRPS2	0.965992		TYMS	0.98331		GJA5	0.965261		TIMP2	0.968492		ABCB7	0.977118		IL4	0.968912
MRPL2	0.965587		NDUFB6	0.983111		GATA6	0.964847		COL7A1	0.968117		NDUFA4	0.976846		HLA-E	0.968542
NDUFAF4	0.965182		CDCA5	0.982913		TACR1	0.964433		LAMA1	0.967742		CD33	0.976573		PTPRC	0.968172
HIST1H2BB	0.964777		MRPS23	0.982714		PRKD2	0.96402		FGF10	0.967367		IFIT2	0.976301		AURKB	0.967802
IRF7	0.964372		BRCA1	0.982515		CCL8	0.963606		ITGAV	0.966992		C1QA	0.976028		CD7	0.967432
MTG1	0.963968		ASF1B	0.982317		CSF3	0.963193		ITGA11	0.966617		XCR1	0.975756		CXCL13	0.967061
HIST2H2BF	0.963563		MRPL24	0.982118		ERG	0.962779		MGP	0.966242		HLA-A	0.975484		CD3G	0.966691
TRAF3	0.963158		CHEK1	0.981919		ITGA5	0.962366		TBX5	0.965866		TLR1	0.975211		CCNA2	0.966321
HIST1H2BD	0.962753		NDUFB7	0.981721		TNFRSF1A	0.961952		PDGFRA	0.965491		HEXB	0.974939		BUB1B	0.965951
MRPL48	0.962348		MRPS9	0.981522		KLF4	0.961538		MSX2	0.965116		COX5A	0.974666		CCL4	0.965581
KRT10	0.961943		MRPS10	0.981323		SHE	0.961125		DLX5	0.964741		ENO1	0.974394		CD96	0.965211
HIST1H2BE	0.961538		NUSAP1	0.981125		MYH11	0.960711		HTRA1	0.964366		ECH1	0.974121		HLA-C	0.964841
ABCB7	0.961134		RAD54L	0.980926		FGFR1	0.960298		DMD	0.963991		CLEC4E	0.973849		LTB	0.964471
PFDN5	0.960729		GTPBP10	0.980727		GPR4	0.959884		ITGA8	0.963616		GPI	0.973577		LAT	0.964101
ABCB4	0.960324		TOP2A	0.980529		FSTL1	0.959471		OGN	0.963241		PRKACG	0.973304		CD5	0.963731
HSPA1A	0.959919		MRPS7	0.98033		HRH1	0.959057		NID2	0.962866		SRC	0.973032		CSF2	0.96336
HIST1H4I	0.959514		MRPL4	0.980131		LGR5	0.958644		MMP11	0.962491		FPR1	0.972759		TLR9	0.96299
MRPL40	0.959109		CDK2	0.979932		COL15A1	0.95823		FBLN2	0.962116		CXCL8	0.972487		NDC80	0.96262
HIST1H2BI	0.958704		MRPL28	0.979734		NMUR2	0.957816		WNT5A	0.96174		IL1A	0.972215		IL10RA	0.96225
HIST1H3A	0.9583		FEN1	0.979535		HHEX	0.957403		COL21A1	0.961365		CDC42	0.971942		PTPN22	0.96188
IRF3	0.957895		NDUFA9	0.979336		GALR1	0.956989		ADAMTS1	0.96099		CCL8	0.97167		IRF3	0.96151
NDUFV1	0.95749		MRPS35	0.979138		PF4	0.956576		CACNA1A	0.960615		GBP1	0.971397		KLRC2	0.96114
MRPL38	0.957085		MRPL48	0.978939		CYP7A1	0.956162		AXIN2	0.96024		SDHD	0.971125		TRAF1	0.96077
H3F3A	0.95668		MCM6	0.97874		ADAM10	0.955749		BMP1	0.959865		IFIT1	0.970853		H2AFX	0.9604
MRPS33	0.956275		MRPL19	0.978542		PLK2	0.955335		ACTN2	0.95949		C1QB	0.97058		ZNF683	0.96003
NDUFA1	0.95587		PNPT1	0.978343		NFKBIA	0.954921		TPM1	0.959115		PRKACB	0.970308		NKG7	0.95966
HIST1H2BF	0.955466		CENPA	0.978144		SCN5A	0.954508		NID1	0.95874		LAMP2	0.970035		TNFAIP3	0.959289
LTA	0.955061		MRPS28	0.977946		IL15	0.954094		ITGA2	0.958365		HEXA	0.969763		TRAF2	0.958919
HLA-E	0.954656		CDT1	0.977747		PTK2	0.953681		GREM1	0.957989		UQCRQ	0.969491		XCL2	0.958549
HIST1H2AE	0.954251		MRPS18C	0.977548		VCAM1	0.953267		INHBA	0.957614		TREM1	0.969218		IL17F	0.958179
SNRPD2	0.953846		EXO1	0.977349		NRXN1	0.952854		ITGA7	0.957239		COX7B	0.968946		PKMYT1	0.957809
ABCB5	0.953441		HRAS	0.977151		LRP6	0.95244		HCRTR2	0.956864		PDHA1	0.968673		RAD51	0.957439
XCR1	0.953036		TIMMDC1	0.976952		IRAK2	0.952026		PTEN	0.956489		COA6	0.968401		KIR2DL3	0.957069
HIST1H2AJ	0.952632		ZWINT	0.976753		TCF4	0.951613		SERPINE2	0.956114		IL10RA	0.968129		TCF7	0.956699
HIST4H4	0.952227		CENPN	0.976555		FLI1	0.951199		ADAMTS3	0.955739		TLR5	0.967856		IRF1	0.956329
HIST1H2AB	0.951822		MRPL37	0.976356		IL1R1	0.950786		MEF2C	0.955364		IFNAR1	0.967584		HLA-B	0.955959
EIF1	0.951417		MCM4	0.976157		FYN	0.950372		COL24A1	0.954989		SLC27A1	0.967311		HAVCR2	0.955588
MRPS34	0.951012		NDUFB4	0.975959		TEK	0.949959		LMNA	0.954614		PRKACA	0.967039		ASF1B	0.955218
HIST1H2BM	0.950607		GINS2	0.97576		PRKCE	0.949545		NAV1	0.954239		SPI1	0.966767		NCR3	0.954848
METTL17	0.950202		MRPL30	0.975561		IFITM1	0.949132		CTHRC1	0.953863		RPE	0.966494		CHEK1	0.954478
HIST1H2BO	0.949798		MRPS6	0.975363		EMCN	0.948718		ADAMTS5	0.953488		CD274	0.966222		IL23A	0.954108
HIST1H4D	0.949393		KIF14	0.975164		MARK4	0.948304		VCL	0.953113		NDUFAB1	0.965949		MAD2L1	0.953738
HIST1H4E	0.948988		ESPL1	0.974965		NOTCH4	0.947891		TPM2	0.952738		CCL17	0.965677		P2RY8	0.953368
SPIB	0.948583		COA3	0.974767		GPIHBP1	0.947477		PLN	0.952363		SLC7A8	0.965405		CASP1	0.952998
NARS2	0.948178		NDUFAF4	0.974568		GPR3	0.947064		CSPG4	0.951988		IDO1	0.965132		CD247	0.952628
HIST2H2AB	0.947773		MRPS26	0.974369		CHRM2	0.94665		ADAMTS14	0.951613		MIP	0.96486		LCP2	0.952258
FBL	0.947368		NARS2	0.97417		PRKCH	0.946237		ACTC1	0.951238		OAS1	0.964587		CDCA5	0.951887
HIST1H4L	0.946964		MRPL14	0.973972		GPRC5B	0.945823		PLOD2	0.950863		ABCB5	0.964315		KLRF1	0.951517
HIST1H4H	0.946559		NDUFV1	0.973773		GPR12	0.945409		PDGFRB	0.950488		HCCS	0.964042		PRKCQ	0.951147
IRF1	0.946154		POLE2	0.973574		DLK1	0.944996		MYLK	0.950113		CCL22	0.96377		TRAF3	0.950777
EIF3K	0.945749		MRPS25	0.973376		GPER1	0.944582		COL6A6	0.949737		CLEC10A	0.963498		CENPE	0.950407
HIST1H2BC	0.945344		CENPE	0.973177		NOS3	0.944169		ADAMTS4	0.949362		CD1A	0.963225		CD52	0.950037
MRPL53	0.944939		ORC1	0.972978		GPR173	0.943755		THSD4	0.948987		SCO2	0.962953		STAT3	0.949667
HIST1H2AG	0.944534		AKT1	0.97278		IL12A	0.943342		ADAMTS8	0.948612		ABCA1	0.96268		MX1	0.949297
HIST1H2BJ	0.94413		MRPL9	0.972581		SMAD6	0.942928		LAMC3	0.948237		CYCS	0.962408		IKZF1	0.948927
HIST1H2BN	0.943725		ATAD2	0.972382		LATS2	0.942514		HAND2	0.947862		SIGLEC1	0.962136		FAS	0.948557
HSPA6	0.94332		SARS2	0.972184		OXGR1	0.942101		TNXB	0.947487		CS	0.961863		KIF11	0.948187
BTLA	0.942915		KIF20A	0.971985		LOXL2	0.941687		KCNJ6	0.947112		PTEN	0.961591		TNFRSF8	0.947816
HIST1H2BK	0.94251		NDUFAF5	0.971786		PGF	0.941274		PDGFC	0.946737		NDUFS4	0.961318		RRM2	0.947446
HIST1H4C	0.942105		CENPF	0.971588		BMP6	0.94086		SPON1	0.946362		SLC36A1	0.961046		KIR2DL1	0.947076
MTO1	0.9417		CDC45	0.971389		FOXF1	0.940447		TWIST1	0.945986		ECHS1	0.960774		NUSAP1	0.946706
HIST1H3B	0.941296		KIF23	0.97119		ACKR4	0.940033		BMPR1A	0.945611		IRF5	0.960501		FEN1	0.946336
HIST1H4B	0.940891		GATC	0.970991		FZD6	0.93962		MSC	0.945236		GRB2	0.960229		IRF9	0.945966
TNFRSF13B	0.940486		KIF11	0.970793		PAK4	0.939206		DMP1	0.944861		TLR6	0.959956		HDAC1	0.945596
FCRL5	0.940081		MTPAP	0.970594		SLC5A4	0.938792		PTGER1	0.944486		CD36	0.959684		TNFRSF1B	0.945226
HSPA1L	0.939676		VARS2	0.970395		GPR182	0.938379		LOX	0.944111		S100A9	0.959412		JAK3	0.944856
HSPA1B	0.939271		MRPL50	0.970197		HSPG2	0.937965		HRH1	0.943736		HLA-DRB1	0.959139		TYMS	0.944486
HSPA2	0.938866		COQ4	0.969998		NPFF	0.937552		FGFR1	0.943361		PIK3CB	0.958867		MICB	0.944115
CD74	0.938462		MRPS34	0.969799		CAV1	0.937138		GJA5	0.942986		CLEC9A	0.958594		KIR3DL1	0.943745
MRPL44	0.938057		MCM10	0.969601		ADAMTS1	0.936725		TCF4	0.942611		C5AR1	0.958322		KLRC3	0.943375
SRP54	0.937652		MRPL44	0.969402		RYK	0.936311		MEIS1	0.942236		NDUFA2	0.95805		BLM	0.943005
HIST2H2AC	0.937247		RPE	0.969203		NOG	0.935897		GLI3	0.94186		CCR1	0.957777		GPR55	0.942635
COQ4	0.936842		GADD45GIP1	0.969005		ACTN1	0.935484		TPM4	0.941485		BAX	0.957505		IL9	0.942265
HDAC3	0.936437		PRC1	0.968806		LYVE1	0.93507		ADAMTS7	0.94111		SLC46A1	0.957232		GPR174	0.941895
HIST1H2AH	0.936032		NGRN	0.968607		SLC22A6	0.934657		CACNB2	0.940735		HSD17B14	0.95696		TBK1	0.941525
HIST1H3F	0.935628		MCAT	0.968409		MAPK12	0.934243		CTSK	0.94036		C2	0.956688		MCM6	0.941155
BTF3	0.935223		TFB2M	0.96821		KLF2	0.93383		PLOD3	0.939985		NDUFA3	0.956415		NPBWR2	0.940785
CCR9	0.934818		MRPS33	0.968011		ACSM2B	0.933416		LTBP1	0.93961		COX14	0.956143		ASPM	0.940415
HDAC1	0.934413		PABPC1	0.967812		ACKR1	0.933002		AKT3	0.939235		BTK	0.95587		DDX60	0.940044
HIST1H4J	0.934008		MRPL36	0.967614		WWTR1	0.932589		MFAP2	0.93886		CD83	0.955598		CTCF	0.939674
H2AFB3	0.933603		MRPL22	0.967415		ITGB3	0.932175		NPY1R	0.938485		CCL18	0.955326		PRKACB	0.939304
CD1D	0.933198		RFC4	0.967216		NEK3	0.931762		FLNC	0.93811		COX6A1	0.955053		EZH2	0.938934
CCR10	0.932794		RFC5	0.967018		BDKRB2	0.931348		IGFBP5	0.937734		CCL7	0.954781		CCR3	0.938564
ATM	0.932389		COX11	0.966819		HTRA1	0.930935		LRRC15	0.937359		ITGAX	0.954508		MX2	0.938194
RTN4IP1	0.931984		MRPL11	0.96662		P2RY1	0.930521		CDH11	0.936984		HSD17B4	0.954236		GPR15	0.937824
S100A7	0.931579		GINS1	0.966422		ABCC8	0.930108		ANGPTL2	0.936609		CPM	0.953963		ITGAL	0.937454
GADD45GIP1	0.931174		KIFC1	0.966223		NUAK1	0.929694		ABCC9	0.936234		CLEC5A	0.953691		TNFRSF14	0.937084
MRPS18B	0.930769		CENPU	0.966024		NRP2	0.92928		CILP	0.935859		HLA-B	0.953419		IKZF2	0.936714
HIST1H3H	0.930364		MDH2	0.965826		ZEB1	0.928867		FAP	0.935484		HLA-DPA1	0.953146		ATM	0.936343
RPUSD4	0.92996		UBE2C	0.965627		TBX3	0.928453		FOXF1	0.935109		LILRB2	0.952874		GZMM	0.935973
HIST1H2AC	0.929555		AKT2	0.965428		CXCL12	0.92804		CNN1	0.934734		VDAC1	0.952601		IL26	0.935603
HIST1H3J	0.92915		DAP3	0.965229		ROBO4	0.927626		TH	0.934359		MTFMT	0.952329		IFITM1	0.935233
FCRL4	0.928745		EGFR	0.965031		IL18R1	0.927213		THBS3	0.933983		COX15	0.952057		IRAK4	0.934863
CCR6	0.92834		COX19	0.964832		CCL16	0.926799		SFRP1	0.933608		MRPL15	0.951784		APOBEC3G	0.934493
HIST2H2AA4	0.927935		ULK1	0.964633		AVPR2	0.926385		PRELP	0.933233		HLA-C	0.951512		IL9R	0.934123
TUFM	0.92753		ISCA2	0.964435		ROCK2	0.925972		ITGB3	0.932858		ALDH2	0.951239		DTL	0.933753
MRPL22	0.927126		TP53	0.964236		FOXC1	0.925558		SFRP4	0.932483		NDUFA13	0.950967		PRY	0.933383
MRPS27	0.926721		PRIM1	0.964037		HLA-A	0.925145		HGF	0.932108		EEF1A1	0.950695		IFI44	0.933013
TLR6	0.926316		HSPA9	0.963839		PLVAP	0.924731		BDKRB1	0.931733		IL15	0.950422		DNMT1	0.932642
HSD17B8	0.925911		PARS2	0.96364		ADAMTS7	0.924318		CAV1	0.931358		CXCL3	0.95015		KIR3DL2	0.932272
ALDH1L2	0.925506		MYC	0.963441		TPM1	0.923904		EMILIN1	0.930983		MS4A6A	0.949877		NCAPG	0.931902
CXCR3	0.925101		NCAPG	0.963243		PXN	0.92349		YAP1	0.930608		OAS2	0.949605		RSAD2	0.931532
GALT	0.924696		MRPS30	0.963044		EFNB2	0.923077		CALD1	0.930233		ALDOA	0.949333		ATAD2	0.931162
RPN1	0.924291		GAPDH	0.962845		DLL1	0.922663		FRZB	0.929857		SLC25A3	0.94906		CLSPN	0.930792
HIST2H3D	0.923887		MRPS18B	0.962647		SHC1	0.92225		ALDH1A3	0.929482		SLC25A19	0.948788		P2RY10	0.930422
TCF4	0.923482		PTTG1	0.962448		LMO2	0.921836		SLC35B3	0.929107		CYBB	0.948515		SOCS1	0.930052
CD83	0.923077		CCNE2	0.962249		ITGB4	0.921423		ANGPT1	0.928732		TYK2	0.948243		KRTAP10-8	0.929682
HIST1H3G	0.922672		VCP	0.96205		IDO1	0.921009		KCNJ8	0.928357		ACO2	0.947971		KDM5D	0.929312
NOA1	0.922267		RNASEH2A	0.961852		PLCB1	0.920596		TAGLN	0.927982		STAT2	0.947698		GPR12	0.928942
SRSF2	0.921862		BARD1	0.961653		VEGFC	0.920182		ADAMTS10	0.927607		NFKB1	0.947426		OASL	0.928571
HSPA13	0.921457		ASPM	0.961454		THY1	0.919768		GATA6	0.927232		CLEC4A	0.947153		PTTG1	0.928201
MTIF3	0.921053		TARS2	0.961256		CRK	0.919355		WNT2	0.926857		SLC31A2	0.946881		SKA1	0.927831
IRAK2	0.920648		MRPL47	0.961057		LAMC1	0.918941		KCND3	0.926482		TNFSF13B	0.946609		INCENP	0.927461
OGG1	0.920243		EEF2	0.960858		CD36	0.918528		VIM	0.926107		SLC17A5	0.946336		MC3R	0.927091
NSA2	0.919838		DNA2	0.96066		SLC16A2	0.918114		COLGALT2	0.925731		SLC7A7	0.946064		BARD1	0.926721
HERPUD1	0.919433		HARS2	0.960461		IL7	0.917701		HP	0.925356		CD84	0.945791		CRTAM	0.926351
UQCRH	0.919028		MTOR	0.960262		SERPINE2	0.917287		FGF9	0.924981		P2RY12	0.945519		CXCR4	0.925981
EDEM1	0.918623		HSPA5	0.960064		SERPING1	0.916873		P3H1	0.924606		COX8A	0.945247		GPR61	0.925611
HIST1H1B	0.918219		HDAC1	0.959865		PML	0.91646		CRTAP	0.924231		GABARAP	0.944974		CDC7	0.925241
HSPA4	0.917814		UQCRQ	0.959666		ATP7B	0.916046		FGF7	0.923856		OAS3	0.944702		LTB4R	0.92487
CIITA	0.917409		MRPS15	0.959468		STK3	0.915633		MMP19	0.923481		FCGR3A	0.944429		ISG20	0.9245
STT3A	0.917004		PBK	0.959269		IL15RA	0.915219		LTBP2	0.923106		CD207	0.944157		TNFSF8	0.92413
PABPC3	0.916599		BIRC5	0.95907		CLEC14A	0.914806		HTR1F	0.922731		SLC25A30	0.943885		POLQ	0.92376
FCRL3	0.916194		MRPL55	0.958871		SOS1	0.914392		CFH	0.922356		CXCL5	0.943612		SUV39H1	0.92339
P2RY8	0.915789		CDC25C	0.958673		LMNA	0.913978		PIK3R1	0.92198		ACAT1	0.94334		ITGAE	0.92302
CXCR4	0.915385		HSD17B8	0.958474		SEMA3A	0.913565		CCDC80	0.921605		COX17	0.943067		TRIM22	0.92265
MEF2C	0.91498		TRIP13	0.958275		LAMB1	0.913151		CACNA1D	0.92123		SLC31A1	0.942795		CD84	0.92228
BCL2	0.914575		KIF4A	0.958077		GRIN2B	0.912738		MYC	0.920855		CHUK	0.942522		SMC3	0.92191
TRADD	0.91417		MRPS18A	0.957878		PDGFB	0.912324		FLNA	0.92048		FCGR1A	0.94225		CHRM5	0.92154
NDUFB11	0.913765		ALDH3A1	0.957679		TIE1	0.911911		ABCA6	0.920105		SLC38A7	0.941978		KIF15	0.92117
EBF1	0.91336		TK1	0.957481		VIPR1	0.911497		KCNK3	0.91973		IRAK1	0.941705		SLAMF6	0.920799
HIST1H3C	0.912955		MRPL27	0.957282		ITGA6	0.911084		APP	0.919355		ITGB2	0.941433		RFC4	0.920429
APOBEC3G	0.912551		FAM83D	0.957083		OCLN	0.91067		AEBP1	0.91898		IL10RB	0.94116		CCL4L2	0.920059
RPN2	0.912146		KIF18A	0.956885		ID1	0.910256		EFEMP1	0.918605		FLT3	0.940888		FYN	0.919689
CCR2	0.911741		EZH2	0.956686		LAMB2	0.909843		ALDH1L2	0.91823		UQCR11	0.940616		GPR142	0.919319
MYC	0.911336		MRPL45	0.956487		TIMP1	0.909429		KCNA5	0.917854		MX2	0.940343		JAK1	0.918949
DDX5	0.910931		FOXM1	0.956288		STK25	0.909016		P4HA2	0.917479		C3AR1	0.940071		KRTAP10-6	0.918579
IRF9	0.910526		PSMC4	0.95609		SNRK	0.908602		BMP5	0.917104		GPR34	0.939798		TNFSF4	0.918209
MRPS18A	0.910121		CDCA8	0.955891		MAPK3	0.908189		MYL3	0.916729		AIF1	0.939526		HNRNPA1	0.917839
FUT8	0.909717		DECR2	0.955692		SERPINH1	0.907775		NR2F2	0.916354		HLA-DQB1	0.939254		RUNX3	0.917469
HLA-F	0.909312		HSP90AA1	0.955494		BMPR2	0.907361		SGCA	0.915979		NDUFV3	0.938981		KRTAP10-3	0.917098
IL2RG	0.908907		ABCE1	0.955295		SOCS3	0.906948		GPR4	0.915604		TKT	0.938709		SF3B1	0.916728
SYVN1	0.908502		CDKN3	0.955096		NID1	0.906534		CACNA2D1	0.915229		HADHB	0.938436		FCRL3	0.916358
TLR10	0.908097		ANLN	0.954898		MAP3K11	0.906121		GPR52	0.914854		ACAA1	0.938164		TREX1	0.915988
EIF3G	0.907692		SRSF1	0.954699		CLU	0.905707		FKBP10	0.914479		IFNA1	0.937892		IFI44L	0.915618
PDIA4	0.907287		CDC7	0.9545		COL18A1	0.905294		FOXC2	0.914104		ACADVL	0.937619		KRTAP10-7	0.915248
NDUFAF6	0.906883		MTIF2	0.954302		SERPINC1	0.90488		IGFBP7	0.913728		SLC11A1	0.937347		B2M	0.914878
ACSF3	0.906478		TUFM	0.954103		CYP3A5	0.904467		CYP3A4	0.913353		LDHA	0.937074		KIR2DL4	0.914508
NDUFA3	0.906073		RPA1	0.953904		SULT1A3	0.904053		GNRH2	0.912978		ACADS	0.936802		PRIM1	0.914138
HSP90B1	0.905668		MRPL42	0.953706		RGS5	0.903639		KIF7	0.912603		LILRB1	0.93653		IFI16	0.913768
LTB	0.905263		DLGAP5	0.953507		PRKD3	0.903226		THY1	0.912228		SURF1	0.936257		NLRC5	0.913397
RELB	0.904858		ENO1	0.953308		GNAQ	0.902812		COL27A1	0.911853		NDUFAF3	0.935985		GTSE1	0.913027
SRPRA	0.904453		RMI1	0.953109		ACVRL1	0.902399		ACTN1	0.911478		SLC36A4	0.935712		KRTAP6-2	0.912657
U2AF1	0.904049		CLSPN	0.952911		DAPK3	0.901985		GPR62	0.911103		IDH1	0.93544		TACC3	0.912287
DNAJC3	0.903644		MAPK3	0.952712		MYH9	0.901572		GLI2	0.910728		TNFRSF1A	0.935168		TAS2R31	0.911917
HMGN2	0.903239		HMMR	0.952513		MGP	0.901158		ADAMTS15	0.910353		SLC35D2	0.934895		IL3	0.911547
FUS	0.902834		SF3B1	0.952315		ARC	0.900744		CD34	0.909977		SLC22A4	0.934623		SETD2	0.911177
TIRAP	0.902429		MCM7	0.952116		ITGA2B	0.900331		SNAP25	0.909602		CD1D	0.93435		TMPRSS15	0.910807
GPR15	0.902024		RFC3	0.951917		RAMP3	0.899917		SMO	0.909227		ATG7	0.934078		KRTAP11-1	0.910437
NDUFA13	0.901619		SOX2	0.951719		THSD4	0.899504		ROR2	0.908852		MRPL41	0.933806		NCAPH	0.910067
TNFRSF13C	0.901215		TPI1	0.95152		CCL21	0.89909		PLOD1	0.908477		RAB7A	0.933533		UTS2R	0.909697
GPR55	0.90081		BRIP1	0.951321		SIK1	0.898677		ADAMTSL2	0.908102		MSR1	0.933261		CASP8	0.909326
BRCA2	0.900405		UQCRH	0.951123		SOX7	0.898263		LIF	0.907727		MRPL23	0.932988		HLA-F	0.908956
GALR2	0.9		ORC6	0.950924		SYNJ1	0.897849		MXRA5	0.907352		CARS2	0.932716		KRTAP8-1	0.908586
CARD11	0.899595		SKA1	0.950725		GPR1	0.897436		SFRP2	0.906977		IFIT3	0.932443		STAT5B	0.908216
REL	0.89919		CKS2	0.950527		SLK	0.897022		PDGFA	0.906602		ABCG1	0.932171		GPR68	0.907846
IL36G	0.898785		RAN	0.950328		HLA-E	0.896609		OMD	0.906227		MNDA	0.931899		HERC5	0.907476
BLK	0.898381		GTSE1	0.950129		ACTN4	0.896195		JAG1	0.905851		TIRAP	0.931626		MKI67	0.907106
COX18	0.897976		CCT8	0.94993		SULT1E1	0.895782		LDB3	0.905476		SLC19A3	0.931354		HMGB1	0.906736
ST6GAL1	0.897571		CDCA3	0.949732		GBP4	0.895368		ENG	0.905101		ANXA2	0.931081		TG	0.906366
DNAJB1	0.897166		CHEK2	0.949533		PDE6A	0.894955		PLAU	0.904726		RHEB	0.930809		GPR82	0.905996
P2RY10	0.896761		MAPK8	0.949334		APOA1	0.894541		KCND2	0.904351		SLC22A1	0.930537		UTY	0.905625
BCL11A	0.896356		SPAG5	0.949136		RAMP2	0.894127		PKD1	0.903976		HLA-DPB1	0.930264		CDK6	0.905255
SEL1L	0.895951		DHX30	0.948937		ARL13B	0.893714		GLI1	0.903601		MRPL34	0.929992		CCL28	0.904885
MGAT2	0.895547		ABCA12	0.948738		CALD1	0.8933		HTR2A	0.903226		MPO	0.929719		CD200	0.904515
BIRC3	0.895142		CEP55	0.94854		TCF12	0.892887		GPR68	0.902851		DDX28	0.929447		GPR32	0.904145
MAN2A1	0.894737		MAP2K2	0.948341		VANGL2	0.892473		GPR135	0.902476		CTSS	0.929175		NMUR1	0.903775
B4GALT3	0.894332		RARS2	0.948142		PPBP	0.89206		ANGPT2	0.902101		IFI35	0.928902		PTGDR2	0.903405
SRSF7	0.893927		ISCA1	0.947944		NID2	0.891646		IGF2	0.901725		PGK1	0.92863		GPR171	0.903035
PTCD3	0.893522		E2F1	0.947745		ABCC4	0.891232		AGTR1	0.90135		RHOA	0.928357		TAS2R3	0.902665
TNFRSF17	0.893117		ALDH3A2	0.947546		FZD4	0.890819		ADAMTS16	0.900975		SOD2	0.928085		ORC6	0.902295
HDAC9	0.892713		MYBL2	0.947348		INSR	0.890405		MMP16	0.9006		OASL	0.927813		IKZF4	0.901925
CR2	0.892308		MRRF	0.947149		CHRM1	0.889992		IGF1	0.900225		ACSS2	0.92754		KRTAP10-9	0.901554
POU2AF1	0.891903		LDHB	0.94695		NCK1	0.889578		ADH1B	0.89985		OGDH	0.927268		TAS2R30	0.901184
KRTAP4-12	0.891498		FANCI	0.946751		F2RL3	0.889165		GPR162	0.899475		MDH1	0.926995		KRTAP12-2	0.900814
SERPINB4	0.891093		F12	0.946553		LOX	0.888751		HOXA2	0.8991		FCGR2A	0.926723		GPR65	0.900444
EIF4A2	0.890688		GMNN	0.946354		PKN2	0.888337		EFEMP2	0.898725		C1QC	0.926451		UTS2	0.900074
CNR2	0.890283		AURKAIP1	0.946155		DYRK1A	0.887924		IL6	0.89835		COX7A2L	0.926178		BIRC3	0.899704
FFAR1	0.889879		HSPD1	0.945957		STK38L	0.88751		CASQ2	0.897974		CR1	0.925906		HELLS	0.899334
SBDS	0.889474		NOP2	0.945758		TBX1	0.887097		ADAMTS9	0.897599		KCNQ1	0.925633		CXCR1	0.898964
PRKCB	0.889069		EFTUD2	0.945559		FLNC	0.886683		ST3GAL3	0.897224		RAB5A	0.925361		GPR18	0.898594
MGAT5	0.888664		CKAP2L	0.945361		SMAD5	0.88627		FHL1	0.896849		FCER1A	0.925089		SRSF2	0.898224
GALR1	0.888259		RRM1	0.945162		TNFRSF10A	0.885856		SLC2A2	0.896474		OPA1	0.924816		KRTAP13-1	0.897853
BACH2	0.887854		DSN1	0.944963		MYL9	0.885443		SLC2A10	0.896099		IFNGR2	0.924544		GPR22	0.897483
MAP3K14	0.887449		LSM5	0.944765		PLCB4	0.885029		GPR173	0.895724		SLC35A4	0.924271		SPC24	0.897113
CCT8	0.887045		ALDH3B1	0.944566		NFKB2	0.884615		DLG4	0.895349		TICAM1	0.923999		CCNF	0.896743
SSTR3	0.88664		PTCD3	0.944367		SLC52A3	0.884202		GRIN2A	0.894974		LAPTM5	0.923727		SYCP3	0.896373
TNFRSF14	0.886235		NDUFAB1	0.944168		DDX60	0.883788		PTCH1	0.894599		GNAS	0.923454		CDK5RAP1	0.896003
GALR3	0.88583		COA5	0.94397		SLC22A10	0.883375		CLU	0.894224		HLA-DRB5	0.923182		TRIM21	0.895633
NLRC5	0.885425		EME1	0.943771		ADAMTS5	0.882961		CCL2	0.893848		UCP2	0.922909		GPR132	0.895263
TCF3	0.88502		NME1	0.943572		RARA	0.882548		GRIA1	0.893473		ACSL1	0.922637		GBP5	0.894893
PTPN6	0.884615		SMC2	0.943374		ADRA2C	0.882134		BOC	0.893098		HLA-DMA	0.922364		TAS2R46	0.894523
XRN1	0.884211		USP1	0.943175		CBR4	0.88172		ADAMTS12	0.892723		PGAM1	0.922092		KRTAP19-7	0.894152
MC4R	0.883806		HNRNPK	0.942976		DUSP1	0.881307		BDKRB2	0.892348		CD63	0.92182		KRTAP13-3	0.893782
MAN1A2	0.883401		CDH1	0.942778		EPHA2	0.880893		SGCD	0.891973		GLB1	0.921547		PTH2	0.893412
EZH1	0.882996		EIF4A3	0.942579		CALCRL	0.88048		TAS2R9	0.891598		MDM2	0.921275		KRTAP19-6	0.893042
COQ7	0.882591		MRPS21	0.94238		FZD10	0.880066		CXCL1	0.891223		LYN	0.921002		TNFRSF25	0.892672
LILRB1	0.882186		MCM8	0.942182		BIRC2	0.879653		MYL9	0.890848		ACTG1	0.92073		FGFBP2	0.892302
GADD45A	0.881781		E2F8	0.941983		SMAD7	0.879239		MEIS2	0.890473		PPIA	0.920458		KRTAP15-1	0.891932
SRP68	0.881377		LIG1	0.941784		FBLN2	0.878825		ALDH7A1	0.890098		PAK1	0.920185		LPAR2	0.891562
MRPL52	0.880972		RAD52	0.941586		ADRB1	0.878412		COL13A1	0.889722		ACTB	0.919913		ATRX	0.891192
PSMB9	0.880567		MSH2	0.941387		VIP	0.877998		C3	0.889347		KDSR	0.91964		ABCB1	0.890822
APOBEC3F	0.880162		PIGS	0.941188		CSNK1E	0.877585		MRGPRF	0.888972		SLC19A2	0.919368		SSTR3	0.890452
ATG13	0.879757		NDUFAF6	0.940989		SERPINA5	0.877171		CFB	0.888597		IFNGR1	0.919096		KRTAP22-1	0.890081
AIM2	0.879352		SKP2	0.940791		KL	0.876758		CAMK2A	0.888222		CD1B	0.918823		VIPR2	0.889711
CD37	0.878947		STK11	0.940592		BDH2	0.876344		DVL2	0.887847		P2RY13	0.918551		TNFSF11	0.889341
SEC62	0.878543		UBC	0.940393		CHRM3	0.875931		POFUT2	0.887472		CCL24	0.918278		GBP2	0.888971
SEC61B	0.878138		SPC24	0.940195		ADAMTS9	0.875517		ADH1A	0.887097		ACAA2	0.918006		PIK3R1	0.888601
IL23A	0.877733		RACGAP1	0.939996		SLCO4A1	0.875103		NTNG1	0.886722		CIITA	0.917734		CARD11	0.888231
SOCS1	0.877328		PARP1	0.939797		ABCG2	0.87469		HCN1	0.886347		SLC16A8	0.917461		PSMB9	0.887861
JAK3	0.876923		HELLS	0.939599		NOS2	0.874276		SERPINB2	0.885971		SLCO2B1	0.917189		CASP3	0.887491
DDX6	0.876518		MUS81	0.9394		EFEMP2	0.873863		PPIB	0.885596		GBA	0.916916		KLRC4	0.887121
DAD1	0.876113		ALDH3B2	0.939201		TACR3	0.873449		DMPK	0.885221		CFL1	0.916644		KRTAP26-1	0.886751
FCRL1	0.875709		TP63	0.939003		ICAM2	0.873036		SLC16A2	0.884846		NDUFAF2	0.916372		RPA2	0.88638
SRPRB	0.875304		CDCA2	0.938804		FES	0.872622		ACTG1	0.884471		HLA-DMB	0.916099		IL24	0.88601
DNAJC10	0.874899		DDB1	0.938605		GLI3	0.872208		ADCYAP1R1	0.884096		ETFA	0.915827		BUB3	0.88564
CD180	0.874494		NDUFB11	0.938407		MAP3K3	0.871795		SEMA5B	0.883721		ELANE	0.915554		KRTAP19-3	0.88527
CD24	0.874089		STIL	0.938208		ETS1	0.871381		FGFR4	0.883346		LAIR1	0.915282		EZH1	0.8849
FCER2	0.873684		CDK5RAP1	0.938009		TCAP	0.870968		SULF1	0.882971		RHO	0.91501		NEIL3	0.88453
RBMX	0.873279		SETDB1	0.93781		BCAR1	0.870554		RPE65	0.882596		CCL1	0.914737		KRTAP10-5	0.88416
DNAJC24	0.872874		CHAF1B	0.937612		CYP1A1	0.870141		GLT8D2	0.882221		SLC28A3	0.914465		SIRPG	0.88379
SDHAF1	0.87247		MRPL52	0.937413		TDGF1	0.869727		SGCB	0.881845		ALDH1A1	0.914192		KRTAP20-2	0.88342
ALG1	0.872065		FASN	0.937214		DUSP5	0.869313		PKD2	0.88147		B2M	0.91392		PRKX	0.88305
ALG3	0.87166		KRT14	0.937016		CCL23	0.8689		TAS2R50	0.881095		RIPK2	0.913648		LPAR5	0.882679
MZB1	0.871255		HSP90AB1	0.936817		TPM4	0.868486		HOXB4	0.88072		BECN1	0.913375		CST7	0.882309
EIF3D	0.87085		BMP4	0.936618		LAMA5	0.868073		ISLR	0.880345		G6PD	0.913103		CKAP2L	0.881939
PDIA5	0.870445		CCNF	0.93642		JAG2	0.867659		OPN4	0.87997		MRPL20	0.91283		DAZ1	0.881569
PARP1	0.87004		HNRNPC	0.936221		CD274	0.867246		FNDC1	0.879595		CPT1A	0.912558		PIK3CD	0.881199
UTS2B	0.869636		ABCA4	0.936022		HLA-C	0.866832		GSC	0.87922		HLA-DQA1	0.912285		CORO1A	0.880829
ZRSR2	0.869231		CDK4	0.935824		ADCY1	0.866419		SERPINF1	0.878845		FTL	0.912013		CTSW	0.880459
ABCB9	0.868826		GSR	0.935625		SLC44A1	0.866005		TRPM3	0.87847		GATB	0.911741		IL32	0.880089
NMUR1	0.868421		SOX9	0.935426		CDK10	0.865591		MYOZ2	0.878095		VPS35	0.911468		SIT1	0.879719
DNAJC11	0.868016		PDK1	0.935227		DCHS1	0.865178		ADAMTSL3	0.877719		SP1	0.911196		LAYN	0.879349
FBXW7	0.867611		XRN2	0.935029		PCDH10	0.864764		SERPING1	0.877344		MRPS16	0.910923		KRTAP6-3	0.878979
NPW	0.867206		TOPBP1	0.93483		FZD8	0.864351		EDNRA	0.876969		SLC40A1	0.910651		SKA3	0.878608
GRB2	0.866802		MSH6	0.934631		SLCO2A1	0.863937		TBX3	0.876594		MRPS18C	0.910379		KIF20B	0.878238
INPP5D	0.866397		MND1	0.934433		ADAMTS4	0.863524		SLC35B2	0.876219		MCOLN1	0.910106		MTNR1B	0.877868
IFNAR1	0.865992		FBXO5	0.934234		HLA-B	0.86311		MC2R	0.875844		CSF1	0.909834		CDCA2	0.877498
IRF2	0.865587		NCAPD2	0.934035		KCNE3	0.862696		WT1	0.875469		MERTK	0.909561		KRTAP21-2	0.877128
SF1	0.865182		RMND1	0.933837		PDPN	0.862283		SLC17A2	0.875094		ATP7A	0.909289		DNMT3L	0.876758
ALG14	0.864777		HSPA1A	0.933638		GPR25	0.861869		SMAD5	0.874719		NEDD8	0.909017		IL27RA	0.876388
ERCC1	0.864372		WEE1	0.933439		ADRA1D	0.861456		PBX1	0.874344		SLC6A7	0.908744		KRTAP20-1	0.876018
HTRA2	0.863968		DNMT3B	0.933241		GDF3	0.861042		DDR2	0.873968		MFN2	0.908472		GPR19	0.875648
U2AF2	0.863563		SKA3	0.933042		KCNJ2	0.860629		KCNS2	0.873593		IL27	0.908199		PRKCB	0.875278
CORO1A	0.863158		CDKAL1	0.932843		GABPA	0.860215		NR2F1	0.873218		SLC2A8	0.907927		ENTPD1	0.874907
DNAJB7	0.862753		KNTC1	0.932645		PODXL	0.859801		GPR153	0.872843		ACACB	0.907655		KRTAP12-3	0.874537
ALG13	0.862348		DCXR	0.932446		ILK	0.859388		FST	0.872468		FCGR3B	0.907382		FBXO5	0.874167
DNAJC4	0.861943		DEPDC1	0.932247		SPTLC2	0.858974		WNT10B	0.872093		ARF6	0.90711		TANK	0.873797
CCT7	0.861538		POLR1B	0.932048		NAV1	0.858561		EPYC	0.871718		SLC12A6	0.906837		FUS	0.873427
GPR22	0.861134		WDR5	0.93185		CD93	0.858147		IGF1R	0.871343		LCP2	0.906565		SMC4	0.873057
DUSP1	0.860729		SMC4	0.931651		LDLR	0.857734		ABL1	0.870968		UVRAG	0.906293		SPC25	0.872687
VPS51	0.860324		ECT2	0.931452		RB1	0.85732		SLC38A2	0.870593		NLRC4	0.90602		KRTAP23-1	0.872317
SLC38A5	0.859919		ACAT2	0.931254		ITPR1	0.856907		PSD	0.870218		UBE2L6	0.905748		BCL2	0.871947
AUH	0.859514		EHHADH	0.931055		MFAP2	0.856493		OAT	0.869842		SIRT1	0.905475		LIG1	0.871577
GCDH	0.859109		SNRPG	0.930856		LY6H	0.856079		ACTG2	0.869467		FCN1	0.905203		KRTAP19-2	0.871207
EIF3C	0.858704		NEK8	0.930658		TJP1	0.855666		IL11	0.869092		ACLY	0.904931		BPY2	0.870836
SNU13	0.8583		ALDH1A3	0.930459		EPHA7	0.855252		LMOD1	0.868717		IFI6	0.904658		S1PR5	0.870466
SEC61G	0.857895		HDAC6	0.93026		F8	0.854839		CC2D2A	0.868342		PFN1	0.904386		STAT5A	0.870096
TAS1R3	0.85749		CAD	0.930062		KLKB1	0.854425		SGCG	0.867967		CD44	0.904113		CXCR2	0.869726
CDC6	0.857085		PSMA4	0.929863		FOSL1	0.854012		ADRA2A	0.867592		MPV17	0.903841		CD53	0.869356
MOGS	0.85668		ACACA	0.929664		TNFRSF10D	0.853598		SLC39A14	0.867217		MMP9	0.903569		RLN2	0.868986
ALG8	0.856275		HDAC2	0.929466		IFNGR1	0.853184		P4HA3	0.866842		MRPS35	0.903296		ZBP1	0.868616
SURF1	0.85587		RPA3	0.929267		ADGRF5	0.852771		ZEB1	0.866467		IL1R2	0.903024		S1PR4	0.868246
PPP1R15A	0.855466		ABCA7	0.929068		SULT1A2	0.852357		CYP4F12	0.866092		ALDH1A2	0.902751		KRTAP12-1	0.867876
PARP2	0.855061		PRKAA2	0.928869		ULBP2	0.851944		RSPO1	0.865716		HERC5	0.902479		KRTAP19-4	0.867506
PMS2	0.854656		ERBB2	0.928671		THBD	0.85153		ALDH1B1	0.865341		GPR35	0.902206		BCL11B	0.867135
ISCU	0.854251		F2	0.928472		GADD45B	0.851117		NEK1	0.864966		ATG3	0.901934		VAV1	0.866765
ASH1L	0.853846		IDH1	0.928273		LPAR6	0.850703		ACKR3	0.864591		ABCC11	0.901662		RBMY1A1	0.866395
DNAJA3	0.853441		GINS4	0.928075		EBF1	0.850289		GPR161	0.864216		SLC43A2	0.901389		LY9	0.866025
TAS1R1	0.853036		KRT5	0.927876		WNT9B	0.849876		GAL	0.863841		SLC37A2	0.901117		MECP2	0.865655
OS9	0.852632		SDHC	0.927677		TNXB	0.849462		CD63	0.863466		HADH	0.900844		KRTAP19-8	0.865285
PDK1	0.852227		NEIL3	0.927479		MFNG	0.849049		SLC38A4	0.863091		PET100	0.900572		SSTR4	0.864915
GPR183	0.851822		ARL13B	0.92728		ID3	0.848635		SEMA5A	0.862716		NSF	0.9003		CDY1	0.864545
DPAGT1	0.851417		RFC2	0.927081		LTBP1	0.848222		FZD7	0.862341		LST1	0.900027		ESCO2	0.864175
NFKB2	0.851012		XRCC2	0.926883		CHST7	0.847808		TULP3	0.861965		VPS29	0.899755		SH2D1B	0.863805
SMN2	0.850607		TXNRD1	0.926684		MAP4K2	0.847395		KCNK16	0.86159		CD53	0.899482		CDY2A	0.863434
TNFRSF10A	0.850202		USP39	0.926485		MAST4	0.846981		RSPO3	0.861215		DECR1	0.89921		KRTAP25-1	0.863064
MALT1	0.849798		UBE2I	0.926287		TGFBR2	0.846567		MYH9	0.86084		CARD9	0.898938		XAF1	0.862694
PMPCB	0.849393		MDC1	0.926088		BCR	0.846154		B4GALT2	0.860465		CCL13	0.898665		HIST1H2BH	0.862324
CCL25	0.848988		DNMT3A	0.925889		SNAI1	0.84574		TLN1	0.86009		BNIP3L	0.898393		HSPA8	0.861954
ERN1	0.848583		SLC15A1	0.92569		CYP46A1	0.845327		ADAMTSL1	0.859715		S100A12	0.89812		XPC	0.861584
TRMT10C	0.848178		GOT2	0.925492		SULT1B1	0.844913		ELANE	0.85934		CCL23	0.897848		KRTAP24-1	0.861214
IFNA2	0.847773		U2AF2	0.925293		CYP3A7	0.8445		KCNC4	0.858965		SLC35A5	0.897576		TSPY1	0.860844
TNFSF8	0.847368		CHTF18	0.925094		SPHK1	0.844086		CLEC3B	0.85859		VAMP7	0.897303		PIF1	0.860474
PHGDH	0.846964		ALDH5A1	0.924896		ABCD4	0.843672		ITGBL1	0.858215		RAB1A	0.897031		POLA2	0.860104
SLC25A4	0.846559		PRKAA1	0.924697		ADAMTS10	0.843259		SLC25A17	0.857839		REL	0.896758		SLC25A26	0.859734
PDIA6	0.846154		COQ3	0.924498		STXBP1	0.842845		ABCA8	0.857464		EBI3	0.896486		HIST1H3A	0.859363
KCNJ3	0.845749		PRKCA	0.9243		APLN	0.842432		ACVR2A	0.857089		PSMA4	0.896214		KRTAP10-1	0.858993
NEIL1	0.845344		RNF168	0.924101		EFEMP1	0.842018		IER3	0.856714		MAP1LC3B	0.895941		GALP	0.858623
DDX10	0.844939		ZWILCH	0.923902		IFT88	0.841605		CDH2	0.856339		SLC29A1	0.895669		MC2R	0.858253
CASP3	0.844534		DKC1	0.923704		CCL15	0.841191		BDH2	0.855964		SLC6A11	0.895396		CEP55	0.857883
ATRX	0.84413		NDUFA5	0.923505		CCL14	0.840778		ROBO2	0.855589		C5AR2	0.895124		MBOAT4	0.857513
NSD1	0.843725		KNSTRN	0.923306		CSNK1A1L	0.840364		MARK3	0.855214		FECH	0.894852		KRTAP4-3	0.857143
TNIP1	0.84332		RAD54B	0.923107		ADGRG3	0.83995		KCNJ12	0.854839		ACSL4	0.894579		KRTAP6-1	0.856773
CNFN	0.842915		XRCC5	0.922909		GHRHR	0.839537		HEY2	0.854464		YWHAZ	0.894307		KRTAP10-12	0.856403
SPRR2E	0.84251		DNAJB11	0.92271		EPHA4	0.839123		SLC35A1	0.854089		ACSM5	0.894034		OPRM1	0.856033
ADA	0.842105		OAT	0.922511		SLC5A10	0.83871		BBS2	0.853713		RILP	0.893762		AGO2	0.855662
EHMT1	0.8417		ABCA2	0.922313		CYP26C1	0.838296		HOXB2	0.853338		SLC29A3	0.89349		SP110	0.855292
TRIM39	0.841296		MRPL51	0.922114		IFITM3	0.837883		CRHR2	0.852963		SLC43A3	0.893217		SF1	0.854922
SPINK7	0.840891		CHAF1A	0.921915		CLDN14	0.837469		TNFAIP6	0.852588		PDCD1LG2	0.892945		PCDH11Y	0.854552
FCRL2	0.840486		OPA1	0.921717		SLC10A6	0.837055		TAS2R10	0.852213		MAP3K1	0.892672		HIST1H4A	0.854182
HSPE1	0.840081		CENPQ	0.921518		B3GLCT	0.836642		ADORA1	0.851838		TRIM22	0.8924		ULK3	0.853812
SPRR2D	0.839676		SLC25A17	0.921319		ANGPTL2	0.836228		GABBR1	0.851463		HK2	0.892127		SORL1	0.853442
RAD17	0.839271		NDUFS6	0.921121		PTH	0.835815		TCF21	0.851088		CD52	0.891855		SIN3A	0.853072
HTR4	0.838866		GOT1	0.920922		TNFRSF11B	0.835401		MAPK10	0.850713		PILRA	0.891583		RHOH	0.852702
NKTR	0.838462		FOXA1	0.920723		TBXA2R	0.834988		HOXA5	0.850338		NPC1	0.89131		GALT	0.852332
ALDH8A1	0.838057		NME2	0.920525		CTNNA1	0.834574		NOTCH2	0.849962		CLEC4C	0.891038		SPO11	0.851962
KLK7	0.837652		PDHA1	0.920326		DOCK1	0.83416		TEAD1	0.849587		SLC25A13	0.890765		HSFY1	0.851591
ACADM	0.837247		RHEB	0.920127		SLC12A4	0.833747		AXL	0.849212		SLC11A2	0.890493		TNFRSF6B	0.851221
GHRL	0.836842		DROSHA	0.919928		DDR2	0.833333		CACNB3	0.848837		LPL	0.890221		DDB2	0.850851
IDH2	0.836437		UBE2T	0.91973		TEAD4	0.83292		GPR1	0.848462		JAK2	0.889948		ORMDL3	0.850481
KCNA2	0.836032		MAPK9	0.919531		FZD9	0.832506		ADRA1A	0.848087		SLC36A2	0.889676		IRF2	0.850111
CASP4	0.835628		ALDH9A1	0.919332		DTX1	0.832093		TRPC6	0.847712		TGFB1	0.889403		APOBEC3F	0.849741
SERPINB13	0.835223		TRAF2	0.919134		POGLUT1	0.831679		MATN4	0.847337		PDSS1	0.889131		CDK3	0.849371
PSMB8	0.834818		RAD51C	0.918935		PLCG1	0.831266		B3GAT3	0.846962		PDPK1	0.888859		CASP4	0.849001
EIF5A	0.834413		DHX9	0.918736		PALM	0.830852		GPR78	0.846587		RAB8A	0.888586		CENPK	0.848631
METTL3	0.834008		PINK1	0.918538		PTPRB	0.830438		C1S	0.846212		PSAP	0.888314		IKZF3	0.848261
ISG20	0.833603		PRKCZ	0.918339		IGFBP5	0.830025		ANGPTL7	0.845836		RBX1	0.888041		ADGRG3	0.84789
JUN	0.833198		SUZ12	0.91814		ETS2	0.829611		FGF1	0.845461		SLC41A2	0.887769		POTEF	0.84752
SLC23A3	0.832794		SRSF3	0.917942		TRPM4	0.829198		HOXB7	0.845086		PAK2	0.887497		TIPIN	0.84715
CD53	0.832389		TKT	0.917743		MCAM	0.828784		KCNK17	0.844711		HCK	0.887224		DDX6	0.84678
HCRT	0.831984		CCND1	0.917544		JUND	0.828371		RSPO4	0.844336		SNAP29	0.886952		KRTAP27-1	0.84641
FAM25A	0.831579		MAGOH	0.917346		ADAMTSL3	0.827957		SERPINA3	0.843961		STAT6	0.886679		DAZ3	0.84604
PTCD1	0.831174		PAX6	0.917147		FOXP1	0.827543		PRKD1	0.843586		CD72	0.886407		KRTAP4-5	0.84567
PPAT	0.830769		ALDOA	0.916948		ACACB	0.82713		SHF	0.843211		SLC8B1	0.886135		TRAT1	0.8453
ASCL1	0.830364		COX20	0.916749		PSEN2	0.826716		FZD1	0.842836		PSEN1	0.885862		IL16	0.84493
RFX5	0.82996		PHGDH	0.916551		CETP	0.826303		SNAI2	0.842461		BACE1	0.88559		TRIM39	0.84456
SPRR3	0.829555		CHCHD1	0.916352		FERMT2	0.825889		P4HB	0.842086		PABPC1	0.885317		PTGER4	0.844189
FKBP14	0.82915		STK36	0.916153		SSTR1	0.825476		PDLIM3	0.84171		SLC26A6	0.885045		BACH2	0.843819
SPRR1A	0.828745		PEX6	0.915955		PLEC	0.825062		CA3	0.841335		FCGR2B	0.884773		LEF1	0.843449
SLC28A2	0.82834		LDHA	0.915756		HLA-F	0.824648		GPR20	0.84096		PRDX1	0.8845		IPP	0.843079
BTG2	0.827935		TBRG4	0.915557		CRX	0.824235		CHST14	0.840585		SLC1A4	0.884228		PSMB8	0.842709
PMAIP1	0.82753		TMEM126B	0.915359		CSF1	0.823821		PRRX1	0.84021		GPX4	0.883955		KRTAP12-4	0.842339
LPAR5	0.827126		TSC2	0.91516		NLRC5	0.823408		EVC2	0.839835		DHRS4L2	0.883683		NLRP1	0.841969
VAMP2	0.826721		SLC35C2	0.914961		A2M	0.822994		HTR6	0.83946		SERPINA1	0.883411		INSL3	0.841599
NCR3	0.826316		IDH2	0.914763		NR4A1	0.822581		TMEM43	0.839085		SLC25A5	0.883138		KRTAP16-1	0.841229
IGLL5	0.825911		FBL	0.914564		NUMB	0.822167		SLC25A18	0.83871		SCD	0.882866		KRTAP10-11	0.840859
PRMT1	0.825506		PSMC5	0.914365		AQP1	0.821754		CACNB4	0.838335		GRHPR	0.882593		ARHGAP11B	0.840489
SERP1	0.825101		ACTG1	0.914167		MEIS2	0.82134		CER1	0.837959		HLA-DQA2	0.882321		TRAF3IP3	0.840118
TRAF5	0.824696		SLC27A4	0.913968		IGFBP3	0.820926		P3H3	0.837584		ACSM1	0.882048		DAZ2	0.839748
SEC61A1	0.824291		ALDH1B1	0.913769		IGFBP7	0.820513		OLFML2B	0.837209		CD300A	0.881776		KRTAP10-2	0.839378
EIF2AK3	0.823887		SLC37A1	0.91357		BST2	0.820099		CASK	0.836834		IFI30	0.881504		NSD1	0.839008
SLC50A1	0.823482		TOP3A	0.913372		EDN1	0.819686		DYNC2H1	0.836459		HK3	0.881231		CEP135	0.838638
SMN1	0.823077		ACADM	0.913173		ITGA10	0.819272		GATA5	0.836084		NPC2	0.880959		TAB1	0.838268
COA1	0.822672		PRIM2	0.912974		CDKN1A	0.818859		SLC40A1	0.835709		ALAS1	0.880686		KRTAP10-10	0.837898
IGLL1	0.822267		NME3	0.912776		PCDHB3	0.818445		CXCL12	0.835334		HFE	0.880414		RTP4	0.837528
UPF2	0.821862		NME4	0.912577		RPGR	0.818031		SLC17A7	0.834959		FFAR2	0.880142		KRTAP5-1	0.837158
RHOH	0.821457		ATAD5	0.912378		PNMT	0.817618		TCF12	0.834584		UBA1	0.879869		KRTAP21-1	0.836788
PREB	0.821053		CKS1B	0.91218		GNAT1	0.817204		IL24	0.834209		RELB	0.879597		MSH3	0.836417
SLAMF6	0.820648		SPC25	0.911981		PIK3C2B	0.816791		SLIT2	0.833833		ABCD1	0.879324		CDY1B	0.836047
FANCD2	0.820243		UTP6	0.911782		TSLP	0.816377		NOTCH3	0.833458		RAB4A	0.879052		CDY2B	0.835677
SHMT2	0.819838		RAD1	0.911584		CYP4A22	0.815964		SLC43A1	0.833083		UBE3A	0.87878		RBMY1F	0.835307
MBD4	0.819433		CDKN2A	0.911385		RELN	0.81555		P2RY14	0.832708		PPARG	0.878507		HIST1H2BI	0.834937
SRP19	0.819028		TIMELESS	0.911186		SULT1C4	0.815136		LATS2	0.832333		CLEC12A	0.878235		DAXX	0.834567
SPRR1B	0.818623		CTBP1	0.910987		PLXNA2	0.814723		MMP21	0.831958		MTMR14	0.877962		SP100	0.834197
PMM2	0.818219		KDM1A	0.910789		PIK3R3	0.814309		XYLT2	0.831583		NEK7	0.87769		ADORA2A	0.833827
SRM	0.817814		PUS1	0.91059		FAT4	0.813896		TCTN1	0.831208		ACOX1	0.877418		DDX3X	0.833457
TAF7	0.817409		DEPDC1B	0.910391		GABBR1	0.813482		DIRAS3	0.830833		ATP6V1C1	0.877145		MALT1	0.833087
TCOF1	0.817004		TXNRD2	0.910193		WNT2B	0.813069		GLP1R	0.830458		MEFV	0.876873		KRTAP10-4	0.832717
TAPBP	0.816599		ALDH7A1	0.909994		SLC48A1	0.812655		PTX3	0.830083		SLC2A6	0.8766		SLC10A1	0.832346
SNRNP70	0.816194		EMG1	0.909795		TTBK2	0.812242		MEST	0.829707		CSF3R	0.876328		PAK3	0.831976
SIT1	0.815789		HSPA6	0.909597		TSPAN12	0.811828		PTPRD	0.829332		SLC16A10	0.876056		PCNT	0.831606
SRP72	0.815385		CENPW	0.909398		ROBO1	0.811414		BMPR2	0.828957		GSTK1	0.875783		TSPY4	0.831236
SLC8A3	0.81498		PRDX6	0.909199		APOD	0.811001		JPH2	0.828582		UBE2N	0.875511		TSPY8	0.830866
POU2F2	0.814575		NDUFV3	0.909001		IL3RA	0.810587		PDGFD	0.828207		RIPK3	0.875238		STK26	0.830496
DNAJC1	0.81417		LSM4	0.908802		TNFRSF10B	0.810174		SLC38A5	0.827832		MLKL	0.874966		PRKCH	0.830126
MRPL49	0.813765		XRCC1	0.908603		MLKL	0.80976		ST3GAL4	0.827457		SCP2	0.874694		DBF4	0.829756
ZBP1	0.81336		SNU13	0.908405		PLSCR1	0.809347		VCAM1	0.827082		IDH3G	0.874421		TSHR	0.829386
GPR18	0.812955		CCT7	0.908206		EPHB1	0.808933		TBX2	0.826707		MBL2	0.874149		STK4	0.829016
RPA2	0.812551		EHMT2	0.908007		CD59	0.808519		SEMA3A	0.826332		TNFRSF1B	0.873876		KIR3DL3	0.828645
ASNS	0.812146		SQSTM1	0.907808		PROCR	0.808106		SNAI1	0.825956		IL3RA	0.873604		ATAD5	0.828275
RNPS1	0.811741		PRDX1	0.90761		TBX2	0.807692		GJA1	0.825581		BATF3	0.873332		SOX10	0.827905
HSCB	0.811336		YWHAZ	0.907411		NR2F1	0.807279		TNFRSF11B	0.825206		BIRC2	0.873059		HERC6	0.827535
TCL1A	0.810931		IKBKB	0.907212		APOC3	0.806865		EPHX1	0.824831		GPR84	0.872787		TBC1D10C	0.827165
OFD1	0.810526		PTBP1	0.907014		PTPN14	0.806452		C1QTNF7	0.824456		ENG	0.872514		KLK3	0.826795
MAP3K1	0.810121		MARK1	0.906815		PLXND1	0.806038		WNT2B	0.824081		ATPAF2	0.872242		RLN1	0.826425
MPG	0.809717		PMPCB	0.906616		SCN1B	0.805624		ADGRG4	0.823706		PSMA2	0.871969		NCAPG2	0.826055
GMPPB	0.809312		LSM2	0.906418		RASSF1	0.805211		NPNT	0.823331		SLC35B4	0.871697		PRY2	0.825685
ACSS1	0.808907		CCNE1	0.906219		PDE9A	0.804797		CPE	0.822956		LY96	0.871425		ATG16L1	0.825315
NME1	0.808502		USP7	0.90602		SLC39A14	0.804384		HTR2B	0.822581		CUL1	0.871152		LPAR6	0.824944
SSR1	0.808097		AKR1C3	0.905822		SP6	0.80397		VEGFC	0.822206		ABCG2	0.87088		LGR6	0.824574
PHYKPL	0.807692		PSMC3	0.905623		KCNJ9	0.803557		EXTL2	0.82183		HMOX1	0.870607		SRSF7	0.824204
KCNN4	0.807287		PCBP2	0.905424		CFLAR	0.803143		COLEC12	0.821455		ALOX5	0.870335		HSPA1L	0.823834
ACAD11	0.806883		MRPL49	0.905226		FAP	0.80273		RECK	0.82108		GSTO1	0.870063		METTL3	0.823464
VPREB3	0.806478		CBR1	0.905027		DYSF	0.802316		OR51E1	0.820705		CTSD	0.86979		E2F2	0.823094
LAPTM5	0.806073		ADH1C	0.904828		FOXO1	0.801902		ADAMTS18	0.82033		CTSB	0.869518		P2RY11	0.822724
OXSM	0.805668		RARS	0.904629		SLC14A1	0.801489		HS2ST1	0.819955		CAMK2D	0.869245		ADA	0.822354
IL17C	0.805263		CP	0.904431		PCDH17	0.801075		A2M	0.81958		SLC2A9	0.868973		DAZ4	0.821984
TRIM73	0.804858		LIN9	0.904232		ADAMTSL2	0.800662		DKK3	0.819205		CBS	0.868701		DHX36	0.821614
ENTPD1	0.804453		ATG5	0.904033		ADCY4	0.800248		TWIST2	0.81883		PLA2G2D	0.868428		ULBP3	0.821244
SEC11C	0.804049		TRMT61A	0.903835		MDFI	0.799835		BBS12	0.818455		PTPN6	0.868156		KRTAP21-3	0.820873
ALG5	0.803644		FH	0.903636		NFATC1	0.799421		LPAR1	0.81808		SLC25A11	0.867883		KRTAP22-2	0.820503
SLC25A6	0.803239		CTBP2	0.903437		F2R	0.799007		DPT	0.817704		SPP1	0.867611		ACR	0.820133
MUTYH	0.802834		ALDH6A1	0.903239		ADGRG6	0.798594		TPCN1	0.817329		CLEC6A	0.867339		CD37	0.819763
PIF1	0.802429		CCT2	0.90304		NLGN4Y	0.79818		B4GALT6	0.816954		CMPK2	0.867066		KIF3A	0.819393
TAZ	0.802024		GSTP1	0.902841		SMAD9	0.797767		EXT1	0.816579		TRIM25	0.866794		DRD3	0.819023
GCK	0.801619		RAD51AP1	0.902643		SLC38A4	0.797353		SLCO1C1	0.816204		ATP6V1A	0.866521		TXK	0.818653
RAB24	0.801215		TRMT10C	0.902444		HOXA7	0.79694		HSPB1	0.815829		CD81	0.866249		IL31	0.818283
HLA-DOB	0.80081		RELA	0.902245		TSPAN18	0.796526		KERA	0.815454		TBP	0.865977		HIST1H2BM	0.817913
CNR1	0.800405		RANGAP1	0.902046		GNAT2	0.796112		KDSR	0.815079		XIAP	0.865704		CYLD	0.817543
PRKD2	0.8		NEK4	0.901848		HOXA5	0.795699		GABRA2	0.814704		PDK4	0.865432		HIST1H2BE	0.817172
CR1	0.799595		HNRNPA2B1	0.901649		CPE	0.795285		PYY	0.814329		HLA-DOA	0.865159		PRKD2	0.816802
MLKL	0.79919		MB	0.90145		RECK	0.794872		ADGRA3	0.813953		TAB2	0.864887		RBMY1J	0.816432
HIST1H1C	0.798785		SGK2	0.901252		SORBS1	0.794458		TRPC3	0.813578		FLVCR2	0.864615		KRTAP20-3	0.816062
OST4	0.798381		MARK2	0.901053		OTC	0.794045		RSPO2	0.813203		DGAT2	0.864342		XRN1	0.815692
IFNA13	0.797976		NEDD8	0.900854		PLCD3	0.793631		NEGR1	0.812828		FLNA	0.86407		MAP3K14	0.815322
GTPBP3	0.797571		EPCAM	0.900656		ITGA9	0.793218		C1R	0.812453		GLA	0.863797		KRTAP20-4	0.814952
BIK	0.797166		SSB	0.900457		PCDHGC3	0.792804		XYLT1	0.812078		VIM	0.863525		ADGRF3	0.814582
PRKCG	0.796761		HTRA2	0.900258		SELP	0.79239		CD248	0.811703		YWHAB	0.863253		FANCA	0.814212
IFNAR2	0.796356		PSMB7	0.90006		EGFL7	0.791977		CD151	0.811328		PSMC1	0.86298		CENPM	0.813842
NEUROD1	0.795951		MUTYH	0.899861		CDH13	0.791563		NGF	0.810953		SGK3	0.862708		CEP152	0.813472
SIL1	0.795547		PES1	0.899662		SLC2A7	0.79115		PALM	0.810578		EIF4E	0.862435		ABCA2	0.813101
EDEM2	0.795142		ADH7	0.899464		TRIM5	0.790736		XPNPEP2	0.810203		FTH1	0.862163		DEPDC1B	0.812731
SPRR2B	0.794737		CUL3	0.899265		GRPR	0.790323		CYP26B1	0.809827		NCF2	0.86189		SAMD9L	0.812361
NPY	0.794332		COX6A1	0.899066		SHF	0.789909		SCN2B	0.809452		SLC6A6	0.861618		PDE6B	0.811991
JUNB	0.793927		AKR1B10	0.898867		LCAT	0.789495		MAGEL2	0.809077		ATP6V0C	0.861346		HCST	0.811621
LY6G6C	0.793522		PEX1	0.898669		XAF1	0.789082		LPAR4	0.808702		TPT1	0.861073		FANCM	0.811251
KRTDAP	0.793117		ABCC5	0.89847		ACSL5	0.788668		SLC44A1	0.808327		PKM	0.860801		SELPLG	0.810881
SLAMF7	0.792713		SNRPA	0.898271		MGST2	0.788255		HOXA7	0.807952		SPR	0.860528		HSPA1A	0.810511
ELF1	0.792308		ANAPC1	0.898073		PKN3	0.787841		PTK2	0.807577		PFKL	0.860256		MAL	0.810141
STK4	0.791903		SASS6	0.897874		BCHE	0.787428		WLS	0.807202		UBE2D1	0.859984		HSP90AA1	0.809771
LYRM7	0.791498		GCLC	0.897675		CMTM5	0.787014		BAG3	0.806827		CD180	0.859711		DDX5	0.8094
ADORA2A	0.791093		ASH1L	0.897477		HAPLN1	0.7866		CRISPLD2	0.806452		FPR3	0.859439		ASH1L	0.80903
KISS1R	0.790688		RECQL4	0.897278		ST6GAL1	0.786187		HAS2	0.806077		PIK3C3	0.859166		THEMIS	0.80866
BANK1	0.790283		IFT20	0.897079		SCN3B	0.785773		LEFTY2	0.805701		ARSB	0.858894		NFKB2	0.80829
INSL3	0.789879		CDC25B	0.896881		TAOK2	0.78536		NLGN3	0.805326		CLEC4D	0.858622		CDC25B	0.80792
LCE3D	0.789474		SLC29A2	0.896682		GJA1	0.784946		SLC19A2	0.804951		VDAC2	0.858349		TOX2	0.80755
RAD9A	0.789069		STK25	0.896483		PCDHB10	0.784533		GRIA3	0.804576		COMT	0.858077		SMC1A	0.80718
ERCC2	0.788664		KLK7	0.896285		NEDD4	0.784119		TEAD2	0.804201		TCIRG1	0.857804		VCY	0.80681
PI3	0.788259		PLRG1	0.896086		IL33	0.783706		AOX1	0.803826		FIG4	0.857532		DMC1	0.80644
TSPYL2	0.787854		MAPK14	0.895887		EPHX1	0.783292		IFT52	0.803451		CAMK1	0.85726		CAMK4	0.80607
SLC6A16	0.787449		NDUFA12	0.895688		IL4R	0.782878		DRD5	0.803076		PDE12	0.856987		IRGM	0.805699
NEK8	0.787045		FLVCR1	0.89549		MAML1	0.782465		PDLIM7	0.802701		PRDX3	0.856715		GINS4	0.805329
PIM2	0.78664		SLC7A11	0.895291		FGF1	0.782051		ANGPTL4	0.802326		FABP4	0.856442		HSPA1B	0.804959
TCF7	0.786235		YAP1	0.895092		PCDHB16	0.781638		SPON2	0.80195		TALDO1	0.85617		DCLRE1C	0.804589
TTC19	0.78583		SUV39H2	0.894894		GRM8	0.781224		CHRNA4	0.801575		ASAH1	0.855898		PSTPIP1	0.804219
WIPI1	0.785425		SDHAF1	0.894695		GNAI1	0.780811		RAB23	0.8012		GPX1	0.855625		HIST3H2BB	0.803849
BCL2L11	0.78502		ARF1	0.894496		TNS1	0.780397		PTGIR	0.800825		UBE2D3	0.855353		CHD1	0.803479
RBFA	0.784615		PEX7	0.894298		FHL1	0.779983		ANTXR1	0.80045		NEK6	0.85508		CEP97	0.803109
CERS4	0.784211		COMT	0.894099		ASAP1	0.77957		SEMA3C	0.800075		RAB10	0.854808		NLRP6	0.802739
GSPT2	0.783806		SLC25A1	0.8939		ADGRG1	0.779156		HOXB6	0.7997		PSMA1	0.854536		FLT3LG	0.802369
DNTT	0.783401		PRKCI	0.893702		CD99	0.778743		CDX1	0.799325		CD58	0.854263		CRX	0.801999
CLK1	0.782996		PMS1	0.893503		PCDHGA8	0.778329		CYP3A7	0.79895		PSMD14	0.853991		OGG1	0.801628
SLC1A4	0.782591		CDC27	0.893304		GNA11	0.777916		NPHP3	0.798575		CAMK1D	0.853718		CERK	0.801258
LYRM4	0.782186		GCLM	0.893106		DKK3	0.777502		RGS5	0.7982		CPT2	0.853446		TOX	0.800888
GNL3L	0.781781		HYOU1	0.892907		MYO6	0.777089		FMO3	0.797824		PSEN2	0.853174		U2AF2	0.800518
SARS	0.781377		ST14	0.892708		ESM1	0.776675		CAV2	0.797449		NFU1	0.852901		DCP2	0.800148
DCPS	0.780972		TRMU	0.892509		HPGD	0.776261		POGLUT1	0.797074		RPN1	0.852629		INPP5D	0.799778
B4GALT7	0.780567		LIG3	0.892311		BHLHE40	0.775848		PTPRS	0.796699		PGD	0.852356		CAMK2G	0.799408
KCNK9	0.780162		PTS	0.892112		MSN	0.775434		SLC35D3	0.796324		SLC22A16	0.852084		CFLAR	0.799038
FCGR3B	0.779757		PRPF3	0.891913		DCLK2	0.775021		RUNX1	0.795949		ATP6V0D1	0.851811		SLC36A3	0.798668
KLK10	0.779352		ACLY	0.891715		MMP15	0.774607		DCHS1	0.795574		MARCO	0.851539		CTRL	0.798298
MAS1	0.778947		DPM2	0.891516		FRMD6	0.774194		CYP7B1	0.795199		APAF1	0.851267		MAF	0.797927
KARS	0.778543		SLC22A3	0.891317		RELB	0.77378		MATN3	0.794824		SLC15A3	0.850994		EED	0.797557
PNKP	0.778138		SOD1	0.891119		CDK17	0.773366		SLC12A4	0.794449		GK	0.850722		ZRSR2	0.797187
DIS3	0.777733		POU5F1	0.89092		SLC6A2	0.772953		ABCA9	0.794074		CEBPA	0.850449		NSUN6	0.796817
IKZF3	0.777328		NSF	0.890721		LTK	0.772539		ROR1	0.793698		GUSB	0.850177		HIST4H4	0.796447
KLK12	0.776923		SF3B3	0.890523		IGF2	0.772126		PTGFR	0.793323		STK24	0.849905		EVI2B	0.796077
EIF5	0.776518		APP	0.890324		RUNX1T1	0.771712		APOD	0.792948		LIPA	0.849632		LMNB1	0.795707
LYL1	0.776113		RBFA	0.890125		CLEC3B	0.771299		NR4A1	0.792573		CD93	0.84936		RBMY1E	0.795337
DCLRE1C	0.775709		UPF1	0.889926		CASP7	0.770885		GRIA4	0.792198		SLAMF8	0.849087		AIRE	0.794967
POMC	0.775304		MASTL	0.889728		STARD8	0.770471		RAMP1	0.791823		CFP	0.848815		LAIR2	0.794597
ZC3H12A	0.774899		WDR61	0.889529		GNAI2	0.770058		AVPR1A	0.791448		LTB4R	0.848543		RBMY1D	0.794226
PPIB	0.774494		G6PD	0.88933		RXFP1	0.769644		GALNT15	0.791073		HCAR2	0.84827		RASGRP1	0.793856
COG8	0.774089		PDIA3	0.889132		MYL12A	0.769231		KLF14	0.790698		AHR	0.847998		NHS	0.793486
BCL2L10	0.773684		TUBA1B	0.888933		ARHGAP31	0.768817		KCNE2	0.790323		VAMP8	0.847725		HIST1H2AM	0.793116
SPRR2A	0.773279		ARID1A	0.888734		IL18BP	0.768404		PXDN	0.789947		FLCN	0.847453		HIST1H1B	0.792746
SNRPA	0.772874		TCP1	0.888536		DUSP6	0.76799		ADRA2B	0.789572		IKBKG	0.847181		HIST1H4C	0.792376
CAMKMT	0.77247		FANCA	0.888337		ADGRL4	0.767577		NRP1	0.789197		COPE	0.846908		HIST1H4F	0.792006
VAV1	0.772065		RBBP4	0.888138		TFPI	0.767163		CSNK1E	0.788822		CYP27A1	0.846636		RBMY1B	0.791636
NME1-NME2	0.77166		AKR1C1	0.88794		PTGIS	0.766749		EXT2	0.788447		CBL	0.846363		SRPK2	0.791266
NTNG1	0.771255		SLC35A3	0.887741		ADAMTS18	0.766336		EXTL3	0.788072		SLC23A2	0.846091		FIGNL1	0.790896
SEC13	0.77085		RUVBL2	0.887542		IFI16	0.765922		GABRA1	0.787697		BID	0.845819		SLA	0.790526
DOCK8	0.770445		NEB	0.887344		AGPAT1	0.765509		ZFPM2	0.787322		ATOX1	0.845546		HSPA6	0.790155
VPREB1	0.77004		HNRNPH1	0.887145		GPR146	0.765095		PDPN	0.786947		CLTC	0.845274		IFITM2	0.789785
SCN3A	0.769636		TMEM242	0.886946		BCL3	0.764682		TEAD4	0.786572		GSTZ1	0.845001		ETS1	0.789415
TAF3	0.769231		ESCO2	0.886747		CHST14	0.764268		DCLK1	0.786197		MYL6	0.844729		CSK	0.789045
EVI2B	0.768826		SF3B2	0.886549		SGCB	0.763854		ADGRG2	0.785821		DOT1L	0.844457		HIST1H2BN	0.788675
MSH4	0.768421		POLR3F	0.88635		DGKH	0.763441		SLC25A27	0.785446		AURKC	0.844184		ARHGAP30	0.788305
TFEB	0.768016		SMARCA4	0.886151		SMURF2	0.763027		CREB3	0.785071		QRFP	0.843912		OFD1	0.787935
EBI3	0.767611		APEX1	0.885953		HOXA4	0.762614		IGDCC4	0.784696		SGK1	0.843639		CDKL4	0.787565
METTL18	0.767206		RMI2	0.885754		PDE7B	0.7622		SLCO3A1	0.784321		TRIM21	0.843367		DDX23	0.787195
SLC3A1	0.766802		PGK1	0.885555		SLC6A3	0.761787		PCSK1	0.783946		ACO1	0.843095		GRM6	0.786825
RAB8A	0.766397		PGD	0.885357		TSC2	0.761373		F2R	0.783571		MYH7	0.842822		DOCK8	0.786454
UXT	0.765992		MAD2L2	0.885158		HOXD4	0.760959		F2RL2	0.783196		FAHD1	0.84255		HSFY2	0.786084
SETDB2	0.765587		PSMD14	0.884959		ADAMTSL1	0.760546		NF1	0.782821		CD47	0.842277		IFNL1	0.785714
RICTOR	0.765182		DSCC1	0.884761		DHH	0.760132		EGR1	0.782446		MAN2B1	0.842005		ROCK1	0.785344
MED26	0.764777		RBMX	0.884562		GNG11	0.759719		MYOC	0.782071		ARSA	0.841732		GPR88	0.784974
DUSP2	0.764372		HSPA14	0.884363		ACKR2	0.759305		CPA4	0.781695		SLC6A12	0.84146		MOG	0.784604
PLCG2	0.763968		FANCL	0.884165		RHOB	0.758892		NPY5R	0.78132		HIGD2A	0.841188		BPY2B	0.784234
LAT2	0.763563		NQO1	0.883966		PTPRK	0.758478		LPIN3	0.780945		IDS	0.840915		TSSK6	0.783864
ID3	0.763158		EGF	0.883767		PCDHGB5	0.758065		PGF	0.78057		SUCNR1	0.840643		BPY2C	0.783494
ST6GALNAC4	0.762753		GRHPR	0.883568		SNCA	0.757651		LRIG1	0.780195		STX4	0.84037		TPO	0.783124
GNPDA2	0.762348		DDX23	0.88337		MT2A	0.757237		C7	0.77982		MTIF3	0.840098		SLC17A3	0.782754
TP53INP1	0.761943		ATXN10	0.883171		KCNN3	0.756824		PDIA3	0.779445		ACTN1	0.839826		HIST1H3I	0.782383
VTI1A	0.761538		SLC2A1	0.882972		PDE10A	0.75641		TRPA1	0.77907		SLA	0.839553		ADGRG5	0.782013
MTRF1	0.761134		HUWE1	0.882774		PCDHGA12	0.755997		CFI	0.778695		RB1	0.839281		HIST1H2AI	0.781643
SRSF9	0.760729		BMI1	0.882575		PCDH12	0.755583		SLC13A3	0.77832		EP300	0.839008		HIST1H2AL	0.781273
SP110	0.760324		KRT15	0.882376		TSPAN2	0.75517		CYP1B1	0.777944		CLC	0.838736		HNRNPL	0.780903
RPTN	0.759919		SIRT3	0.882178		NRXN3	0.754756		SOD2	0.777569		PTAFR	0.838464		SAG	0.780533
LCE3E	0.759514		UQCC3	0.881979		SLC6A4	0.754342		CCL11	0.777194		CCRL2	0.838191		RAD9A	0.780163
ACSBG1	0.759109		UHRF1	0.88178		CHD7	0.753929		HS6ST1	0.776819		FOS	0.837919		KRTAP19-1	0.779793
SEC22B	0.758704		PRDX5	0.881582		CYP26B1	0.753515		SCN4B	0.776444		TICAM2	0.837646		IKBKE	0.779423
ACO2	0.7583		HNRNPM	0.881383		PLPP3	0.753102		CXCL6	0.776069		TRPM4	0.837374		BRDT	0.779053
CACNA1A	0.757895		SF1	0.881184		ACAT1	0.752688		SLC2A4	0.775694		IMMT	0.837102		BRD2	0.778682
CTC1	0.75749		ELAVL1	0.880985		HOXD10	0.752275		NTRK3	0.775319		CYSLTR1	0.836829		H2AFB3	0.778312
CYLD	0.757085		TRMT61B	0.880787		ACSM2A	0.751861		CCK	0.774944		TXN2	0.836557		CDKN1B	0.777942
DERL3	0.75668		GNAS	0.880588		ENPP1	0.751447		PROS1	0.774569		LILRA2	0.836284		HIST1H4D	0.777572
SPCS2	0.756275		COQ5	0.880389		PDLIM3	0.751034		ABCA10	0.774194		ATP6V0D2	0.836012		SLBP	0.777202
MATR3	0.75587		TRIM28	0.880191		CAMKK2	0.75062		MYOCD	0.773818		GNAQ	0.83574		PTGER2	0.776832
SRSF5	0.755466		TACO1	0.879992		MMP16	0.750207		TFPI2	0.773443		HK1	0.835467		RBL1	0.776462
NSUN5	0.755061		S100A7	0.879793		PCDHB14	0.749793		MASP1	0.773068		NEU3	0.835195		SNRK	0.776092
NEU1	0.754656		SF3A3	0.879595		JAM3	0.74938		FKBP14	0.772693		LGALS3	0.834922		HIST2H4B	0.775722
DDX11	0.754251		SNRPB	0.879396		SLC25A25	0.748966		SLC35F1	0.772318		COQ2	0.83465		TAGAP	0.775352
SYCP3	0.753846		PPA2	0.879197		THSD7B	0.748553		NKX3-2	0.771943		MTM1	0.834378		PTPN7	0.774981
HHEX	0.753441		SEC63	0.878999		FGF18	0.748139		NTM	0.771568		CTBP1	0.834105		KDM5A	0.774611
BRSK1	0.753036		RPN2	0.8788		KCNC4	0.747725		GPR176	0.771193		MLH1	0.833833		JUN	0.774241
KMT2E	0.752632		FIS1	0.878601		CPT1A	0.747312		LRRC4B	0.770818		GPR31	0.83356		TRIM73	0.773871
SERPINB7	0.752227		XRCC6	0.878403		NT5E	0.746898		BCHE	0.770443		PLK3	0.833288		MAP3K4	0.773501
LSM10	0.751822		CPS1	0.878204		BMPER	0.746485		F10	0.770068		BLVRB	0.833016		HIST3H2A	0.773131
SPHK2	0.751417		CCT3	0.878005		GRM2	0.746071		ADCY3	0.769692		CASP4	0.832743		SLC27A2	0.772761
SPCS3	0.751012		LSM3	0.877806		ATP8B1	0.745658		ROBO1	0.769317		LAT2	0.832471		KMT2A	0.772391
VHL	0.750607		NF1	0.877608		ASXL1	0.745244		GSTM5	0.768942		PAFAH2	0.832198		ATG12	0.772021
ATP2A3	0.750202		YY1	0.877409		GRB14	0.74483		GCK	0.768567		CTSL	0.831926		ZNF143	0.771651
KCNQ5	0.749798		SLC35B3	0.87721		ACR	0.744417		FOSL1	0.768192		LYZ	0.831654		ID2	0.771281
BCKDHA	0.749393		KRT10	0.877012		LEPR	0.744003		SPHK1	0.767817		SYNJ1	0.831381		ICAM3	0.77091
A2ML1	0.748988		DGCR8	0.876813		PCDHGB6	0.74359		ADGRA2	0.767442		ROCK1	0.831109		KRT35	0.77054
MCM5	0.748583		ACAD8	0.876614		ATP13A2	0.743176		PHGDH	0.767067		G6PC3	0.830836		PLCG1	0.77017
CSK	0.748178		DBT	0.876416		MIB1	0.742763		PLXNA2	0.766692		SLC15A4	0.830564		MBNL1	0.7698
FOSB	0.747773		FURIN	0.876217		DGKE	0.742349		PDE3A	0.766317		UBA52	0.830291		CENPL	0.76943
TERT	0.747368		PAK4	0.876018		C1orf54	0.741935		HSPB7	0.765941		ELOVL3	0.830019		HIST1H2AD	0.76906
SLC1A5	0.746964		FUNDC1	0.87582		BMX	0.741522		FOXF2	0.765566		IRAK3	0.829747		HIST1H2AK	0.76869
SLC13A5	0.746559		CHD4	0.875621		RND1	0.741108		SLC16A1	0.765191		GABARAPL2	0.829474		ITGB2	0.76832
PRDM2	0.746154		SLBP	0.875422		CARD6	0.740695		CACNA2D3	0.764816		ME1	0.829202		ARHGAP9	0.76795
COG1	0.745749		PSMA1	0.875224		ADAMTS6	0.740281		CNTN4	0.764441		ANAPC10	0.828929		MBP	0.76758
TAF5	0.745344		SRSF6	0.875025		SUFU	0.739868		CCR10	0.764066		CTSZ	0.828657		SLC17A1	0.767209
ZNF878	0.744939		CCT6A	0.874826		PLPP1	0.739454		SPOCK1	0.763691		LAMTOR5	0.828385		GIMAP4	0.766839
RBM4	0.744534		IFT172	0.874627		SPTLC3	0.739041		TNN	0.763316		ATP6V1G1	0.828112		PRMT2	0.766469
PRKCSH	0.74413		SNRPF	0.874429		POLK	0.738627		HAS1	0.762941		MS4A4A	0.82784		NCR2	0.766099
BDP1	0.743725		SF3B6	0.87423		CFI	0.738213		GPC6	0.762566		P2RY14	0.827567		CEP120	0.765729
WDR33	0.74332		SPG7	0.874031		IRAK3	0.7378		PRKG1	0.762191		TMPRSS15	0.827295		RORA	0.765359
E2F2	0.742915		TLK2	0.873833		TEAD2	0.737386		MAL	0.761815		TEC	0.827023		VCY1B	0.764989
IMMP1L	0.74251		PSMD2	0.873634		BAG3	0.736973		CHST3	0.76144		HSD17B11	0.82675		CHD2	0.764619
PLD4	0.742105		LARS	0.873435		RXRG	0.736559		ICAM1	0.761065		FBP1	0.826478		CEP192	0.764249
MTMR8	0.7417		RNASEH1	0.873237		FOSL2	0.736146		SLC39A13	0.76069		ATP6V1H	0.826205		GSDMD	0.763879
SESN1	0.741296		DNAJA1	0.873038		IL11RA	0.735732		ROCK2	0.760315		SAMHD1	0.825933		SLC25A20	0.763509
HVCN1	0.740891		C5	0.872839		CLEC1B	0.735318		HOXA3	0.75994		SIGLEC5	0.825661		NAP1L5	0.763138
TAF8	0.740486		PRPF4	0.872641		PCDH19	0.734905		CRYAB	0.759565		PGM2	0.825388		KRT85	0.762768
TOMM7	0.740081		HDAC11	0.872442		NOD1	0.734491		NAP1L5	0.75919		SMPD3	0.825116		NCK1	0.762398
MPI	0.739676		FAHD1	0.872243		IL1RL1	0.734078		GABRB2	0.758815		FCAR	0.824843		JMJD6	0.762028
ARID3A	0.739271		GADD45A	0.872045		PLAT	0.733664		MSRB3	0.75844		FOLR2	0.824571		BTN3A1	0.761658
CTH	0.738866		POLD2	0.871846		BCAM	0.733251		FAS	0.758065		VSIG4	0.824299		CRADD	0.761288
GTF2H2C	0.738462		SMYD3	0.871647		PCDHGB7	0.732837		GDF6	0.757689		GPR141	0.824026		TLK1	0.760918
NOP56	0.738057		MAP3K7	0.871448		OPCML	0.732423		PTS	0.757314		NPM1	0.823754		KIF4B	0.760548
DSG3	0.737652		SLC20A2	0.87125		UBR1	0.73201		ANK2	0.756939		ME2	0.823481		TNIP3	0.760178
TXNDC5	0.737247		RNF8	0.871051		QKI	0.731596		KCTD16	0.756564		ADORA3	0.823209		MTMR8	0.759808
MAP4K1	0.736842		TET1	0.870852		NDST1	0.731183		RAX	0.756189		MTHFR	0.822937		ADGRG1	0.759437
KLK11	0.736437		SNRPD1	0.870654		SEMA3F	0.730769		ARL3	0.755814		RAB9A	0.822664		PPM1K	0.759067
CYSLTR1	0.736032		PSMB2	0.870455		WFS1	0.730356		GPC1	0.755439		HRH2	0.822392		GRM3	0.758697
KCNN1	0.735628		SLC5A6	0.870256		GJC2	0.729942		TSPAN8	0.755064		CRYL1	0.822119		TSPYL2	0.758327
SMC6	0.735223		SMAD2	0.870058		NLGN2	0.729529		OSBPL5	0.754689		SELPLG	0.821847		TRIM23	0.757957
KCNA7	0.734818		SUCLG1	0.869859		TRPC1	0.729115		AHI1	0.754314		CD9	0.821575		SMC1B	0.757587
C1GALT1C1	0.734413		IGF1R	0.86966		TSPAN11	0.728701		GANAB	0.753938		MR1	0.821302		ITGAD	0.757217
ALDH16A1	0.734008		NOP56	0.869462		FCN3	0.728288		ADCY5	0.753563		CSF2RB	0.82103		CRHR1	0.756847
EIF2S3	0.733603		OIP5	0.869263		KLF10	0.727874		DAZL	0.753188		PSMC2	0.820757		RBM15	0.756477
MIOS	0.733198		MLST8	0.869064		ARMS2	0.727461		DLL1	0.752813		NCF1	0.820485		CDR2	0.756107
VARS	0.732794		KRT19	0.868865		DPYSL2	0.727047		FERMT2	0.752438		HVCN1	0.820212		MSH5	0.755736
TMA7	0.732389		KIF22	0.868667		GHR	0.726634		HOXB5	0.752063		CALR	0.81994		SLC43A1	0.755366
TBC1D10C	0.731984		SLC25A4	0.868468		FKRP	0.72622		SPTSSA	0.751688		RHOG	0.819668		DHX38	0.754996
KDM4C	0.731579		TUBA1A	0.868269		DLC1	0.725806		MARK1	0.751313		RUNX1	0.819395		ACSF3	0.754626
SASS6	0.731174		ORC4	0.868071		ELK4	0.725393		GSTA4	0.750938		TOLLIP	0.819123		PNKP	0.754256
KRT16	0.730769		RUVBL1	0.867872		S1PR1	0.724979		SRPX2	0.750563		RAB5C	0.81885		DNAJB1	0.753886
SP100	0.730364		TBX1	0.867673		ST3GAL2	0.724566		SORBS1	0.750188		UBE2L3	0.818578		DAPK2	0.753516
ERAP2	0.72996		SDR16C5	0.867475		B4GALT6	0.724152		TRPC1	0.749812		ADAM10	0.818306		GLP1R	0.753146
TINF2	0.729555		KARS	0.867276		THBS4	0.723739		KCTD8	0.749437		SPTLC2	0.818033		ABCD2	0.752776
KCNN3	0.72915		MTBP	0.867077		SCN3A	0.723325		RAB31	0.749062		RALA	0.817761		DUSP2	0.752406
IL5RA	0.728745		SLC6A8	0.866879		ULBP1	0.722911		GPX3	0.748687		SAMD9L	0.817488		HDAC10	0.752036
LY9	0.72834		ORC2	0.86668		MYL12B	0.722498		SDC2	0.748312		SLC2A3	0.817216		HIST2H3D	0.751665
SLC33A1	0.727935		STK26	0.866481		OSMR	0.722084		FMO1	0.747937		ATP13A3	0.816944		POLH	0.751295
KCNK6	0.72753		SNRPD2	0.866283		SORBS3	0.721671		DLST	0.747562		PLSCR1	0.816671		MIS12	0.750925
GRM3	0.727126		LSM1	0.866084		PROS1	0.721257		TAS2R14	0.747187		SLC47A1	0.816399		BTG2	0.750555
ASXL1	0.726721		RAB25	0.865885		GLT8D2	0.720844		LGALS1	0.746812		ANXA5	0.816126		CLK1	0.750185
ZNF274	0.726316		CANX	0.865686		MAOA	0.72043		KCNT2	0.746437		MGAT1	0.815854		TRAF5	0.749815
JCHAIN	0.725911		C3	0.865488		GJA4	0.720017		TNS1	0.746062		CLCN7	0.815582		BBC3	0.749445
STX5	0.725506		DMPK	0.865289		DDX3Y	0.719603		GPX7	0.745686		PNP	0.815309		SAMD9	0.749075
CHAC1	0.725101		TOP1	0.86509		GABRD	0.719189		APCDD1	0.745311		GALC	0.815037		SAMSN1	0.748705
INPP5F	0.724696		SLC10A3	0.864892		MEF2A	0.718776		ZYX	0.744936		TNFAIP6	0.814764		NFATC2	0.748335
NCL	0.724291		FGFR3	0.864693		STAT5B	0.718362		CFD	0.744561		NPFFR1	0.814492		SLC25A15	0.747964
GPR160	0.723887		PKM	0.864494		IFITM2	0.717949		NALCN	0.744186		SLC25A28	0.81422		OLIG2	0.747594
FTSJ1	0.723482		PSMA5	0.864296		AEBP1	0.717535		NOTUM	0.743811		MS4A7	0.813947		SPHK2	0.747224
GPRC5D	0.723077		SLC44A1	0.864097		UBC	0.717122		NTF3	0.743436		SLC16A3	0.813675		PIM2	0.746854
BAZ2A	0.722672		MKS1	0.863898		PNP	0.716708		PLK2	0.743061		LMNA	0.813402		HIST1H3C	0.746484
S1PR2	0.722267		PNCK	0.8637		TUBB1	0.716294		DIO3	0.742686		CMKLR1	0.81313		RAD51D	0.746114
KCNK12	0.721862		ATF6	0.863501		USH1C	0.715881		CHEK2	0.742311		CSF2RA	0.812858		NLRC3	0.745744
SPRR4	0.721457		PUF60	0.863302		MEOX2	0.715467		SLC12A8	0.741935		IL18BP	0.812585		KLK15	0.745374
NLRP11	0.721053		EIF6	0.863104		CHST3	0.715054		PRCP	0.74156		LILRB3	0.812313		SLAMF1	0.745004
SNRPA1	0.720648		TSPAN8	0.862905		COL23A1	0.71464		S1PR3	0.741185		CYB5R3	0.81204		CTC1	0.744634
TIPIN	0.720243		FAAH2	0.862706		CTNND1	0.714227		DNAJC22	0.74081		STX6	0.811768		CASP2	0.744264
NLRP4	0.719838		CDCA7	0.862507		SEMA6D	0.713813		CHSY1	0.740435		PGAM2	0.811496		CCL3L3	0.743893
NT5E	0.719433		HMGCL	0.862309		FGF23	0.7134		UST	0.74006		POMP	0.811223		TRPC3	0.743523
LIN28A	0.719028		BAP1	0.86211		GALNT15	0.712986		NR1D1	0.739685		BAK1	0.810951		NKTR	0.743153
ZFX	0.718623		B4GALT2	0.861911		MFAP3	0.712572		PAK3	0.73931		BRD4	0.810678		ERCC5	0.742783
HRK	0.718219		TPR	0.861713		SEMA6A	0.712159		ADGRD1	0.738935		ATP6V1B2	0.810406		DEFB121	0.742413
HAP1	0.717814		SLC43A3	0.861514		WLS	0.711745		F5	0.73856		SLC1A3	0.810133		DDX39B	0.742043
DERL1	0.717409		NHP2	0.861315		NLGN4X	0.711332		PTK7	0.738185		RLN3	0.809861		LDHB	0.741673
TRAF3IP3	0.717004		SLC38A5	0.861117		CLDN11	0.710918		PTGER3	0.737809		PSMA5	0.809589		ZFP57	0.741303
UQCRHL	0.716599		ALKBH5	0.860918		RHOC	0.710505		KCNS3	0.737434		RAB18	0.809316		SLC7A6	0.740933
LY96	0.716194		MAP4K3	0.860719		PCDH15	0.710091		LRFN3	0.737059		RAB21	0.809044		RBM4	0.740563
SBSN	0.715789		ECHDC2	0.860521		PHLDA1	0.709677		RARB	0.736684		NCF4	0.808771		NLRP13	0.740192
KCNH4	0.715385		CPSF1	0.860322		C7	0.709264		IRS1	0.736309		TUBA1B	0.808499		FANCG	0.739822
SNRPN	0.71498		SMC6	0.860123		HOXB5	0.70885		TTC8	0.735934		HTT	0.808227		PTGDR	0.739452
GPR83	0.714575		ABCC2	0.859924		MEOX1	0.708437		PEG3	0.735559		CDKN1A	0.807954		GHRL	0.739082
PTPN7	0.71417		PABPN1	0.859726		ZFPM2	0.708023		HOXA6	0.735184		NTSR1	0.807682		GAGE10	0.738712
SLC2A11	0.713765		HSPA4L	0.859527		SYP	0.70761		CDKN1A	0.734809		SERPING1	0.807409		MAP4K2	0.738342
ORMDL3	0.71336		ERCC3	0.859328		PPM1D	0.707196		SEC63	0.734434		TLN1	0.807137		BORA	0.737972
MTMR4	0.712955		PEX3	0.85913		PDLIM5	0.706782		CHI3L1	0.734059		GPR65	0.806865		INSRR	0.737602
TEFM	0.712551		COX7A2L	0.858931		JAM2	0.706369		CHSY3	0.733683		CREB1	0.806592		NCAPD3	0.737232
KCNH8	0.712146		SIK2	0.858732		KCNN2	0.705955		FOXO1	0.733308		LILRB4	0.80632		GCDH	0.736862
AGA	0.711741		LPIN3	0.858534		INHBB	0.705542		HS3ST3A1	0.732933		ACSL3	0.806047		HMGB2	0.736491
MBD1	0.711336		HSPB1	0.858335		PARP14	0.705128		CDK4	0.732558		ABAT	0.805775		KMT2E	0.736121
MCOLN2	0.710931		HNRNPU	0.858136		TCF7L1	0.704715		LRP1	0.732183		TRIM14	0.805503		DGKK	0.735751
ZNF492	0.710526		SDHAF3	0.857938		PCDHB13	0.704301		ZBTB16	0.731808		MAP3K3	0.80523		CERS5	0.735381
NANS	0.710121		ATIC	0.857739		CDC37	0.703888		FAT4	0.731433		LGMN	0.804958		CDCA7	0.735011
HACL1	0.709717		RIF1	0.85754		TSPAN6	0.703474		CKMT2	0.731058		SNX5	0.804685		H2AFB1	0.734641
AGMAT	0.709312		TMEM186	0.857342		BATF2	0.70306		EXTL1	0.730683		P2RY1	0.804413		KAT2B	0.734271
LILRA4	0.708907		GUK1	0.857143		MMRN1	0.702647		SLIT3	0.730308		MAP3K2	0.804141		CLEC2B	0.733901
INPP5B	0.708502		POLR1A	0.856944		ADAM15	0.702233		GALNT1	0.729932		RARA	0.803868		CSNK1G3	0.733531
PRKD3	0.708097		MAVS	0.856745		GRB10	0.70182		OSR1	0.729557		USP8	0.803596		SMARCA2	0.733161
BMI1	0.707692		MUC1	0.856547		E2F4	0.701406		GSTM4	0.729182		LDHAL6B	0.803323		DR1	0.732791
KCNA3	0.707287		FPGS	0.856348		MSRB3	0.700993		LOXL3	0.728807		MRPS15	0.803051		SNRNP200	0.73242
TP73	0.706883		IDH3A	0.856149		KIF17	0.700579		TBX4	0.728432		PLEK	0.802779		PKN1	0.73205
PRELID1	0.706478		NCBP2	0.855951		MAFF	0.700165		SYN1	0.728057		IGF2R	0.802506		ZC3H13	0.73168
PDCD4	0.706073		TDG	0.855752		LIPG	0.699752		GADD45A	0.727682		ST3GAL1	0.802234		ASAH2B	0.73131
ORMDL1	0.705668		CDK16	0.855553		PMP22	0.699338		ADH5	0.727307		AP2M1	0.801961		KIF2A	0.73094
FCGR2B	0.705263		POC1A	0.855355		CSGALNACT1	0.698925		EEA1	0.726932		RAB32	0.801689		STAG1	0.73057
METTL21A	0.704858		FOXC1	0.855156		SYNJ2	0.698511		C1orf54	0.726557		LY86	0.801417		ELOVL4	0.7302
PLA2G2F	0.704453		SLC52A2	0.854957		SLC24A1	0.698098		SSTR2	0.726182		CHCHD2	0.801144		REC8	0.72983
UBE2J1	0.704049		KDM2B	0.854759		MAGI1	0.697684		ZIM2	0.725806		UBB	0.800872		LY6G5B	0.72946
SIK1	0.703644		DNAJC30	0.85456		NR5A2	0.69727		PHEX	0.725431		USP15	0.800599		TMIGD2	0.72909
ZNF85	0.703239		PAK6	0.854361		PXDN	0.696857		CBLN4	0.725056		GPBAR1	0.800327		FLI1	0.728719
EIF2A	0.702834		NT5E	0.854163		RGL2	0.696443		GABRD	0.724681		CTSA	0.800054		POLG	0.728349
MYH6	0.702429		FMR1	0.853964		RYR3	0.69603		ELOVL4	0.724306		PYCARD	0.799782		MTERF4	0.727979
KDM5D	0.702024		SLC25A23	0.853765		GBP3	0.695616		GAS6	0.723931		PLIN2	0.79951		CCNG1	0.727609
CEP135	0.701619		HDAC5	0.853566		FER	0.695203		CTH	0.723556		ATP6V0A1	0.799237		MAP4K1	0.727239
ABCD2	0.701215		NCAPG2	0.853368		SP2	0.694789		GSTM3	0.723181		ECHDC1	0.798965		ARHGDIB	0.726869
COL11A2	0.70081		PSMD11	0.853169		RAPGEF1	0.694376		LSAMP	0.722806		NAGLU	0.798692		POMC	0.726499
RBM39	0.700405		NOP58	0.85297		STK32B	0.693962		IL15RA	0.722431		HIBADH	0.79842		NEDD1	0.726129
PAN3	0.7		RBM28	0.852772		ART4	0.693548		TNFSF11	0.722056		ATP6V0E1	0.798148		ASF1A	0.725759
SSTR2	0.699595		AGPAT1	0.852573		CYP2U1	0.693135		SORBS3	0.72168		VCAN	0.797875		KRT72	0.725389
EXOSC8	0.69919		SLC7A5	0.852374		TJP2	0.692721		PRPH2	0.721305		CASP5	0.797603		DDX46	0.725019
SYP	0.698785		SNRPE	0.852176		CEACAM1	0.692308		GALNT5	0.72093		CEACAM8	0.79733		ZNF274	0.724648
CCNE2	0.698381		NFS1	0.851977		CYP1B1	0.691894		ID3	0.720555		ISCU	0.797058		RNPS1	0.724278
NLRP7	0.697976		COA1	0.851778		PDE1C	0.691481		LTBP4	0.72018		KCNJ2	0.796786		ZNF91	0.723908
TXNIP	0.697571		MIS18A	0.85158		NEURL1B	0.691067		ACVR1	0.719805		CTBP2	0.796513		POC5	0.723538
EIF1AX	0.697166		HSP90B1	0.851381		SLC26A2	0.690653		PLAT	0.71943		GMPR	0.796241		FANCB	0.723168
APRT	0.696761		ESRP1	0.851182		SPRY4	0.69024		NGFR	0.719055		NAAA	0.795968		DGKZ	0.722798
ATP6V1G2	0.696356		ENO2	0.850984		EFNB1	0.689826		ILK	0.71868		CTSH	0.795696		RAC2	0.722428
TSHR	0.695951		ROCK2	0.850785		TRPM6	0.689413		LTBP3	0.718305		PLD4	0.795424		TRIM11	0.722058
UVRAG	0.695547		SHMT2	0.850586		APOL1	0.688999		DLG2	0.717929		ATP6V1D	0.795151		OPTN	0.721688
MRM1	0.695142		P4HB	0.850387		GXYLT1	0.688586		RDH10	0.717554		CCL3L3	0.794879		PDCD4	0.721318
ARHGAP9	0.694737		STAT1	0.850189		PAM	0.688172		CD59	0.717179		NLRP12	0.794606		TSC22D3	0.720947
TRIM27	0.694332		B4GALT3	0.84999		RBPMS	0.687758		MYOZ1	0.716804		YWHAE	0.794334		JUNB	0.720577
SLC39A7	0.693927		SFPQ	0.849791		MGAT5B	0.687345		TUB	0.716429		OXSR1	0.794062		CNOT4	0.720207
SSR2	0.693522		ESR1	0.849593		TSPAN15	0.686931		ELFN1	0.716054		MAN2A1	0.793789		MAP3K12	0.719837
LPAR4	0.693117		DNAJC19	0.849394		APCDD1	0.686518		IFT43	0.715679		USP25	0.793517		KIF2B	0.719467
MCEE	0.692713		RPF2	0.849195		ARHGAP28	0.686104		GFRA1	0.715304		PTPN2	0.793244		RYR2	0.719097
SAR1B	0.692308		MAGEA3	0.848997		THSD7A	0.685691		VDR	0.714929		VAPA	0.792972		ZFX	0.718727
RAC2	0.691903		SNAP29	0.848798		CASP10	0.685277		SPRY2	0.714554		KLF4	0.7927		TGIF2LY	0.718357
GEN1	0.691498		ISG15	0.848599		SH2B1	0.684864		PCDHB7	0.714179		PSMB3	0.792427		CEP78	0.717987
TMED5	0.691093		PRMT1	0.848401		TYRO3	0.68445		LRRC17	0.713803		CD37	0.792155		MAD1L1	0.717617
PCCB	0.690688		NSUN5	0.848202		PLOD1	0.684036		PTH1R	0.713428		VAMP3	0.791882		FOXO1	0.717246
PTPN2	0.690283		SLC35C1	0.848003		OPHN1	0.683623		TRPC4	0.713053		GCSH	0.79161		HSPH1	0.716876
CXXC1	0.689879		DSG3	0.847804		PEMT	0.683209		TNFRSF1A	0.712678		FNIP2	0.791338		CYP4F22	0.716506
EXOSC2	0.689474		CAMK2G	0.847606		NRARP	0.682796		NDN	0.712303		SLC25A6	0.791065		ITPR1	0.716136
COPE	0.689069		AK2	0.847407		AMOTL1	0.682382		TSPAN2	0.711928		UBE2F	0.790793		CEP57	0.715766
CDKN1B	0.688664		SLC30A9	0.847208		PIP5K1B	0.681969		SLC6A9	0.711553		ANG	0.79052		EIF4A2	0.715396
SLC2A6	0.688259		B4GALT1	0.84701		MPDZ	0.681555		IL1R1	0.711178		GPD2	0.790248		NR3C1	0.715026
TXLNG	0.687854		NOB1	0.846811		MGAT4C	0.681141		SHC1	0.710803		PSMB10	0.789975		SLC34A1	0.714656
PHB2	0.687449		SEC13	0.846612		CTDSPL	0.680728		GALNT9	0.710428		VAV1	0.789703		ABCG1	0.714286
ERLEC1	0.687045		ABCC3	0.846414		RAG1	0.680314		CDKN1C	0.710053		AXL	0.789431		CHODL	0.713916
EMX2	0.68664		PSMD4	0.846215		SOSTDC1	0.679901		DNAJB4	0.709677		YWHAG	0.789158		MSC	0.713546
FUT7	0.686235		CSNK1E	0.846016		MAPK11	0.679487		HSD11B1	0.709302		PARP12	0.788886		DNAJB7	0.713175
ADGRG5	0.68583		SLC52A3	0.845818		CRELD1	0.679074		GPR63	0.708927		TRPM7	0.788613		RFC1	0.712805
SLC38A1	0.685425		KPNB1	0.845619		ROM1	0.67866		MAN1A1	0.708552		MMP12	0.788341		SLC41A1	0.712435
DBF4	0.68502		P4HA1	0.84542		PDCD1LG2	0.678246		ECM1	0.708177		LY6E	0.788069		DNAJC18	0.712065
RFT1	0.684615		KDM2A	0.845222		EXT2	0.677833		ID4	0.707802		SORL1	0.787796		CLEC2D	0.711695
IDH3A	0.684211		SLC35E1	0.845023		LIFR	0.677419		KCNG1	0.707427		GALNS	0.787524		HIST1H1A	0.711325
RBBP7	0.683806		LRP5	0.844824		NFIA	0.677006		ARNT	0.707052		MITF	0.787251		SETDB2	0.710955
KLK1	0.683401		TIA1	0.844625		WDR11	0.676592		SOCS3	0.706677		FGR	0.786979		RGPD1	0.710585
SLC22A2	0.682996		LSG1	0.844427		MCC	0.676179		NLGN4Y	0.706302		PRL	0.786707		SEMG1	0.710215
CEP97	0.682591		CPSF3	0.844228		TNFRSF4	0.675765		HOXB3	0.705926		PSMA6	0.786434		SESN1	0.709845
SLC7A14	0.682186		EPHX1	0.844029		DHRS7B	0.675352		GPX8	0.705551		MPEG1	0.786162		METTL17	0.709474
MCCC2	0.681781		SUMO2	0.843831		ARL6	0.674938		MUSK	0.705176		SLC8A1	0.785889		SENP1	0.709104
LSM7	0.681377		SF3B4	0.843632		ABL2	0.674524		FRMD6	0.704801		KCNE3	0.785617		DISC1	0.708734
PCF11	0.680972		SORD	0.843433		INPP1	0.674111		NFATC1	0.704426		SLC25A24	0.785345		HCLS1	0.708364
SMARCB1	0.680567		KLK6	0.843235		NNMT	0.673697		CDH13	0.704051		PTMS	0.785072		KIF5A	0.707994
PKD2L2	0.680162		SLC7A1	0.843036		EMP1	0.673284		HSPA2	0.703676		MRPL27	0.7848		STIM1	0.707624
ZNF90	0.679757		IFT27	0.842837		UBR2	0.67287		IFT46	0.703301		HAO1	0.784527		RBM39	0.707254
DEPDC5	0.679352		SMUG1	0.842639		PIP5K1C	0.672457		SLN	0.702926		HSD11B1	0.784255		SLC16A1	0.706884
SLC38A10	0.678947		ADAR	0.84244		FGD1	0.672043		XXYLT1	0.702551		ACOT2	0.783983		BCL2L11	0.706514
MYDGF	0.678543		SLC5A12	0.842241		WRN	0.671629		GAMT	0.702176		RAB7B	0.78371		TAZ	0.706144
ERP29	0.678138		PSMB1	0.842043		NCKAP1	0.671216		B4GAT1	0.7018		DDX41	0.783438		TTF2	0.705774
RASGRP3	0.677733		DDX1	0.841844		PCDHB15	0.670802		HOMER3	0.701425		AGPAT2	0.783165		SLC3A1	0.705403
FAHD2A	0.677328		CYP3A5	0.841645		GBP7	0.670389		RGS4	0.70105		PSMB1	0.782893		DGKA	0.705033
GTF2B	0.676923		PC	0.841446		RALGDS	0.669975		THSD1	0.700675		TFRC	0.782621		CELA1	0.704663
SSR4	0.676518		DVL2	0.841248		HDAC7	0.669562		EPHA3	0.7003		TRPM1	0.782348		SLC4A7	0.704293
MAP4K2	0.676113		MAP3K9	0.841049		CD200	0.669148		GREM2	0.699925		FPR2	0.782076		DDX24	0.703923
MAST3	0.675709		SMARCB1	0.84085		SULT1A4	0.668734		PAM	0.69955		MTMR6	0.781803		CCND3	0.703553
USE1	0.675304		SLC50A1	0.840652		EGR3	0.668321		C1QTNF1	0.699175		HPRT1	0.781531		BOLL	0.703183
PRDM6	0.674899		EMD	0.840453		GIPC3	0.667907		MFGE8	0.6988		TMSB10	0.781259		FOXP1	0.702813
DERL2	0.674494		CCT5	0.840254		CTTN	0.667494		TYRO3	0.698425		USP14	0.780986		BDP1	0.702443
CARD8	0.674089		PMVK	0.840056		LAMB4	0.66708		OBSCN	0.69805		MAN1A1	0.780714		ZC3HAV1	0.702073
ADM2	0.673684		KRT13	0.839857		CRMP1	0.666667		ANO1	0.697674		TBC1D5	0.780441		PROKR2	0.701702
CSNK1G3	0.673279		HES1	0.839658		BCL10	0.666253		CHPF2	0.697299		PSMA3	0.780169		WAS	0.701332
TRPV3	0.672874		PRDX2	0.83946		CD320	0.66584		ADAM9	0.696924		TAPBP	0.779896		SRSF5	0.700962
PGAM1	0.67247		CBR3	0.839261		GPD1L	0.665426		SLC39A7	0.696549		DTX3L	0.779624		F7	0.700592
TRMT1	0.672065		AKR1C2	0.839062		EDA	0.665012		GADD45B	0.696174		BCL2A1	0.779352		DCPS	0.700222
TXNDC11	0.67166		KLK5	0.838864		GALNT18	0.664599		GDF10	0.695799		TACR2	0.779079		F2R	0.699852
EXOSC1	0.671255		RYK	0.838665		GBA2	0.664185		EOGT	0.695424		ACOT1	0.778807		CARD8	0.699482
TSC22D3	0.67085		POLE3	0.838466		FABP2	0.663772		CHRD	0.695049		WIPI1	0.778534		TAF7	0.699112
RAB43	0.670445		MAPK12	0.838267		ATP2B4	0.663358		MDFI	0.694674		SNX2	0.778262		PADI6	0.698742
DHTKD1	0.67004		CTPS1	0.838069		TSPAN9	0.662945		SLC39A6	0.694299		MAF	0.77799		MBD3L2	0.698372
KLK2	0.669636		GPX4	0.83787		ELK3	0.662531		PCDHB12	0.693923		APOC2	0.777717		SH3KBP1	0.698001
ASMTL	0.669231		DNAJA3	0.837671		MYCN	0.662117		PRG4	0.693548		FOXO3	0.777445		MCPH1	0.697631
PSAT1	0.668826		E2F3	0.837473		SLC12A5	0.661704		ITLN1	0.693173		KCNE1	0.777172		SLA2	0.697261
SSR3	0.668421		GGPS1	0.837274		ADGRA2	0.66129		MCOLN3	0.692798		ALDH16A1	0.7769		SNRPN	0.696891
MED17	0.668016		B3GNT3	0.837075		SPNS2	0.660877		PCDHGA9	0.692423		CANX	0.776628		SLC26A5	0.696521
MYL2	0.667611		CDK9	0.836877		PTGDS	0.660463		PLXNA4	0.692048		GNS	0.776355		TRIM52	0.696151
C19orf38	0.667206		SIRT6	0.836678		LYPD5	0.66005		RARRES2	0.691673		SLC38A9	0.776083		ZNF831	0.695781
RGS2	0.666802		CPSF6	0.836479		ADM	0.659636		HSPB8	0.691298		NMI	0.77581		KAT6B	0.695411
NLRP14	0.666397		CDC5L	0.836281		SCARB1	0.659222		FIBIN	0.690923		GCH1	0.775538		ELF1	0.695041
SLAMF1	0.665992		KRT7	0.836082		ARHGAP6	0.658809		TSPAN31	0.690548		RAB14	0.775266		HIST1H1E	0.694671
SLC12A3	0.665587		GRHL2	0.835883		PIEZO1	0.658395		EPHB2	0.690173		CLEC4G	0.774993		MIS18A	0.694301
ITFG2	0.665182		UQCC2	0.835684		CLDN15	0.657982		SULF2	0.689797		GAA	0.774721		TTN	0.69393
ZNF491	0.664777		TRRAP	0.835486		KLHL42	0.657568		LRRC32	0.689422		SLC20A1	0.774448		DCAF15	0.69356
TERF2IP	0.664372		S100A9	0.835287		PDE2A	0.657155		MYL6B	0.689047		MBP	0.774176		MCCD1	0.69319
C1GALT1	0.663968		LDHC	0.835088		NTRK2	0.656741		HOXC6	0.688672		PCK2	0.773904		ATP6V1G2	0.69282
PPOX	0.663563		GALE	0.83489		DGKZ	0.656328		PHLDA1	0.688297		HAVCR2	0.773631		RNF113A	0.69245
GCC2	0.663158		TFAP2C	0.834691		LTC4S	0.655914		SYNPO2	0.687922		AGPS	0.773359		CDC14A	0.69208
LIAS	0.662753		KPNA2	0.834492		KCNH6	0.6555		SLC24A3	0.687547		IL1RAP	0.773086		GFI1	0.69171
APOBEC3B	0.662348		PEX2	0.834294		ARHGEF3	0.655087		S1PR2	0.687172		RIN3	0.772814		EWSR1	0.69134
TRIM38	0.661943		IMP4	0.834095		PIK3C2A	0.654673		EBF1	0.686797		ATP6V0B	0.772542		KCNA2	0.69097
SERPIND1	0.661538		GMPS	0.833896		THSD1	0.65426		NEDD4	0.686422		ACOT4	0.772269		ARHGAP25	0.6906
RAB30	0.661134		CPD	0.833698		SEMA3D	0.653846		GLIS1	0.686047		PLA2G7	0.771997		ACAP1	0.690229
TMLHE	0.660729		CREBBP	0.833499		NPHP3	0.653433		MCAM	0.685671		SNRPG	0.771724		ARHGAP15	0.689859
HCLS1	0.660324		ERBB3	0.8333		HAS2	0.653019		YWHAQ	0.685296		LIMK1	0.771452		VHL	0.689489
PWP1	0.659919		NXT1	0.833102		KCTD8	0.652605		TSPAN5	0.684921		SIRT2	0.77118		ADARB2	0.689119
NXT1	0.659514		AK4	0.832903		PTPN5	0.652192		RERG	0.684546		ATP6V1F	0.770907		CD82	0.688749
TRA2A	0.659109		PRMT5	0.832704		NOS1	0.651778		PTGIS	0.684171		MANBA	0.770635		PHYKPL	0.688379
CDK5RAP3	0.658704		HOXA9	0.832505		ITIH3	0.651365		FHL2	0.683796		GNE	0.770362		MYH6	0.688009
CLK4	0.6583		DPM1	0.832307		PCDH11X	0.650951		IGFBP4	0.683421		OLR1	0.77009		ANAPC4	0.687639
BUB3	0.657895		ABCF3	0.832108		DUSP23	0.650538		ST6GALNAC6	0.683046		PSMB6	0.769817		KLRF2	0.687269
LEFTY2	0.65749		RECQL5	0.831909		CLEC4M	0.650124		RHOC	0.682671		TMEM70	0.769545		CKAP2	0.686899
GAMT	0.657085		RNF5	0.831711		LY6G5C	0.649711		GXYLT2	0.682296		APOC1	0.769273		SKAP1	0.686528
POLR2C	0.65668		NME7	0.831512		ZNRF3	0.649297		ADAM33	0.68192		ST3GAL2	0.769		EPPIN-WFDC6	0.686158
NPRL2	0.656275		TMPRSS3	0.831313		GSN	0.648883		PML	0.681545		SORT1	0.768728		PREP	0.685788
PAX2	0.65587		UCHL5	0.831115		ARHGAP12	0.64847		PTPRK	0.68117		HDAC3	0.768455		TAF3	0.685418
HEPHL1	0.655466		DKK1	0.830916		SULF1	0.648056		PLA2R1	0.680795		S100A6	0.768183		IK	0.685048
C5	0.655061		IARS	0.830717		MDGA2	0.647643		NKD1	0.68042		C9orf72	0.767911		ITGA4	0.684678
OXCT2	0.654656		RNPS1	0.830519		ATRX	0.647229		HEPH	0.680045		FNIP1	0.767638		CYP2R1	0.684308
SLC17A9	0.654251		CRYZ	0.83032		B2M	0.646816		CHRDL1	0.67967		FXN	0.767366		PHF1	0.683938
SLC9B2	0.653846		BMP7	0.830121		SPTAN1	0.646402		NLGN2	0.679295		HGF	0.767093		PLA2G4B	0.683568
USF1	0.653441		WDR75	0.829923		KCTD17	0.645988		MLST8	0.67892		ATP6V1E1	0.766821		DGKE	0.683198
EDC4	0.653036		COQ9	0.829724		MBOAT2	0.645575		CLEC11A	0.678545		RXFP2	0.766549		PIP4K2A	0.682828
DDIT4	0.652632		UTP4	0.829525		GAN	0.645161		ADCY6	0.67817		MAP3K11	0.766276		NDE1	0.682457
BET1L	0.652227		XDH	0.829326		GIMAP6	0.644748		PLAGL1	0.677794		CARD6	0.766004		BTN2A1	0.682087
CCNG1	0.651822		NVL	0.829128		INPP5K	0.644334		TRIP6	0.677419		PSMA7	0.765731		MAPK11	0.681717
ICAM3	0.651417		KDM3A	0.828929		EDNRB	0.643921		C1QTNF3	0.677044		TIGAR	0.765459		BIN1	0.681347
GOSR2	0.651012		STIP1	0.82873		IGFBP1	0.643507		XG	0.676669		CFD	0.765187		ADGRE5	0.680977
UGT2B17	0.650607		SLC35A2	0.828532		ERF	0.643093		ABCG4	0.676294		PLTP	0.764914		SMN1	0.680607
CHRNA1	0.650202		KIF3B	0.828333		CTNNA3	0.64268		GPC3	0.675919		KCNC3	0.764642		FUT8	0.680237
NCF4	0.649798		NDC1	0.828134		BTNL9	0.642266		GALNT4	0.675544		NAIP	0.764369		KLK9	0.679867
BET1	0.649393		GPX2	0.827936		LAYN	0.641853		KCNG2	0.675169		GPR183	0.764097		PIM1	0.679497
GNL3	0.648988		WDR70	0.827737		TUSC3	0.641439		GEM	0.674794		LILRA4	0.763825		PAX2	0.679127
ATG4C	0.648583		NACA	0.827538		SLC10A7	0.641026		NUAK1	0.674419		PDE6D	0.763552		PRSS38	0.678756
POLD4	0.648178		SLC6A14	0.82734		SIRT2	0.640612		TFPI	0.674044		ALK	0.76328		MBD3L1	0.678386
THG1L	0.647773		ADH5	0.827141		TNFAIP1	0.640199		CDON	0.673668		LEP	0.763007		TYMP	0.678016
ERP44	0.647368		CSNK1G2	0.826942		MAP4K4	0.639785		FOXL1	0.673293		OPN3	0.762735		PRMT9	0.677646
PRSS1	0.646964		DAPK3	0.826743		PICALM	0.639371		LRP4	0.672918		PTGER4	0.762463		CDK17	0.677276
QTRT1	0.646559		TACSTD2	0.826545		TMEM231	0.638958		NR4A3	0.672543		CAMK1G	0.76219		DNAJC9	0.676906
CALR3	0.646154		POLR2E	0.826346		KCTD15	0.638544		TMEM237	0.672168		UBE2M	0.761918		SYCE2	0.676536
UPF3A	0.645749		HIBCH	0.826147		FKBP1A	0.638131		SCT	0.671793		IL4I1	0.761645		NDUFAF7	0.676166
ZCCHC7	0.645344		POLR1C	0.825949		PDK4	0.637717		SIX5	0.671418		SGSH	0.761373		RBM25	0.675796
CYP4F8	0.644939		DYNLL1	0.82575		HIF1A	0.637304		SPRY4	0.671043		YKT6	0.761101		UBE2D2	0.675426
APOM	0.644534		RBBP8	0.825551		STC1	0.63689		SOX5	0.670668		YY1	0.760828		SASH3	0.675056
AIP	0.64413		PITX2	0.825353		ARHGEF15	0.636476		HEYL	0.670293		BCL10	0.760556		ARHGAP11A	0.674685
IMP4	0.643725		TRMT6	0.825154		RDX	0.636063		PDLIM1	0.669917		RNASE6	0.760283		GRAP	0.674315
ADGRF3	0.64332		WNT3	0.824955		FUT11	0.635649		PLTP	0.669542		MAN2B2	0.760011		RNF213	0.673945
TRIM34	0.642915		F3	0.824757		GGT5	0.635236		DPYSL3	0.669167		IL22RA2	0.759738		PCF11	0.673575
TMEM258	0.64251		TUBA1C	0.824558		P3H1	0.634822		HADHB	0.668792		P2RX7	0.759466		AGK	0.673205
MTMR7	0.642105		EXOSC5	0.824359		TSPAN14	0.634409		FMO2	0.668417		PIKFYVE	0.759194		GRM2	0.672835
SLC25A2	0.6417		IVL	0.824161		NAIP	0.633995		ARHGAP24	0.668042		PPP1CA	0.758921		ARID5A	0.672465
QPRT	0.641296		ATG101	0.823962		PPP3CC	0.633581		SOD3	0.667667		ABHD12	0.758649		ISY1	0.672095
RAET1L	0.640891		DHRS11	0.823763		SERPINB6	0.633168		B3GALNT1	0.667292		IL13RA1	0.758376		CLK4	0.671725
PHF6	0.640486		IDH3B	0.823564		MCF2L	0.632754		PCDHGA10	0.666917		C9	0.758104		CAV3	0.671355
GRWD1	0.640081		DDX54	0.823366		DKK2	0.632341		PMP22	0.666542		ERAP1	0.757832		B3GAT1	0.670984
BIN1	0.639676		IFT52	0.823167		TIMMDC1	0.631927		DIO2	0.666167		VTI1A	0.757559		RUNX2	0.670614
DSG4	0.639271		MMS22L	0.822968		TSPAN4	0.631514		FAT1	0.665791		CD302	0.757287		PTPRCAP	0.670244
ARL1	0.638866		VDAC2	0.82277		NRGN	0.6311		CILP2	0.665416		INPP5F	0.757014		RAB27A	0.669874
TMBIM6	0.638462		MAN1A2	0.822571		MAP2K5	0.630687		ITIH3	0.665041		CD1E	0.756742		ATP2A3	0.669504
ODC1	0.638057		KLHL12	0.822372		PLA2G4C	0.630273		GSN	0.664666		VAMP4	0.75647		TMC8	0.669134
SYS1	0.637652		S100A14	0.822174		KLF9	0.629859		DYNC2LI1	0.664291		FADS1	0.756197		CARD16	0.668764
METTL6	0.637247		RPGRIP1L	0.821975		DDX17	0.629446		SLC6A1	0.663916		MAST3	0.755925		ZC3H8	0.668394
MYLK3	0.636842		SNRNP70	0.821776		RIMS1	0.629032		PDLIM5	0.663541		USP30	0.755652		SLC7A14	0.668024
PUS3	0.636437		IFT74	0.821578		RCAN1	0.628619		CCL19	0.663166		TIMM10	0.75538		CDKN2C	0.667654
DDX39A	0.636032		TARDBP	0.821379		MED13L	0.628205		EEF2	0.662791		UBE2D4	0.755108		CBFB	0.667283
IMPDH2	0.635628		CCT4	0.82118		MASP1	0.627792		RRAS	0.662416		MAN2A2	0.754835		YTHDC2	0.666913
EPRS	0.635223		ORC5	0.820982		COL13A1	0.627378		TSLP	0.662041		PCCA	0.754563		KCNC2	0.666543
LY86	0.634818		ATG14	0.820783		SCGB2A2	0.626964		PCDHB3	0.661665		CTSK	0.75429		TDP1	0.666173
CASP10	0.634413		SERPINB5	0.820584		FRMD8	0.626551		B3GNT9	0.66129		SAT1	0.754018		PRDM2	0.665803
DUSP22	0.634008		GSTO2	0.820385		BACE2	0.626137		KCTD15	0.660915		VPS41	0.753746		GIMAP6	0.665433
GOLGA4	0.633603		NAT10	0.820187		NDEL1	0.625724		EGR3	0.66054		NPS	0.753473		DFFB	0.665063
CHCHD10	0.633198		BID	0.819988		LCN6	0.62531		SLC38A11	0.660165		FPGS	0.753201		GFRA4	0.664693
TTN	0.632794		TIMM9	0.819789		SLC12A2	0.624897		POFUT1	0.65979		LILRA6	0.752928		TRIM59	0.664323
PHF1	0.632389		SPR	0.819591		GAS6	0.624483		MT1M	0.659415		NNT	0.752656		CSH1	0.663953
E2F5	0.631984		KLK10	0.819392		MT1M	0.624069		MOXD1	0.65904		GNB1	0.752384		DNAJB14	0.663583
FNIP1	0.631579		PSMD7	0.819193		GLCE	0.623656		CCL26	0.658665		ADRB3	0.752111		CD177	0.663212
ZCWPW1	0.631174		FANCC	0.818995		CDC42BPA	0.623242		CRMP1	0.65829		S1PR4	0.751839		METTL16	0.662842
RIC1	0.630769		SNRNP40	0.818796		VANGL1	0.622829		PCDHA3	0.657914		OCRL	0.751566		CSH2	0.662472
ACER1	0.630364		CTPS2	0.818597		AGPAT4	0.622415		PEMT	0.657539		DPYD	0.751294		RBL2	0.662102
GTF2H2	0.62996		CLDN4	0.818399		INPP5A	0.622002		SGCE	0.657164		SNAPIN	0.751022		CCND2	0.661732
ICOSLG	0.629555		SNRPA1	0.8182		ENTPD1	0.621588		NCK2	0.656789		VASP	0.750749		TFIP11	0.661362
ZNF394	0.62915		GAR1	0.818001		PCDHB2	0.621175		SAR1A	0.656414		PPT1	0.750477		TPR	0.660992
GPLD1	0.628745		PRR11	0.817803		BTN3A1	0.620761		CA9	0.656039		DOCK2	0.750204		CENPH	0.660622
BRD2	0.62834		NONO	0.817604		KCND1	0.620347		JUNB	0.655664		LILRA5	0.749932		AKAP17A	0.660252
CCND2	0.627935		CDK10	0.817405		DACH1	0.619934		KLK4	0.655289		SDCBP	0.749659		AEN	0.659882
DPEP1	0.62753		DTYMK	0.817206		CDC42BPB	0.61952		MATN2	0.654914		CST3	0.749387		HIST1H1D	0.659511
TMPRSS11E	0.627126		CLDN7	0.817008		MOBP	0.619107		MAOB	0.654539		FAU	0.749115		TMPRSS6	0.659141
DDX24	0.626721		UNG	0.816809		PINK1	0.618693		ZNF500	0.654164		AMD1	0.748842		BTNL3	0.658771
A1BG	0.626316		NEMP1	0.81661		PPP3CA	0.61828		CREB3L1	0.653788		NR1H3	0.74857		RBM22	0.658401
ARHGAP25	0.625911		FANCG	0.816412		PLA2G5	0.617866		FLRT2	0.653413		ETFB	0.748297		SOX30	0.658031
NFATC1	0.625506		AK1	0.816213		EBF3	0.617452		TGIF1	0.653038		ACTR3	0.748025		SMG6	0.657661
SPDYE3	0.625101		LRP6	0.816014		FCN2	0.617039		FMO4	0.652663		HCAR3	0.747753		CYP4F8	0.657291
TAGAP	0.624696		IFT81	0.815816		SERPINB9	0.616625		BCAR1	0.652288		RAB29	0.74748		UBASH3A	0.656921
CRYAA	0.624291		PRPF31	0.815617		MUS81	0.616212		THRA	0.651913		RAB31	0.747208		DHRS7	0.656551
BMP8B	0.623887		SMAD3	0.815418		PTPRG	0.615798		SLC20A1	0.651538		LRRC25	0.746935		BTN3A3	0.656181
SYT1	0.623482		RAB1A	0.81522		NRN1	0.615385		ANXA5	0.651163		IGSF6	0.746663		PMAIP1	0.655811
TERF1	0.623077		KDM5C	0.815021		EFNA1	0.614971		BACE1	0.650788		RHAG	0.746391		KATNAL1	0.65544
GNB5	0.622672		SRSF4	0.814822		NDST3	0.614557		EBF2	0.650413		PSMD7	0.746118		ESCO1	0.65507
UGT8	0.622267		POLR3K	0.814623		SEMA6B	0.614144		PCDHB15	0.650038		CES1	0.745846		RASGRP2	0.6547
GORASP2	0.621862		SNRPD3	0.814425		SLC2A3	0.61373		PLPP1	0.649662		ARAF	0.745573		EIF3F	0.65433
TVP23B	0.621457		NBR1	0.814226		PCDHGA3	0.613317		TSPAN18	0.649287		TAB3	0.745301		NLRP8	0.65396
IGF2BP1	0.621053		FOXH1	0.814027		MGAT4A	0.612903		CMTM5	0.648912		RAP1B	0.745029		COX19	0.65359
OGT	0.620648		ITGB4	0.813829		NTN1	0.61249		SULT1A1	0.648537		ATF6	0.744756		LIN37	0.65322
GHITM	0.620243		TNFRSF1A	0.81363		RALB	0.612076		PCDHB14	0.648162		CALM1	0.744484		LPIN2	0.65285
SLC25A45	0.619838		PEX19	0.813431		LRRC32	0.611663		SLC30A4	0.647787		TKTL2	0.744211		OR10H2	0.65248
ATF6B	0.619433		DDX18	0.813233		CAV2	0.611249		PTGDS	0.647412		HCLS1	0.743939		PARP10	0.65211
NCF1	0.619028		PCK1	0.813034		TINAGL1	0.610835		B4GALNT1	0.647037		CSK	0.743667		OGT	0.651739
DHPS	0.618623		PSMB3	0.812835		LTBP4	0.610422		FUZ	0.646662		HTR7	0.743394		RBM5	0.651369
MARS	0.618219		STK32A	0.812637		TLE1	0.610008		RASD1	0.646287		TNFAIP2	0.743122		KRT86	0.650999
PYCR1	0.617814		TLK1	0.812438		MID1	0.609595		RARG	0.645911		STAT5A	0.742849		MTG1	0.650629
GABRE	0.617409		GART	0.812239		TRIM3	0.609181		PLA2G2A	0.645536		OSM	0.742577		STYK1	0.650259
BTG1	0.617004		USP47	0.812041		TTL	0.608768		GNPDA2	0.645161		MGAT2	0.742305		MTO1	0.649889
DUSP26	0.616599		SPINT2	0.811842		PCDH1	0.608354		HSD3B2	0.644786		GABARAPL1	0.742032		CIDEB	0.649519
PNOC	0.616194		KRT8	0.811643		CLEC2B	0.60794		DAPK3	0.644411		MMP8	0.74176		ZEB1	0.649149
HIST1H1D	0.615789		CALR	0.811444		KMT2D	0.607527		SALL4	0.644036		NPL	0.741487		NCK2	0.648779
BTAF1	0.615385		OPTN	0.811246		CPD	0.607113		IFITM3	0.643661		ETV6	0.741215		GRAP2	0.648409
TLK1	0.61498		SUMO1	0.811047		LRRC8A	0.6067		ENC1	0.643286		SMAD2	0.740943		EDARADD	0.648038
KDM8	0.614575		SFN	0.810848		HYAL2	0.606286		MAN1C1	0.642911		CMAS	0.74067		SLC16A7	0.647668
PGM3	0.61417		PSMD12	0.81065		TGFBR3	0.605873		AOC3	0.642536		LGALS1	0.740398		FKBP5	0.647298
CACNA1E	0.613765		CDS1	0.810451		CLDN10	0.605459		CHPF	0.642161		RAB6A	0.740125		TNIK	0.646928
RAB39B	0.61336		BPTF	0.810252		FUT9	0.605045		HSPB2	0.641785		LDHD	0.739853		ACSS1	0.646558
ZBTB38	0.612955		HLTF	0.810054		PIP4K2B	0.604632		NFIC	0.64141		STX7	0.73958		CYP3A43	0.646188
PIKFYVE	0.612551		VANGL2	0.809855		GUK1	0.604218		LRRN3	0.641035		TPM3	0.739308		PDE3B	0.645818
TIMM9	0.612146		XPO1	0.809656		CHST1	0.603805		CYP20A1	0.64066		CHMP2B	0.739036		ARAP2	0.645448
ZNF439	0.611741		PSMA7	0.809458		ZBTB16	0.603391		SLC39A1	0.640285		KPTN	0.738763		CWC25	0.645078
CDK14	0.611336		MOV10	0.809259		SLC35G6	0.602978		MTR	0.63991		CASP7	0.738491		KCNJ13	0.644708
UBE2D2	0.610931		RAD21	0.80906		IL6ST	0.602564		CHN1	0.639535		DDX3X	0.738218		SUN5	0.644338
HMBS	0.610526		DSC2	0.808862		OSBPL5	0.602151		L3HYPDH	0.63916		PLAUR	0.737946		TCF19	0.643967
CALML5	0.610121		SPINK5	0.808663		DLGAP4	0.601737		AMOTL1	0.638785		PPARD	0.737674		CDKN2D	0.643597
NBPF10	0.609717		SLC2A8	0.808464		COLEC11	0.601323		PLPP3	0.63841		TXN	0.737401		RHOF	0.643227
BTN3A1	0.609312		PPIE	0.808265		TFPI2	0.60091		SLC37A3	0.638035		ARAP1	0.737129		IDH2	0.642857
TMPRSS11D	0.608907		DVL1	0.808067		NFIC	0.600496		CES5A	0.637659		ALOX5AP	0.736856		PHF11	0.642487
PPWD1	0.608502		PARL	0.807868		SERPINI1	0.600083		VEGFB	0.637284		EPSTI1	0.736584		CHN1	0.642117
ITGA8	0.608097		SLIRP	0.807669		PDE4B	0.599669		PCDHGC3	0.636909		TNFSF15	0.736312		HMGB4	0.641747
VAMP1	0.607692		USP5	0.807471		RDH13	0.599256		MMP23B	0.636534		APOBEC3A	0.736039		TRIM13	0.641377
ASMT	0.607287		GTPBP3	0.807272		SYNPO2	0.598842		GALNT16	0.636159		SPG11	0.735767		CWC27	0.641007
ARHGAP24	0.606883		PSMD3	0.807073		BTNL8	0.598428		STMN2	0.635784		TRPV4	0.735494		CHST12	0.640637
RASSF1	0.606478		DHX8	0.806875		RGS9	0.598015		MAN1B1	0.635409		NADK	0.735222		ZNF420	0.640266
PTPRCAP	0.606073		PIP4K2C	0.806676		GIMAP5	0.597601		SYNGAP1	0.635034		SLC25A33	0.73495		NASP	0.639896
MAN2B1	0.605668		SLC12A7	0.806477		ARAP3	0.597188		NLGN4X	0.634659		RAB39A	0.734677		DEFB128	0.639526
TAPBPL	0.605263		SLCO1A2	0.806279		CLCN4	0.596774		SDK1	0.634284		DAO	0.734405		DEFB118	0.639156
DCK	0.604858		YWHAE	0.80608		ZNF423	0.596361		NME3	0.633908		SNX6	0.734132		SKA2	0.638786
CYTH4	0.604453		FTSJ1	0.805881		SYN2	0.595947		SLITRK2	0.633533		GLUD1	0.73386		DGKI	0.638416
NGLY1	0.604049		ST3GAL4	0.805682		KCNK7	0.595533		OBSL1	0.633158		IDUA	0.733588		PPWD1	0.638046
CATSPER2	0.603644		CDC73	0.805484		EOGT	0.59512		DNAJB5	0.632783		SECTM1	0.733315		WNT1	0.637676
TPCN2	0.603239		C1GALT1	0.805285		ATE1	0.594706		ARSF	0.632408		NANS	0.733043		RASSF1	0.637306
USP6NL	0.602834		PRPF19	0.805086		CEBPD	0.594293		PRPF31	0.632033		TAX1BP1	0.73277		MNAT1	0.636936
KDM4B	0.602429		RBBP5	0.804888		EIF4A1	0.593879		SMOC2	0.631658		MRPL54	0.732498		LY6G5C	0.636566
MYF6	0.602024		PDHX	0.804689		ARHGAP19	0.593466		PCDHGA11	0.631283		S100B	0.732226		ITGB7	0.636195
ANK1	0.601619		ACTL6A	0.80449		FUT1	0.593052		SRPX	0.630908		RNASE2	0.731953		AIP	0.635825
GRIK3	0.601215		TFF1	0.804292		SUN1	0.592639		PCDHGA12	0.630533		ARPC2	0.731681		MED4	0.635455
GMDS	0.60081		AGPAT2	0.804093		PTBP2	0.592225		FAM20C	0.630158		ZFAND6	0.731408		STK10	0.635085
BMF	0.600405		PSMA3	0.803894		PCDHB4	0.591811		DPYSL2	0.629782		UBE2E2	0.731136		SPRTN	0.634715
SETBP1	0.6		P4HA2	0.803696		TRIM35	0.591398		MPV17	0.629407		PHYH	0.730864		C16orf54	0.634345
ARSA	0.599595		SLC39A9	0.803497		SOX13	0.590984		GRIK4	0.629032		GSN	0.730591		HOXB4	0.633975
TIMM17B	0.59919		EBP	0.803298		PTPRN2	0.590571		NTNG2	0.628657		A1BG	0.730319		LCP1	0.633605
DUS2	0.598785		IFT43	0.8031		SPG7	0.590157		FGF13	0.628282		ADCY7	0.730046		AIPL1	0.633235
TAF1A	0.598381		PDX1	0.802901		DPYSL4	0.589744		DPYSL4	0.627907		DNMT3L	0.729774		EDN3	0.632865
RBM25	0.597976		SCRIB	0.802702		B4GAT1	0.58933		MT1X	0.627532		PLD3	0.729501		SERPINB9	0.632494
FDCSP	0.597571		CELSR2	0.802503		MTA1	0.588916		RBPMS	0.627157		TBC1D14	0.729229		ITGA1	0.632124
HTR3A	0.597166		NOL11	0.802305		FKBP10	0.588503		GAB1	0.626782		TIAM1	0.728957		EPX	0.631754
PRDX2	0.596761		TBX6	0.802106		BTNL3	0.588089		GLIS2	0.626407		BST1	0.728684		KBTBD6	0.631384
SYNGR1	0.596356		GANAB	0.801907		FSTL4	0.587676		DHRSX	0.626032		ACOT7	0.728412		TXNIP	0.631014
NT5C3A	0.595951		HSPE1	0.801709		PIEZO2	0.587262		HDAC5	0.625656		RAB13	0.728139		RNF4	0.630644
ZNF442	0.595547		PKD1	0.80151		YES1	0.586849		PCDHB16	0.625281		HLA-DQB2	0.727867		GPSM3	0.630274
CENPM	0.595142		CLDN3	0.801311		INTU	0.586435		MT2A	0.624906		DAPK1	0.727595		ATP1A3	0.629904
MED10	0.594737		PMM2	0.801113		STARD3	0.586022		SCN7A	0.624531		KCNN4	0.727322		SON	0.629534
TGDS	0.594332		CRB3	0.800914		ADAM23	0.585608		PRDX2	0.624156		MT2A	0.72705		CD99	0.629164
PCDH11X	0.593927		LCN2	0.800715		RASGRF2	0.585194		IGFL3	0.623781		UBE2E1	0.726777		CBX7	0.628793
VNN2	0.593522		SLC16A3	0.800517		ITPKB	0.584781		CDH23	0.623406		CHCHD10	0.726505		RBPJ	0.628423
LMAN2	0.593117		PSMD1	0.800318		SH3GL1	0.584367		LIPG	0.623031		PNPLA6	0.726233		ERVV-2	0.628053
EIF1AY	0.592713		FXYD3	0.800119		NCOA3	0.583954		PLCB4	0.622656		CRH	0.72596		KCNA3	0.627683
STIM2	0.592308		PSMD13	0.799921		RAB11A	0.58354		LTBR	0.622281		SNX1	0.725688		DOK2	0.627313
TRAM1	0.591903		DNAJB2	0.799722		NR3C2	0.583127		MYL10	0.621905		DNM2	0.725415		DEFB125	0.626943
GNB3	0.591498		KIF18B	0.799523		GFM1	0.582713		MEIS3	0.62153		GPR85	0.725143		GRIN2C	0.626573
CD82	0.591093		SUPT16H	0.799324		PDE11A	0.582299		GRID1	0.621155		PICALM	0.724871		HAUS3	0.626203
TBX20	0.590688		SLC33A1	0.799126		DBN1	0.581886		CSMD3	0.62078		WIPI2	0.724598		CCNH	0.625833
SLC35E2B	0.590283		IMPDH2	0.798927		DPYSL3	0.581472		AMOTL2	0.620405		AZU1	0.724326		STX17	0.625463
AARS	0.589879		DVL3	0.798728		PDGFD	0.581059		TNNT3	0.62003		PRKAG2	0.724053		KATNA1	0.625093
MIXL1	0.589474		POLR2G	0.79853		CALCOCO2	0.580645		SSC5D	0.619655		TYMP	0.723781		USP20	0.624722
COQ10A	0.589069		SLC29A4	0.798331		TSPAN7	0.580232		MEOX2	0.61928		SNAP23	0.723509		LPIN1	0.624352
APOBEC3C	0.588664		SMU1	0.798132		HOXD8	0.579818		GAS1	0.618905		LRP1	0.723236		ZBTB38	0.623982
MED28	0.588259		SEC62	0.797934		PRCP	0.579404		HPD	0.61853		MMP14	0.722964		PTF1A	0.623612
GPX7	0.587854		SLC4A3	0.797735		KLF11	0.578991		TMEM59	0.618155		LAP3	0.722691		KCNT1	0.623242
FGD2	0.587449		FADD	0.797536		HOXD3	0.578577		OSR2	0.617779		TMSB4X	0.722419		ATXN1	0.622872
FAHD2B	0.587045		GSC	0.797338		PON2	0.578164		FRAS1	0.617404		CARD8	0.722147		PDE7B	0.622502
PHAX	0.58664		SHPRH	0.797139		SLC22A17	0.57775		PLCE1	0.617029		USP9X	0.721874		CDK12	0.622132
SNURF	0.586235		PSMB5	0.79694		RBFOX2	0.577337		SULT1C4	0.616654		CEBPB	0.721602		ST6GALNAC6	0.621762
IL24	0.58583		IFIH1	0.796742		ADD1	0.576923		TCEAL1	0.616279		IL17RA	0.721329		TRPM8	0.621392
CCPG1	0.585425		PDIA6	0.796543		PCYT1B	0.57651		MYH10	0.615904		LAMTOR4	0.721057		BTN3A2	0.621021
PCP4	0.58502		FBXW8	0.796344		MYH3	0.576096		STT3A	0.615529		GNAI2	0.720785		ASMT	0.620651
MIS18BP1	0.584615		STK3	0.796145		BTN2A1	0.575682		PDE8B	0.615154		KMT2C	0.720512		DUSP4	0.620281
CRHBP	0.584211		FOXP2	0.795947		SNTB2	0.575269		HTRA3	0.614779		NXF1	0.72024		VAV3	0.619911
SLC25A32	0.583806		CMPK1	0.795748		TAC3	0.574855		EDNRB	0.614404		UBE2K	0.719967		NEFL	0.619541
ZNF101	0.583401		GALNT2	0.795549		DDIT4	0.574442		FGF11	0.614029		SIGLEC10	0.719695		RGS2	0.619171
DAPP1	0.582996		TPRKB	0.795351		PPP1R13B	0.574028		DCLK3	0.613653		ASGR1	0.719423		FAM76B	0.618801
MEF2B	0.582591		GNPAT	0.795152		SULF2	0.573615		KLF17	0.613278		SNX3	0.71915		ORMDL1	0.618431
CNPY3	0.582186		MUC16	0.794953		FSBP	0.573201		HSPB6	0.612903		ARHGAP30	0.718878		TRIM74	0.618061
ZNF215	0.581781		CDC42BPG	0.794755		APBB1	0.572787		ADGRL3	0.612528		PSMD6	0.718605		TRIM4	0.617691
ZNF581	0.581377		FZD6	0.794556		PHLPP2	0.572374		SEMA6A	0.612153		GATM	0.718333		RICTOR	0.617321
PPM1K	0.580972		RCL1	0.794357		SLC9A3R2	0.57196		ENAH	0.611778		CD276	0.71806		PRSS57	0.61695
ELL	0.580567		PPIL2	0.794159		GLUD2	0.571547		DPYS	0.611403		RALGDS	0.717788		APOBEC3C	0.61658
CHD7	0.580162		PHB	0.79396		RALA	0.571133		CYP2U1	0.611028		RALB	0.717516		TRIM35	0.61621
BDH1	0.579757		NCAPD3	0.793761		FBLIM1	0.57072		VKORC1	0.610653		MGST3	0.717243		C1GALT1	0.61584
ELL3	0.579352		NFE2L2	0.793562		NPR2	0.570306		GJB2	0.610278		SUMF1	0.716971		SYCE1	0.61547
TRIM4	0.578947		SLC39A4	0.793364		SETD5	0.569892		SEC62	0.609902		CTNNB1	0.716698		DDX59	0.6151
NT5C	0.578543		VARS	0.793165		NES	0.569479		PDE1C	0.609527		MAP3K8	0.716426		GNRH1	0.61473
TMEM59	0.578138		APRT	0.792966		ST6GALNAC3	0.569065		CRABP1	0.609152		PRKCD	0.716154		AUH	0.61436
OSTN	0.577733		SDHAF2	0.792768		EGFL8	0.568652		MME	0.608777		DTNBP1	0.715881		PTPN4	0.61399
ZNF564	0.577328		CLUAP1	0.792569		SEC16B	0.568238		HSD17B6	0.608402		ASGR2	0.715609		ABCC10	0.61362
POLL	0.576923		DYNC2LI1	0.79237		ARRB1	0.567825		YIF1A	0.608027		APOO	0.715336		ACSL6	0.613249
ELL2	0.576518		UPF2	0.792172		CDH10	0.567411		MT1E	0.607652		STK38L	0.715064		TUBA4A	0.612879
GARS	0.576113		BMS1	0.791973		GSDMD	0.566998		PPIC	0.607277		TET2	0.714792		PMF1	0.612509
AFF3	0.575709		MUC4	0.791774		LDB2	0.566584		CYB5R3	0.606902		SLC25A40	0.714519		FSBP	0.612139
KCNG1	0.575304		ALYREF	0.791576		SIGIRR	0.56617		SLC16A4	0.606527		ATG4C	0.714247		PRSS53	0.611769
SLX1A	0.574899		TALDO1	0.791377		HIC1	0.565757		ESAM	0.606152		PGP	0.713974		ATG4D	0.611399
DEF6	0.574494		AHCY	0.791178		ADAM2	0.565343		ARHGEF9	0.605776		ADAM17	0.713702		WFDC9	0.611029
MTF2	0.574089		BRD2	0.79098		TM4SF18	0.56493		HMCN1	0.605401		USP4	0.71343		SLC35G6	0.610659
SYT2	0.573684		IRS1	0.790781		SAMD8	0.564516		CDH19	0.605026		PDE6C	0.713157		EPHX2	0.610289
USP10	0.573279		PARP2	0.790582		DOLK	0.564103		TSPAN4	0.604651		TNFSF13	0.712885		CCNL1	0.609919
TMED10	0.572874		POLR2D	0.790383		NOSTRIN	0.563689		PDHB	0.604276		GPNMB	0.712612		MYOD1	0.609548
ZNF75A	0.57247		ILF2	0.790185		NME3	0.563275		DNAJC12	0.603901		DNASE2	0.71234		TUBGCP5	0.609178
RNGTT	0.572065		KRT17	0.789986		RAD54L2	0.562862		TET1	0.603526		VTI1B	0.712068		VCAM1	0.608808
CDKN2C	0.57166		SNRNP200	0.789787		PER1	0.562448		PRKAB2	0.603151		FGD2	0.711795		GP5	0.608438
AIPL1	0.571255		KHDRBS1	0.789589		HAPLN3	0.562035		PDE10A	0.602776		PLCB2	0.711523		KMT5C	0.608068
ACER2	0.57085		ATG10	0.78939		SPRY1	0.561621		CPZ	0.602401		TRIO	0.71125		ZNF101	0.607698
PTPN1	0.570445		GSS	0.789191		HARS2	0.561208		RBP1	0.602026		AQP9	0.710978		HERC1	0.607328
CYBA	0.57004		KRT6B	0.788993		C2CD4B	0.560794		MAFF	0.60165		AFG3L2	0.710706		RGS1	0.606958
BSCL2	0.569636		MBD3	0.788794		HOXD9	0.56038		LEPR	0.601275		SNCA	0.710433		ZNF44	0.606588
EMC7	0.569231		DAXX	0.788595		IDO2	0.559967		GLIS3	0.6009		GPX3	0.710161		TIAM2	0.606218
ACVR2B	0.568826		BBS7	0.788397		ITPKC	0.559553		ATP1A2	0.600525		CD300E	0.709888		DDX50	0.605848
TSC22D4	0.568421		SRXN1	0.788198		TAGLN2	0.55914		MAST2	0.60015		STX8	0.709616		NAP1L2	0.605477
ZNF844	0.568016		ASNS	0.787999		IGF2BP2	0.558726		IFITM1	0.599775		GTF2F1	0.709344		ZNF492	0.605107
ACVR1C	0.567611		UQCC1	0.787801		ZBTB20	0.558313		PDLIM4	0.5994		EVI2B	0.709071		ZNF394	0.604737
COL4A4	0.567206		MFN1	0.787602		KSR1	0.557899		SLC25A6	0.599025		LPO	0.708799		KIF5C	0.604367
ATP2B2	0.566802		PPAT	0.787403		CDH24	0.557486		DPP6	0.59865		LILRA1	0.708526		ECI2	0.603997
PGLYRP1	0.566397		SPTLC1	0.787204		HECW2	0.557072		MPDZ	0.598275		RYR1	0.708254		CEP128	0.603627
IGF1	0.565992		ITGB1	0.787006		CYFIP1	0.556658		APOL1	0.597899		SNX12	0.707981		GIMAP7	0.603257
C1QBP	0.565587		HAUS5	0.786807		C1QTNF5	0.556245		MAT2A	0.597524		SEC22B	0.707709		ZNF92	0.602887
MED6	0.565182		ECHDC3	0.786608		ATP1B3	0.555831		HAPLN3	0.597149		LCP1	0.707437		CYTH1	0.602517
P2RX5	0.564777		TIMM23	0.78641		B3GALNT1	0.555418		IGSF10	0.596774		STX11	0.707164		KCNC1	0.602147
TMED2	0.564372		DLX3	0.786211		KIF1C	0.555004		HES7	0.596399		PRNP	0.706892		TAF5	0.601776
TRIB1	0.563968		IARS2	0.786012		NPR1	0.554591		SPRY1	0.596024		PLCG2	0.706619		PADI4	0.601406
TRAPPC2	0.563563		CPE	0.785814		MED4	0.554177		CCL21	0.595649		ADCY3	0.706347		DIP2A	0.601036
STX7	0.563158		KDM4A	0.785615		GPM6A	0.553763		SV2A	0.595274		PTPN18	0.706075		CEP250	0.600666
SLC2A14	0.562753		TP53I3	0.785416		UGCG	0.55335		ADAM22	0.594899		FAHD2A	0.705802		CCDC136	0.600296
ATAD1	0.562348		KDM5B	0.785218		UNC13B	0.552936		PCDH7	0.594524		NT5C2	0.70553		ERAP2	0.599926
ZNF420	0.561943		UMPS	0.785019		ZBTB46	0.552523		ARF4	0.594149		TOMM40	0.705257		TINF2	0.599556
WDR45	0.561538		TTC8	0.78482		RGL1	0.552109		IL20	0.593773		CYBA	0.704985		SLC16A13	0.599186
NCAN	0.561134		NSUN2	0.784621		ARRDC3	0.551696		KCNK15	0.593398		ITGA5	0.704713		SLC4A10	0.598816
PLCE1	0.560729		MYB	0.784423		WARS	0.551282		FREM1	0.593023		GAB2	0.70444		PPP3CC	0.598446
SWAP70	0.560324		CDIPT	0.784224		U2AF1	0.550868		ABCF2	0.592648		UBE2J1	0.704168		SLC14A1	0.598075
PTK2B	0.559919		PARK7	0.784025		HMCN1	0.550455		NFIB	0.592273		ACP5	0.703895		GP1BA	0.597705
CNTNAP2	0.559514		DUT	0.783827		CSRNP1	0.550041		CTDSPL	0.591898		CLPB	0.703623		LHX1	0.597335
MFNG	0.559109		TAF2	0.783628		CACNG8	0.549628		RUNX1T1	0.591523		MRPL52	0.703351		PHOX2B	0.596965
COL4A3	0.558704		EIF3H	0.783429		ZBTB38	0.549214		UGCG	0.591148		RAB20	0.703078		LBR	0.596595
ICAM2	0.5583		DNAJC21	0.783231		KLHL3	0.548801		GRP	0.590773		SNX18	0.702806		TBC1D31	0.596225
COL9A2	0.557895		TRA2B	0.783032		SYNPO	0.548387		MRC2	0.590398		CYTH4	0.702533		DUSP16	0.595855
AMZ1	0.55749		DNAJC22	0.782833		CELA3A	0.547974		TEAD3	0.590023		IER3	0.702261		SMARCC2	0.595485
TAF1L	0.557085		BBS10	0.782635		ATP11C	0.54756		ECM2	0.589647		RXRA	0.701989		GNL3L	0.595115
LNPEP	0.55668		LIF	0.782436		LIMK2	0.547146		EDA2R	0.589272		AKR1A1	0.701716		SPATA22	0.594745
CEPT1	0.556275		MGAT4B	0.782237		RHOJ	0.546733		RASL11A	0.588897		APEX1	0.701444		ZPBP2	0.594375
SASH3	0.55587		AGPAT3	0.782039		TNR	0.546319		TJP1	0.588522		SLC25A46	0.701171		PROK2	0.594004
DTX1	0.555466		TMPRSS4	0.78184		NDRG1	0.545906		IL13RA2	0.588147		P4HA1	0.700899		OPN1LW	0.593634
RELT	0.555061		TEAD4	0.781641		LRRTM1	0.545492		ELOVL2	0.587772		TPP1	0.700627		ZNF266	0.593264
RGS19	0.554656		POLR2F	0.781442		HSPB8	0.545079		LRRN2	0.587397		VPS8	0.700354		SNRNP40	0.592894
NIN	0.554251		CEACAM5	0.781244		PTP4A3	0.544665		DISP1	0.587022		TRPV2	0.700082		MBD5	0.592524
RIOK2	0.553846		GSTZ1	0.781045		SH2B3	0.544251		PKNOX1	0.586647		PTGER2	0.699809		EPS15	0.592154
RGS13	0.553441		RAB4A	0.780846		GJC1	0.543838		APELA	0.586272		FABP5	0.699537		FUT7	0.591784
TMC8	0.553036		TAF1A	0.780648		TCN2	0.543424		CPXM1	0.585896		CALM2	0.699265		RPUSD3	0.591414
ZNF100	0.552632		PIGM	0.780449		DNASE1L1	0.543011		DOLK	0.585521		DR1	0.698992		S100B	0.591044
ZFAND6	0.552227		RNF43	0.78025		CD99L2	0.542597		PTGES	0.585146		VPS28	0.69872		UBQLN2	0.590674
PRDX4	0.551822		PEX10	0.780052		FATE1	0.542184		LIN7A	0.584771		DNAJC6	0.698447		GP2	0.590303
CKS2	0.551417		CROT	0.779853		PDE1A	0.54177		SCARA3	0.584396		NEK9	0.698175		ARID2	0.589933
LPCAT4	0.551012		BRD3	0.779654		SEMA3G	0.541356		PLCD4	0.584021		TCF12	0.697902		ADAM8	0.589563
CBFA2T3	0.550607		ASH2L	0.779456		DNAJB4	0.540943		SPRED1	0.583646		TPM4	0.69763		BTNL8	0.589193
OXT	0.550202		NKX3-1	0.779257		EHD3	0.540529		ARAP1	0.583271		PIPOX	0.697358		PVRIG	0.588823
TRIM52	0.549798		PPP2R1A	0.779058		CA4	0.540116		IL33	0.582896		MYBPC3	0.697085		TTBK1	0.588453
WDR4	0.549393		YWHAQ	0.77886		MT1X	0.539702		TSPAN11	0.582521		TIMP2	0.696813		LHX4	0.588083
ZPBP2	0.548988		MPST	0.778661		MPPE1	0.539289		TNFRSF21	0.582146		RBP4	0.69654		WDR48	0.587713
RINT1	0.548583		IMPA2	0.778462		RPN1	0.538875		IL6ST	0.58177		PSME2	0.696268		CCDC66	0.587343
C1orf109	0.548178		HSF1	0.778263		BCOR	0.538462		CCS	0.581395		LAMTOR2	0.695996		INPP4B	0.586973
SLC16A13	0.547773		MAST2	0.778065		SPAG9	0.538048		RASL12	0.58102		RNF111	0.695723		SUMO4	0.586603
SLC25A38	0.547368		GCNT3	0.777866		GIMAP4	0.537634		RIT2	0.580645		OPRL1	0.695451		PPM1B	0.586232
SPPL2B	0.546964		INTS2	0.777667		DAAM1	0.537221		COLEC11	0.58027		PDE6G	0.695178		CABIN1	0.585862
ELP6	0.546559		IFI6	0.777469		C1QTNF9B	0.536807		FADS1	0.579895		CDK5	0.694906		TRIM62	0.585492
MLEC	0.546154		YTHDF1	0.77727		ARHGEF12	0.536394		LRIG2	0.57952		PI4KA	0.694634		EPHA1	0.585122
TYW1	0.545749		USP18	0.777071		HEPH	0.53598		DGKG	0.579145		GM2A	0.694361		ARF6	0.584752
ZNF157	0.545344		NUP107	0.776873		FLRT2	0.535567		NPR2	0.57877		GLRX3	0.694089		ELOVL6	0.584382
TBC1D5	0.544939		TRAPPC3	0.776674		ZNF181	0.535153		SEMA6D	0.578395		GNPDA1	0.693816		NOA1	0.584012
STAG3	0.544534		SLC44A4	0.776475		VAT1	0.534739		MAGEH1	0.57802		SIRPA	0.693544		MBOAT1	0.583642
IER2	0.54413		SETD1A	0.776277		SEC62	0.534326		NNMT	0.577644		WDR61	0.693272		HNRNPLL	0.583272
TMED4	0.543725		HSCB	0.776078		TLE2	0.533912		SPARCL1	0.577269		FES	0.692999		UCP2	0.582902
SMG9	0.54332		ACOT8	0.775879		RGS3	0.533499		TINAGL1	0.576894		GRN	0.692727		PPIAL4G	0.582531
GGCX	0.542915		CBX5	0.775681		CGNL1	0.533085		FGD1	0.576519		XPA	0.692454		WNT10A	0.582161
SAFB	0.54251		WDR33	0.775482		TCAF2	0.532672		SOX6	0.576144		RAB8B	0.692182		RAB39B	0.581791
AEN	0.542105		KRT18	0.775283		MYLK2	0.532258		PAMR1	0.575769		DISC1	0.69191		ST8SIA1	0.581421
CCNL1	0.5417		CFI	0.775084		SOX8	0.531844		NAB2	0.575394		FABP3	0.691637		ADAT1	0.581051
TTF2	0.541296		GAD1	0.774886		CUBN	0.531431		PI15	0.575019		TXNIP	0.691365		DNAJC27	0.580681
ENPP7	0.540891		TMEM216	0.774687		CDKN1C	0.531017		PXDNL	0.574644		TRPV5	0.691092		SGF29	0.580311
SLC25A42	0.540486		H2AFZ	0.774488		ARL2	0.530604		FBLIM1	0.574269		TRAPPC3	0.69082		SNURF	0.579941
BTN3A2	0.540081		PRSS8	0.77429		DUSP7	0.53019		DCLK2	0.573893		ERCC1	0.690548		PRPF38A	0.579571
RASGRP2	0.539676		OAS3	0.774091		MTMR9	0.529777		G6PC3	0.573518		GBE1	0.690275		SULT2A1	0.579201
CYP3A43	0.539271		EPHA1	0.773892		KLF3	0.529363		PCDHB5	0.573143		VPS39	0.690003		ARID5B	0.57883
SERPINA9	0.538866		MPG	0.773694		A4GALT	0.52895		PRDX4	0.572768		CYP19A1	0.68973		CDK11A	0.57846
IL16	0.538462		BAZ2A	0.773495		WASF2	0.528536		AP2M1	0.572393		FN1	0.689458		STIM2	0.57809
UBXN1	0.538057		MUC13	0.773296		SLC35G1	0.528122		KLHL40	0.572018		SLC32A1	0.689186		GCH1	0.57772
SIGLEC10	0.537652		SIRT5	0.773098		CHM	0.527709		RAB9B	0.571643		BCL6	0.688913		ST3GAL1	0.57735
WNT10A	0.537247		RANBP1	0.772899		COLEC10	0.527295		NRXN2	0.571268		FBXW11	0.688641		CHST7	0.57698
USP8	0.536842		HNRNPD	0.7727		KIF1B	0.526882		LY6E	0.570893		KCNJ10	0.688368		IPCEF1	0.57661
PNN	0.536437		EN1	0.772501		PER3	0.526468		IGFBP2	0.570518		EIF1	0.688096		SMCHD1	0.57624
GMPPA	0.536032		TUSC3	0.772303		ARHGAP17	0.526055		F2RL1	0.570143		MSN	0.687823		DAB1	0.57587
SLC35F2	0.535628		PAX9	0.772104		CHSY1	0.525641		TGFBR3	0.569767		RHOB	0.687551		DYRK2	0.5755
ATP2B1	0.535223		MTMR4	0.771905		CHL1	0.525227		HIF1A	0.569392		NCEH1	0.687279		SLC25A12	0.57513
CDC40	0.534818		GSTA4	0.771707		NOVA1	0.524814		SLC14A2	0.569017		P2RY11	0.687006		SEMG2	0.574759
DEF8	0.534413		LZTR1	0.771508		GIMAP1	0.5244		KCTD10	0.568642		ATF3	0.686734		DEFB116	0.574389
HAUS8	0.534008		EIF2AK2	0.771309		CHRDL1	0.523987		ZFHX3	0.568267		WARS	0.686461		MRPL10	0.574019
CCNC	0.533603		MAN1B1	0.771111		RAB5C	0.523573		ARL1	0.567892		ST3GAL6	0.686189		PPM1G	0.573649
GPHN	0.533198		KRT6A	0.770912		LOXHD1	0.52316		SKI	0.567517		SH2B3	0.685917		NAP1L4	0.573279
ZNF780A	0.532794		KCTD13	0.770713		SLC25A28	0.522746		PPFIA2	0.567142		GPD1	0.685644		KRT81	0.572909
PGAM2	0.532389		EIF3E	0.770515		ZNF674	0.522333		RAB1A	0.566767		CD300C	0.685372		SDR9C7	0.572539
DHRS1	0.531984		SMURF1	0.770316		TMOD3	0.521919		TSPAN9	0.566392		UNC93B1	0.685099		SV2A	0.572169
ATG4A	0.531579		YTHDC1	0.770117		GRK7	0.521505		NFIA	0.566017		KCNJ5	0.684827		GIMAP1	0.571799
NR4A2	0.531174		AHI1	0.769919		SON	0.521092		RCAN1	0.565641		PARP10	0.684555		ARHGEF3	0.571429
PAOX	0.530769		PSMD8	0.76972		CD109	0.520678		PLCD3	0.565266		MAFB	0.684282		PYGO2	0.571058
KAT2A	0.530364		SGTA	0.769521		LNX1	0.520265		ABI2	0.564891		BCAT1	0.68401		TERF1	0.570688
ARHGAP15	0.52996		SLC39A7	0.769322		NTN4	0.519851		RGR	0.564516		GSTM1	0.683737		DEF6	0.570318
BMP6	0.529555		SLC7A2	0.769124		MAB21L1	0.519438		CNNM2	0.564141		JUND	0.683465		RNF216	0.569948
KRTAP5-2	0.52915		LAMA3	0.768925		RASAL2	0.519024		PCDHB4	0.563766		PLEKHM1	0.683193		SF3A2	0.569578
SDF2L1	0.528745		KMT5A	0.768726		IGFBP4	0.51861		IL17RC	0.563391		CTSC	0.68292		GRPEL2	0.569208
STAG1	0.52834		PWP1	0.768528		MYO18A	0.518197		KLHL42	0.563016		TPMT	0.682648		BTG1	0.568838
TOMM20	0.527935		MAP3K13	0.768329		SYDE1	0.517783		KLHDC3	0.562641		MAT2A	0.682375		CACNG5	0.568468
GNG8	0.52753		AGR2	0.76813		PALD1	0.51737		CRB2	0.562266		TAOK1	0.682103		LUC7L3	0.568098
SLC2A5	0.527126		PEX13	0.767932		SLC30A4	0.516956		KLHL20	0.56189		TFE3	0.681831		MGAT4A	0.567728
LAX1	0.526721		DNAJB13	0.767733		P4HA3	0.516543		KDELR3	0.561515		CERS6	0.681558		GART	0.567358
UGT2B15	0.526316		DOLK	0.767534		C1QTNF9	0.516129		CTRC	0.56114		FCGRT	0.681286		SPATA5	0.566987
CLK3	0.525911		FZD10	0.767336		MMP28	0.515715		IL17RD	0.560765		KDM1B	0.681013		ZNF559	0.566617
FLI1	0.525506		TRIT1	0.767137		GRIK1	0.515302		DPEP1	0.56039		COL8A2	0.680741		GML	0.566247
RNF113A	0.525101		PIGF	0.766938		ME3	0.514888		FSTL3	0.560015		ARPC1B	0.680469		LDLRAP1	0.565877
TLE1	0.524696		PHB2	0.76674		CPLX1	0.514475		RNF146	0.55964		MGAT4A	0.680196		CHRNA1	0.565507
RBM6	0.524291		SLC35B2	0.766541		GABARAPL2	0.514061		NME4	0.559265		ATP6AP1	0.679924		ANKRD60	0.565137
RAB26	0.523887		CAMKK2	0.766342		BCAR3	0.513648		MAGED1	0.55889		UBE2A	0.679651		TSPAN17	0.564767
SLC16A14	0.523482		ALG3	0.766143		RHOBTB1	0.513234		LBX1	0.558515		C8A	0.679379		ORC5	0.564397
ZNF780B	0.523077		B3GNT5	0.765945		FILIP1L	0.512821		PRRX2	0.55814		C8B	0.679107		WDR83	0.564027
ZNF763	0.522672		IRF7	0.765746		ELMO1	0.512407		OS9	0.557764		RANBP2	0.678834		HEATR9	0.563657
NHSL2	0.522267		AXIN1	0.765547		STAB2	0.511993		SLITRK4	0.557389		SH3GLB1	0.678562		EEF1D	0.563286
RHOF	0.521862		PEX26	0.765349		SRGAP2	0.51158		DAAM1	0.557014		CD101	0.678289		MTA2	0.562916
ACAP1	0.521457		HIST1H2BG	0.76515		FRY	0.511166		PGR	0.556639		TMEM126A	0.678017		EXOSC9	0.562546
CARD18	0.521053		NDUFA4L2	0.764951		ZNF577	0.510753		GGT5	0.556264		IL1RL2	0.677744		PDE7A	0.562176
GRAP	0.520648		PFKP	0.764753		CNOT2	0.510339		NFASC	0.555889		CUL5	0.677472		RNGTT	0.561806
ADAM28	0.520243		IRAK1	0.764554		TRIM56	0.509926		SMPD1	0.555514		VPS4A	0.6772		ZC3H18	0.561436
ZDBF2	0.519838		UGT2B7	0.764355		SEMA4C	0.509512		ARF5	0.555139		F13A1	0.676927		ANKRD55	0.561066
CDC26	0.519433		CPSF4	0.764157		ASAP2	0.509098		NRCAM	0.554764		LSM6	0.676655		PLA2G6	0.560696
PGLYRP2	0.519028		KDM5A	0.763958		MOV10	0.508685		SLC22A17	0.554389		CHI3L1	0.676382		CNBD2	0.560326
CADM1	0.518623		SRP68	0.763759		TRIOBP	0.508271		ADD1	0.554014		RNF7	0.67611		RGS9	0.559956
SMPDL3B	0.518219		DHRS3	0.763561		KLHL14	0.507858		CTDSP2	0.553638		SNX9	0.675838		TOPORS	0.559585
DOK7	0.517814		PI4KA	0.763362		MANSC1	0.507444		MAMDC2	0.553263		SLC25A43	0.675565		ZNF483	0.559215
ZNF721	0.517409		SLC3A2	0.763163		ATN1	0.507031		MRAS	0.552888		UBE2Z	0.675293		EXOSC1	0.558845
SP140L	0.517004		TRIM24	0.762964		FLNB	0.506617		NDUFS4	0.552513		MRPL35	0.67502		PTTG2	0.558475
PVRIG	0.516599		ALG6	0.762766		ARHGAP29	0.506203		ZFY	0.552138		TAF9	0.674748		OR7C2	0.558105
LIME1	0.516194		SETD7	0.762567		RRAS	0.50579		ARFRP1	0.551763		MBNL1	0.674476		APC2	0.557735
UBE2S	0.515789		SSRP1	0.762368		LHX6	0.505376		CPA1	0.551388		TPCN2	0.674203		CYTH4	0.557365
NAP1L1	0.515385		RAE1	0.76217		ZNF608	0.504963		ANGPTL5	0.551013		COLEC12	0.673931		ATXN7	0.556995
P2RX1	0.51498		CEP131	0.761971		GRAP	0.504549		TSHZ3	0.550638		SLC22A15	0.673658		SGTB	0.556625
TUBA4A	0.514575		SMS	0.761772		SYNM	0.504136		NEXN	0.550263		UBE2R2	0.673386		SP140L	0.556255
FUCA2	0.51417		TXNRD3	0.761574		HIBCH	0.503722		EIF4A3	0.549887		PI4K2A	0.673114		NUTM1	0.555885
PPP3CC	0.513765		SDHAF4	0.761375		NFAT5	0.503309		PRSS23	0.549512		NME8	0.672841		PSPC1	0.555514
PPP1CC	0.51336		ATPAF1	0.761176		CNTNAP3	0.502895		LGI1	0.549137		DUSP1	0.672569		RSAD1	0.555144
PLPP5	0.512955		TULP3	0.760978		KCTD3	0.502481		IL11RA	0.548762		VAC14	0.672296		MIER1	0.554774
GPSM3	0.512551		MAST1	0.760779		DFFA	0.502068		SCD5	0.548387		IRS2	0.672024		TNP1	0.554404
GDF11	0.512146		RAB1B	0.76058		KLF7	0.501654		PTMS	0.548012		TNFRSF14	0.671752		SATB1	0.554034
MED11	0.511741		IPPK	0.760381		ACSM6	0.501241		CYBRD1	0.547637		PEX16	0.671479		GIMAP5	0.553664
MYBL2	0.511336		PSMB4	0.760183		ZBTB17	0.500827		DEGS1	0.547262		ATXN3	0.671207		KIF21A	0.553294
MCPH1	0.510931		ALDOC	0.759984		CBLN2	0.500414		KLF10	0.546887		RAP1A	0.670934		SPINK2	0.552924
NPAT	0.510526		YTHDF2	0.759785		CRYBB2	0.5		SCG2	0.546512		CHCHD3	0.670662		DCK	0.552554
SMOX	0.510121		KAT2A	0.759587		PLLP	0.499586		KLHL3	0.546137		DRAM1	0.67039		UPK3A	0.552184
NUDT18	0.509717		MTAP	0.759388		HLX	0.499173		TUBA1A	0.545761		PSKH2	0.670117		GTPBP8	0.551813
TMEM74	0.509312		MFF	0.759189		APBB2	0.498759		CD99	0.545386		QKI	0.669845		AZIN2	0.551443
GDF7	0.508907		SULT1E1	0.758991		GNA14	0.498346		SMTN	0.545011		FFAR4	0.669572		CYTIP	0.551073
CMTR2	0.508502		PPP4C	0.758792		NPR3	0.497932		BMPER	0.544636		NAMPT	0.6693		CRYAA	0.550703
LPIN1	0.508097		CASP6	0.758593		UNC5B	0.497519		GNG11	0.544261		RAD23B	0.669028		MAP2K7	0.550333
STAP1	0.507692		DARS	0.758395		INMT	0.497105		ZNF423	0.543886		ADORA2B	0.668755		COLGALT2	0.549963
SERPINA11	0.507287		SRSF9	0.758196		BTN3A3	0.496691		LINGO1	0.543511		B4GALT7	0.668483		SCLT1	0.549593
PSIP1	0.506883		FZR1	0.757997		APOLD1	0.496278		GUCY1A2	0.543136		FUCA2	0.66821		ST8SIA3	0.549223
CELSR1	0.506478		HIBADH	0.757799		USHBP1	0.495864		MCC	0.542761		RRM2B	0.667938		TUBA3C	0.548853
UBXN4	0.506073		LSM7	0.7576		FILIP1	0.495451		STRA6	0.542386		SIGLEC7	0.667665		UCP3	0.548483
POLR3E	0.505668		PTPN11	0.757401		MT1A	0.495037		PAPPA2	0.542011		SNX27	0.667393		CARS	0.548113
NCOR1	0.505263		STT3A	0.757202		CLIC5	0.494624		TYRP1	0.541635		GALNT1	0.667121		LNPEP	0.547742
TERF2	0.504858		TUBG1	0.757004		ADARB1	0.49421		STAT2	0.54126		PELI1	0.666848		MAP2K6	0.547372
PLEKHF2	0.504453		DHTKD1	0.756805		DDX5	0.493797		CYGB	0.540885		PTK2B	0.666576		USP28	0.547002
HMGN4	0.504049		PGM1	0.756606		RAPGEF4	0.493383		SMARCD3	0.54051		ARPC3	0.666303		RAB33A	0.546632
ZNF804A	0.503644		NUP153	0.756408		HIGD1B	0.492969		CST4	0.540135		DDX19B	0.666031		ADAM19	0.546262
FHIT	0.503239		HOXA10	0.756209		PDLIM1	0.492556		ARHGEF40	0.53976		ATP6AP2	0.665759		DMRTB1	0.545892
KNTC1	0.502834		SMC1A	0.75601		UTRN	0.492142		GFPT2	0.539385		SNX17	0.665486		MAEL	0.545522
EPSTI1	0.502429		TFAP2A	0.755812		SLC41A3	0.491729		MRPS11	0.53901		UBD	0.665214		DEFB119	0.545152
VCPKMT	0.502024		FXR2	0.755613		CREB5	0.491315		ACSS3	0.538635		VAMP5	0.664941		MDM4	0.544782
ENTPD4	0.501619		CKAP2	0.755414		KHDRBS2	0.490902		NR1H4	0.53826		MTHFD2	0.664669		BUD13	0.544412
PSME2	0.501215		LYPD3	0.755216		APPBP2	0.490488		GBP2	0.537884		ADGRE1	0.664397		USP15	0.544041
UAP1	0.50081		ADRM1	0.755017		CRY1	0.490074		MT1A	0.537509		IREB2	0.664124		NR4A2	0.543671
IDI2	0.500405		MX1	0.754818		FANCC	0.489661		ARHGAP28	0.537134		DYNLL1	0.663852		LPCAT4	0.543301
HYLS1	0.5		TROAP	0.75462		PLEKHG2	0.489247		CTTN	0.536759		ACER3	0.663579		DCP1B	0.542931
GH1	0.499595		LYRM4	0.754421		RAPGEF2	0.488834		PPP1R12A	0.536384		YME1L1	0.663307		PTPRN2	0.542561
ITSN2	0.49919		KLK8	0.754222		AS3MT	0.48842		REG3G	0.536009		PPY	0.663035		DEFB115	0.542191
SERPINI1	0.498785		RING1	0.754023		PCTP	0.488007		WASL	0.535634		SGMS2	0.662762		THADA	0.541821
SYCP1	0.498381		SCAP	0.753825		SRGAP1	0.487593		CAPZB	0.535259		ARPC4	0.66249		POLR3E	0.541451
KLHL11	0.497976		MGST1	0.753626		NEDD9	0.487179		KLHL13	0.534884		TIMP1	0.662217		CLPP	0.541081
TRABD	0.497571		ESRP2	0.753427		MT1E	0.486766		RASL11B	0.534509		YWHAH	0.661945		CLK3	0.540711
CRELD2	0.497166		FKTN	0.753229		STAB1	0.486352		PTPN13	0.534134		MGST2	0.661673		KCNK5	0.54034
GNG7	0.496761		PRPF38A	0.75303		LRRTM2	0.485939		TSHZ1	0.533758		LSM4	0.6614		MYO7A	0.53997
DGKG	0.496356		PFKM	0.752831		TRIP11	0.485525		SEMA3D	0.533383		STAB1	0.661128		CD200R1	0.5396
ZNF92	0.495951		CHD7	0.752633		MARVELD2	0.485112		EMC2	0.533008		SLC25A34	0.660855		TMEM173	0.53923
PDK2	0.495547		MKKS	0.752434		PELI1	0.484698		LRRTM4	0.532633		PFKFB4	0.660583		GNB5	0.53886
MPV17L2	0.495142		D2HGDH	0.752235		ATXN3	0.484285		FGF16	0.532258		NFE2L2	0.660311		FARS2	0.53849
COMMD3	0.494737		GLI2	0.752037		IMPG2	0.483871		SEZ6L2	0.531883		LAMTOR1	0.660038		EVI2A	0.53812
PKP1	0.494332		DPAGT1	0.751838		UPB1	0.483457		SYNPO	0.531508		PARL	0.659766		SLC25A45	0.53775
BTN2A2	0.493927		NUP85	0.751639		RGS16	0.483044		BAMBI	0.531133		TFEC	0.659493		PDE4B	0.53738
WNT16	0.493522		CD151	0.75144		RGS12	0.48263		SLITRK3	0.530758		SCT	0.659221		SYNE1	0.53701
ERGIC2	0.493117		MAPT	0.751242		ZP2	0.482217		P2RX2	0.530383		SGPP1	0.658949		NR1I2	0.53664
B3GAT3	0.492713		ISY1	0.751043		UGGT2	0.481803		SEC13	0.530008		CYSLTR2	0.658676		MCOLN2	0.536269
PLCH2	0.492308		FANCF	0.750844		TGFB1I1	0.48139		TPBG	0.529632		B4GALT5	0.658404		RBM14	0.535899
ADAM19	0.491903		PIGW	0.750646		RABGAP1	0.480976		CDKL5	0.529257		KLF1	0.658131		ADAT2	0.535529
RGS14	0.491498		SRSF10	0.750447		POPDC2	0.480562		COG6	0.528882		LAMTOR3	0.657859		UHRF2	0.535159
IL25	0.491093		RDH13	0.750248		KMT2E	0.480149		PSTK	0.528507		MTMR3	0.657586		GSTK1	0.534789
PTP4A3	0.490688		QPRT	0.75005		TMEM31	0.479735		AP2A1	0.528132		NUDT19	0.657314		TRABD2A	0.534419
H1FX	0.490283		WDR43	0.749851		PIR	0.479322		SLC25A32	0.527757		IFNLR1	0.657042		PMCH	0.534049
SRSF8	0.489879		VPS4B	0.749652		C1QTNF3	0.478908		PCBP3	0.527382		AKR1B1	0.656769		UPF3B	0.533679
PXK	0.489474		SPTSSA	0.749454		SYNE2	0.478495		PPP3CB	0.527007		EIF4G2	0.656497		FNBP1	0.533309
MED16	0.489069		FZD7	0.749255		PRKAR1B	0.478081		AZIN2	0.526632		G0S2	0.656224		MPHOSPH9	0.532939
ETV2	0.488664		UQCRHL	0.749056		GIT1	0.477667		RARS2	0.526257		EPG5	0.655952		PDZK1	0.532568
SPINK2	0.488259		POLR3E	0.748858		RGMB	0.477254		RASD2	0.525881		SLC24A4	0.65568		LRRN3	0.532198
ZNF563	0.487854		EIF4G1	0.748659		VAT1L	0.47684		EPAS1	0.525506		FDX1	0.655407		PPM1M	0.531828
UNC119	0.487449		HIRA	0.74846		ERAP2	0.476427		GNAI1	0.525131		RAB4B	0.655135		SMPD1	0.531458
CRYGS	0.487045		SHMT1	0.748261		SPARCL1	0.476013		EIF4A1	0.524756		UBE2B	0.654862		PNN	0.531088
UNC79	0.48664		PSMB6	0.748063		AGFG2	0.4756		EPB41L2	0.524381		SAR1A	0.65459		ITPKB	0.530718
DONSON	0.486235		H3F3B	0.747864		SYNJ2BP	0.475186		ARHGAP6	0.524006		LSM3	0.654318		OR10H3	0.530348
EXOG	0.48583		RPAP3	0.747665		SNAP23	0.474773		GPAA1	0.523631		DEGS1	0.654045		DEFB132	0.529978
GNG3	0.485425		RDH10	0.747467		SYN3	0.474359		DNAJC1	0.523256		NOTCH2	0.653773		SLC24A5	0.529608
CRYBA4	0.48502		DCTD	0.747268		CDH7	0.473945		DAD1	0.522881		TBXAS1	0.6535		SNW1	0.529238
TAF4B	0.484615		DPM3	0.747069		SPRY3	0.473532		FOXO3	0.522506		ANXA1	0.653228		PABPC3	0.528868
KLHL6	0.484211		WDR59	0.746871		HERC2	0.473118		LMAN2L	0.522131		TXNDC2	0.652956		SARDH	0.528497
ICAM4	0.483806		TSG101	0.746672		PDLIM4	0.472705		PTPRN	0.521755		XRN2	0.652683		TSPAN2	0.528127
FETUB	0.483401		CRAT	0.746473		TRIM47	0.472291		SH3GL1	0.52138		BEST1	0.652411		CUL9	0.527757
ZNF700	0.482996		DNAJC7	0.746275		HYAL1	0.471878		PKNOX2	0.521005		CARD16	0.652138		ZNF829	0.527387
SMCHD1	0.482591		TBX3	0.746076		RAPH1	0.471464		POMGNT2	0.52063		ICOSLG	0.651866		FNBP4	0.527017
NR1I3	0.482186		QTRT1	0.745877		TMTC4	0.47105		ANGPTL1	0.520255		PLB1	0.651594		ULK4	0.526647
TM9SF1	0.481781		GBP1	0.745679		CELA3B	0.470637		IGFBP6	0.51988		AP3S1	0.651321		CAMKV	0.526277
CCDC12	0.481377		GRHL1	0.74548		RBP1	0.470223		PIEZO2	0.519505		POLK	0.651049		PSIP1	0.525907
LRWD1	0.480972		MST1	0.745281		RBMS3	0.46981		DOCK1	0.51913		PDE6H	0.650776		EPC1	0.525537
AKR1D1	0.480567		RAB11A	0.745082		RNF152	0.469396		KCNAB3	0.518755		HAMP	0.650504		CRACR2A	0.525167
DUSP28	0.480162		FAM111B	0.744884		DDX51	0.468983		RERGL	0.51838		AICDA	0.650232		CACNG2	0.524796
CPEB4	0.479757		GSK3B	0.744685		ATP1A1	0.468569		EPDR1	0.518005		IL36B	0.649959		ATG9B	0.524426
MYOM1	0.479352		COG8	0.744486		PPFIA3	0.468156		EFHC1	0.517629		AWAT2	0.649687		RNF125	0.524056
TARSL2	0.478947		IMP3	0.744288		ABHD17B	0.467742		EMP1	0.517254		OXER1	0.649414		TGS1	0.523686
FNBP4	0.478543		CBX3	0.744089		CARTPT	0.467328		CNTFR	0.516879		DDX3Y	0.649142		CD2BP2	0.523316
AKAP17A	0.478138		STK38	0.74389		STARD4	0.466915		STX2	0.516504		SCN11A	0.64887		SPN	0.522946
ARHGEF1	0.477733		CDC34	0.743692		OSBPL10	0.466501		NES	0.516129		KLHL10	0.648597		TERF2IP	0.522576
C16orf54	0.477328		TRIM27	0.743493		ZNF620	0.466088		PYCR1	0.515754		MSRA	0.648325		DPP4	0.522206
CREB3L2	0.476923		CRNKL1	0.743294		ZNF266	0.465674		STEAP1	0.515379		FBXO7	0.648052		GGA1	0.521836
SMG8	0.476518		KRT16	0.743096		MBNL2	0.465261		CST1	0.515004		RPGRIP1	0.64778		GPATCH8	0.521466
TNR	0.476113		GALNT3	0.742897		PTPRR	0.464847		CH25H	0.514629		CKM	0.647507		KRT2	0.521095
GFER	0.475709		RAD23B	0.742698		DST	0.464433		KCTD6	0.514254		MMP7	0.647235		EMSY	0.520725
MTRNR2L8	0.475304		SERPINB3	0.7425		KCNF1	0.46402		PRDM6	0.513878		PCBP2	0.646963		PDE4D	0.520355
AKAP10	0.474899		MAP2	0.742301		GIMAP7	0.463606		ARL2	0.513503		FUCA1	0.64669		KCNK12	0.519985
YPEL3	0.474494		GNL2	0.742102		PCCA	0.463193		MSRB2	0.513128		NRG1	0.646418		PHOX2A	0.519615
RBBP6	0.474089		ABCF2	0.741903		HTR3C	0.462779		ALDH18A1	0.512753		RAP2A	0.646145		PVALB	0.519245
TUBB8	0.473684		MAL2	0.741705		CCDC85B	0.462366		WIPI1	0.512378		LATS2	0.645873		INTS4	0.518875
PIGH	0.473279		PCCB	0.741506		SYNE1	0.461952		MMP27	0.512003		TUBA1C	0.645601		BIN2	0.518505
CEP72	0.472874		PALM	0.741307		BIRC6	0.461538		SCARA5	0.511628		SLC30A1	0.645328		RPAP2	0.518135
FBXO44	0.47247		NFYA	0.741109		DOCK4	0.461125		CLDN11	0.511253		CASR	0.645056		DUXA	0.517765
RPRD1A	0.472065		STAU1	0.74091		ARHGEF7	0.460711		PCDHA10	0.510878		GALNT6	0.644783		SYNGR3	0.517395
RAB3GAP1	0.47166		STK39	0.740711		NAT8	0.460298		PPP1CC	0.510503		LPCAT2	0.644511		SRSF8	0.517024
RDH5	0.471255		FOXA3	0.740513		VAMP3	0.459884		CPO	0.510128		AGRP	0.644239		ZNF107	0.516654
TMED9	0.47085		RBFOX2	0.740314		DHODH	0.459471		DNM1	0.509752		VDR	0.643966		TSPYL4	0.516284
PDIA2	0.470445		S100A6	0.740115		ERMP1	0.459057		NEO1	0.509377		CCDC22	0.643694		GYPC	0.515914
ATP13A1	0.47004		DHDDS	0.739917		ARHGEF10	0.458644		SNTB2	0.509002		DNAJC5	0.643421		FGD3	0.515544
CRB2	0.469636		TMPRSS13	0.739718		ARHGEF18	0.45823		DDX1	0.508627		CHMP2A	0.643149		TSC22D4	0.515174
MAP2K7	0.469231		DDX58	0.739519		VWA1	0.457816		INMT	0.508252		S100A10	0.642877		ZNF90	0.514804
PPIH	0.468826		TCTN2	0.73932		GNAZ	0.457403		FHL3	0.507877		KCNK13	0.642604		VRK1	0.514434
ESCO1	0.468421		PAAF1	0.739122		PPP2R2A	0.456989		SRPRB	0.507502		SGPL1	0.642332		TMPO	0.514064
GYPC	0.468016		UFC1	0.738923		MYCT1	0.456576		CD200	0.507127		HTRA4	0.642059		WNT10B	0.513694
KHDRBS2	0.467611		DNAJC25	0.738724		CDC25B	0.456162		GNB3	0.506752		TRH	0.641787		CHD5	0.513323
STRADA	0.467206		PIGV	0.738526		PGBD1	0.455749		RARS	0.506377		PKD2	0.641515		INPP4A	0.512953
ZNF891	0.466802		CUL2	0.738327		EPB41L2	0.455335		WDR75	0.506002		B3GNT7	0.641242		MTERF1	0.512583
ISL2	0.466397		PLOD3	0.738128		NR2C1	0.454921		STEAP2	0.505626		P2RX4	0.64097		LYPD4	0.512213
ADD2	0.465992		SRPK1	0.73793		CADM3	0.454508		CERCAM	0.505251		RNASEL	0.640697		CEBPZ	0.511843
PQBP1	0.465587		TMC4	0.737731		TMIE	0.454094		GJA4	0.504876		S100A1	0.640425		ASB2	0.511473
FBXO47	0.465182		CDK12	0.737532		VAX2	0.453681		PTN	0.504501		BLOC1S6	0.640153		APBB1	0.511103
GPS2	0.464777		POMT2	0.737334		ARL5B	0.453267		WDYHV1	0.504126		PROK1	0.63988		CSTF2	0.510733
RAB2B	0.464372		SPRR1B	0.737135		CHGA	0.452854		ASMTL	0.503751		PDP1	0.639608		ZNF335	0.510363
WNT6	0.463968		DSP	0.736936		HIF3A	0.45244		DGKH	0.503376		PMP22	0.639335		TIGD1	0.509993
GPT2	0.463563		SLC47A2	0.736738		BNC2	0.452026		NOX4	0.503001		SRR	0.639063		BSPH1	0.509623
ATP6V1E2	0.463158		C5AR2	0.736539		PLEKHG5	0.451613		G0S2	0.502626		TRIM26	0.638791		ACER1	0.509252
POU2F1	0.462753		HNRNPF	0.73634		DENND2C	0.451199		TBC1D2B	0.502251		DNAJB6	0.638518		L1CAM	0.508882
MDM4	0.462348		GNB1L	0.736141		ZNF728	0.450786		CNP	0.501875		STK10	0.638246		GMFG	0.508512
SLC14A2	0.461943		PIGN	0.735943		SRPX	0.450372		GSX2	0.5015		MTCH2	0.637973		CACNA1I	0.508142
TMPRSS11F	0.461538		ARHGEF39	0.735744		LDLRAD3	0.449959		LRRC4C	0.501125		IDE	0.637701		INPP5K	0.507772
ZNF431	0.461134		TXN	0.735545		MECOM	0.449545		DYRK4	0.50075		ARID1A	0.637428		OR4F17	0.507402
PSME1	0.460729		CSNK1D	0.735347		NPPC	0.449132		ITSN1	0.500375		CYP4V2	0.637156		GCC2	0.507032
ZBTB20	0.460324		JUP	0.735148		DPY19L2	0.448718		CDIPT	0.5		AGPAT3	0.636884		THAP1	0.506662
RUBCN	0.459919		TIMM17A	0.734949		ANGEL1	0.448304		SACS	0.499625		AOC3	0.636611		RABGAP1L	0.506292
EIF2D	0.459514		SYNCRIP	0.734751		EGLN3	0.447891		C1QTNF6	0.49925		POMC	0.636339		CSTF1	0.505922
PUS7L	0.459109		JAG1	0.734552		DNASE1L3	0.447477		PDE5A	0.498875		TRIM38	0.636066		ECEL1	0.505551
MICU2	0.458704		MECR	0.734353		CRAMP1	0.447064		TGM2	0.4985		SAMD8	0.635794		ZMYM1	0.505181
RBM23	0.4583		GNL3	0.734155		PDIA5	0.44665		SMYD3	0.498125		ILK	0.635522		FIP1L1	0.504811
UIMC1	0.457895		SERPINB4	0.733956		PRDM5	0.446237		OR51E2	0.497749		CYTH1	0.635249		COQ7	0.504441
ZNHIT6	0.45749		AK3	0.733757		EPAS1	0.445823		GLRB	0.497374		LGALS9	0.634977		ARHGAP4	0.504071
NGDN	0.457085		MARVELD3	0.733559		RADIL	0.445409		GREB1	0.496999		YBX1	0.634704		XYLT1	0.503701
PIP5K1B	0.45668		GJB2	0.73336		SOCS2	0.444996		LGALS3BP	0.496624		NAPA	0.634432		ZBTB32	0.503331
DLL3	0.456275		GPT	0.733161		SERINC3	0.444582		RHOJ	0.496249		FBXL5	0.63416		AMZ1	0.502961
ABHD3	0.45587		ILVBL	0.732962		TNKS1BP1	0.444169		ADM	0.495874		NAGK	0.633887		ZNF564	0.502591
BANP	0.455466		FST	0.732764		MPZL2	0.443755		PHC1	0.495499		SLC46A3	0.633615		CHST11	0.502221
NUBP2	0.455061		ITGA6	0.732565		KBTBD11	0.443342		TNFRSF19	0.495124		LMO2	0.633342		ZNF689	0.50185
ITGB7	0.454656		FZD3	0.732366		DISP1	0.442928		PDE1A	0.494749		SNX24	0.63307		ZSCAN16	0.50148
BEND5	0.454251		CHCHD4	0.732168		CBX2	0.442514		PROCR	0.494374		LGALS8	0.632798		SACM1L	0.50111
SCIMP	0.453846		B4GALT5	0.731969		NFIB	0.442101		RAB2A	0.493998		HSPH1	0.632525		CDK11B	0.50074
BTN1A1	0.453441		SPHK1	0.73177		SMTN	0.441687		TNS2	0.493623		APPL1	0.632253		ZNF331	0.50037
PIH1D1	0.453036		SLC25A10	0.731572		LINGO1	0.441274		SBDS	0.493248		CAST	0.63198		MTF2	0.5
RNASE10	0.452632		TGFBR1	0.731373		DAB2IP	0.44086		CDH6	0.492873		RABGGTB	0.631708		CREB3L3	0.49963
UCKL1	0.452227		CREB3	0.731174		RAB9B	0.440447		CREB5	0.492498		ZEB2	0.631436		ATAD1	0.49926
SND1	0.451822		DUSP5	0.730976		DNAJC18	0.440033		RHOBTB3	0.492123		SLC2A5	0.631163		CYP26C1	0.49889
ZNF627	0.451417		BLVRB	0.730777		ITM2A	0.43962		TUBB	0.491748		STUB1	0.630891		ARHGEF9	0.49852
N4BP2L2	0.451012		ING2	0.730578		NOX4	0.439206		SERPINI1	0.491373		PCBP1	0.630618		PRH2	0.49815
SCFD2	0.450607		CST6	0.730379		ASS1	0.438792		CBX6	0.490998		VKORC1	0.630346		UIMC1	0.497779
GTF2E2	0.450202		PHF2	0.730181		ZSCAN30	0.438379		FILIP1L	0.490623		KCNK6	0.630074		ZNF75A	0.497409
NHLH1	0.449798		IGF2BP2	0.729982		CHST10	0.437965		DYRK2	0.490248		PIAS1	0.629801		ARHGEF1	0.497039
UFM1	0.449393		GSTM3	0.729783		ZNF521	0.437552		PLA2G4C	0.489872		SMS	0.629529		ZNF324B	0.496669
THAP7	0.448988		SDCCAG8	0.729585		MINK1	0.437138		KLF15	0.489497		GCNT1	0.629256		NAP1L3	0.496299
PPCDC	0.448583		SP6	0.729386		LSS	0.436725		DEFB136	0.489122		JAZF1	0.628984		DBX1	0.495929
METTL8	0.448178		SLC35E2B	0.729187		HPR	0.436311		NPAS2	0.488747		LMAN2	0.628712		USP50	0.495559
METTL7A	0.447773		RAB2A	0.728989		SGIP1	0.435897		PTGFRN	0.488372		UBQLN1	0.628439		MLLT3	0.495189
C19orf25	0.447368		YARS	0.72879		ZNF462	0.435484		PCDHA7	0.487997		ACP2	0.628167		AKAP13	0.494819
C12orf66	0.446964		PIGQ	0.728591		ZNF496	0.43507		NOB1	0.487622		GLE1	0.627894		TNRC6C	0.494449
SP140	0.446559		POLE	0.728393		MTA2	0.434657		INSC	0.487247		ADPGK	0.627622		REEP2	0.494078
LHPP	0.446154		RPTOR	0.728194		ASAH2	0.434243		RHOQ	0.486872		RALBP1	0.627349		OR1M1	0.493708
PAAF1	0.445749		CYP4F3	0.727995		RAB11FIP3	0.43383		EEF1G	0.486497		VAT1	0.627077		OR1I1	0.493338
AKR7A3	0.445344		ARL3	0.727797		PLA1A	0.433416		GJC1	0.486122		GPR150	0.626805		APOBEC3H	0.492968
DYRK4	0.444939		DNAJC4	0.727598		LIMS2	0.433002		TSSC4	0.485746		IQGAP1	0.626532		TSPAN5	0.492598
RNF167	0.444534		LAMB3	0.727399		TCF15	0.432589		MOCS1	0.485371		PSME3	0.62626		TUBA3E	0.492228
SAT2	0.44413		LTK	0.7272		PRSS23	0.432175		KCTD11	0.484996		RTN3	0.625987		TFF1	0.491858
COL9A3	0.443725		TBL3	0.727002		PCGF2	0.431762		SYNGR1	0.484621		CELF1	0.625715		SIRT7	0.491488
DOK3	0.44332		DEPTOR	0.726803		STARD13	0.431348		HHIPL1	0.484246		RAB42	0.625443		N4BP2	0.491118
ST8SIA4	0.442915		CBX2	0.726604		KBTBD2	0.430935		TCTN3	0.483871		GNAI3	0.62517		HECA	0.490748
TEX19	0.44251		PAM	0.726406		PTHLH	0.430521		NFIL3	0.483496		VPS26A	0.624898		MVD	0.490377
FGL1	0.442105		POLR3G	0.726207		ZSWIM2	0.430108		TWSG1	0.483121		CLEC11A	0.624625		METTL15	0.490007
CALCA	0.4417		PXMP2	0.726008		SNCG	0.429694		RCL1	0.482746		S100A4	0.624353		GMIP	0.489637
SS18L2	0.441296		NT5C	0.72581		FSTL3	0.42928		KLF9	0.482371		CUL4A	0.624081		AGFG2	0.489267
CLNK	0.440891		TES	0.725611		ABHD17A	0.428867		LCAT	0.481995		FGL2	0.623808		ZNF721	0.488897
TOX	0.440486		RUNX1	0.725412		ELF2	0.428453		RAB13	0.48162		MAP3K5	0.623536		CYFIP2	0.488527
CHAC2	0.440081		TRIO	0.725214		RASSF8	0.42804		TMEM119	0.481245		ITPR2	0.623263		DEFB123	0.488157
FBXO10	0.439676		CBX1	0.725015		SLC16A14	0.427626		ARL16	0.48087		ST14	0.622991		DEFB108B	0.487787
TNK2	0.439271		PPIC	0.724816		PCSK5	0.427213		PHF21A	0.480495		ADRM1	0.622719		GOLGA8A	0.487417
TMEM107	0.438866		TP53BP2	0.724618		SHC2	0.426799		TEX11	0.48012		CARM1	0.622446		ITSN2	0.487047
ZNF107	0.438462		PRKDC	0.724419		CYB5R3	0.426385		PRICKLE1	0.479745		DAGLB	0.622174		PROZ	0.486677
SYNGR3	0.438057		PHYH	0.72422		TMOD2	0.425972		RTEL1	0.47937		CSTB	0.621901		IER2	0.486306
RRBP1	0.437652		ABCF1	0.724021		NXPH3	0.425558		GAP43	0.478995		SOAT1	0.621629		MEI1	0.485936
RHBDF2	0.437247		EP400	0.723823		FAM124A	0.425145		PGAP1	0.47862		GSK3A	0.621357		TNFAIP8	0.485566
CCDC88B	0.436842		SLC6A15	0.723624		SPINK8	0.424731		RTN4	0.478245		RBPJ	0.621084		HENMT1	0.485196
VPS36	0.436437		ATG4B	0.723425		PARVB	0.424318		FOXS1	0.477869		ACTR2	0.620812		GNAO1	0.484826
CDH4	0.436032		DCTN1	0.723227		ZSCAN18	0.423904		IMMP2L	0.477494		TCF7L2	0.620539		EVC2	0.484456
FGD3	0.435628		PKN2	0.723028		SNTG2	0.42349		PLA2G5	0.477119		KCNAB2	0.620267		MEAF6	0.484086
HEMK1	0.435223		MAP1LC3A	0.722829		ARHGAP26	0.423077		WTIP	0.476744		UBE2Q2	0.619995		ZSCAN32	0.483716
NSMCE4A	0.434818		CHD3	0.722631		MLH3	0.422663		PPP1R12B	0.476369		NSA2	0.619722		HOXB2	0.483346
SPERT	0.434413		SRPK2	0.722432		EVA1B	0.42225		ENPEP	0.475994		RP2	0.61945		CEP295	0.482976
TTC14	0.434008		GFPT1	0.722233		PCSK6	0.421836		ARSJ	0.475619		BLOC1S1	0.619177		GOLGA7	0.482605
ZFP69B	0.433603		PITX1	0.722035		DNMBP	0.421423		KCTD3	0.475244		ARHGAP4	0.618905		PPIAL4F	0.482235
MEI1	0.433198		ZIC1	0.721836		PGM2L1	0.421009		CALCOCO2	0.474869		PDLIM7	0.618633		WNT7A	0.481865
BOLA2	0.432794		ELOVL6	0.721637		BCORL1	0.420596		BCS1L	0.474494		ADGRE5	0.61836		WIPF1	0.481495
AKAP9	0.432389		CLDN1	0.721439		HDX	0.420182		HIGD1B	0.474119		ARHGAP31	0.618088		CBX6	0.481125
SCNN1B	0.431984		SLC6A9	0.72124		C1QTNF1	0.419768		PLPP4	0.473743		MGAT3	0.617815		YAF2	0.480755
STXBP3	0.431579		ITCH	0.721041		TPST2	0.419355		MYDGF	0.473368		ITPK1	0.617543		ATG2A	0.480385
ABHD14B	0.431174		ACTN4	0.720842		ANKRD33	0.418941		MBNL2	0.472993		ADAMDEC1	0.61727		ADARB1	0.480015
PRCC	0.430769		CFH	0.720644		DYNC1LI2	0.418528		LAYN	0.472618		SERPINF1	0.616998		PRPF39	0.479645
GRK6	0.430364		CUL4B	0.720445		LMF1	0.418114		OSTN	0.472243		M6PR	0.616726		KCNN1	0.479275
DPH5	0.42996		KDM4B	0.720246		HSPA12B	0.417701		KREMEN1	0.471868		CHM	0.616453		TTC13	0.478905
RGPD5	0.429555		BRD9	0.720048		NAA10	0.417287		ELK1	0.471493		SCIMP	0.616181		HS3ST3B1	0.478534
CNPY2	0.42915		FAHD2B	0.719849		SH3TC2	0.416873		RASL10B	0.471118		STX12	0.615908		ACTN3	0.478164
FSCN2	0.428745		PMPCA	0.71965		CYTH2	0.41646		OXT	0.470743		CHMP4B	0.615636		CST11	0.477794
GAB1	0.42834		HLA-G	0.719452		APOL3	0.416046		ILVBL	0.470368		AOC1	0.615364		PILRB	0.477424
IFT57	0.427935		GGT7	0.719253		ZNF30	0.415633		GOPC	0.469992		LSM10	0.615091		TRMT10B	0.477054
NR1D1	0.42753		DDIT3	0.719054		MYO1C	0.415219		MT1B	0.469617		AP2S1	0.614819		PPP2R2B	0.476684
NDE1	0.427126		EXOSC2	0.718856		B3GALT1	0.414806		NUDT9	0.469242		CALM3	0.614546		DUSP11	0.476314
USP48	0.426721		SLC25A22	0.718657		PEA15	0.414392		FADD	0.468867		CAPZB	0.614274		ZNF30	0.475944
PCDH9	0.426316		IFT22	0.718458		BEX1	0.413978		PTPRG	0.468492		NSMAF	0.614002		SLC9B2	0.475574
NBEAL1	0.425911		PHF5A	0.718259		KLHL5	0.413565		REM1	0.468117		ASIP	0.613729		ETV7	0.475204
UBA5	0.425506		MEN1	0.718061		DOCK6	0.413151		CORIN	0.467742		ZNFX1	0.613457		SIGIRR	0.474833
SUSD3	0.425101		TP53BP1	0.717862		PTPRM	0.412738		PIM1	0.467367		ALG2	0.613184		N4BP2L2	0.474463
RASSF2	0.424696		PEBP1	0.717663		STOM	0.412324		COX7A1	0.466992		KAT8	0.612912		RDH5	0.474093
TRIM61	0.424291		SOS1	0.717465		MYPN	0.411911		WASF1	0.466617		WAS	0.61264		RFPL2	0.473723
LSM14A	0.423887		RBM15B	0.717266		CSRP1	0.411497		HDX	0.466242		CAMKK1	0.612367		RFXAP	0.473353
ASB2	0.423482		UBE2S	0.717067		FAM20B	0.411084		TMEM200A	0.465866		KCNMA1	0.612095		AUTS2	0.472983
REEP5	0.423077		ADSS	0.716869		GRK5	0.41067		CDO1	0.465491		SLC26A11	0.611822		ARHGEF6	0.472613
ZSCAN2	0.422672		PRTN3	0.71667		CDC42EP1	0.410256		MAGEF1	0.465116		B3GNT2	0.61155		SBF1	0.472243
ELP2	0.422267		ATP8B1	0.716471		KLF8	0.409843		MPZ	0.464741		B3GNT5	0.611278		ARHGAP33	0.471873
ITGA6	0.421862		GPN1	0.716273		PRND	0.409429		PCDH18	0.464366		AIFM1	0.611005		KAT7	0.471503
GJA3	0.421457		UXS1	0.716074		GNG12	0.409016		TM2D3	0.463991		SLC39A12	0.610733		ZNRF4	0.471132
METTL23	0.421053		ARNT	0.715875		ZNF763	0.408602		ABHD4	0.463616		ADSL	0.61046		HSD17B7	0.470762
RAB37	0.420648		SMARCA5	0.715677		SASH1	0.408189		SARS	0.463241		SUMO2	0.610188		RGS14	0.470392
BCAS2	0.420243		LPCAT1	0.715478		SLC9A9	0.407775		DOLPP1	0.462866		ASAP1	0.609916		TFF2	0.470022
PRPS1	0.419838		SLC5A3	0.715279		FAM171A1	0.407361		CPA2	0.462491		FBXO6	0.609643		MYBL1	0.469652
ZNF24	0.419433		WWP1	0.71508		SETD1A	0.406948		PDLIM2	0.462116		RMDN1	0.609371		F5	0.469282
INTS6	0.419028		SIX1	0.714882		TRIM60	0.406534		CIDEA	0.46174		SRGN	0.609098		RFFL	0.468912
BTD	0.418623		SSU72	0.714683		NFATC2	0.406121		MTERF3	0.461365		PRAM1	0.608826		ZDBF2	0.468542
METTL4	0.418219		EPHB4	0.714484		SALL3	0.405707		LRP10	0.46099		DEFB1	0.608554		SRPRA	0.468172
SART1	0.417814		BRPF3	0.714286		PRX	0.405294		TMEM18	0.460615		SCN1B	0.608281		TOB1	0.467802
ZSCAN26	0.417409		RAB18	0.714087		MAP7D3	0.40488		CHRNB3	0.46024		HHEX	0.608009		MAT2B	0.467432
PASK	0.417004		PDIA4	0.713888		FAM234B	0.404467		EFNB1	0.459865		NUDT16	0.607736		OR7A5	0.467061
KLHL24	0.416599		SMC5	0.71369		RIPPLY3	0.404053		DLC1	0.45949		MXD1	0.607464		SMAP2	0.466691
CTBS	0.416194		DSC3	0.713491		MED23	0.403639		FXYD6	0.459115		MAT2B	0.607192		SP140	0.466321
PLP2	0.415789		EWSR1	0.713292		SDC3	0.403226		HLX	0.45874		LILRB5	0.606919		CHFR	0.465951
PRR3	0.415385		CETN2	0.713094		DYNC1I2	0.402812		TMX2	0.458365		PDK3	0.606647		ATP2B4	0.465581
HOXC4	0.41498		ILF3	0.712895		MEGF8	0.402399		PRCD	0.457989		CSTA	0.606374		ZNF80	0.465211
GLRA3	0.414575		FAT1	0.712696		GPX3	0.401985		PENK	0.457614		SPOP	0.606102		MCF2	0.464841
CHST15	0.41417		HMGA2	0.712498		SPTBN1	0.401572		LMCD1	0.457239		SOS2	0.605829		GOLGA8G	0.464471
TM9SF4	0.413765		SLC18B1	0.712299		DIXDC1	0.401158		PPIL4	0.456864		TAF5L	0.605557		B3GAT3	0.464101
ZNF275	0.41336		NOL6	0.7121		CCDC50	0.400744		UGGT2	0.456489		EIF3A	0.605285		ZSCAN5B	0.463731
EPB42	0.412955		CASK	0.711901		RBM5	0.400331		SVEP1	0.456114		PPA2	0.605012		NOL11	0.46336
SNX2	0.412551		HPN	0.711703		DNAH1	0.399917		MUC12	0.455739		PDE8A	0.60474		CBLB	0.46299
DPH7	0.412146		POLR2C	0.711504		RAB40A	0.399504		PFKM	0.455364		MS4A6E	0.604467		POLR3GL	0.46262
ITGA4	0.411741		PSCA	0.711305		THEM5	0.39909		DGKI	0.454989		SLC16A6	0.604195		RASGRF2	0.46225
TAL2	0.411336		PEMT	0.711107		HECTD2	0.398677		EFS	0.454614		WWP2	0.603923		VAMP2	0.46188
TCEA1	0.410931		KRT6C	0.710908		MOB2	0.398263		LRP12	0.454239		PTPN1	0.60365		CREM	0.46151
FRZB	0.410526		THOC5	0.710709		STC2	0.397849		SEC61A1	0.453863		DCP2	0.603378		OR13C5	0.46114
SERTAD1	0.410121		DNAJC2	0.710511		C2CD2	0.397436		HRC	0.453488		ARL4C	0.603105		PIK3CG	0.46077
WAS	0.409717		EFNA4	0.710312		YTHDC2	0.397022		PRRT2	0.453113		SPPL2A	0.602833		ANK1	0.4604
TPTE2	0.409312		SP3	0.710113		TGM2	0.396609		C1QTNF4	0.452738		FARSA	0.602561		ATF7IP	0.46003
CBWD3	0.408907		MED1	0.709915		MPPED2	0.396195		TRO	0.452363		PPIL3	0.602288		TBC1D2B	0.45966
ARID5B	0.408502		DLG1	0.709716		LRRC4C	0.395782		FOXK1	0.451988		TAF10	0.602016		ING3	0.459289
MARCH1	0.408097		TUBB	0.709517		FGD6	0.395368		RIF1	0.451613		SNX11	0.601743		CRBN	0.458919
CYTIP	0.407692		HOXC9	0.709318		RAPGEF3	0.394955		GULP1	0.451238		TAGLN2	0.601471		JAML	0.458549
ESR2	0.407287		EPRS	0.70912		SLC44A2	0.394541		MEF2D	0.450863		PRCP	0.601199		NIPAL4	0.458179
OC90	0.406883		SPRR2D	0.708921		SYTL4	0.394127		ARL4D	0.450488		GDI2	0.600926		SYNGAP1	0.457809
P2RX2	0.406478		GCSH	0.708722		CA8	0.393714		MAP7D3	0.450113		HAGH	0.600654		GP1BB	0.457439
MORC3	0.406073		CLTC	0.708524		AKAP12	0.3933		CSRP1	0.449737		GCA	0.600381		BPIFB6	0.457069
MED12L	0.405668		POLR2I	0.708325		PRICKLE1	0.392887		NCKAP1	0.449362		UROD	0.600109		ZNF880	0.456699
OPA3	0.405263		PCGF1	0.708126		LIMA1	0.392473		SYNDIG1	0.448987		HIGD1A	0.599837		POTED	0.456329
B9D1	0.404858		AACS	0.707928		MYADM	0.39206		FILIP1	0.448612		SLC39A3	0.599564		ST6GALNAC3	0.455959
PJA1	0.404453		AUNIP	0.707729		VGLL4	0.391646		CEMIP	0.448237		NLRP9	0.599292		RECK	0.455588
TLE4	0.404049		TOMM34	0.70753		CRYGS	0.391232		SRGAP1	0.447862		VPS53	0.599019		SUPV3L1	0.455218
TIFA	0.403644		HIST2H2BE	0.707332		KCTD12	0.390819		LIX1	0.447487		CLCN4	0.598747		DUSP10	0.454848
STOML2	0.403239		GTF3C2	0.707133		TOX2	0.390405		ARSI	0.447112		SNX4	0.598475		NT5C3A	0.454478
NCOA3	0.402834		KLK12	0.706934		GIMAP8	0.389992		CRABP2	0.446737		PRMT2	0.598202		LUC7L2	0.454108
ANAPC5	0.402429		AJUBA	0.706736		PAN2	0.389578		COPZ2	0.446362		VPS18	0.59793		ANKRD11	0.453738
INTS8	0.402024		TNFSF10	0.706537		HSD17B12	0.389165		MDK	0.445986		S100A11	0.597657		SLC25A42	0.453368
OSTC	0.401619		COL4A4	0.706338		TMEM132A	0.388751		OAF	0.445611		CLEC12B	0.597385		APBB1IP	0.452998
GMIP	0.401215		ATP13A2	0.706139		TOP3B	0.388337		MAP1LC3A	0.445236		MSRB1	0.597113		MYO1G	0.452628
FBXO16	0.40081		PRPF6	0.705941		KIF3C	0.387924		JAM2	0.444861		EIF4EBP1	0.59684		KIF21B	0.452258
CALCB	0.400405		SMG5	0.705742		LMCD1	0.38751		BICC1	0.444486		ATP1B3	0.596568		CBWD3	0.451887
GEMIN7	0.4		PPP2CB	0.705543		NEIL1	0.387097		FKBP7	0.444111		CLCN6	0.596295		KHDC3L	0.451517
ARID3B	0.399595		IMMP1L	0.705345		TMTC1	0.386683		GOLGA5	0.443736		GSTM4	0.596023		ATF6B	0.451147
APOBEC3D	0.39919		ACOX2	0.705146		LRRC1	0.38627		ZBTB20	0.443361		NCKAP1L	0.59575		ZNF131	0.450777
CBX7	0.398785		TRIM29	0.704947		CDYL2	0.385856		LPP	0.442986		E2F4	0.595478		ARID4A	0.450407
ZNF729	0.398381		CHCHD2	0.704749		AFF1	0.385443		MTHFD1L	0.442611		ZYX	0.595206		SRGN	0.450037
CD320	0.397976		INTU	0.70455		PLD2	0.385029		IFITM2	0.442236		VPS11	0.594933		SEMA4D	0.449667
MYT1L	0.397571		GPAT4	0.704351		RBP7	0.384615		OLFML3	0.44186		CSGALNACT2	0.594661		NCOR1	0.449297
LUC7L3	0.397166		HOXB7	0.704153		PEX12	0.384202		CDC42BPA	0.441485		GOLGA8H	0.594388		C12orf60	0.448927
LIN37	0.396761		PTK2	0.703954		ST8SIA6	0.383788		TNFRSF12A	0.44111		SIGLEC14	0.594116		TMEM140	0.448557
ORC3	0.396356		B3GNT6	0.703755		LAP3	0.383375		COX11	0.440735		WASF2	0.593844		EPHB6	0.448187
TRMT112	0.395951		S100P	0.703557		PLEKHA1	0.382961		RAB34	0.44036		CYP2S1	0.593571		ZBTB2	0.447816
KPNA5	0.395547		GRB10	0.703358		PITPNC1	0.382548		NFKBIL1	0.439985		TM4SF19	0.593299		TIFA	0.447446
ZFAND2A	0.395142		EPHA4	0.703159		MARCKS	0.382134		TFG	0.43961		SPG21	0.593026		IDS	0.447076
COL19A1	0.394737		FDPS	0.70296		SOGA1	0.38172		APBB2	0.439235		ELMO1	0.592754		ZC3H6	0.446706
SMDT1	0.394332		TMSB10	0.702762		PAPSS2	0.381307		NCALD	0.43886		SLC39A10	0.592482		TBC1D10A	0.446336
RGPD6	0.393927		POLR3D	0.702563		CYB5RL	0.380893		POU6F1	0.438485		CAT	0.592209		MOAP1	0.445966
ASB16	0.393522		ACO1	0.702364		PTCHD3	0.38048		PPFIBP1	0.43811		TRPM2	0.591937		TKTL1	0.445596
TMUB1	0.393117		GJB6	0.702166		EHD2	0.380066		SLC30A5	0.437734		MIEF1	0.591664		PPIAL4A	0.445226
ZNF460	0.392713		CIT	0.701967		TLL1	0.379653		UCHL1	0.437359		PPM1B	0.591392		GTF2B	0.444856
MFF	0.392308		TRMT5	0.701768		HPCAL1	0.379239		ECSIT	0.436984		TPK1	0.59112		PHF19	0.444486
ZNF732	0.391903		BCAT2	0.70157		AIDA	0.378825		DOCK6	0.436609		ARHGDIB	0.590847		ZNF729	0.444115
SYF2	0.391498		PTK7	0.701371		CHD9	0.378412		MAP1LC3C	0.436234		DHRS9	0.590575		KATNB1	0.443745
KRTAP10-5	0.391093		HIST1H2BH	0.701172		MAP4	0.377998		PCGF2	0.435859		SIRPB1	0.590302		MIB2	0.443375
UBE2G1	0.390688		PRDX4	0.700974		ARL4A	0.377585		RING1	0.435484		HCST	0.59003		ZNF460	0.443005
TRIML1	0.390283		ALG8	0.700775		SLC30A3	0.377171		PHLDA3	0.435109		PDCD6IP	0.589758		ZNF382	0.442635
ZNF141	0.389879		DNAH5	0.700576		MLLT1	0.376758		NBL1	0.434734		TSPAN33	0.589485		EMB	0.442265
NMRK1	0.389474		INSR	0.700378		TM2D3	0.376344		VASN	0.434359		SAR1B	0.589213		P2RX5	0.441895
GNB1L	0.389069		ICMT	0.700179		MRPL17	0.375931		PRSS35	0.433983		PKD2L1	0.58894		SPATA3	0.441525
LRRK1	0.388664		NR2F1	0.69998		SMARCA1	0.375517		ZNF34	0.433608		SLU7	0.588668		AP1M1	0.441155
DBP	0.388259		ACIN1	0.699781		TSHZ2	0.375103		CST2	0.433233		VMA21	0.588396		CCDC12	0.440785
TIAL1	0.387854		CD55	0.699583		PGM5	0.37469		ITM2B	0.432858		CHCHD1	0.588123		PRPS1	0.440415
SHCBP1	0.387449		TCF19	0.699384		KIDINS220	0.374276		ANKH	0.432483		DPYS	0.587851		ELOVL5	0.440044
C16orf87	0.387045		FASTKD2	0.699185		EHD4	0.373863		SYNJ2	0.432108		CPLX4	0.587578		RAX2	0.439674
DBNL	0.38664		ALDH18A1	0.698987		NTAN1	0.373449		MEGF8	0.431733		ARPC5	0.587306		SH2D2A	0.439304
ARHGAP4	0.386235		B3GALT6	0.698788		SRR	0.373036		C14orf132	0.431358		MRPL57	0.587034		STAM	0.438934
HM13	0.38583		IQGAP3	0.698589		SEC22C	0.372622		NFIX	0.430983		RAD23A	0.586761		METTL18	0.438564
ACTN3	0.385425		IGF2BP3	0.698391		RASSF9	0.372208		TGFB1I1	0.430608		TUBB	0.586489		HNRNPDL	0.438194
MCTS1	0.38502		TSPAN1	0.698192		ZNF436	0.371795		MPG	0.430233		CYB5R1	0.586216		ARSK	0.437824
B3GALNT2	0.384615		WNT5B	0.697993		PLEKHG1	0.371381		FAM234A	0.429857		CD300LB	0.585944		SARAF	0.437454
ANKRD49	0.384211		CDKN2B	0.697795		ZMAT1	0.370968		TMEM132A	0.429482		IMPDH1	0.585671		RBM23	0.437084
TNN	0.383806		HOXC8	0.697596		UBR3	0.370554		OSBPL8	0.429107		CHIT1	0.585399		TAMM41	0.436714
BFSP2	0.383401		IRX3	0.697397		EPHX4	0.370141		PAPSS2	0.428732		GPAT3	0.585127		ZNF79	0.436343
GRK4	0.382996		APTX	0.697198		EMP2	0.369727		CPXM2	0.428357		DNAJA2	0.584854		SYNE2	0.435973
MATN1	0.382591		RAB35	0.697		UNC5A	0.369313		EMC4	0.427982		NUDT1	0.584582		FAM9B	0.435603
ANKRD12	0.382186		KDR	0.696801		SETBP1	0.3689		NOVA1	0.427607		MCL1	0.584309		TTC19	0.435233
GGH	0.381781		FA2H	0.696602		CCPG1	0.368486		RABEPK	0.427232		RCVRN	0.584037		TOX4	0.434863
CIRBP	0.381377		AADAT	0.696404		FDPS	0.368073		GHR	0.426857		KLHL18	0.583765		DND1	0.434493
APOA2	0.380972		IRF6	0.696205		AGAP6	0.367659		SURF4	0.426482		EIF4G3	0.583492		LIPC	0.434123
KHK	0.380567		TAF8	0.696006		ZNF559-ZNF177	0.367246		KLHL23	0.426107		TK2	0.58322		TNRC6B	0.433753
NXPE3	0.380162		EPHA2	0.695808		MAGEH1	0.366832		ARHGEF17	0.425731		CTRB1	0.582947		EPGN	0.433383
TMED8	0.379757		INTS7	0.695609		TRIB2	0.366419		CPB1	0.425356		NCOA4	0.582675		KCTD7	0.433013
DGKA	0.379352		OTX1	0.69541		NCOA1	0.366005		COX4I2	0.424981		RABGGTA	0.582403		OR2Z1	0.432642
KLHL5	0.378947		DNAJC12	0.695212		SDCBP2	0.365591		OLFM2	0.424606		PECAM1	0.58213		KCNG4	0.432272
MOXD1	0.378543		CD59	0.695013		CMTM8	0.365178		DBN1	0.424231		CEBPE	0.581858		OR7A17	0.431902
IQCB1	0.378138		ITGA3	0.694814		ZDHHC17	0.364764		PPM1L	0.423856		ARL8B	0.581585		PNISR	0.431532
HNRNPA1L2	0.377733		TBC1D7	0.694616		ANKRD50	0.364351		RPF2	0.423481		PTDSS1	0.581313		HAUS6	0.431162
RGPD2	0.377328		NOTCH3	0.694417		LRRC8C	0.363937		TCEAL5	0.423106		PABPN1	0.581041		ZNF43	0.430792
METAP1D	0.376923		PRSS3	0.694218		ARFRP1	0.363524		SUCLG2	0.422731		ADAM8	0.580768		ZC3H7A	0.430422
RGSL1	0.376518		TAF15	0.694019		REV3L	0.36311		DUSP14	0.422356		ST8SIA4	0.580496		HELQ	0.430052
LYRM1	0.376113		COG1	0.693821		MYOZ3	0.362696		HSPB3	0.42198		SAT2	0.580223		OR4D2	0.429682
CBWD2	0.375709		CENPH	0.693622		ZNF471	0.362283		BAD	0.421605		SESN2	0.579951		CMC1	0.429312
PSPC1	0.375304		PYCR1	0.693423		UBA7	0.361869		MRPL32	0.42123		TRIM72	0.579679		OR4D1	0.428942
SEMA7A	0.374899		RNF2	0.693225		IBA57	0.361456		VIT	0.420855		TCN2	0.579406		RFPL1	0.428571
CA14	0.374494		RAB10	0.693026		SV2C	0.361042		ST6GALNAC5	0.42048		HIF1A	0.579134		PHLDA1	0.428201
MTRNR2L4	0.374089		SMARCC2	0.692827		ATP10D	0.360629		CYS1	0.420105		NUP214	0.578861		CRYBA1	0.427831
UNK	0.373684		H2AFY2	0.692629		KAT2A	0.360215		TCEAL3	0.41973		PGLS	0.578589		DCAF16	0.427461
USP45	0.373279		TPSG1	0.69243		ITM2B	0.359801		FHL5	0.419355		DNM1L	0.578317		UBR1	0.427091
ZNF841	0.372874		BRF1	0.692231		ADD3	0.359388		PLXDC2	0.41898		CYFIP1	0.578044		TBCD	0.426721
UGT3A2	0.37247		ATG9A	0.692033		SLC25A29	0.358974		SCG5	0.418605		SULT1A1	0.577772		SLTM	0.426351
OTUD6A	0.372065		PSAT1	0.691834		HSF1	0.358561		SEC24D	0.41823		ADAP1	0.577499		MXD3	0.425981
TAC3	0.37166		FXR1	0.691635		SIPA1L2	0.358147		PTPN21	0.417854		SCARB1	0.577227		LENG1	0.425611
TBL2	0.371255		DUSP23	0.691437		AFAP1L1	0.357734		RGS16	0.417479		GPAT4	0.576955		APOBEC3D	0.425241
LRCH4	0.37085		FANCE	0.691238		BAZ2B	0.35732		KDM5B	0.417104		KDM6B	0.576682		PLCH2	0.42487
TLE3	0.370445		SOX4	0.691039		FAM124B	0.356907		RND3	0.416729		LTA4H	0.57641		SAE1	0.4245
ELK3	0.37004		RBM8A	0.69084		BICD1	0.356493		DDIT4	0.416354		ALG9	0.576137		SRGAP3	0.42413
NUP210	0.369636		PARP9	0.690642		STRN3	0.356079		TMED9	0.415979		FUT7	0.575865		COA1	0.42376
CCDC174	0.369231		CDA	0.690443		EVA1C	0.355666		TCEAL4	0.415604		KDM7A	0.575592		SLF1	0.42339
NFKBID	0.368826		SMG7	0.690244		ADIPOR2	0.355252		PREX2	0.415229		ABL2	0.57532		SPPL2C	0.42302
POU3F1	0.368421		MDFI	0.690046		DYNC1I1	0.354839		TDO2	0.414854		CLIC1	0.575048		ZNF18	0.42265
TRIM55	0.368016		AGO1	0.689847		CARD10	0.354425		NRBP1	0.414479		CAP1	0.574775		THOC1	0.42228
FBXO41	0.367611		IPP	0.689648		DENND6A	0.354012		FAM162B	0.414104		CYB5R2	0.574503		ATP1B4	0.42191
ZBTB32	0.367206		SIRT7	0.68945		ZDHHC14	0.353598		FIBCD1	0.413728		THBD	0.57423		KIAA0586	0.42154
CRYBB1	0.366802		VAPB	0.689251		KIAA1549	0.353184		ZBED1	0.413353		OAZ1	0.573958		ERN1	0.42117
NBPF20	0.366397		HBS1L	0.689052		STARD9	0.352771		PFN2	0.412978		ATP2B1	0.573686		CCDC88B	0.420799
GPANK1	0.365992		IQCB1	0.688854		ZNF75D	0.352357		SPEG	0.412603		THBS1	0.573413		HBS1L	0.420429
CHGB	0.365587		IRS2	0.688655		TNS2	0.351944		FAIM2	0.412228		TAF6L	0.573141		ZNF350	0.420059
MSI2	0.365182		FBXW5	0.688456		CDCP2	0.35153		MYO1C	0.411853		PLIN3	0.572868		ADD3	0.419689
MDGA1	0.364777		OAS1	0.688258		RIMKLB	0.351117		PLIN3	0.411478		PRMT6	0.572596		YEATS4	0.419319
TSPAN33	0.364372		SPTSSB	0.688059		MED12	0.350703		CKAP4	0.411103		ARHGDIA	0.572324		SERTAD1	0.418949
ZNF699	0.363968		MCPH1	0.68786		SLC25A32	0.350289		PARK7	0.410728		STX1B	0.572051		OR7A10	0.418579
ARID4A	0.363563		RNF20	0.687661		NPTXR	0.349876		GAS7	0.410353		PDE1B	0.571779		OMA1	0.418209
ZNF154	0.363158		GAMT	0.687463		CCNB3	0.349462		CLTCL1	0.409977		PPP3CB	0.571506		INTS6	0.417839
PPP1R16B	0.362753		POLR2B	0.687264		PKD1L1	0.349049		MYOZ3	0.409602		CTRB2	0.571234		CLNK	0.417469
DNAAF2	0.362348		SIX5	0.687065		RALGAPB	0.348635		NUFIP1	0.409227		DPEP2	0.570962		SUN2	0.417098
AANAT	0.361943		KIN	0.686867		FNBP1L	0.348222		PGRMC1	0.408852		STX10	0.570689		MEOX1	0.416728
FEM1A	0.361538		HAT1	0.686668		SLC30A7	0.347808		DAB1	0.408477		NMNAT1	0.570417		ZNF431	0.416358
CEP128	0.361134		FZD5	0.686469		SPTA1	0.347395		POPDC2	0.408102		PSPN	0.570144		POU3F1	0.415988
ACY3	0.360729		CTU2	0.686271		SRL	0.346981		PLS3	0.407727		ADO	0.569872		NCAM1	0.415618
MTDH	0.360324		TMEM177	0.686072		VAMP5	0.346567		KLHL25	0.407352		CEPT1	0.5696		ZNF563	0.415248
ERGIC3	0.359919		GPAT2	0.685873		BTBD17	0.346154		PGM3	0.406977		SUGT1	0.569327		NEFM	0.414878
HMBOX1	0.359514		EIF5B	0.685675		RNASE1	0.34574		MGARP	0.406602		PTPN12	0.569055		CCDC88C	0.414508
ATF7IP	0.359109		FZD8	0.685476		AIF1L	0.345327		GNPNAT1	0.406227		SEH1L	0.568782		RNF166	0.414138
SVIP	0.358704		ORC3	0.685277		SRSF4	0.344913		UNC5B	0.405851		TRAPPC1	0.56851		SFMBT1	0.413768
DHRS13	0.3583		PYGO2	0.685078		PIM3	0.3445		PHC2	0.405476		GGA2	0.568238		ARFGAP2	0.413397
ZFC3H1	0.357895		CRELD1	0.68488		KLHL4	0.344086		MRAP	0.405101		DOK2	0.567965		FAM13B	0.413027
C12orf57	0.35749		CDK5RAP2	0.684681		ABHD17C	0.343672		PHF23	0.404726		STX18	0.567693		CLIC3	0.412657
ZBTB25	0.357085		LAMTOR5	0.684482		SH2D3C	0.343259		ESD	0.404351		KCNAB1	0.56742		POTEC	0.412287
MTRNR2L10	0.35668		TJP1	0.684284		NEURL4	0.342845		SNX33	0.403976		RIN1	0.567148		TRAPPC2	0.411917
C5orf34	0.356275		SHC1	0.684085		PPP2R5B	0.342432		NFATC2	0.403601		OTUB2	0.566876		HACL1	0.411547
TGIF2	0.35587		C1QBP	0.683886		PRDM11	0.342018		RGS3	0.403226		DOCK8	0.566603		SLC38A1	0.411177
WDR87	0.355466		STRAP	0.683688		TREH	0.341605		NUCB2	0.402851		STARD8	0.566331		TPRX1	0.410807
SEMA4A	0.355061		BRD8	0.683489		KAT6A	0.341191		ARHGEF19	0.402476		INF2	0.566058		PSG6	0.410437
PIK3CG	0.354656		INPPL1	0.68329		MAB21L2	0.340778		GINM1	0.402101		ARFGAP3	0.565786		ZNF543	0.410067
CDC20B	0.354251		PPIL1	0.683092		ZNF41	0.340364		FDCSP	0.401725		TRAPPC11	0.565513		TUBA3D	0.409697
HNRNPDL	0.353846		TNFRSF10C	0.682893		MYO10	0.33995		KITLG	0.40135		PDPR	0.565241		GPS2	0.409326
LCORL	0.353441		COL17A1	0.682694		PDILT	0.339537		CD302	0.400975		CHMP5	0.564969		CMTM3	0.408956
PPP1R10	0.353036		ZNF750	0.682496		RASIP1	0.339123		HIST1H1A	0.4006		MAGT1	0.564696		ZNF669	0.408586
MANEA	0.352632		DDX11	0.682297		TMEM47	0.33871		QPRT	0.400225		OSTM1	0.564424		METTL4	0.408216
FGFR1OP2	0.352227		GJB3	0.682098		KALRN	0.338296		EVA1B	0.39985		RASGRP2	0.564151		GLYCTK	0.407846
SEC24A	0.351822		TARS	0.681899		CASZ1	0.337883		TMEM130	0.399475		CYP1B1	0.563879		ZNF611	0.407476
TMEM140	0.351417		CNFN	0.681701		CYB5D2	0.337469		FAM110B	0.3991		DNAJC5B	0.563607		GIMAP2	0.407106
NOMO3	0.351012		FUT3	0.681502		ZMIZ1	0.337055		TSHZ2	0.398725		COMMD1	0.563334		GRIK4	0.406736
FAM13B	0.350607		MTA1	0.681303		CCDC3	0.336642		AKT1S1	0.39835		SERPINB1	0.563062		COX6A2	0.406366
BHLHA15	0.350202		GTPBP4	0.681105		SHROOM2	0.336228		CALB2	0.397974		DYNC1I2	0.562789		DIS3L2	0.405996
MAP2K6	0.349798		FAAP20	0.680906		RASL10A	0.335815		IMPG1	0.397599		FAR1	0.562517		ZFC3H1	0.405625
CARNS1	0.349393		TRAF3IP1	0.680707		NSMCE4A	0.335401		METAP1D	0.397224		TAF12	0.562245		TBX20	0.405255
ZNF791	0.348988		CD24	0.680509		MATN2	0.334988		MORF4L2	0.396849		TRMT6	0.561972		MAGEH1	0.404885
ASTN2	0.348583		PHIP	0.68031		RNF144A	0.334574		QTRT1	0.396474		PADI6	0.5617		MBD3L3	0.404515
FNBP1	0.348178		TAF6	0.680111		FAM114A2	0.33416		RABAC1	0.396099		QDPR	0.561427		ZNF578	0.404145
TDRD15	0.347773		PTBP2	0.679913		RALGAPA2	0.333747		EMC7	0.395724		TRIM33	0.561155		FCRL6	0.403775
GTF3A	0.347368		SPRR3	0.679714		CTSF	0.333333		LCN1	0.395349		APOOL	0.560883		PIWIL1	0.403405
OGFOD3	0.346964		GPAA1	0.679515		SCHIP1	0.33292		A4GALT	0.394974		SLC25A35	0.56061		KLHL34	0.403035
FKBP2	0.346559		SQLE	0.679317		NKTR	0.332506		TCEAL8	0.394599		GTF2A2	0.560338		MLLT6	0.402665
LBH	0.346154		KLHL22	0.679118		DEFA6	0.332093		NAALAD2	0.394224		CLTA	0.560065		CCNDBP1	0.402295
MFAP3	0.345749		CELSR3	0.678919		ARHGAP23	0.331679		NFATC4	0.393848		PYGL	0.559793		CPLX4	0.401925
ARL14EP	0.345344		MRM1	0.67872		SRGAP2B	0.331266		GNL3	0.393473		SLC39A11	0.559521		ANKRD36B	0.401554
MFSD8	0.344939		GPR39	0.678522		EXOC6	0.330852		MLANA	0.393098		EGR2	0.559248		CCDC130	0.401184
TBC1D22A	0.344534		TRIM31	0.678323		NUP85	0.330438		SLC35F5	0.392723		PTPN9	0.558976		AAK1	0.400814
TXNL1	0.34413		CD46	0.678124		ZNF660	0.330025		SEC23A	0.392348		AP1S2	0.558703		ALKBH8	0.400444
RABEP1	0.343725		LONP1	0.677926		SMARCD1	0.329611		SPATA7	0.391973		TEP1	0.558431		ITM2A	0.400074
XKR6	0.34332		ZFP57	0.677727		ELFN1	0.329198		ZMAT3	0.391598		KCNJ1	0.558159		AOAH	0.399704
FKBP11	0.342915		STUB1	0.677528		NCOA5	0.328784		SUCLA2	0.391223		MEPCE	0.557886		ZBTB24	0.399334
PNISR	0.34251		PIGP	0.67733		USP13	0.328371		FKBP1B	0.390848		USP12	0.557614		ATXN7L2	0.398964
TUBGCP6	0.342105		OTUB1	0.677131		ZNF407	0.327957		CMTM3	0.390473		KLHL2	0.557341		LRRC8C	0.398594
ZCCHC10	0.3417		EGLN1	0.676932		ARHGAP27	0.327543		RAB32	0.390098		UNC80	0.557069		ZMYM2	0.398224
THAP5	0.341296		CSTF2	0.676734		SCML1	0.32713		TCEAL7	0.389722		APOC4	0.556797		RASA3	0.397853
EHD3	0.340891		MED15	0.676535		PPP5C	0.326716		LDOC1	0.389347		ETS2	0.556524		PREX1	0.397483
CLEC17A	0.340486		TEAD1	0.676336		TCEAL4	0.326303		PLPPR2	0.388972		NRBF2	0.556252		LSM14A	0.397113
HDDC3	0.340081		DGCR2	0.676137		PREX2	0.325889		TUBB2A	0.388597		UCHL3	0.555979		OR10H4	0.396743
PDE7A	0.339676		HSPB9	0.675939		SV2B	0.325476		STX8	0.388222		ADIPOR1	0.555707		RSBN1	0.396373
TNRC6B	0.339271		IDI1	0.67574		CPNE2	0.325062		CRY2	0.387847		PSME4	0.555434		NUP210	0.396003
BORCS8-MEF2B	0.338866		ING5	0.675541		ZFYVE9	0.324648		FKBP9	0.387472		DCTN6	0.555162		ZNF138	0.395633
LRRD1	0.338462		ARX	0.675343		HPCAL4	0.324235		GLT8D1	0.387097		SMAP2	0.55489		KPNA5	0.395263
TMEM147	0.338057		WNT7B	0.675144		KIF26A	0.323821		KANK2	0.386722		GLYR1	0.554617		CACNG7	0.394893
PHF19	0.337652		IFITM3	0.674945		GNG7	0.323408		NUDT11	0.386347		HDAC9	0.554345		PYHIN1	0.394523
AIDA	0.337247		WDR4	0.674747		TEP1	0.322994		INPP1	0.385971		CLCN5	0.554072		TSPAN14	0.394152
SLC38A8	0.336842		XPNPEP3	0.674548		RTN4	0.322581		RASA3	0.385596		KYNU	0.5538		MBD3L5	0.393782
INSIG2	0.336437		PLPP2	0.674349		MAP1B	0.322167		VGLL4	0.385221		ATP2C1	0.553528		SYTL1	0.393412
ZNF430	0.336032		TAF12	0.674151		LDLRAD2	0.321754		RDH14	0.384846		BACH1	0.553255		MYT1L	0.393042
FADS3	0.335628		SLC4A2	0.673952		BAIAP2	0.32134		ARHGAP20	0.384471		DUSP3	0.552983		RSPH1	0.392672
TNFAIP8	0.335223		MPP5	0.673753		CYB5B	0.320926		HIC1	0.384096		ELL	0.55271		PIK3IP1	0.392302
CCDC57	0.334818		PRSS22	0.673555		CLIC4	0.320513		SEC31A	0.383721		NUP62	0.552438		PHAX	0.391932
TYW1B	0.334413		SHOX2	0.673356		ZNF578	0.320099		CTU2	0.383346		E2F3	0.552166		RASAL3	0.391562
SCAMP2	0.334008		SP5	0.673157		FOXJ3	0.319686		GNAL	0.382971		SNX14	0.551893		EPB42	0.391192
ZNF397	0.333603		RCC1	0.672958		POMP	0.319272		KHDRBS3	0.382596		MUC17	0.551621		PGA3	0.390822
TXNDC15	0.333198		SNW1	0.67276		MAP3K6	0.318859		UBAC2	0.382221		SLC12A5	0.551348		CBSL	0.390452
NEMF	0.332794		SMARCC1	0.672561		SMAGP	0.318445		DDX49	0.381845		LIG4	0.551076		ZNF26	0.390081
COMMD6	0.332389		MNAT1	0.672362		CCDC85A	0.318031		PCSK5	0.38147		TNFSF12	0.550804		SOAT2	0.389711
TIAM2	0.331984		UBE2J2	0.672164		LGI2	0.317618		LDB2	0.381095		RRAGD	0.550531		GALNT10	0.389341
SNX5	0.331579		SLC35F2	0.671965		AGAP5	0.317204		PAPLN	0.38072		AP3B1	0.550259		GNPDA2	0.388971
LCTL	0.331174		THOC2	0.671766		POU6F1	0.316791		VAV2	0.380345		GGA3	0.549986		KRT73	0.388601
SMAP2	0.330769		PIGU	0.671568		FGD5	0.316377		BNC2	0.37997		PIP5K1C	0.549714		ATP8B2	0.388231
TAF1D	0.330364		FTSJ3	0.671369		FXYD6	0.315964		EIF5AL1	0.379595		TSPAN31	0.549442		GADL1	0.387861
AUP1	0.32996		RPRD1A	0.67117		TMEM173	0.31555		DOK5	0.37922		HNMT	0.549169		PSD2	0.387491
TREML2	0.329555		CCDC150	0.670972		MFSD14A	0.315136		PIGT	0.378845		SERPINA10	0.548897		STAMBPL1	0.387121
SPDYE5	0.32915		CDKN1C	0.670773		NXF3	0.314723		TMEM26	0.37847		COPS3	0.548624		PPP1R10	0.386751
POLM	0.328745		KIFC3	0.670574		RERE	0.314309		ARHGEF12	0.378095		CSNK1A1	0.548352		LAX1	0.38638
TTC24	0.32834		COG2	0.670376		SORBS2	0.313896		KCNMB2	0.377719		MTHFD1L	0.54808		SOX14	0.38601
RSRC2	0.327935		SEC61G	0.670177		RAB3C	0.313482		AKR7A2	0.377344		ADGRE3	0.547807		KRBOX4	0.38564
ZNF519	0.32753		DNAJC9	0.669978		CYTH3	0.313069		SNX9	0.376969		FERMT3	0.547535		UGP2	0.38527
WDR74	0.327126		TJP3	0.669779		AGAP4	0.312655		LGI4	0.376594		APIP	0.547262		AKTIP	0.3849
GPR89B	0.326721		FUT2	0.669581		NAV3	0.312242		ROBO3	0.376219		LYPLA1	0.54699		OR7G1	0.38453
KCNMB3	0.326316		EIF3B	0.669382		REEP3	0.311828		NCAM2	0.375844		ENOSF1	0.546718		OR7G3	0.38416
PLAC8	0.325911		SLC25A37	0.669183		PTCD2	0.311414		PDZD11	0.375469		ARL8A	0.546445		NT5C1A	0.38379
KLHL14	0.325506		L3HYPDH	0.668985		PCMTD2	0.311001		ADD3	0.375094		TPRKB	0.546173		SLC25A38	0.38342
EAF2	0.325101		MTMR3	0.668786		PGS1	0.310587		PYGO1	0.374719		CDC37	0.5459		POLM	0.38305
IFI27L1	0.324696		AARS	0.668587		PCGF3	0.310174		MYADM	0.374344		FUT4	0.545628		ZIM3	0.382679
DEDD2	0.324291		H2AFJ	0.668389		EMID1	0.30976		SEC22A	0.373968		DDX21	0.545355		KHDC1	0.382309
NPIPB6	0.323887		WDHD1	0.66819		PISD	0.309347		CALU	0.373593		INHBA	0.545083		SP4	0.381939
LCN8	0.323482		HS2ST1	0.667991		ANGPTL1	0.308933		SMG6	0.373218		CHMP3	0.544811		ILKAP	0.381569
BORCS6	0.323077		PIGT	0.667793		FOLH1	0.308519		FBXL3	0.372843		CREB5	0.544538		FAM9C	0.381199
PRPSAP2	0.322672		XYLT2	0.667594		CRIM1	0.308106		COPS2	0.372468		CD5L	0.544266		OTUD7A	0.380829
DENND3	0.322267		DNAJC10	0.667395		SBF2	0.307692		JAM3	0.372093		GNB2	0.543993		LRFN1	0.380459
ACTL10	0.321862		MFAP1	0.667197		CTNNAL1	0.307279		RIOK2	0.371718		COMMD10	0.543721		ZNF773	0.380089
ZNF669	0.321457		DDX52	0.666998		TXNDC16	0.306865		TEX29	0.371343		NRP1	0.543449		EML4	0.379719
TPST2	0.321053		NUP35	0.666799		LY6G6F	0.306452		NFYB	0.370968		MMP19	0.543176		GOLGA8Q	0.379349
TMEM205	0.320648		FOXI1	0.6666		SMYD4	0.306038		NAV3	0.370593		PPP2CA	0.542904		SFSWAP	0.378979
REXO4	0.320243		CERS2	0.666402		NPDC1	0.305624		FXYD1	0.370218		TRAPPC8	0.542631		GNG2	0.378608
HINFP	0.319838		SON	0.666203		ADGRL2	0.305211		GPHA2	0.369842		ABHD6	0.542359		ZNF493	0.378238
FAM3A	0.319433		RHCG	0.666004		TNMD	0.304797		YIPF5	0.369467		ESD	0.542087		LIM2	0.377868
PIK3IP1	0.319028		DCLRE1C	0.665806		NCALD	0.304384		SERINC3	0.369092		ARHGAP6	0.541814		CSTF2T	0.377498
SULF2	0.318623		TOMM20	0.665607		CHIC2	0.30397		RSPRY1	0.368717		SMAD7	0.541542		EVL	0.377128
BICD1	0.318219		POLR2L	0.665408		LRRC3B	0.303557		CPQ	0.368342		CYB5R4	0.541269		ATXN7L1	0.376758
ANKRD13A	0.317814		NINL	0.66521		RFX3	0.303143		ATP8B2	0.367967		USP6	0.540997		PLPP6	0.376388
CHST2	0.317409		PPIG	0.665011		SH3BP5	0.30273		MYO1B	0.367592		AGPAT4	0.540725		GTF3A	0.376018
ADGRB1	0.317004		ANAPC11	0.664812		KCNIP1	0.302316		LRRC41	0.367217		HBEGF	0.540452		UNC13D	0.375648
TMEM208	0.316599		HNF1B	0.664614		NPTX2	0.301902		REXO2	0.366842		CNDP2	0.54018		NOP58	0.375278
CENPT	0.316194		BAG6	0.664415		BEX5	0.301489		SHPRH	0.366467		RCAN1	0.539907		AGAP2	0.374907
CHID1	0.315789		BCL2L13	0.664216		PPM1F	0.301075		PCBP4	0.366092		ELL2	0.539635		RAB37	0.374537
SGSM3	0.315385		CYP2J2	0.664017		TCEAL2	0.300662		WASF3	0.365716		OTOA	0.539363		KLF6	0.374167
EHD1	0.31498		RNF7	0.663819		KIAA0355	0.300248		GARS	0.365341		DNAJC13	0.53909		RAP1B	0.373797
UFL1	0.314575		MGA	0.66362		LMBR1	0.299835		TMEM132B	0.364966		GMFG	0.538818		SHISA5	0.373427
RBMXL2	0.31417		KIF5B	0.663421		ASRGL1	0.299421		TMEM132C	0.364591		TRAPPC5	0.538545		PBX4	0.373057
DNASE1L2	0.313765		TUBB3	0.663223		NMNAT2	0.299007		RNF152	0.364216		GALK1	0.538273		MED7	0.372687
PGBD4	0.31336		WFDC2	0.663024		OAF	0.298594		HES4	0.363841		VPS36	0.538001		PDLIM2	0.372317
PCIF1	0.312955		YRDC	0.662825		GFOD1	0.29818		FADS2	0.363466		BLVRA	0.537728		FGF23	0.371947
CLDN2	0.312551		FBXO2	0.662627		PELO	0.297767		LIMA1	0.363091		SLC1A2	0.537456		PHF12	0.371577
ZAR1L	0.312146		ITGAV	0.662428		DLGAP2	0.297353		CLSTN2	0.362716		WNT5A	0.537183		ITM2C	0.371207
FBXO39	0.311741		PSRC1	0.662229		CAPN11	0.29694		C1RL	0.362341		FBXL17	0.536911		MKRN2	0.370836
ZNF79	0.311336		MAGEA6	0.662031		RNF125	0.296526		ASXL3	0.361965		SLC9A1	0.536639		FTCD	0.370466
UMAD1	0.310931		PUM2	0.661832		PDPR	0.296112		MLH3	0.36159		DBI	0.536366		CAND1	0.370096
ZNF821	0.310526		GCAT	0.661633		ZNF781	0.295699		WDR25	0.361215		NAGA	0.536094		GDF1	0.369726
SUB1	0.310121		DAZAP1	0.661435		ARL2BP	0.295285		BRMS1L	0.36084		ATG16L2	0.535821		ZNF430	0.369356
INSC	0.309717		NPRL3	0.661236		CCDC36	0.294872		VGLL3	0.360465		STARD3NL	0.535549		CHRNA6	0.368986
DNAAF1	0.309312		SLC4A11	0.661037		ZNF541	0.294458		RCN1	0.36009		RNASE3	0.535276		PRPS1L1	0.368616
STK17B	0.308907		EXT1	0.660838		NDRG4	0.294045		SCML1	0.359715		ARF3	0.535004		NINJ2	0.368246
KRTAP7-1	0.308502		DDX51	0.66064		ROBO3	0.293631		ARHGEF10	0.35934		CCPG1	0.534732		LYRM7	0.367876
ZNF827	0.308097		GRIN1	0.660441		ERVFRD-1	0.293218		TM2D1	0.358965		MRPS36	0.534459		HEXIM1	0.367506
SOWAHD	0.307692		ERP29	0.660242		CEP68	0.292804		CNTNAP1	0.35859		POR	0.534187		FGFR1OP2	0.367135
TRPT1	0.307287		DPPA2	0.660044		KIF25	0.29239		RBFOX2	0.358215		PTPRO	0.533914		IKZF5	0.366765
SH2D3C	0.306883		IFITM1	0.659845		UACA	0.291977		CCDC3	0.357839		TMBIM4	0.533642		ITPRIPL1	0.366395
OSGEP	0.306478		NQO2	0.659646		CNTN2	0.291563		TM2D2	0.357464		ING2	0.53337		PWWP2A	0.366025
NHLRC3	0.306073		RB1CC1	0.659448		TM4SF1	0.29115		BRINP3	0.357089		CELA2B	0.533097		ADIG	0.365655
HMCES	0.305668		CBX4	0.659249		IRF2BP2	0.290736		PGM5	0.356714		GLRX	0.532825		L3MBTL2	0.365285
MZT1	0.305263		PPL	0.65905		PREX1	0.290323		ASIC2	0.356339		CHCHD6	0.532552		RAB28	0.364915
BEX2	0.304858		TRIM16	0.658852		JMJD1C	0.289909		PDGFRL	0.355964		GALNT12	0.53228		MPZ	0.364545
ZBTB2	0.304453		DMKN	0.658653		SEMA6C	0.289495		PIGK	0.355589		CEACAM3	0.532008		FRYL	0.364175
LCN15	0.304049		RAB17	0.658454		BSN	0.289082		TMEM87A	0.355214		KMO	0.531735		CMTM7	0.363805
CREBZF	0.303644		TGFB2	0.658256		AFMID	0.288668		CTTNBP2	0.354839		OSCAR	0.531463		GLRA1	0.363434
CCDC168	0.303239		CKAP5	0.658057		HHIPL1	0.288255		RBBP7	0.354464		AMFR	0.53119		MATK	0.363064
PLAG1	0.302834		PLCB1	0.657858		ABLIM1	0.287841		MECR	0.354089		FMNL1	0.530918		FCMR	0.362694
ASB8	0.302429		PEX11B	0.657659		CMIP	0.287428		AASS	0.353713		DHRSX	0.530646		NPIPA7	0.362324
PIGK	0.302024		GALNT7	0.657461		PLPPR2	0.287014		SEMA4C	0.353338		NCSTN	0.530373		TNIP2	0.361954
KTI12	0.301619		RAB13	0.657262		TMEM255B	0.2866		MYO1D	0.352963		TRAPPC2L	0.530101		GTSF1L	0.361584
ERO1B	0.301215		DGKB	0.657063		CNTNAP1	0.286187		EMID1	0.352588		NUBP1	0.529828		SNX20	0.361214
LRCH1	0.30081		SNRPB2	0.656865		FNIP2	0.285773		XIRP1	0.352213		NQO2	0.529556		WFDC8	0.360844
SESN3	0.300405		NUDT1	0.656666		TRIP10	0.28536		CCBE1	0.351838		CHRNA3	0.529284		ZNF699	0.360474
POP5	0.3		PTN	0.656467		TBC1D13	0.284946		NPAS4	0.351463		DYNC1LI1	0.529011		EDRF1	0.360104
EIF3CL	0.299595		TMEM125	0.656269		SPTBN5	0.284533		PLSCR4	0.351088		CDK14	0.528739		KCNAB3	0.359734
TMEM182	0.29919		NTS	0.65607		DENND4A	0.284119		LGI2	0.350713		SKI	0.528466		SLC9B1	0.359363
EPC1	0.298785		LOX	0.655871		PPP2R5A	0.283706		UGDH	0.350338		SAMM50	0.528194		TYW5	0.358993
KDELR2	0.298381		GPT2	0.655673		CCDC68	0.283292		ADGRB2	0.349962		PTPRJ	0.527922		GABPB1	0.358623
AP1G2	0.297976		SPAG16	0.655474		NOVA2	0.282878		ZFHX4	0.349587		ALCAM	0.527649		GLDC	0.358253
SUGP1	0.297571		FBF1	0.655275		CTTNBP2NL	0.282465		HARS	0.349212		SAP18	0.527377		JADE2	0.357883
PIGL	0.297166		TRAP1	0.655076		HIP1	0.282051		CYTH3	0.348837		RNASE1	0.527104		RAB29	0.357513
KREMEN2	0.296761		SPDEF	0.654878		DPP8	0.281638		ZNF7	0.348462		SPAST	0.526832		INHBC	0.357143
EMB	0.296356		NCL	0.654679		MYO7B	0.281224		IGFL2	0.348087		TMX1	0.52656		VCPKMT	0.356773
EDRF1	0.295951		UNC119	0.65448		S100A3	0.280811		SYDE1	0.347712		CPVL	0.526287		LGALS16	0.356403
FAM216A	0.295547		HIST2H2AC	0.654282		ATG2B	0.280397		CIC	0.347337		LYL1	0.526015		ZNF324	0.356033
MTRNR2L6	0.295142		HNRNPR	0.654083		TBC1D15	0.279983		PCDH15	0.346962		AOC2	0.525742		ANKHD1	0.355662
OR2AE1	0.294737		SMARCE1	0.653884		BTBD10	0.27957		RTN2	0.346587		ORMDL2	0.52547		IP6K2	0.355292
CLDN14	0.294332		USP34	0.653686		ZNF347	0.279156		HSPA12A	0.346212		RRAGC	0.525197		CCDC69	0.354922
EIF2B4	0.293927		ASAH2B	0.653487		DPF2	0.278743		PCYOX1	0.345836		PRSS21	0.524925		TRMT2B	0.354552
NUDT22	0.293522		MTHFD2L	0.653288		PLSCR4	0.278329		SNED1	0.345461		RENBP	0.524653		WFDC11	0.354182
YIPF1	0.293117		CBX8	0.65309		ANKRD40	0.277916		ZNF521	0.345086		PIGF	0.52438		DPPA5	0.353812
ABHD14A	0.292713		TDP2	0.652891		HID1	0.277502		PPP2R1A	0.344711		ALG5	0.524108		SLFN13	0.353442
WDFY4	0.292308		TRIM15	0.652692		PPFIBP1	0.277089		FNTB	0.344336		AHCYL1	0.523835		MFSD10	0.353072
RIC3	0.291903		B3GNT4	0.652494		LYNX1	0.276675		PPP1R14A	0.343961		NFIL3	0.523563		GNG8	0.352702
TCF25	0.291498		DAG1	0.652295		CLEC1A	0.276261		TECRL	0.343586		CLTB	0.523291		NKX2-4	0.352332
RBM26	0.291093		PRKAG1	0.652096		CDC42EP2	0.275848		TRNT1	0.343211		USP32	0.523018		ZNF792	0.351962
RASGRF1	0.290688		NNMT	0.651897		PROB1	0.275434		CRIM1	0.342836		GNGT2	0.522746		ARIH2	0.351591
CHPF	0.290283		MTMR7	0.651699		TBKBP1	0.275021		ASPA	0.342461		CYP27B1	0.522473		EXOG	0.351221
SEZ6	0.289879		SLC16A4	0.6515		CYTL1	0.274607		P3H4	0.342086		OLIG2	0.522201		RFPL3	0.350851
FBXO48	0.289474		SNRPC	0.651301		SSH1	0.274194		PRAF2	0.34171		UROS	0.521929		FNDC9	0.350481
JADE3	0.289069		LIPH	0.651103		RNF115	0.27378		CCDC36	0.341335		EREG	0.521656		NUDT10	0.350111
SDC1	0.288664		RRP9	0.650904		SERF1B	0.273366		MRVI1	0.34096		ENPP6	0.521384		IDI1	0.349741
MIS12	0.288259		SATB2	0.650705		LRRC70	0.272953		DST	0.340585		SERPINB8	0.521111		FAM131B	0.349371
NSMCE3	0.287854		USP22	0.650507		POLN	0.272539		STX5	0.34021		NUMB	0.520839		NPAT	0.349001
ZNF226	0.287449		POLR2H	0.650308		PKHD1L1	0.272126		PMPCA	0.339835		SLAMF7	0.520567		PNMA3	0.348631
MIOX	0.287045		PLA2G12A	0.650109		SYNE3	0.271712		UNC5C	0.33946		MTMR10	0.520294		STRIP1	0.348261
FAM3C	0.28664		ARL1	0.649911		FJX1	0.271299		CD99L2	0.339085		PLBD1	0.520022		PPP6R1	0.34789
TMEM243	0.286235		PSME3	0.649712		FAM167B	0.270885		TMEM185A	0.33871		IPMK	0.519749		KIZ	0.34752
CEP295	0.28583		GORASP2	0.649513		ARMC5	0.270471		VMP1	0.338335		FKBP8	0.519477		SPDYE5	0.34715
PRCD	0.285425		NT5C3B	0.649315		RBM6	0.270058		DMWD	0.337959		RNF185	0.519205		FUBP1	0.34678
UBTF	0.28502		SLC25A29	0.649116		FAM43A	0.269644		EFNB3	0.337584		NIPA2	0.518932		SDHAF2	0.34641
UBA7	0.284615		LGR4	0.648917		LEPROT	0.269231		RASSF8	0.337209		DNASE1L1	0.51866		ELMO1	0.34604
ZNF208	0.284211		CHD1L	0.648718		SRGAP2C	0.268817		DTX3	0.336834		RAP2C	0.518387		NXNL1	0.34567
TCL1B	0.283806		HCFC1	0.64852		RNF165	0.268404		NAF1	0.336459		DIAPH1	0.518115		PXT1	0.3453
ANKRD46	0.283401		PTGES2	0.648321		TMEM140	0.26799		SGIP1	0.336084		ZNF646	0.517843		AMIGO1	0.34493
PNPLA8	0.282996		MESP1	0.648122		IQCK	0.267577		PTP4A3	0.335709		AMDHD2	0.51757		TMEM200A	0.34456
NKX6-3	0.282591		RAB26	0.647924		MACF1	0.267163		PLXDC1	0.335334		SDC3	0.517298		HELZ2	0.344189
L3MBTL3	0.282186		HSD11B1L	0.647725		FAM13C	0.266749		PLPP7	0.334959		ACBD5	0.517025		PYGM	0.343819
RABAC1	0.281781		POMGNT1	0.647526		NOMO1	0.266336		STAR	0.334584		PRSS33	0.516753		VPS16	0.343449
PM20D1	0.281377		WDR3	0.647328		FRMD4B	0.265922		PHLDB2	0.334209		DERA	0.516481		ABHD14B	0.343079
RGS7	0.280972		CA9	0.647129		NOCT	0.265509		STMN4	0.333833		PPM1L	0.516208		FBXO44	0.342709
SAFB2	0.280567		MYO6	0.64693		EML3	0.265095		PEAK1	0.333458		KLF11	0.515936		PHF20	0.342339
CDK5R1	0.280162		EPHB2	0.646732		SHB	0.264682		CTSF	0.333083		FBXO38	0.515663		TUBGCP4	0.341969
MTRNR2L3	0.279757		NOX5	0.646533		RGS7BP	0.264268		C16orf58	0.332708		SEC61G	0.515391		GALNT4	0.341599
ANAPC16	0.279352		TGFA	0.646334		TACC1	0.263854		MPRIP	0.332333		AGTRAP	0.515118		ZNF644	0.341229
TMEM214	0.278947		USP46	0.646136		TMEM184B	0.263441		GOLIM4	0.331958		SLC25A53	0.514846		ZNF786	0.340859
SPINK1	0.278543		SLC37A3	0.645937		DNAJB14	0.263027		BEND5	0.331583		MTRF1	0.514574		GLMN	0.340489
GIT2	0.278138		HOXC10	0.645738		TTC14	0.262614		HIF3A	0.331208		TFDP1	0.514301		TGM4	0.340118
CALHM1	0.277733		TMEM45B	0.645539		N4BP2L2	0.2622		FRMD3	0.330833		MPV17L2	0.514029		FBXO3	0.339748
PAIP2B	0.277328		PDIA5	0.645341		CPNE8	0.261787		GYG1	0.330458		EEF2K	0.513756		POTEJ	0.339378
EFCAB13	0.276923		ANAPC5	0.645142		ANKS1A	0.261373		PMEPA1	0.330083		RAPGEF1	0.513484		ZSWIM3	0.339008
ZNF138	0.276518		DDT	0.644943		SLC35E4	0.260959		RCAN2	0.329707		GTF2F2	0.513212		FMNL1	0.338638
RSRP1	0.276113		EXOSC3	0.644745		FAM162B	0.260546		CBLB	0.329332		KLF2	0.512939		POLR2J2	0.338268
CHERP	0.275709		ERH	0.644546		SLC35G2	0.260132		SH3PXD2A	0.328957		CTNS	0.512667		PPP1R16B	0.337898
NCAPH2	0.275304		AQP3	0.644347		NKAPL	0.259719		ZNF408	0.328582		C18orf21	0.512394		RNF167	0.337528
ARFGAP2	0.274899		COG7	0.644149		INSIG1	0.259305		HEBP1	0.328207		SNX8	0.512122		TIMD4	0.337158
ARHGDIG	0.274494		DPY30	0.64395		ZNF160	0.258892		UNC50	0.327832		FAR2	0.51185		GLIPR1	0.336788
NUCB2	0.274089		PRRC2A	0.643751		ZNF302	0.258478		CDK14	0.327457		CHKA	0.511577		CNTRL	0.336417
SCFD1	0.273684		PTPN3	0.643553		PALMD	0.258065		DCBLD2	0.327082		AP2A2	0.511305		ABI3	0.336047
CLASRP	0.273279		DAD1	0.643354		ANO2	0.257651		GNG12	0.326707		CELA2A	0.511032		EBLN2	0.335677
CBWD5	0.272874		SLC30A6	0.643155		C5orf24	0.257237		KLHL4	0.326332		LACC1	0.51076		LIME1	0.335307
SNX22	0.27247		RTN4R	0.642956		PLCXD3	0.256824		DOK6	0.325956		PLEC	0.510488		LYST	0.334937
PHOX2B	0.272065		CEP72	0.642758		TRIML2	0.25641		MAP4K4	0.325581		SNX30	0.510215		CPNE7	0.334567
USPL1	0.27166		SLC22A23	0.642559		ABHD6	0.255997		CFL2	0.325206		ETHE1	0.509943		CGB5	0.334197
GALK2	0.271255		CSGALNACT1	0.64236		DPRX	0.255583		NDUFA4L2	0.324831		GAK	0.50967		VPS33A	0.333827
THEMIS2	0.27085		CMAS	0.642162		CCDC85C	0.25517		MAP1A	0.324456		ADGRE2	0.509398		PASK	0.333457
SPINK4	0.270445		INTS1	0.641963		SNED1	0.254756		FAM155A	0.324081		DNAJC3	0.509126		ZBTB25	0.333087
TMEM19	0.27004		DDR1	0.641764		RAB11FIP5	0.254342		ENOX1	0.323706		COL22A1	0.508853		PRR5	0.332717
ING5	0.269636		PLCH1	0.641566		SHISA5	0.253929		HDLBP	0.323331		MAP1LC3B2	0.508581		IGFL2	0.332346
FASTK	0.269231		WDR24	0.641367		SPRED3	0.253515		CNPY4	0.322956		TBC1D1	0.508308		ANKRD28	0.331976
GCSAM	0.268826		CYP4F11	0.641168		MTRF1L	0.253102		PLEKHA5	0.322581		RBMX2	0.508036		B3GAT2	0.331606
PABPN1L	0.268421		ETFB	0.64097		ZNF548	0.252688		TCEAL6	0.322206		VAV3	0.507764		LINGO2	0.331236
TLX2	0.268016		TBX18	0.640771		RASA4	0.252275		ATP6AP2	0.32183		SETD7	0.507491		MFSD14A	0.330866
HAX1	0.267611		GGH	0.640572		DOK4	0.251861		DAAM2	0.321455		ABHD16A	0.507219		CHST10	0.330496
ASPHD2	0.267206		GDF15	0.640374		ZNF385D	0.251447		TRAM1L1	0.32108		C15orf48	0.506946		ZNF169	0.330126
TCTN3	0.266802		TNNI3	0.640175		ZNF366	0.251034		LURAP1	0.320705		SETX	0.506674		AKAP10	0.329756
CUTA	0.266397		CSNK2A1	0.639976		PLS3	0.25062		ANO6	0.32033		MUC12	0.506402		ZNF830	0.329386
PPAN	0.265992		AKR7A2	0.639777		TP53I11	0.250207		ARHGEF7	0.319955		ARHGEF11	0.506129		ZNF160	0.329016
LMOD3	0.265587		STX1A	0.639579		LRRN4CL	0.249793		GAGE10	0.31958		MMP25	0.505857		THRAP3	0.328645
GUCY2C	0.265182		PPA1	0.63938		MN1	0.24938		WDR86	0.319205		RETN	0.505584		ZNF410	0.328275
TMUB2	0.264777		SRI	0.639181		GIPC2	0.248966		KDELR2	0.31883		WDR37	0.505312		PARP8	0.327905
CDCA7L	0.264372		VKORC1	0.638983		WWC2	0.248553		MAP4	0.318455		MICU1	0.505039		MED17	0.327535
UBL7	0.263968		MDN1	0.638784		EBLN2	0.248139		RGMA	0.31808		CMTM6	0.504767		NPRL2	0.327165
LEAP2	0.263563		RIOK1	0.638585		GGN	0.247725		KCNIP3	0.317704		TGFBI	0.504495		L3MBTL3	0.326795
SYT5	0.263158		VEGFA	0.638387		SCGB1D2	0.247312		STXBP4	0.317329		NR4A3	0.504222		TGFBR3	0.326425
STAMBPL1	0.262753		TOMM5	0.638188		PFKM	0.246898		CCDC71	0.316954		AFF1	0.50395		VN1R2	0.326055
SPACA3	0.262348		CELSR1	0.637989		GORASP1	0.246485		NXPH3	0.316579		UAP1L1	0.503677		ARSG	0.325685
FAM173A	0.261943		HOXA4	0.637791		NUP35	0.246071		TMEM47	0.316204		CELA1	0.503405		KLHL36	0.325315
SAAL1	0.261538		BAG1	0.637592		PIGG	0.245658		KRTAP1-5	0.315829		PITPNA	0.503133		METTL8	0.324944
SERTAD2	0.261134		DHX16	0.637393		ANKRD20A1	0.245244		DYRK3	0.315454		MOB1A	0.50286		HNRNPA1L2	0.324574
ZNF550	0.260729		CBLC	0.637195		EPB41L4A	0.24483		LRP3	0.315079		COMMD6	0.502588		ZNF184	0.324204
ARMCX3	0.260324		EPHB3	0.636996		MEDAG	0.244417		SAMD4A	0.314704		FKBP5	0.502315		PGAM4	0.323834
CNTNAP4	0.259919		PYCR2	0.636797		MFSD6	0.244003		SHISA3	0.314329		NUDT3	0.502043		ARL4C	0.323464
LARP1B	0.259514		NMD3	0.636598		GRASP	0.24359		KANK4	0.313953		REEP5	0.501771		TTC14	0.323094
TOR3A	0.259109		PIGG	0.6364		MARCKSL1	0.243176		DTNA	0.313578		LOR	0.501498		DPF3	0.322724
ZFP36L2	0.258704		CSTF1	0.636201		SERTAD1	0.242763		ZNF154	0.313203		USP3	0.501226		NRG2	0.322354
ZNF585A	0.2583		SC5D	0.636002		WSCD1	0.242349		MTCH1	0.312828		RGS2	0.500953		LIPE	0.321984
HERPUD2	0.257895		CNOT7	0.635804		EID1	0.241935		QSOX1	0.312453		MTHFS	0.500681		TAF9B	0.321614
AKAP8	0.25749		LNX1	0.635605		KIF1BP	0.241522		CHID1	0.312078		XRCC4	0.500409		C16orf87	0.321244
OR2L13	0.257085		BOP1	0.635406		ISLR2	0.241108		CHI3L2	0.311703		GABRA4	0.500136		POLR1E	0.320873
TRAM2	0.25668		SLC25A43	0.635208		POLA1	0.240695		NMD3	0.311328		NFYC	0.499864		ALG12	0.320503
DRAM2	0.256275		KRTCAP3	0.635009		NOL4L	0.240281		FEZ1	0.310953		PGA4	0.499591		GAB4	0.320133
HHAT	0.25587		RPRD1B	0.63481		MICALL1	0.239868		NAP1L3	0.310578		EPB41L3	0.499319		LRBA	0.319763
ZNF417	0.255466		WDYHV1	0.634612		AFF3	0.239454		B3GALT2	0.310203		IDO2	0.499047		ZFP36L2	0.319393
RALGPS2	0.255061		DNAH11	0.634413		C19orf18	0.239041		GOLT1B	0.309827		VTN	0.498774		NKD1	0.319023
KCNIP4	0.254656		ODF2	0.634214		UHRF2	0.238627		PRMT5	0.309452		HPS1	0.498502		TMA7	0.318653
TMEM106A	0.254251		DGAT1	0.634015		MED24	0.238213		NFAT5	0.309077		MT1H	0.498229		SFI1	0.318283
OR4C6	0.253846		HIST1H2AE	0.633817		CLIC2	0.2378		ZNF703	0.308702		PFDN5	0.497957		ADHFE1	0.317913
COPS6	0.253441		PKP1	0.633618		MXD4	0.237386		MYH13	0.308327		SDC2	0.497685		EIF4E3	0.317543
FOXD1	0.253036		OCRL	0.633419		FEZ1	0.236973		EI24	0.307952		OGFR	0.497412		GOLGA8O	0.317172
CCNI2	0.252632		TSPAN17	0.633221		AMY2B	0.236559		HILPDA	0.307577		FBXO11	0.49714		GDF11	0.316802
IKBIP	0.252227		HDLBP	0.633022		TRAM2	0.236146		ADI1	0.307202		VPS37C	0.496867		TSPAN32	0.316432
ZFAT	0.251822		SLC22A18	0.632823		LONRF1	0.235732		IL34	0.306827		NADSYN1	0.496595		ITFG2	0.316062
DRICH1	0.251417		LAMC2	0.632625		FEZ2	0.235318		EHD3	0.306452		STRADB	0.496323		C3orf18	0.315692
GALNTL6	0.251012		PLOD2	0.632426		JADE3	0.234905		NDUFAF2	0.306077		NLK	0.49605		FNIP1	0.315322
ATF7IP2	0.250607		MSMO1	0.632227		PDZD2	0.234491		APBB3	0.305701		PCYT1A	0.495778		WIPF3	0.314952
CRLF3	0.250202		PAK1IP1	0.632029		CPT1C	0.234078		CAMSAP2	0.305326		ZFYVE1	0.495505		CA10	0.314582
UBIAD1	0.249798		CSE1L	0.63183		STX12	0.233664		TEN1	0.304951		RABEP1	0.495233		SUPT20H	0.314212
U2AF1L4	0.249393		TARBP1	0.631631		MYOM3	0.233251		ZNF503	0.304576		CAB39	0.494961		OTOF	0.313842
ITM2C	0.248988		EXTL3	0.631433		SHISA2	0.232837		BCL2L2	0.304201		SEC61B	0.494688		CDCA4	0.313472
GPBP1	0.248583		EXT2	0.631234		PKP4	0.232423		CHD9	0.303826		ABHD5	0.494416		ABHD3	0.313101
PNLIPRP1	0.248178		UCKL1	0.631035		ECE1	0.23201		TCF23	0.303451		RNF146	0.494143		EID3	0.312731
WRAP73	0.247773		DHCR7	0.630836		SAMD5	0.231596		SMARCA2	0.303076		TBC1D10B	0.493871		TMIGD1	0.312361
TOPORS	0.247368		SPRR2F	0.630638		EDIL3	0.231183		DLG5	0.302701		REEP4	0.493598		RIMBP3	0.311991
MARCH8	0.246964		HIST1H3H	0.630439		CPNE5	0.230769		STARD13	0.302326		ARHGAP18	0.493326		EML2	0.311621
SYTL1	0.246559		ENTPD6	0.63024		TECPR1	0.230356		CSMD2	0.30195		PREX1	0.493054		DENND2D	0.311251
POLR1E	0.246154		GPR161	0.630042		RIN2	0.229942		SYT4	0.301575		C1orf54	0.492781		ZNF287	0.310881
ATP1B2	0.245749		ST3GAL5	0.629843		CDC42EP3	0.229529		SCGN	0.3012		BRPF1	0.492509		CLSTN3	0.310511
YPEL5	0.245344		PI4KB	0.629644		EXOSC6	0.229115		MRPL36	0.300825		PFKFB1	0.492236		CXXC1	0.310141
RABEP2	0.244939		UBXN7	0.629446		BAALC	0.228701		ADGRB3	0.30045		EMC7	0.491964		SFMBT2	0.309771
SERINC4	0.244534		COPA	0.629247		EEF2K	0.228288		METTL7A	0.300075		GTF2E1	0.491692		DIDO1	0.3094
QSOX2	0.24413		KLHL2	0.629048		SERINC1	0.227874		GCSH	0.2997		PYURF	0.491419		ZNF573	0.30903
SNTA1	0.243725		LYPD1	0.62885		RBPMS2	0.227461		FBXO32	0.299325		CRHBP	0.491147		PSD4	0.30866
ZNF773	0.24332		MSI2	0.628651		KLC1	0.227047		ETV1	0.29895		MME	0.490874		PGPEP1L	0.30829
KCNIP2	0.242915		ETAA1	0.628452		AFAP1	0.226634		SVIL	0.298575		DNAJC17	0.490602		ZNF292	0.30792
BARX1	0.24251		DDX42	0.628254		TOM1L2	0.22622		PRRG1	0.2982		SDSL	0.49033		C1orf56	0.30755
ZFYVE27	0.242105		HIST1H1C	0.628055		PPP1R3B	0.225806		NKD2	0.297824		DSE	0.490057		GFOD1	0.30718
CBLN3	0.2417		HDGF	0.627856		RNF144B	0.225393		TBC1D23	0.297449		COPA	0.489785		ZNF568	0.30681
PDAP1	0.241296		ZC3H8	0.627657		GINM1	0.224979		TLN2	0.297074		SMPDL3A	0.489512		CENPC	0.30644
RNASEH2C	0.240891		OSBP	0.627459		ZNF449	0.224566		MAP1B	0.296699		COMMD5	0.48924		CRLF3	0.30607
FAM53C	0.240486		HGS	0.62726		SNCB	0.224152		TMEM215	0.296324		SEC22C	0.488968		SYNRG	0.305699
BORCS5	0.240081		KIF3C	0.627061		ZNF677	0.223739		MAGED2	0.295949		TSPO	0.488695		ANKRD49	0.305329
CACNG3	0.239676		F11R	0.626863		COX7A1	0.223325		RAI2	0.295574		UFM1	0.488423		COL23A1	0.304959
PNMA5	0.239271		PUS7	0.626664		PEAK1	0.222911		SETMAR	0.295199		RUFY1	0.48815		TFR2	0.304589
RBM48	0.238866		HNRNPH3	0.626465		SOCS5	0.222498		GPSM2	0.294824		PRKAR2B	0.487878		NELL2	0.304219
PPP1R2	0.238462		RAB22A	0.626267		CCM2L	0.222084		UAP1	0.294449		ETV3	0.487606		LRRD1	0.303849
KRTAP4-11	0.238057		TRMT2A	0.626068		PRAF2	0.221671		AMPH	0.294074		HAUS2	0.487333		WDR87	0.303479
CYB561A3	0.237652		PLOD1	0.625869		CRBN	0.221257		TTC23	0.293698		ITIH1	0.487061		SENP7	0.303109
UNKL	0.237247		TMPRSS11E	0.625671		ANXA3	0.220844		KDELR1	0.293323		EXOC5	0.486788		PLCL2	0.302739
PRR4	0.236842		SLPI	0.625472		SHROOM1	0.22043		NAP1L1	0.292948		RELT	0.486516		WDR54	0.302369
CDKN2AIP	0.236437		PHKG2	0.625273		FAM229A	0.220017		SIGMAR1	0.292573		SCARB2	0.486244		RBFOX3	0.301999
NBPF9	0.236032		CEACAM6	0.625075		TMEM94	0.219603		NAT14	0.292198		SLC35E3	0.485971		MAGEE1	0.301628
RNF126	0.235628		EIF3I	0.624876		ODF3L2	0.219189		WDR45	0.291823		LIMS1	0.485699		LELP1	0.301258
TMEM154	0.235223		PAXIP1	0.624677		TMEM65	0.218776		KIF5A	0.291448		HPSE	0.485426		SPNS3	0.300888
RHBDD1	0.234818		AHCYL1	0.624478		FAM155A	0.218362		HAPLN2	0.291073		BLOC1S4	0.485154		PSG7	0.300518
ZNF737	0.234413		MSRB2	0.62428		KCNMB4	0.217949		RARRES1	0.290698		PPM1M	0.484882		SH3BP1	0.300148
ZNF136	0.234008		CCNO	0.624081		LRCH1	0.217535		LMAN1	0.290323		SNX13	0.484609		RSRC2	0.299778
MAGEH1	0.233603		FGG	0.623882		RBMS2	0.217122		PCGF6	0.289947		DPYSL2	0.484337		CKLF	0.299408
POLR3D	0.233198		SULT2B1	0.623684		RUNDC3B	0.216708		KIAA0408	0.289572		RGS19	0.484064		GLI4	0.299038
KLHL36	0.232794		BAZ1B	0.623485		PABPC5	0.216294		BSG	0.289197		USF2	0.483792		RNF34	0.298668
QPCTL	0.232389		AKT1S1	0.623286		WWC3	0.215881		USP2	0.288822		TTC37	0.483519		NOL12	0.298298
PARP15	0.231984		PTGES3	0.623088		HMGN5	0.215467		MRI1	0.288447		SEPSECS	0.483247		EHD1	0.297927
FICD	0.231579		CFHR1	0.622889		PTTG1IP	0.215054		LRCH2	0.288072		ITSN1	0.482975		LYG2	0.297557
RANGRF	0.231174		HLCS	0.62269		SIN3B	0.21464		RBMS3	0.287697		DNAJB5	0.482702		ZNF141	0.297187
ANKRD36B	0.230769		RRP12	0.622492		CTIF	0.214227		YIPF3	0.287322		SLC38A6	0.48243		STK17B	0.296817
TSSK4	0.230364		PRTFDC1	0.622293		FAM114A1	0.213813		PSD3	0.286947		ELAVL4	0.482157		NUDT16L1	0.296447
BCL2L12	0.22996		PIP4K2B	0.622094		KRT27	0.2134		DYNC1LI2	0.286572		ARRB1	0.481885		UPB1	0.296077
CCDC9	0.229555		POP7	0.621895		ARL15	0.212986		PAPPA	0.286197		CBFB	0.481613		NAB1	0.295707
CCDC50	0.22915		NIPAL1	0.621697		ENPP2	0.212572		ZDHHC15	0.285821		NR4A2	0.48134		FBXO32	0.295337
CNTRL	0.228745		PBX1	0.621498		GRAMD1A	0.212159		SOGA1	0.285446		SSH1	0.481068		MYO1F	0.294967
ANKHD1	0.22834		TNFRSF10B	0.621299		SCARF1	0.211745		VSNL1	0.285071		G3BP1	0.480795		TRABD	0.294597
SH3BP5	0.227935		AGPAT5	0.621101		ABLIM3	0.211332		CDKN2C	0.284696		CHN2	0.480523		SLC35G5	0.294226
TMA16	0.22753		DNAJC8	0.620902		SSBP2	0.210918		SYPL2	0.284321		OCIAD1	0.480251		ESR2	0.293856
MIA3	0.227126		MAPKAPK5	0.620703		FKBP7	0.210505		HIPK4	0.283946		MYO5A	0.479978		GSC2	0.293486
ATRNL1	0.226721		PEX11A	0.620505		FAXDC2	0.210091		IFFO1	0.283571		PEPD	0.479706		LEAP2	0.293116
GGA2	0.226316		FARSB	0.620306		TAF1C	0.209677		NCS1	0.283196		SSMEM1	0.479433		IMPG2	0.292746
SSBP4	0.225911		PIP5K1A	0.620107		MPP3	0.209264		IL17B	0.282821		GTF2A1	0.479161		RSRP1	0.292376
DMXL1	0.225506		MIF	0.619909		THEM6	0.20885		ZP1	0.282446		ZBTB33	0.478889		GP6	0.292006
VGLL1	0.225101		PRKAB2	0.61971		COX4I2	0.208437		PRRG3	0.282071		PSMD10	0.478616		ADAM29	0.291636
ZNF836	0.224696		ST6GALNAC2	0.619511		NFE2L1	0.208023		TSC22D1	0.281695		CTBS	0.478344		CWF19L2	0.291266
FAM9C	0.224291		PGM3	0.619313		CA5B	0.20761		TMX3	0.28132		RNF135	0.478071		RGPD3	0.290896
CCDC117	0.223887		ZDHHC8	0.619114		ELMSAN1	0.207196		PTPDC1	0.280945		VPS33B	0.477799		ZNF257	0.290526
LCN10	0.223482		POLR2K	0.618915		CCNL2	0.206782		USP46	0.28057		KCTD17	0.477527		AGMAT	0.290155
ZNF346	0.223077		C19orf33	0.618716		ADIRF	0.206369		CNN2	0.280195		ATP2B3	0.477254		NMT2	0.289785
ZNF585B	0.222672		FGB	0.618518		UCK2	0.205955		KALRN	0.27982		TDP2	0.476982		HLF	0.289415
CCDC88C	0.222267		KLHDC3	0.618319		RFC3	0.205542		ADGRL2	0.279445		LY75	0.476709		LGALS9B	0.289045
ZFP62	0.221862		PDCL3	0.61812		GDPD5	0.205128		ARMCX2	0.27907		GOT1L1	0.476437		TBC1D19	0.288675
MUC3A	0.221457		SERPINA5	0.617922		PRICKLE2	0.204715		SEH1L	0.278695		PRKAG3	0.476165		PHTF2	0.288305
LRRC14	0.221053		NASP	0.617723		ZNF560	0.204301		ARHGAP21	0.27832		TMPPE	0.475892		FBXL22	0.287935
NIPA2	0.220648		SNAPC1	0.617524		TSC22D1	0.203888		COPB2	0.277944		TMBIM6	0.47562		EAPP	0.287565
ZNF675	0.220243		SLC41A3	0.617326		FAM219A	0.203474		PALLD	0.277569		VNN1	0.475347		OR5B12	0.287195
AIG1	0.219838		CD320	0.617127		TMEM246	0.20306		RIN1	0.277194		OSBPL1A	0.475075		PRR4	0.286825
RSL1D1	0.219433		SLC25A39	0.616928		PPT2	0.202647		SCARB2	0.276819		JARID2	0.474803		BFSP2	0.286454
LSP1	0.219028		KMT5C	0.61673		FAM171B	0.202233		TTC37	0.276444		DAB2	0.47453		ARID3B	0.286084
ZCCHC12	0.218623		RAB6B	0.616531		MMRN2	0.20182		SUSD5	0.276069		LARP7	0.474258		LBH	0.285714
PSMA8	0.218219		LRAT	0.616332		SPATA16	0.201406		PSMC3	0.275694		ALKBH3	0.473985		LDLRAD4	0.285344
BPIFB4	0.217814		FAAH	0.616134		LUC7L3	0.200993		MOSPD3	0.275319		SIGLEC15	0.473713		ZNF836	0.284974
ATXN1L	0.217409		MMP13	0.615935		WFDC1	0.200579		ARHGAP1	0.274944		EXOSC4	0.47344		CALN1	0.284604
ZNF681	0.217004		NIT2	0.615736		SWAP70	0.200165		ZNF587	0.274569		EDEM2	0.473168		RASSF5	0.284234
SEL1L3	0.216599		AZGP1	0.615537		RANBP10	0.199752		TUBB6	0.274194		PRKAR2A	0.472896		ZNF136	0.283864
AP1S3	0.216194		FKBPL	0.615339		SH3RF3	0.199338		PANX1	0.273818		TOR1B	0.472623		KBTBD3	0.283494
IGBP1	0.215789		BRD1	0.61514		FAM76B	0.198925		H1F0	0.273443		SYS1	0.472351		CT45A5	0.283124
C11orf80	0.215385		FNTB	0.614941		PCMTD1	0.198511		IP6K3	0.273068		DCSTAMP	0.472078		DBH	0.282754
CYFIP2	0.21498		TCF3	0.614743		CAMSAP2	0.198098		DEPDC7	0.272693		LRPAP1	0.471806		CGB8	0.282383
TXLNB	0.214575		DOLPP1	0.614544		TMEM245	0.197684		NSMF	0.272318		SUMO3	0.471534		SLC2A14	0.282013
ASCC1	0.21417		TMEM165	0.614345		RNF38	0.19727		CTNNAL1	0.271943		NOP10	0.471261		ANKRD44	0.281643
LIMD2	0.213765		GALNT14	0.614147		ERC1	0.196857		ZNF181	0.271568		TRIP12	0.470989		MYSM1	0.281273
CPTP	0.21336		DHCR24	0.613948		NXN	0.196443		ZNF426	0.271193		CD300LF	0.470716		CCDC14	0.280903
NCLN	0.212955		MTA3	0.613749		BTBD3	0.19603		AFAP1	0.270818		TRAPPC13	0.470444		PARP16	0.280533
NRDC	0.212551		KLF5	0.613551		PARD6G	0.195616		HAAO	0.270443		TAF13	0.470172		MLANA	0.280163
NUP88	0.212146		DCTPP1	0.613352		FLOT1	0.195203		WDR13	0.270068		EIF5A	0.469899		DZIP3	0.279793
ARL14	0.211741		WDR77	0.613153		NSRP1	0.194789		TBCK	0.269692		ALOX15B	0.469627		ACTR6	0.279423
CERCAM	0.211336		PCBP4	0.612955		WIZ	0.194376		OSBPL9	0.269317		LITAF	0.469354		ZNF490	0.279053
PDE4B	0.210931		OSBPL5	0.612756		CSPP1	0.193962		CRAT	0.268942		KCNK10	0.469082		CUBN	0.278682
BCLAF1	0.210526		PIGO	0.612557		HILPDA	0.193548		C12orf10	0.268567		NUP58	0.46881		GMEB1	0.278312
RCSD1	0.210121		GRWD1	0.612358		GSTT2B	0.193135		TMEM176B	0.268192		C1orf162	0.468537		FAM53C	0.277942
UBE2QL1	0.209717		ZNF695	0.61216		RGCC	0.192721		PLPPR5	0.267817		SMAP1	0.468265		PRDM8	0.277572
CARF	0.209312		ARG2	0.611961		SCAMP5	0.192308		TMED1	0.267442		GNG10	0.467992		TTC24	0.277202
TYSND1	0.208907		PMF1	0.611762		CPEB2	0.191894		NXN	0.267067		DSC2	0.46772		SNAI3	0.276832
OBP2A	0.208502		TNFRSF10A	0.611564		EEPD1	0.191481		ARHGEF26	0.266692		PKP2	0.467448		RANBP3	0.276462
AARSD1	0.208097		SLC39A6	0.611365		ZNF479	0.191067		TRIP10	0.266317		SDS	0.467175		FAM209A	0.276092
FAM169A	0.207692		IRX4	0.611166		ZC3H7B	0.190653		TMEM208	0.265941		CHPT1	0.466903		LSP1	0.275722
ZNF296	0.207287		VPS52	0.610968		TMEM88	0.19024		S100A3	0.265566		ABI1	0.46663		ZNF14	0.275352
NUGGC	0.206883		POLR2J	0.610769		CUL4B	0.189826		ART5	0.265191		TTYH3	0.466358		ZFYVE27	0.274981
TPD52	0.206478		BUD31	0.61057		RPH3AL	0.189413		MPZL1	0.264816		FBXO33	0.466086		PGLYRP2	0.274611
ZBED6	0.206073		NLE1	0.610372		TMEM150C	0.188999		ADARB1	0.264441		EIF1AX	0.465813		SERPINB12	0.274241
LMBRD1	0.205668		LCLAT1	0.610173		CARHSP1	0.188586		AKAP12	0.264066		PRMT9	0.465541		CDO1	0.273871
C12orf45	0.205263		HINT2	0.609974		FRMD4A	0.188172		SNAPC1	0.263691		GTF2I	0.465268		CNPY4	0.273501
STK17A	0.204858		TJP2	0.609775		BCAP29	0.187758		CTSO	0.263316		RASSF2	0.464996		FOXN3	0.273131
ZNF14	0.204453		ARFRP1	0.609577		TNFAIP8L1	0.187345		CDC42EP1	0.262941		ABR	0.464724		ARMC12	0.272761
POTEM	0.204049		PDE4C	0.609378		PHF10	0.186931		PPP1R3C	0.262566		DAGLA	0.464451		ZNF791	0.272391
RP9	0.203644		PLCB3	0.609179		BTBD7	0.186518		CD276	0.262191		HACD4	0.464179		RGL4	0.272021
ANKRD53	0.203239		SRD5A3	0.608981		SPATA13	0.186104		CUTA	0.261815		NRIP1	0.463906		MICU2	0.271651
LRRC37A2	0.202834		RAB34	0.608782		PTX4	0.185691		SSBP2	0.26144		TBC1D2	0.463634		DNAH8	0.271281
JMY	0.202429		PEG10	0.608583		BFSP1	0.185277		PI16	0.261065		BAG4	0.463361		SUPT3H	0.27091
ZC3H12D	0.202024		SPINT1	0.608385		SCRN2	0.184864		MB21D2	0.26069		GRIN3A	0.463089		RNF44	0.27054
OSER1	0.201619		ATG4D	0.608186		PRMT1	0.18445		EPS8	0.260315		TMEM26	0.462817		NPIPA8	0.27017
KLHDC2	0.201215		KMT5B	0.607987		DNM3	0.184036		C9orf47	0.25994		TBC1D9	0.462544		RLF	0.2698
RPUSD1	0.20081		TLE1	0.607789		PHF24	0.183623		RRBP1	0.259565		HAAO	0.462272		LDHAL6A	0.26943
TM9SF2	0.200405		ITGB6	0.60759		LRCH2	0.183209		BOK	0.25919		APLP2	0.461999		SLC35G3	0.26906
TCEANC	0.2		POLB	0.607391		CNTNAP3B	0.182796		PNO1	0.258815		GHITM	0.461727		CSHL1	0.26869
OSBPL10	0.199595		ACP6	0.607193		RASGRP3	0.182382		TMEM72	0.25844		RHOU	0.461455		ADAMTS17	0.26832
KBTBD8	0.19919		PFKFB3	0.606994		NYAP1	0.181969		TACC1	0.258065		MT1F	0.461182		PARP11	0.26795
GTPBP1	0.198785		PCGF2	0.606795		TCTEX1D1	0.181555		TMEM132E	0.257689		ACAP2	0.46091		PDGFD	0.26758
MZT2B	0.198381		ZNHIT1	0.606596		TAF9B	0.181141		CAND2	0.257314		MGAM	0.460637		TCEANC	0.267209
ZNF536	0.197976		HKDC1	0.606398		NOSIP	0.180728		APOLD1	0.256939		PANK2	0.460365		OC90	0.266839
SNX29	0.197571		REEP4	0.606199		KRT222	0.180314		DZIP1	0.256564		CLEC4F	0.460093		ZNF484	0.266469
TLL2	0.197166		KRT23	0.606		SH3BP4	0.179901		TMEM108	0.256189		PDE4A	0.45982		RIPPLY1	0.266099
COCH	0.196761		TYRO3	0.605802		TMEM39B	0.179487		ARHGAP29	0.255814		FMO4	0.459548		PHC3	0.265729
PRDM4	0.196356		BAG4	0.605603		MIER2	0.179074		OLFML2A	0.255439		POLD1	0.459275		ARID4B	0.265359
ARL17A	0.195951		RNF26	0.605404		CSRP2	0.17866		EGFL6	0.255064		MYCL	0.459003		RGSL1	0.264989
CENPC	0.195547		ZCCHC8	0.605206		PRRG1	0.178246		CHIC2	0.254689		MOB1B	0.458731		ZBTB1	0.264619
PAGR1	0.195142		WIPI2	0.605007		NDRG2	0.177833		DIAPH3	0.254314		PFKFB2	0.458458		LRCH4	0.264249
SYNRG	0.194737		PCP4	0.604808		TMEM115	0.177419		TMEM176A	0.253938		BICD2	0.458186		WDR20	0.263879
RSF1	0.194332		NSDHL	0.60461		MARCH7	0.177006		MPHOSPH10	0.253563		ADAP2	0.457913		MBD3L4	0.263509
C10orf71	0.193927		TYSND1	0.604411		OLFML2A	0.176592		ARMCX3	0.253188		DLG4	0.457641		FGF22	0.263138
ZNF830	0.193522		PGAP2	0.604212		ZNF765	0.176179		MXRA8	0.252813		ERCC8	0.457369		CBLL1	0.262768
ELMO1	0.193117		UCK1	0.604014		CTSO	0.175765		CNIH1	0.252438		MBD2	0.457096		CDK5R1	0.262398
CCDC97	0.192713		ZIC2	0.603815		NGDN	0.175352		CASS4	0.252063		FCHO2	0.456824		DSC1	0.262028
ORAI2	0.192308		PIGC	0.603616		RBM45	0.174938		ATP10D	0.251688		TESK1	0.456551		OXCT1	0.261658
LRRC4C	0.191903		ST6GALNAC1	0.603417		XIRP2	0.174524		ACBD6	0.251313		PSENEN	0.456279		COMMD7	0.261288
KDELR1	0.191498		EIF4G2	0.603219		NUP188	0.174111		STARD9	0.250938		PTGS1	0.456007		KIRREL2	0.260918
SYPL1	0.191093		L2HGDH	0.60302		COBLL1	0.173697		DCTN2	0.250563		ATP10A	0.455734		GON4L	0.260548
[truncated: 16,594 more rows]

## Sheet: CRC
Gene	B_cell		Gene	Cancer		Gene	EC		Gene	CAF		Gene	Myeloid		Gene	T_cell
EEF1A1	1		TFAM	1		NRAS	1		COL1A1	1		CD4	1		CD4	1
CD19	0.999574		NDUFA8	0.999772		KRAS	0.999645		COL1A2	0.999742		TNF	0.99961		CD28	0.9996
CD40	0.999149		UQCRC2	0.999543		CDH5	0.99929		BMP4	0.999483		CD14	0.99922		CD27	0.999201
PABPC1	0.998723		COX4I1	0.999315		RAC1	0.998935		COL3A1	0.999225		CD86	0.99883		GZMB	0.998801
H2AFX	0.998297		NDUFB8	0.999086		ULK1	0.99858		BGN	0.998967		IRF8	0.99844		IFNG	0.998402
EEF2	0.997871		COX6B1	0.998858		HRAS	0.998225		COL5A1	0.998708		CD163	0.99805		CCR7	0.998002
CD86	0.997446		NDUFS8	0.99863		DLL4	0.99787		COL10A1	0.99845		CXCL10	0.99766		CTLA4	0.997603
FAU	0.99702		LRPPRC	0.998401		MYC	0.997515		BMP2	0.998192		IL1B	0.99727		ICOS	0.997203
CD27	0.996594		COX5B	0.998173		PRKACA	0.99716		THBS2	0.997933		IL12B	0.99688		IL2RA	0.996804
IRF8	0.996169		CYC1	0.997944		KDR	0.996805		COL6A3	0.997675		TLR4	0.99649		TBX21	0.996404
HLA-C	0.995743		NDUFB3	0.997716		MARK3	0.99645		COL4A2	0.997417		CXCL9	0.9961		CD69	0.996005
EEF1G	0.995317		SDHB	0.997487		PIK3CA	0.996095		COL5A2	0.997158		IRF7	0.99571		FOXP3	0.995605
IRF4	0.994891		HSD17B10	0.997259		NOTCH1	0.99574		DCN	0.9969		CLEC7A	0.99532		CD2	0.995206
UBA52	0.994466		MRPL15	0.997031		PECAM1	0.995385		AR	0.996642		CX3CR1	0.99493		PRF1	0.994806
CD22	0.99404		UQCRFS1	0.996802		CDK2	0.99503		COL4A1	0.996383		IL10	0.99454		TIGIT	0.994407
BTK	0.993614		MRPL17	0.996574		BAX	0.994675		COL6A1	0.996125		CCL3	0.99415		PDCD1	0.994007
CD79A	0.993189		NDUFB9	0.996345		APC	0.99432		COL11A1	0.995867		FCER1G	0.99376		CD244	0.993608
NPM1	0.992763		NDUFS5	0.996117		AKT3	0.993965		COL8A1	0.995608		CD40	0.99337		CXCR6	0.993208
PTPRC	0.992337		NDUFC1	0.995889		RHOA	0.99361		COL12A1	0.99535		TLR2	0.99298		IL2	0.992809
CCR7	0.991911		MTG2	0.99566		COL4A2	0.993255		POSTN	0.995092		CD80	0.99259		IL21	0.992409
UBC	0.991486		UQCRB	0.995432		ITGB1	0.9929		FBN1	0.994833		STAT1	0.9922		CD3D	0.99201
TLR9	0.99106		NDUFB2	0.995203		IKBKB	0.992545		COL14A1	0.994575		CCL20	0.99181		TNF	0.99161
XBP1	0.990634		MRPS12	0.994975		MTOR	0.99219		FN1	0.994317		IL1RN	0.99142		CD8A	0.991211
TLR7	0.990209		NDUFB10	0.994746		SOX18	0.991835		VCAN	0.994058		NLRP3	0.99103		IL7R	0.990811
B2M	0.989783		NDUFB6	0.994518		FBXW7	0.99148		COL6A2	0.9938		TREM2	0.99064		LAG3	0.990412
HIST1H2BH	0.989357		NDUFB7	0.99429		GNAS	0.991125		LUM	0.993542		CCL2	0.99025		IL2RB	0.990012
TAP2	0.988931		SDHA	0.994061		SMAD4	0.99077		MMP2	0.993283		TLR8	0.98986		KLRB1	0.989612
HNRNPA1	0.988506		MRPL23	0.993833		RELA	0.990415		ACTA2	0.993025		CD209	0.98947		CXCR3	0.989213
CD48	0.98808		MRPL12	0.993604		ABCA3	0.99006		ARL13B	0.992767		TLR7	0.98908		KLRC1	0.988813
CD69	0.987654		COX6C	0.993376		SMAD3	0.989705		ADAMTS2	0.992508		IFIH1	0.98869		STAT4	0.988414
SYK	0.987229		DARS2	0.993148		COL4A1	0.98935		LAMA4	0.99225		CCR7	0.9883		CD3E	0.988014
HIST1H2BG	0.986803		UQCR10	0.992919		SGK1	0.988995		TNC	0.991992		CCR2	0.98791		KLRG1	0.987615
HLA-DRA	0.986377		TFB1M	0.992691		PRKAA1	0.98864		ELN	0.991733		CXCL11	0.98752		CCR6	0.987215
HSPA5	0.985951		BCS1L	0.992462		SMAD2	0.988285		MFAP4	0.991475		CCL8	0.987129		LCK	0.986816
EEF1B2	0.985526		NDUFC2	0.992234		TAL1	0.98793		MMP3	0.991217		CD68	0.986739		GZMA	0.986416
HIST1H4A	0.9851		NDUFA11	0.992005		MARK4	0.987575		SPARC	0.990958		MRC1	0.986349		GNLY	0.986017
CD79B	0.984674		COA6	0.991777		RB1	0.98722		COL8A2	0.9907		CD1C	0.985959		IRF4	0.985617
H2AFZ	0.984249		TRUB2	0.991549		LATS1	0.986865		DES	0.990442		ITGAM	0.985569		GZMK	0.985218
HLA-E	0.983823		NDUFA9	0.99132		ABCB1	0.98651		COMP	0.990183		CASP1	0.985179		EOMES	0.984818
HIST1H2AJ	0.983397		MRPL32	0.991092		PAK2	0.986155		MMP1	0.989925		IFIT2	0.984789		IL2RG	0.984419
HLA-DRB1	0.982971		MRPL41	0.990863		ANGPT2	0.9858		CACNA1C	0.989667		CXCL2	0.984399		IL10	0.984019
HIST1H2AB	0.982546		MRPL3	0.990635		CTNNB1	0.985446		CEP290	0.989408		TYROBP	0.984009		CXCR5	0.98362
PAX5	0.98212		MRPL13	0.990407		CLDN5	0.985091		FBLN5	0.98915		IL18	0.983619		BTLA	0.98322
HIST1H2BB	0.981694		MRPL39	0.990178		TAZ	0.984736		FMOD	0.988892		CSF1R	0.983229		XCL1	0.982821
RSL24D1	0.981269		COX7C	0.98995		SOS1	0.984381		TGFB2	0.988633		CCL4	0.982839		ZAP70	0.982421
HIST1H2AE	0.980843		MRPL10	0.989721		CACNA1C	0.984026		EGFR	0.988375		IL23A	0.982449		CD80	0.982022
HIST1H2BI	0.980417		MRPS14	0.989493		TLR4	0.983671		LOXL2	0.988117		XCR1	0.982059		IL23R	0.981622
CD38	0.979991		MRPL21	0.989265		TRAF6	0.983316		FBLN1	0.987858		IFNB1	0.981669		CCL5	0.981223
HIST1H2BD	0.979566		NDUFB4	0.989036		STAT3	0.982961		ACAN	0.9876		IL1A	0.981279		CD40LG	0.980823
HIST1H2BL	0.97914		MALSU1	0.988808		VWF	0.982606		DLX5	0.987342		GBP1	0.980889		IL18RAP	0.980423
HIST2H2AB	0.978714		HCCS	0.988579		IL6	0.982251		TGFB3	0.987083		CXCL8	0.980499		RORC	0.980024
EIF3E	0.978289		CARS2	0.988351		APLNR	0.981896		BBS4	0.986825		CD74	0.980109		CD226	0.979624
HIST2H2AC	0.977863		GRSF1	0.988122		GNAQ	0.981541		FBN2	0.986567		TREM1	0.979719		GZMH	0.979225
HIST2H2BE	0.977437		NDUFV1	0.987894		GATA2	0.981186		COL4A4	0.986308		HLA-DRA	0.979329		KLRK1	0.978825
HIST2H2BF	0.977011		PET117	0.987666		SOX17	0.980831		COL9A1	0.98605		TLR1	0.978939		CD8B	0.978426
HIST1H2AG	0.976586		MRPL18	0.987437		PLK2	0.980476		TIMP3	0.985792		IL15	0.978549		IL17A	0.978026
HIST1H2AI	0.97616		MRPS22	0.987209		FLT1	0.980121		SCN5A	0.985533		ISG15	0.978159		CD48	0.977627
HIST1H2BE	0.975734		MRPL33	0.98698		FLT4	0.979766		KIF7	0.985275		IL10RA	0.977769		BATF	0.977227
HIST1H2AL	0.975309		MRPL20	0.986752		CCND1	0.979411		CAV3	0.985017		NOD2	0.977379		TNFRSF18	0.976828
CD1C	0.974883		ERAL1	0.986524		HEY2	0.979056		SERPINE1	0.984758		CCL17	0.976989		TNFRSF9	0.976428
PRDM1	0.974457		MRPL34	0.986295		CREBBP	0.978701		MMP14	0.9845		CXCL3	0.976599		CCR4	0.976029
PTPN22	0.974032		MRPL43	0.986067		PTPN11	0.978346		RUNX2	0.984242		FPR1	0.976209		CCR8	0.975629
CXCR5	0.973606		MRPS16	0.985838		LATS2	0.977991		WNT5A	0.983983		IL4	0.975819		SH2D1A	0.97523
HIST1H2BF	0.97318		MRPS2	0.98561		PRKD2	0.977636		COL4A5	0.983725		CD274	0.975429		CCL3	0.97483
HIST1H4I	0.972754		MRPS5	0.985381		EPHB4	0.977281		FSTL1	0.983467		OAS1	0.975039		TNFRSF4	0.974431
CD72	0.972329		MRPS31	0.985153		ABCA4	0.976926		SERPINH1	0.983208		IDO1	0.974649		FASLG	0.974031
LTA	0.971903		MRPL46	0.984925		PRKCE	0.976571		FGF10	0.98295		IRF5	0.974259		CD6	0.973632
HIST1H2BO	0.971477		MRPS28	0.984696		FURIN	0.976216		APP	0.982692		SYK	0.973869		GATA3	0.973232
HIST1H2AD	0.971052		NDUFA1	0.984468		SETD2	0.975861		CACNA1A	0.982433		CD33	0.973479		HLA-A	0.972833
CD74	0.970626		MRPS17	0.984239		HEY1	0.975506		THBS1	0.982175		CCL7	0.973089		CD160	0.972433
HIST4H4	0.9702		SSBP1	0.984011		CD34	0.975151		HTRA1	0.981917		CCL22	0.972699		IL13	0.972034
HIST1H2AM	0.969774		MRPS23	0.983783		NRP1	0.974796		FGF2	0.981658		CXCL5	0.972309		IL22	0.971634
HIST1H2AH	0.969349		NDUFB5	0.983554		JAG1	0.974441		PTEN	0.9814		IL2RA	0.971919		ITK	0.971235
HIST1H2AC	0.968923		COA3	0.983326		SMAD1	0.974086		CEP164	0.981142		TLR5	0.971529		IL21R	0.970835
HIST1H2BM	0.968497		MRPL48	0.983097		NUAK1	0.973731		LAMB1	0.980883		S100A8	0.971139		CD70	0.970435
HIST1H2AK	0.968072		MRPL24	0.982869		DNMT3A	0.973376		MFAP5	0.980625		CLEC4E	0.970749		CCR9	0.970036
HIST3H2BB	0.967646		MRPS35	0.98264		HES1	0.973021		C2	0.980367		MX1	0.970359		IL12RB1	0.969636
HIST2H4A	0.96722		SCO2	0.982412		ROCK2	0.972666		ITGA1	0.980108		CD1A	0.969969		IL4	0.969237
MS4A1	0.966794		MRPS10	0.982184		PLK3	0.972311		TGFBI	0.97985		CCL18	0.969579		NCR1	0.968837
HIST1H2BJ	0.966369		CDK1	0.981955		PRKCH	0.971956		COL16A1	0.979592		LAMP1	0.969189		CCR5	0.968438
HIST1H4E	0.965943		MRPL4	0.981727		BRD4	0.971601		ADAM12	0.979334		CCR5	0.968799		IL12RB2	0.968038
HIST1H4H	0.965517		NDUFAF4	0.981498		CEP164	0.971246		COL5A3	0.979075		TNFAIP3	0.968409		IL18R1	0.967639
HIST2H4B	0.965092		MRPS9	0.98127		ERG	0.970891		SMO	0.978817		OAS2	0.968019		PTPRC	0.967239
ATF4	0.964666		MRPS18C	0.981042		TSC2	0.970536		COL4A6	0.978559		TLR6	0.967629		PRDM1	0.96684
EIF3H	0.96424		MRPS7	0.980813		IGF1R	0.970181		IFT20	0.9783		SIGLEC1	0.967239		CX3CR1	0.96644
HIST1H4L	0.963814		PLK1	0.980585		STK25	0.969826		RYR2	0.978042		CLEC10A	0.966849		CD7	0.966041
DNAJB9	0.963389		GTPBP10	0.980356		TGFB1	0.969471		PCOLCE	0.977784		CCR1	0.966459		HLA-E	0.965641
IRF7	0.962963		COX16	0.980128		DNMT3B	0.969116		LOXL1	0.977525		CLEC9A	0.966069		LTA	0.965242
HIST1H2BC	0.962537		NDUFAF5	0.979899		FLNA	0.968761		MYH11	0.977267		SPI1	0.965679		KLRD1	0.964842
HIST1H2BK	0.962112		PNPT1	0.979671		KLF4	0.968406		ALPL	0.977009		HLA-A	0.965289		TNFSF14	0.964443
HIST2H2AA4	0.961686		AURKA	0.979443		MAPK12	0.968051		KCNJ6	0.97675		CD83	0.964899		CD3G	0.964043
H3F3B	0.96126		COX14	0.979214		NR2F2	0.967696		HP	0.976492		HLA-DRB1	0.964509		CXCL13	0.963644
IRF5	0.960834		COQ4	0.978986		MEF2C	0.967341		OGN	0.976234		TNFSF13B	0.964119		CCL4	0.963244
BLNK	0.960409		HRAS	0.978757		PML	0.966986		PKD1	0.975975		ITGAX	0.963729		IL10RA	0.962845
HIST2H2AA3	0.959983		MRPL37	0.978529		PTK2	0.966631		MSX2	0.975717		IFNAR1	0.963339		TRAF2	0.962445
HIST1H4C	0.959557		NDUFA4	0.978301		LAMA4	0.966276		TMEM67	0.975459		IL10RB	0.962949		TNFAIP3	0.962046
H2AFV	0.959132		COX7B	0.978072		APP	0.965921		TH	0.9752		MX2	0.962559		LAT	0.961646
IRF3	0.958706		MDH2	0.977844		SHC1	0.965566		MGP	0.974942		APOE	0.962168		TRAF1	0.961247
HIST1H2BN	0.95828		NARS2	0.977615		ITGAV	0.965211		PDGFRA	0.974684		C1QA	0.961778		PTPN22	0.960847
BLM	0.957854		METTL17	0.977387		TNFRSF1A	0.964856		ITGB1	0.974425		OAS3	0.961388		CSF2	0.960447
HIST1H4B	0.957429		UQCRH	0.977159		WWTR1	0.964501		WNT4	0.974167		STAT2	0.960998		CD5	0.960048
HIST1H3F	0.957003		MRPS25	0.97693		ACTN1	0.964146		CC2D2A	0.973909		LILRB2	0.960608		ZNF683	0.959648
NOD2	0.956577		MRPS33	0.976702		ARL13B	0.963791		TIMP1	0.97365		TAP2	0.960218		CD96	0.959249
H3F3C	0.956152		MRPL30	0.976473		VCL	0.963436		LAMC1	0.973392		PTPRC	0.959828		KLRC2	0.958849
EIF3F	0.955726		MRPS26	0.976245		MYH9	0.963081		LAMA2	0.973134		CCL19	0.959438		KIR2DL3	0.95845
H2AFB3	0.9553		UQCRQ	0.976016		FYN	0.962726		LAMB2	0.972875		CLEC5A	0.959048		LCP2	0.95805
IL12A	0.954874		COX15	0.975788		FGFR1	0.962371		GLI3	0.972617		IFI44	0.958658		NKG7	0.957651
HLA-DQB1	0.954449		MRPS6	0.97556		NFKBIA	0.962016		GREM1	0.972359		IFI44L	0.958268		HLA-C	0.957251
HIST1H3H	0.954023		MRPL14	0.975331		IRAK2	0.961661		TGFB1	0.9721		IFIT3	0.957878		TLR9	0.956852
CIITA	0.953597		ABCB10	0.975103		DYRK1A	0.961306		SMAD4	0.971842		C5AR1	0.957488		IL17F	0.956452
TRAF3	0.953172		MRPL50	0.974874		SERPINE1	0.960951		ALDH1A2	0.971584		C1QB	0.957098		XCL2	0.956053
FEN1	0.952746		COX19	0.974646		ZEB1	0.960596		TBX5	0.971325		CD207	0.956708		LTB	0.955653
AICDA	0.95232		VARS2	0.974418		NEDD4	0.960241		ITGB5	0.971067		S100A9	0.956318		IRF1	0.955254
IKZF1	0.951894		MRPL11	0.974189		ENG	0.959886		VTN	0.970809		HLA-E	0.955928		CCR2	0.954854
BTLA	0.951469		NDUFS3	0.973961		LEF1	0.959531		INHBA	0.97055		TYK2	0.955538		IL23A	0.954455
HIST1H3I	0.951043		TFB2M	0.973732		ESAM	0.959176		COL18A1	0.970292		FCGR3A	0.955148		IRF3	0.954055
HIST1H3J	0.950617		MRPS34	0.973504		SLC10A1	0.958821		TIMP2	0.970034		MS4A6A	0.954758		CD247	0.953656
CCR6	0.950192		AKT1	0.973275		PROX1	0.958466		HEXA	0.969775		LAMP2	0.954368		HAVCR2	0.953256
HIST2H3D	0.949766		GADD45GIP1	0.973047		NOTCH4	0.958111		BBS5	0.969517		NRAS	0.953978		TRAF3	0.952857
EIF4B	0.94934		DHRS4	0.972819		CRK	0.957756		CP	0.969259		CD84	0.953588		STAT3	0.952457
FLT3	0.948914		MARS2	0.97259		ITGA1	0.957401		FBLN2	0.969		RAC1	0.953198		TCF7	0.952058
HLA-DPB1	0.948489		MIPEP	0.972362		TLN1	0.957047		NAV1	0.968742		ITGB2	0.952808		CASP1	0.951658
MIP	0.948063		MTPAP	0.972133		ITGA5	0.956692		DMD	0.968484		IL12RB1	0.952418		CD52	0.951258
HLA-DQA1	0.947637		MRPL22	0.971905		GPR4	0.956337		DYNC2H1	0.968225		CD1D	0.952028		JAK3	0.950859
SEC63	0.947212		DAP3	0.971677		ADCY1	0.955982		PKD2	0.967967		AIF1	0.951638		HLA-B	0.950459
SPIB	0.946786		CYCS	0.971448		YWHAG	0.955627		HSD17B14	0.967709		HLA-B	0.951248		KLRF1	0.95006
EEF1D	0.94636		MRPL36	0.97122		PLCB1	0.955272		BDNF	0.96745		CYBB	0.950858		CD58	0.94966
DNAJB11	0.945934		GATC	0.970991		MCHR2	0.954917		TBX18	0.967192		IL27	0.950468		P2RY8	0.949261
IRF1	0.945509		COX5A	0.970763		GALR1	0.954562		CSPG4	0.966934		FCGR1A	0.950078		IKZF1	0.948861
HYOU1	0.945083		DLD	0.970534		HRH1	0.954207		ALDH1L2	0.966675		PSMB9	0.949688		NCR3	0.948462
TLR1	0.944657		MAPK3	0.970306		ERBB4	0.953852		PIK3CA	0.966417		HLA-DQB1	0.949298		KIR2DL1	0.948062
HLA-DMB	0.944232		AKT2	0.970078		FLI1	0.953497		ALDH1A3	0.966159		HLA-DPA1	0.948908		TNFRSF1B	0.947663
XCR1	0.943806		GAPDH	0.969849		SNRK	0.953142		BMP1	0.9659		IFNGR1	0.948518		KIR3DL1	0.947263
IL2RG	0.94338		MCAT	0.969621		TAS2R19	0.952787		DLK1	0.965642		CLEC4A	0.948128		CD84	0.946864
ATM	0.942954		MAD2L1	0.969392		SELE	0.952432		NPHP1	0.965384		LILRB1	0.947738		IL4R	0.946464
BCL11A	0.942529		TARS2	0.969164		PDE6D	0.952077		TPM1	0.965125		PRKACA	0.947348		PRKCQ	0.946065
MDM2	0.942103		ISCA2	0.968936		BCR	0.951722		KCNJ8	0.964867		BTK	0.946958		GPR55	0.945665
TLR6	0.941677		ABCB8	0.968707		DAPK3	0.951367		COL7A1	0.964609		GBP4	0.946568		TNFRSF8	0.945266
EDEM1	0.941252		MRPS30	0.968479		PROKR1	0.951012		ARL6	0.96435		HEXB	0.946178		FAS	0.944866
IL21R	0.940826		MRPL47	0.96825		SHE	0.950657		PTCH1	0.964092		IRAK2	0.945788		GPR174	0.944467
FCRL5	0.9404		MRPS15	0.968022		PIK3R3	0.950302		RPGRIP1L	0.963834		TRAF1	0.945398		GPR183	0.944067
[truncated: 18,452 more rows]

## Sheet: OvC
Gene	B_cell		Gene	Cancer		Gene	EC		Gene	CAF		Gene	Myeloid		Gene	T_cell
[truncated: 18,593 more rows]
