# Supplementary material for: scHumanNet: a single-cell network analysis platform for the study of cell-type specificity of disease genes
Source: Nucleic Acids Res. 2022 Nov 9;51(2):e8. doi: 10.1093/nar/gkac1042 (PMC9881140; doi:10.1093/nar/gkac1042)
Supplement: gkac1042_Supplemental_Files [file gkac1042_supplemental_files.zip › Supplemental Data 4. Pan-cancer CGNs DEG.xlsx]

## Sheet: BC_T
p_val	avg_logFC	pct.1	pct.2	p_val_adj	cluster	gene
0	2.49416	0.593	0.069	0	T_cell	CCL5
0	2.19633	0.188	0.016	0	T_cell	GNLY
0	2.18732	0.88	0.043	0	T_cell	CD3E
0	2.11395	0.445	0.032	0	T_cell	NKG7
0	2.06247	0.351	0.066	0	T_cell	CCL4
0	1.91994	0.783	0.038	0	T_cell	CD2
0	1.91795	0.634	0.034	0	T_cell	CD7
0	1.91222	0.87	0.19	0	T_cell	IL32
0	1.86479	0.162	0.027	0	T_cell	CXCL13
0	1.85627	0.534	0.046	0	T_cell	IL7R
0	1.84741	0.767	0.031	0	T_cell	CD3D
0	1.80029	0.453	0.019	0	T_cell	GZMA
0	1.68845	0.326	0.014	0	T_cell	GZMK
0	1.67636	0.863	0.161	0	T_cell	PTPRC
0	1.63705	0.532	0.044	0	T_cell	CST7
0	1.63186	0.362	0.018	0	T_cell	CD8A
0	1.54408	0.768	0.127	0	T_cell	HCST
0	1.51372	0.749	0.124	0	T_cell	IL2RG
0	1.51357	0.863	0.162	0	T_cell	CD52
0	1.47561	0.454	0.027	0	T_cell	CTSW
0	1.47454	0.664	0.059	0	T_cell	TRBC2
0	1.45906	0.671	0.034	0	T_cell	LCK
0	1.44416	0.524	0.104	0	T_cell	DUSP2
0	1.43768	0.601	0.074	0	T_cell	CD69
0	1.43387	0.861	0.19	0	T_cell	CORO1A
0	1.41017	0.616	0.105	0	T_cell	LTB
0	1.38552	0.87	0.476	0	T_cell	ZFP36L2
0	1.36737	0.903	0.458	0	T_cell	BTG1
0	1.36514	0.516	0.031	0	T_cell	TRBC1
0	1.35483	0.562	0.039	0	T_cell	SPOCK2
0	1.35113	0.568	0.018	0	T_cell	CD3G
0	1.32829	0.316	0.019	0	T_cell	CD8B
0	1.32704	0.521	0.115	0	T_cell	TNFAIP3
0	1.32496	0.82	0.201	0	T_cell	RAC2
0	1.30033	0.596	0.048	0	T_cell	LAT
0	1.28585	0.709	0.11	0	T_cell	FYB
0	1.2827	0.588	0.121	0	T_cell	CXCR4
0	1.27736	0.544	0.043	0	T_cell	TRAC
0	1.2653	0.631	0.095	0	T_cell	ACAP1
0	1.21521	0.596	0.067	0	T_cell	TBC1D10C
0	1.20948	0.756	0.212	0	T_cell	LIMD2
0	1.20467	0.496	0.061	0	T_cell	PTPRCAP
0	1.18312	0.582	0.083	0	T_cell	TRAF3IP3
0	1.18269	0.203	0.015	0	T_cell	GZMB
0	1.16502	0.503	0.018	0	T_cell	ZAP70
0	1.16271	0.697	0.361	0	T_cell	TSC22D3
0	1.1597	0.608	0.106	0	T_cell	2022-09-01
0	1.15011	0.639	0.166	0	T_cell	STK17A
0	1.14585	0.418	0.02	0	T_cell	IL2RB
0	1.14337	0.479	0.015	0	T_cell	CD247
0	1.14238	0.502	0.059	0	T_cell	CD27
0	1.13756	0.355	0.014	0	T_cell	TIGIT
0	1.11773	0.869	0.528	0	T_cell	SARAF
0	1.10141	0.856	0.585	0	T_cell	JUNB
0	1.09828	0.441	0.017	0	T_cell	CD96
0	1.08956	0.581	0.104	0	T_cell	LCP2
0	1.0851	0.798	0.225	0	T_cell	SRGN
0	1.0816	0.975	0.691	0	T_cell	HLA-A
0	1.07145	0.439	0.023	0	T_cell	CD6
0	1.07118	0.135	0.034	0	T_cell	CCL4L2
0	1.0647	0.423	0.032	0	T_cell	CXCR3
0	1.05887	0.871	0.37	0	T_cell	ARHGDIB
0	1.03403	0.374	0.098	0	T_cell	RGS1
0	1.03234	0.498	0.109	0	T_cell	ALOX5AP
0	1.03116	0.476	0.054	0	T_cell	SKAP1
0	1.02078	0.39	0.012	0	T_cell	GZMM
0	1.01722	0.241	0.011	0	T_cell	KLRB1
0	1.01664	0.448	0.073	0	T_cell	CLEC2D
0	1.01473	0.52	0.087	0	T_cell	GIMAP7
0	1.00381	0.303	0.01	0	T_cell	PRF1
0	0.999308	0.43	0.062	0	T_cell	PTPN7
0	0.998533	0.518	0.102	0	T_cell	CYTIP
0	0.994212	0.25	0.041	0	T_cell	LAG3
0	0.989978	0.438	0.082	0	T_cell	FYN
0	0.989517	0.992	0.896	0	T_cell	B2M
0	0.985853	0.894	0.461	0	T_cell	IFITM1
0	0.984356	0.39	0.087	0	T_cell	APOBEC3G
0	0.968653	0.466	0.194	0	T_cell	NR4A2
0	0.965913	0.536	0.106	0	T_cell	CD48
0	0.965878	0.939	0.543	0	T_cell	HLA-E
0	0.958813	0.554	0.226	0	T_cell	KIAA1551
0	0.958471	0.368	0.027	0	T_cell	SH2D2A
0	0.958463	0.464	0.087	0	T_cell	ARHGAP15
0	0.956713	0.985	0.779	0	T_cell	HLA-B
0	0.953702	0.567	0.213	0	T_cell	ARHGEF1
0	0.951073	0.137	0.005	0	T_cell	XCL1
0	0.948454	0.782	0.326	0	T_cell	EVL
0	0.941385	0.175	0.008	0	T_cell	ZNF683
0	0.936842	0.436	0.063	0	T_cell	PRKCH
0	0.934861	0.452	0.082	0	T_cell	IKZF1
0	0.932059	0.529	0.183	0	T_cell	SLC2A3
0	0.930388	0.526	0.111	0	T_cell	GIMAP4
0	0.927452	0.176	0.007	0	T_cell	GZMH
0	0.922823	0.55	0.198	0	T_cell	STK17B
0	0.921476	0.978	0.765	0	T_cell	HLA-C
0	0.918432	0.643	0.191	0	T_cell	LCP1
0	0.917311	0.214	0.008	0	T_cell	CTLA4
0	0.916296	0.624	0.184	0	T_cell	GMFG
0	0.914331	0.634	0.201	0	T_cell	GPSM3
0	0.913311	0.54	0.206	0	T_cell	STK4
0	0.90789	0.521	0.201	0	T_cell	LEPROTL1
0	0.905519	0.276	0.009	0	T_cell	LINC00861
0	0.904328	0.435	0.098	0	T_cell	IL10RA
0	0.903394	0.428	0.091	0	T_cell	EMB
0	0.902471	0.209	0.043	0	T_cell	TNFRSF4
0	0.896301	0.56	0.21	0	T_cell	ISG20
0	0.89134	0.492	0.161	0	T_cell	CELF2
0	0.890343	0.393	0.038	0	T_cell	SIT1
0	0.882413	0.427	0.096	0	T_cell	DENND2D
0	0.880166	0.404	0.06	0	T_cell	TMC8
0	0.875831	0.558	0.192	0	T_cell	2022-09-06
0	0.868514	0.409	0.071	0	T_cell	ARHGAP9
0	0.865783	0.355	0.054	0	T_cell	IKZF3
0	0.851755	0.58	0.281	0	T_cell	DDIT4
0	0.848144	0.228	0.057	0	T_cell	TNF
0	0.847124	0.149	0.005	0	T_cell	RP11-291B21.2
0	0.841964	0.54	0.212	0	T_cell	WIPF1
0	0.841717	0.519	0.195	0	T_cell	CCND3
0	0.84014	0.592	0.158	0	T_cell	ITGB2
0	0.834418	0.654	0.351	0	T_cell	MBNL1
0	0.834167	0.307	0.011	0	T_cell	SH2D1A
0	0.831983	0.454	0.156	0	T_cell	MBP
0	0.831587	0.327	0.011	0	T_cell	CD5
0	0.830194	0.424	0.081	0	T_cell	RASSF5
0	0.829572	0.335	0.072	0	T_cell	PARP8
0	0.822627	0.321	0.021	0	T_cell	CAMK4
0	0.821727	0.299	0.087	0	T_cell	BATF
0	0.820124	0.31	0.011	0	T_cell	ITK
0	0.81313	0.688	0.323	0	T_cell	PSMB9
0	0.81282	0.795	0.463	0	T_cell	FXYD5
0	0.810851	0.178	0.01	0	T_cell	KLRD1
0	0.810681	0.583	0.178	0	T_cell	HCLS1
0	0.810192	0.426	0.105	0	T_cell	ITM2A
0	0.810049	0.451	0.115	0	T_cell	IL16
0	0.805723	0.912	0.659	0	T_cell	SH3BGRL3
0	0.801885	0.201	0.04	0	T_cell	TNFRSF18
0	0.80146	0.399	0.164	0	T_cell	PPP2R5C
0	0.800187	0.927	0.73	0	T_cell	RPS29
0	0.799496	0.198	0.007	0	T_cell	AC092580.4
0	0.798562	0.373	0.058	0	T_cell	SELPLG
0	0.795047	0.224	0.008	0	T_cell	PDCD1
0	0.791474	0.356	0.051	0	T_cell	RASAL3
0	0.788919	0.409	0.096	0	T_cell	DEF6
0	0.788401	0.366	0.1	0	T_cell	ITGA4
0	0.785524	0.488	0.163	0	T_cell	ICAM3
0	0.782277	0.403	0.072	0	T_cell	RHOF
0	0.776335	0.818	0.437	0	T_cell	S100A4
0	0.774181	0.337	0.079	0	T_cell	NFATC2
0	0.771512	0.365	0.055	0	T_cell	DOK2
0	0.771458	0.371	0.086	0	T_cell	GNG2
0	0.769953	0.754	0.189	0	T_cell	CD37
0	0.768403	0.346	0.106	0	T_cell	TNFRSF1B
0	0.767211	0.431	0.143	0	T_cell	CDC42SE2
0	0.762838	0.367	0.101	0	T_cell	AKNA
0	0.762135	0.121	0.004	0	T_cell	XCL2
0	0.759846	0.301	0.036	0	T_cell	ITGAL
0	0.75704	0.318	0.051	0	T_cell	OXNAD1
0	0.756788	0.271	0.022	0	T_cell	TCF7
0	0.755868	0.393	0.155	0	T_cell	TC2N
0	0.755635	0.419	0.091	0	T_cell	SASH3
0	0.754747	0.316	0.058	0	T_cell	SLA
0	0.752071	0.278	0.013	0	T_cell	SCML4
0	0.750451	0.439	0.108	0	T_cell	APBB1IP
0	0.7478	0.495	0.244	0	T_cell	EML4
0	0.746789	0.31	0.075	0	T_cell	SELL
0	0.745959	0.353	0.105	0	T_cell	ADGRE5
0	0.744741	0.429	0.148	0	T_cell	RHOH
0	0.741379	0.645	0.416	0	T_cell	DUSP1
0	0.740732	0.31	0.062	0	T_cell	GPRIN3
0	0.738538	0.332	0.087	0	T_cell	PIK3IP1
0	0.736403	0.5	0.139	0	T_cell	CD53
0	0.736058	0.62	0.369	0	T_cell	RNF213
0	0.735636	0.366	0.101	0	T_cell	ANKRD44
0	0.732553	0.568	0.263	0	T_cell	HLA-F
0	0.731871	0.288	0.067	0	T_cell	PTGER4
0	0.731798	0.208	0.006	0	T_cell	ICOS
0	0.73075	0.362	0.067	0	T_cell	BIN2
0	0.727921	0.323	0.04	0	T_cell	PSTPIP1
0	0.723553	0.263	0.007	0	T_cell	SIRPG
0	0.722096	0.369	0.084	0	T_cell	ARHGAP30
0	0.721032	0.287	0.052	0	T_cell	RUNX3
0	0.720161	0.345	0.077	0	T_cell	GBP5
0	0.719576	0.19	0.005	0	T_cell	CXCR6
0	0.71908	0.692	0.288	0	T_cell	LSP1
0	0.717685	0.522	0.235	0	T_cell	PPP1R18
0	0.716924	0.333	0.109	0	T_cell	PIM1
0	0.716915	0.132	0.005	0	T_cell	IFNG
0	0.713245	0.387	0.132	0	T_cell	ARL4C
0	0.712785	0.979	0.845	0	T_cell	TMSB4X
0	0.711785	0.521	0.256	0	T_cell	IRF1
0	0.707044	0.35	0.088	0	T_cell	FCMR
0	0.705116	0.427	0.179	0	T_cell	SLFN5
0	0.699502	0.382	0.114	0	T_cell	ETS1
0	0.698242	0.44	0.261	0	T_cell	NR3C1
0	0.69818	0.842	0.65	0	T_cell	AC090498.1
0	0.695185	0.417	0.107	0	T_cell	WAS
0	0.693905	0.429	0.199	0	T_cell	CRIP1
0	0.692728	0.491	0.236	0	T_cell	TAP1
0	0.692326	0.637	0.312	0	T_cell	RARRES3
0	0.688264	0.313	0.09	0	T_cell	TAGAP
0	0.687767	0.321	0.074	0	T_cell	FLT3LG
0	0.687711	0.5	0.163	0	T_cell	LBH
0	0.686325	0.447	0.164	0	T_cell	RGCC
0	0.682627	0.391	0.125	0	T_cell	DOCK8
0	0.681961	0.384	0.157	0	T_cell	SUN2
0	0.681772	0.253	0.015	0	T_cell	BCL11B
0	0.679752	0.249	0.007	0	T_cell	TRAT1
0	0.676531	0.313	0.124	0	T_cell	CBLB
0	0.673736	0.262	0.039	0	T_cell	PTPN22
0	0.672203	0.222	0.008	0	T_cell	SAMD3
0	0.670822	0.366	0.104	0	T_cell	HMHA1
0	0.669066	0.28	0.031	0	T_cell	SPN
0	0.667509	0.456	0.315	0	T_cell	CORO1B
0	0.667257	0.308	0.069	0	T_cell	JAK3
0	0.66711	0.227	0.016	0	T_cell	PDE3B
0	0.666284	0.254	0.015	0	T_cell	STAT4
0	0.665539	0.395	0.174	0	T_cell	CDKN1B
0	0.661843	0.32	0.112	0	T_cell	TTC39C
0	0.660744	0.232	0.013	0	T_cell	PYHIN1
0	0.657838	0.364	0.237	0	T_cell	ID2
0	0.657675	0.863	0.601	0	T_cell	MYL12A
0	0.657113	0.57	0.38	0	T_cell	ANKRD12
0	0.651863	0.403	0.111	0	T_cell	TUBA4A
0	0.651809	0.646	0.326	0	T_cell	EMP3
0	0.651479	0.583	0.371	0	T_cell	C9orf142
0	0.649771	0.3	0.106	0	T_cell	SOCS1
0	0.64673	0.775	0.228	0	T_cell	LAPTM5
0	0.645467	0.603	0.401	0	T_cell	KLF6
0	0.644521	0.665	0.443	0	T_cell	GSTK1
0	0.642762	0.286	0.081	0	T_cell	PAG1
0	0.64264	0.36	0.186	0	T_cell	AAK1
0	0.642552	0.369	0.178	0	T_cell	SYNRG
0	0.641801	0.218	0.016	0	T_cell	NELL2
0	0.639542	0.435	0.238	0	T_cell	SMCHD1
0	0.63672	0.234	0.027	0	T_cell	CCR7
0	0.635491	0.251	0.047	0	T_cell	ARAP2
0	0.635099	0.738	0.476	0	T_cell	ZFP36
0	0.634681	0.431	0.225	0	T_cell	FNBP1
0	0.632446	0.336	0.156	0	T_cell	PBXIP1
0	0.632343	0.976	0.921	0	T_cell	RPS27
0	0.632259	0.284	0.079	0	T_cell	DGKA
0	0.630893	0.365	0.122	0	T_cell	TNFAIP8
0	0.63055	0.306	0.066	0	T_cell	CYFIP2
0	0.625291	0.315	0.114	0	T_cell	INPP4B
0	0.624099	0.362	0.115	0	T_cell	ARHGAP4
0	0.623346	0.206	0.006	0	T_cell	THEMIS
0	0.62304	0.282	0.073	0	T_cell	SEMA4D
0	0.620512	0.37	0.109	0	T_cell	RCSD1
0	0.616559	0.559	0.329	0	T_cell	2022-09-09
0	0.615598	0.28	0.074	0	T_cell	SAMSN1
0	0.612522	0.674	0.458	0	T_cell	SRSF7
0	0.611172	0.385	0.199	0	T_cell	RBL2
0	0.611147	0.212	0.022	0	T_cell	MATK
0	0.610983	0.422	0.209	0	T_cell	SYNE2
0	0.610118	0.234	0.044	0	T_cell	OASL
0	0.609999	0.406	0.16	0	T_cell	CSK
0	0.607065	0.29	0.069	0	T_cell	IL27RA
0	0.606293	0.248	0.036	0	T_cell	LIME1
0	0.606117	0.333	0.145	0	T_cell	CKLF
0	0.605809	0.285	0.092	0	T_cell	BIRC3
0	0.604048	0.388	0.183	0	T_cell	CLEC2B
0	0.602675	0.766	0.479	0	T_cell	IFITM2
0	0.601393	0.347	0.133	0	T_cell	TMC6
0	0.595317	0.628	0.372	0	T_cell	CD44
0	0.595122	0.58	0.365	0	T_cell	JAK1
0	0.589014	0.52	0.25	0	T_cell	GYPC
0	0.586516	0.759	0.524	0	T_cell	PSME1
0	0.581655	0.383	0.216	0	T_cell	ZC3HAV1
0	0.580268	0.658	0.314	0	T_cell	COTL1
4.66679e-264	0.579997	0.261	0.151	1.57243e-259	T_cell	CLDND1
0	0.577878	0.269	0.117	0	T_cell	RORA
0	0.577503	0.289	0.094	0	T_cell	PIM2
0	0.574968	0.698	0.475	0	T_cell	DAZAP2
0	0.573437	0.235	0.042	0	T_cell	TNFRSF25
0	0.573193	0.284	0.143	0	T_cell	CHST12
0	0.572348	0.207	0.009	0	T_cell	SLA2
0	0.572037	0.962	0.877	0	T_cell	RPS15A
0	0.570946	0.207	0.015	0	T_cell	NLRC3
0	0.570625	0.526	0.358	0	T_cell	SP100
0	0.570613	0.448	0.279	0	T_cell	SIGIRR
0	0.569115	0.374	0.172	0	T_cell	SH3KBP1
0	0.566866	0.553	0.345	0	T_cell	PSMB8
0	0.566595	0.86	0.621	0	T_cell	DDX5
0	0.566441	0.481	0.313	0	T_cell	PPP1R2
0	0.56438	0.295	0.083	0	T_cell	SH3BP1
0	0.563246	0.579	0.415	0	T_cell	RSRP1
0	0.562872	0.943	0.798	0	T_cell	PFN1
0	0.562378	0.529	0.27	0	T_cell	ABRACL
0	0.558209	0.197	0.029	0	T_cell	SYTL3
0	0.558131	0.261	0.065	0	T_cell	FAM65B
0	0.556793	0.184	0.017	0	T_cell	SLFN12L
0	0.556168	0.324	0.141	0	T_cell	CCND2
0	0.554739	0.832	0.596	0	T_cell	CALM1
0	0.553587	0.206	0.022	0	T_cell	SLAMF1
0	0.552594	0.279	0.096	0	T_cell	FMNL1
0	0.552553	0.165	0.022	0	T_cell	KLRG1
0	0.549905	0.279	0.086	0	T_cell	RNF166
0	0.549515	0.305	0.139	0	T_cell	BTN3A2
0	0.547516	0.331	0.194	0	T_cell	ATM
0	0.546859	0.243	0.055	0	T_cell	ITGB7
0	0.546139	0.398	0.255	0	T_cell	PRPF38B
0	0.543889	0.581	0.392	0	T_cell	ARL6IP5
0	0.541656	0.339	0.137	0	T_cell	CARD16
0	0.538124	0.159	0.004	0	T_cell	FASLG
0	0.536527	0.255	0.119	0	T_cell	FKBP5
0	0.5343	0.282	0.139	0	T_cell	C5orf56
0	0.533993	0.248	0.065	0	T_cell	MYO1G
0	0.531793	0.244	0.057	0	T_cell	PCED1B
0	0.530974	0.249	0.074	0	T_cell	MYO1F
0	0.530611	0.261	0.11	0	T_cell	LINC-PINT
0	0.530585	0.2	0.026	0	T_cell	RASGRP1
0	0.52938	0.771	0.457	0	T_cell	CYBA
0	0.525348	0.262	0.108	0	T_cell	RAB27A
0	0.523449	0.321	0.105	0	T_cell	LPXN
0	0.52146	0.363	0.221	0	T_cell	USP15
0	0.521278	0.218	0.048	0	T_cell	TNIK
0	0.521058	0.428	0.226	0	T_cell	PDCD4
0	0.520278	0.228	0.041	0	T_cell	MAP4K1
0	0.518765	0.421	0.275	0	T_cell	C19orf66
0	0.518755	0.464	0.224	0	T_cell	OCIAD2
0	0.517449	0.192	0.015	0	T_cell	GRAP2
0	0.516855	0.16	0.014	0	T_cell	TRG-AS1
0	0.51638	0.372	0.216	0	T_cell	TRIM22
0	0.51602	0.356	0.165	0	T_cell	CCDC109B
0	0.51586	0.242	0.097	0	T_cell	CASP8
0	0.513047	0.341	0.125	0	T_cell	BIN1
0	0.509779	0.179	0.009	0	T_cell	CD28
0	0.509584	0.308	0.15	0	T_cell	CYLD
0	0.509378	0.249	0.069	0	T_cell	GPR65
0	0.507777	0.948	0.833	0	T_cell	RPS25
0	0.507713	0.22	0.049	0	T_cell	PIK3CD
0	0.50703	0.153	0.005	0	T_cell	CD40LG
0	0.506941	0.204	0.032	0	T_cell	TRAF1
0	0.506195	0.235	0.083	0	T_cell	CCDC88C
0	0.506017	0.219	0.038	0	T_cell	LY9
0	0.505714	0.995	0.849	0	T_cell	MALAT1
1.25272e-264	0.505533	0.228	0.112	4.22091e-260	T_cell	HOPX
0	0.504378	0.203	0.039	0	T_cell	RNF125
0	0.503933	0.308	0.144	0	T_cell	ARID5A
0	0.502342	0.41	0.283	0	T_cell	ELF1
0	0.50195	0.696	0.48	0	T_cell	PNRC1
0	0.50134	0.191	0.041	0	T_cell	ITGB2-AS1
0	0.501179	0.26	0.105	0	T_cell	TSEN54
0	0.499576	0.176	0.025	0	T_cell	TOX
0	0.498149	0.26	0.078	0	T_cell	KCNAB2
0	0.497745	0.364	0.22	0	T_cell	TSC22D4
0	0.49773	0.557	0.273	0	T_cell	SLC9A3R1
0	0.490061	0.388	0.196	0	T_cell	SLC38A1
0	0.488131	0.387	0.222	0	T_cell	MAT2B
0	0.485936	0.21	0.068	0	T_cell	LEF1
0	0.483921	0.252	0.093	0	T_cell	STK10
0	0.48383	0.518	0.4	0	T_cell	KMT2E
0	0.482119	0.339	0.178	0	T_cell	CD82
0	0.48175	0.798	0.581	0	T_cell	ARPC2
3.99168e-262	0.480669	0.128	0.042	1.34496e-257	T_cell	MIR155HG
0	0.479622	0.471	0.273	0	T_cell	PSMB10
7.6927e-244	0.47901	0.304	0.198	2.59198e-239	T_cell	LNPEP
0	0.478398	0.484	0.283	0	T_cell	EZR
0	0.477431	0.232	0.107	0	T_cell	LYAR
2.0077e-238	0.477108	0.272	0.15	6.76473e-234	T_cell	DUSP4
0	0.476013	0.265	0.095	0	T_cell	PSMB8-AS1
0	0.475588	0.399	0.242	0	T_cell	TRABD
0	0.475302	0.225	0.083	0	T_cell	APOBEC3C
0	0.474675	0.239	0.083	0	T_cell	FGD3
3.40789e-294	0.474444	0.436	0.336	1.14826e-289	T_cell	EPC1
0	0.474376	0.256	0.13	0	T_cell	RASA2
0	0.474269	0.188	0.039	0	T_cell	P2RY8
0	0.473379	0.286	0.156	0	T_cell	PPP3CC
1.99924e-187	0.473154	0.177	0.093	6.73622e-183	T_cell	CISH
9.17029e-275	0.472641	0.377	0.272	3.08984e-270	T_cell	TBRG1
0	0.468811	0.403	0.256	0	T_cell	TERF2IP
5.57779e-287	0.467174	0.235	0.117	1.87938e-282	T_cell	SAMD9
7.97761e-289	0.467039	0.245	0.128	2.68797e-284	T_cell	HNRNPLL
0	0.467027	0.205	0.035	0	T_cell	AC006129.2
0	0.466433	0.208	0.062	0	T_cell	GPR183
0	0.464513	0.159	0.009	0	T_cell	MAL
0	0.464011	0.22	0.098	0	T_cell	BTN3A1
2.1714e-276	0.463412	0.266	0.147	7.3163e-272	T_cell	PPM1K
0	0.463231	0.256	0.124	0	T_cell	EPB41
0	0.462927	0.392	0.272	0	T_cell	RNF149
0	0.462618	0.128	0.004	0	T_cell	EOMES
0	0.46231	0.241	0.107	0	T_cell	AQP3
0	0.46156	0.296	0.16	0	T_cell	CYTH1
0	0.46083	0.827	0.632	0	T_cell	HSPA8
0	0.459556	0.745	0.55	0	T_cell	YWHAB
0	0.459146	0.257	0.112	0	T_cell	PDE4B
0	0.457775	0.244	0.096	0	T_cell	DOCK10
0	0.456547	0.208	0.061	0	T_cell	CD84
0	0.455528	0.591	0.445	0	T_cell	SF1
1.67559e-291	0.455301	0.287	0.166	5.64575e-287	T_cell	TSPAN14
1.38903e-187	0.455233	0.21	0.118	4.68019e-183	T_cell	ZNF331
0	0.45467	0.251	0.098	0	T_cell	RGS14
0	0.453654	0.167	0.007	0	T_cell	PRKCQ
0	0.453521	0.537	0.396	0	T_cell	TAPBP
3.18242e-300	0.451206	0.272	0.15	1.07228e-295	T_cell	SFXN1
5.99186e-277	0.45117	0.251	0.136	2.0189e-272	T_cell	DIAPH1
0	0.45005	0.632	0.476	0	T_cell	SRSF5
0	0.449039	0.202	0.071	0	T_cell	PTPN4
0	0.44873	0.153	0.037	0	T_cell	AOAH
0	0.448689	0.49	0.364	0	T_cell	SHISA5
0	0.448162	0.166	0.005	0	T_cell	UBASH3A
2.41052e-169	0.448161	0.239	0.152	8.122e-165	T_cell	LYST
0	0.447721	0.401	0.263	0	T_cell	BUB3
0	0.445861	0.307	0.11	0	T_cell	FERMT3
0	0.445492	0.52	0.415	0	T_cell	N4BP2L2
3.11767e-94	0.445362	0.302	0.257	1.05047e-89	T_cell	RBPJ
0	0.444844	0.674	0.509	0	T_cell	FUS
2.98845e-181	0.443823	0.456	0.38	1.00693e-176	T_cell	RPS10
0	0.443599	0.175	0.017	0	T_cell	TESPA1
3.8622e-291	0.443543	0.414	0.302	1.30133e-286	T_cell	IDS
0	0.443436	0.165	0.018	0	T_cell	SLAMF6
0	0.443025	0.476	0.351	0	T_cell	PLP2
0	0.442632	0.949	0.826	0	T_cell	FAU
3.68412e-277	0.440973	0.263	0.147	1.24133e-272	T_cell	FAM102A
0	0.44095	0.223	0.064	0	T_cell	GIMAP6
0	0.440151	0.289	0.154	0	T_cell	KIF2A
0	0.440097	0.913	0.779	0	T_cell	RPL21
0	0.440077	0.262	0.137	0	T_cell	SYTL1
1.45575e-241	0.440028	0.204	0.101	4.90499e-237	T_cell	GOLGA8B
0	0.439701	0.36	0.171	0	T_cell	PTPN6
0	0.439508	0.258	0.122	0	T_cell	LBR
0	0.43934	0.429	0.193	0	T_cell	CTSC
6.0489e-184	0.439265	0.283	0.193	2.03812e-179	T_cell	RNF19A
0	0.439091	0.901	0.755	0	T_cell	RPSA
0	0.438539	0.225	0.087	0	T_cell	RCAN3
0	0.437953	0.214	0.068	0	T_cell	ARHGAP25
1.79831e-232	0.437196	0.347	0.241	6.05924e-228	T_cell	CFLAR
0	0.436864	0.958	0.872	0	T_cell	RPS3
0	0.435187	0.977	0.932	0	T_cell	RPL28
5.85289e-260	0.434866	0.426	0.329	1.97207e-255	T_cell	MPHOSPH8
1.50994e-270	0.433624	0.359	0.249	5.08759e-266	T_cell	ARF6
0	0.43334	0.462	0.329	0	T_cell	DNAJB1
0	0.432581	0.111	0.022	0	T_cell	AC133644.2
0	0.43172	0.205	0.054	0	T_cell	SP140
7.65455e-263	0.431202	0.248	0.138	2.57912e-258	T_cell	HERPUD2
0	0.430613	0.257	0.133	0	T_cell	RNF44
0	0.430214	0.208	0.075	0	T_cell	PLEKHF1
0	0.429631	0.121	0.015	0	T_cell	PTGDR
7.71093e-163	0.429154	0.236	0.153	2.59812e-158	T_cell	CREM
0	0.428993	0.634	0.445	0	T_cell	TXNIP
0	0.428423	0.151	0.034	0	T_cell	PASK
0	0.426939	0.481	0.33	0	T_cell	RAP1B
0	0.426547	0.231	0.102	0	T_cell	NLRC5
0	0.424428	0.56	0.435	0	T_cell	DRAP1
5.31648e-299	0.424357	0.38	0.257	1.79133e-294	T_cell	TNFRSF14
4.94146e-51	0.423123	0.225	0.194	1.66498e-46	T_cell	CMC1
0	0.422766	0.971	0.931	0	T_cell	RPS12
8.39088e-239	0.421651	0.33	0.229	2.82722e-234	T_cell	CCDC107
0	0.42132	0.233	0.072	0	T_cell	MFNG
0	0.420364	0.18	0.046	0	T_cell	ANXA2R
0	0.419762	0.489	0.368	0	T_cell	DDX24
1.56123e-227	0.419402	0.231	0.129	5.26042e-223	T_cell	CNOT6L
0	0.418244	0.173	0.035	0	T_cell	JAML
0	0.417971	0.588	0.363	0	T_cell	CNN2
0	0.417844	0.172	0.026	0	T_cell	S1PR4
0	0.417378	0.157	0.025	0	T_cell	KCNA3
0	0.417323	0.169	0.007	0	T_cell	RGL4
0	0.416047	0.962	0.896	0	T_cell	RPS27A
0	0.414918	0.231	0.092	0	T_cell	CCDC69
1.19331e-218	0.412985	0.247	0.143	4.02073e-214	T_cell	TMEM2
3.653e-286	0.412858	0.209	0.095	1.23084e-281	T_cell	SORL1
0	0.411174	0.454	0.304	0	T_cell	ANXA6
1.26529e-278	0.411096	0.357	0.245	4.26328e-274	T_cell	C9orf78
5.89243e-258	0.410905	0.24	0.129	1.98539e-253	T_cell	DGKZ
0	0.409851	0.242	0.105	0	T_cell	ATP2A3
0	0.409691	0.636	0.383	0	T_cell	LDHB
0	0.409272	0.947	0.843	0	T_cell	RPLP2
0	0.40897	0.185	0.05	0	T_cell	GIMAP2
0	0.408709	0.695	0.535	0	T_cell	HNRNPDL
0	0.407927	0.985	0.947	0	T_cell	ACTB
1.25784e-190	0.40788	0.268	0.176	4.23818e-186	T_cell	RASSF1
0	0.407498	0.577	0.442	0	T_cell	MCL1
1.86784e-247	0.402145	0.214	0.11	6.29349e-243	T_cell	TBCC
4.33712e-218	0.401698	0.219	0.121	1.46135e-213	T_cell	NFATC3
0	0.401448	0.183	0.035	0	T_cell	DENND1C
2.56567e-173	0.401143	0.346	0.271	8.64477e-169	T_cell	NOSIP
3.10214e-302	0.401092	0.179	0.071	1.04524e-297	T_cell	MLLT3
0	0.400789	0.155	0.041	0	T_cell	ATP8A1
0	0.400133	0.571	0.412	0	T_cell	PPP1CA
9.4384e-278	0.399813	0.149	0.054	3.18018e-273	T_cell	HELB
2.49202e-280	0.398454	0.149	0.054	8.39661e-276	T_cell	SLF1
0	0.398254	0.266	0.115	0	T_cell	FLI1
3.98528e-129	0.398167	0.316	0.229	1.3428e-124	T_cell	MX1
4.09697e-133	0.397333	0.216	0.139	1.38043e-128	T_cell	SAMD9L
0	0.397297	0.539	0.393	0	T_cell	CIB1
0	0.396255	0.169	0.039	0	T_cell	PPP1R16B
0	0.395673	0.186	0.073	0	T_cell	GALM
4.96055e-286	0.394761	0.192	0.083	1.67141e-281	T_cell	NLRP1
1.25348e-154	0.39443	0.322	0.248	4.22348e-150	T_cell	CLK1
2.72366e-275	0.393616	0.504	0.405	9.1771e-271	T_cell	BRD2
0	0.393146	0.953	0.87	0	T_cell	RPS14
0	0.391594	0.933	0.78	0	T_cell	EIF1
3.39434e-250	0.391037	0.162	0.065	1.14369e-245	T_cell	RP5-1171I10.5
9.8746e-183	0.390176	0.3	0.213	3.32715e-178	T_cell	PHF1
3.32442e-149	0.389565	0.274	0.197	1.12013e-144	T_cell	RABGAP1L
2.63227e-258	0.389039	0.522	0.433	8.86916e-254	T_cell	PNISR
3.28814e-239	0.388948	0.25	0.142	1.10791e-234	T_cell	FAM107B
0	0.388665	0.184	0.06	0	T_cell	PITPNC1
2.28317e-217	0.388396	0.201	0.105	7.69292e-213	T_cell	IQGAP2
0	0.387655	0.316	0.146	0	T_cell	ARRB2
7.90403e-136	0.386871	0.217	0.143	2.66318e-131	T_cell	THEM4
5.52282e-245	0.386847	0.273	0.159	1.86086e-240	T_cell	TMEM173
0	0.385968	0.145	0.043	0	T_cell	GIMAP1
7.88566e-185	0.385754	0.281	0.192	2.657e-180	T_cell	TMX4
4.24247e-125	0.385585	0.308	0.243	1.42946e-120	T_cell	OGT
0	0.385023	0.484	0.345	0	T_cell	AES
5.64895e-248	0.384923	0.307	0.199	1.90336e-243	T_cell	R3HDM4
0	0.383116	0.149	0.02	0	T_cell	C16orf54
0	0.382028	0.963	0.884	0	T_cell	RPL34
0	0.381248	0.187	0.05	0	T_cell	SNX20
0	0.38101	0.328	0.193	0	T_cell	PSIP1
0	0.380649	0.827	0.641	0	T_cell	RPL36AL
1.3611e-52	0.380608	0.22	0.174	4.5861e-48	T_cell	IFI44L
0	0.380469	0.284	0.149	0	T_cell	CDC42EP3
8.61117e-221	0.380028	0.208	0.11	2.90145e-216	T_cell	ARHGEF3
0	0.379043	0.154	0.037	0	T_cell	IL21R
3.94793e-302	0.378816	0.149	0.049	1.33022e-297	T_cell	ZBP1
0	0.37866	0.126	0.005	0	T_cell	GPR171
0	0.37857	0.397	0.264	0	T_cell	CD47
0	0.377415	0.156	0.025	0	T_cell	P2RY10
1.8681e-53	0.376088	0.205	0.169	6.29439e-49	T_cell	ITGAE
0	0.375735	0.948	0.837	0	T_cell	RPS21
2.19655e-223	0.375724	0.264	0.157	7.40107e-219	T_cell	SYNE1
5.49067e-246	0.375144	0.222	0.116	1.85003e-241	T_cell	PPM1M
3.29e-271	0.374461	0.245	0.129	1.10853e-266	T_cell	CDC25B
7.52487e-143	0.37404	0.23	0.153	2.53543e-138	T_cell	CCNH
2.07764e-260	0.372806	0.209	0.102	7.00039e-256	T_cell	CD58
0	0.372744	0.13	0.012	0	T_cell	TNFSF14
2.813e-209	0.372257	0.312	0.214	9.47812e-205	T_cell	TMEM243
0	0.371872	0.492	0.316	0	T_cell	MSN
6.51283e-174	0.371147	0.261	0.176	2.19443e-169	T_cell	CCSER2
4.13807e-149	0.370764	0.263	0.181	1.39428e-144	T_cell	PCSK7
1.33461e-297	0.370569	0.237	0.113	4.49683e-293	T_cell	CASP1
0	0.369581	0.128	0.007	0	T_cell	TBX21
6.80555e-83	0.369535	0.27	0.223	2.29306e-78	T_cell	KMT2A
0	0.368792	0.576	0.383	0	T_cell	ARPC1B
1.72109e-197	0.368528	0.413	0.336	5.79906e-193	T_cell	PRMT2
0	0.368467	0.434	0.266	0	T_cell	UCP2
0	0.368289	0.971	0.923	0	T_cell	RPL41
6.77623e-124	0.368265	0.317	0.247	2.28318e-119	T_cell	REL
1.07969e-252	0.366704	0.194	0.09	3.6379e-248	T_cell	PTK2B
0	0.366491	0.127	0.015	0	T_cell	PBX4
5.97691e-173	0.363294	0.326	0.245	2.01386e-168	T_cell	FGFR1OP2
9.31634e-203	0.36281	0.417	0.328	3.13905e-198	T_cell	AKAP13
2.98797e-154	0.362417	0.165	0.088	1.00677e-149	T_cell	PRDM1
8.89214e-281	0.362276	0.184	0.075	2.99612e-276	T_cell	FAM46C
8.22743e-234	0.361932	0.373	0.271	2.77215e-229	T_cell	DHRS7
0	0.361875	0.563	0.417	0	T_cell	ACTR3
1.09104e-168	0.361831	0.33	0.253	3.67616e-164	T_cell	NAP1L4
0	0.361517	0.584	0.461	0	T_cell	UBE2D2
8.51001e-137	0.360834	0.365	0.306	2.86736e-132	T_cell	ARID4B
6.74234e-133	0.360681	0.298	0.231	2.27176e-128	T_cell	VAMP2
1.03022e-305	0.360587	0.201	0.083	3.47123e-301	T_cell	INPP5D
0	0.359864	0.187	0.073	0	T_cell	CYTH4
0	0.359728	0.193	0.071	0	T_cell	ADAM8
9.09562e-193	0.358562	0.281	0.18	3.06468e-188	T_cell	GLIPR1
1.35401e-106	0.358434	0.315	0.263	4.5622e-102	T_cell	GCC2
2.29485e-236	0.358264	0.234	0.125	7.73227e-232	T_cell	MGAT4A
5.82059e-252	0.357415	0.185	0.083	1.96119e-247	T_cell	PRKX
1.9079e-290	0.35715	0.217	0.102	6.42848e-286	T_cell	CRLF3
0	0.356989	0.369	0.236	0	T_cell	OPTN
0	0.356718	0.889	0.732	0	T_cell	RPL26
0	0.356708	0.126	0.006	0	T_cell	RP11-18H21.1
0	0.354988	0.122	0.006	0	T_cell	JAKMIP1
3.40426e-188	0.354726	0.219	0.127	1.14703e-183	T_cell	CSRNP1
2.04756e-214	0.352199	0.182	0.089	6.89904e-210	T_cell	FAS
8.10062e-225	0.352047	0.126	0.045	2.72942e-220	T_cell	MIAT
3.114e-88	0.351779	0.142	0.087	1.04923e-83	T_cell	HERC5
0	0.351101	0.165	0.056	0	T_cell	PRKCB
1.12847e-131	0.350697	0.346	0.268	3.80227e-127	T_cell	CITED2
4.19959e-207	0.350003	0.228	0.129	1.41501e-202	T_cell	MAPRE2
1.08325e-205	0.348636	0.463	0.39	3.64989e-201	T_cell	RBM25
3.79879e-291	0.348523	0.23	0.108	1.27997e-286	T_cell	SUSD3
0	0.348124	0.118	0.025	0	T_cell	PTGER2
1.93334e-163	0.347042	0.273	0.191	6.51419e-159	T_cell	AKIRIN1
0	0.346936	0.206	0.083	0	T_cell	PARVG
0	0.346824	0.131	0.038	0	T_cell	LINC00649
6.4052e-237	0.346715	0.521	0.439	2.15817e-232	T_cell	SRSF2
0	0.346318	0.119	0.013	0	T_cell	LTA
2.29369e-134	0.345427	0.225	0.15	7.72836e-130	T_cell	SSH2
0	0.34535	0.675	0.532	0	T_cell	SON
7.07947e-93	0.344712	0.215	0.156	2.38536e-88	T_cell	TSPYL2
0	0.344207	0.161	0.053	0	T_cell	EVI2A
1.21865e-233	0.34347	0.166	0.071	4.10611e-229	T_cell	PDE4D
0	0.343448	0.496	0.296	0	T_cell	RGS10
1.21145e-154	0.343133	0.364	0.298	4.08186e-150	T_cell	RNF167
7.67536e-141	0.342639	0.337	0.264	2.58614e-136	T_cell	MYCBP2
5.17069e-162	0.34262	0.221	0.138	1.74221e-157	T_cell	CCM2
3.34512e-173	0.34251	0.292	0.209	1.1271e-168	T_cell	HMGN4
8.27843e-175	0.342271	0.207	0.119	2.78933e-170	T_cell	TRAF5
1.7319e-298	0.342209	0.139	0.044	5.83545e-294	T_cell	SUPT3H
5.55358e-285	0.342102	0.511	0.395	1.87122e-280	T_cell	LRRFIP1
7.05078e-67	0.341867	0.103	0.058	2.37569e-62	T_cell	CCL3
6.44491e-137	0.341694	0.185	0.111	2.17155e-132	T_cell	PHTF2
3.57727e-154	0.341639	0.379	0.314	1.20533e-149	T_cell	SPSB3
2.32654e-193	0.340677	0.19	0.099	7.83905e-189	T_cell	FAM129A
0	0.340546	0.105	0.008	0	T_cell	IPCEF1
4.01113e-77	0.340283	0.263	0.219	1.35151e-72	T_cell	PHYKPL
7.71747e-300	0.34021	0.305	0.169	2.60033e-295	T_cell	RGS19
1.64074e-287	0.340124	0.409	0.278	5.5283e-283	T_cell	FAM49B
4.97666e-148	0.340101	0.25	0.17	1.67684e-143	T_cell	TPST2
1.27545e-281	0.339788	0.206	0.091	4.2975e-277	T_cell	NCKAP1L
6.29234e-106	0.339313	0.13	0.073	2.12014e-101	T_cell	TBC1D4
7.13392e-194	0.338485	0.182	0.094	2.4037e-189	T_cell	CNTRL
3.37949e-248	0.337736	0.172	0.074	1.13869e-243	T_cell	TSPAN5
2.61857e-97	0.337237	0.243	0.185	8.823e-93	T_cell	DNAJB14
5.41197e-172	0.33712	0.296	0.213	1.82351e-167	T_cell	ZNRD1
0	0.336829	0.116	0.025	0	T_cell	GIMAP5
9.15445e-242	0.336211	0.246	0.133	3.0845e-237	T_cell	C12orf75
1.6094e-130	0.336155	0.213	0.14	5.42272e-126	T_cell	LPIN2
0	0.3361	0.413	0.272	0	T_cell	RHOG
6.77182e-269	0.335961	0.17	0.07	2.2817e-264	T_cell	GRK6
1.08938e-286	0.335594	0.466	0.359	3.67055e-282	T_cell	WDR1
4.59149e-166	0.335472	0.217	0.133	1.54706e-161	T_cell	ESYT1
6.63467e-129	0.334739	0.242	0.17	2.23548e-124	T_cell	MED15
2.84251e-176	0.334584	0.181	0.096	9.57757e-172	T_cell	PREX1
0	0.334272	0.12	0.019	0	T_cell	CPNE7
2.68514e-99	0.334237	0.272	0.215	9.04729e-95	T_cell	PHF11
2.53911e-247	0.333415	0.402	0.3	8.55529e-243	T_cell	RAP1A
2.30182e-222	0.332118	0.168	0.076	7.75575e-218	T_cell	NUP210
5.34628e-134	0.331783	0.24	0.162	1.80138e-129	T_cell	ATP2B4
3.04078e-74	0.331756	0.226	0.177	1.02456e-69	T_cell	RALGAPA1
1.38546e-136	0.33065	0.33	0.265	4.66817e-132	T_cell	SCAMP2
1.40948e-111	0.330635	0.329	0.273	4.74912e-107	T_cell	PPP1R12A
1.21191e-233	0.330529	0.246	0.138	4.0834e-229	T_cell	DCK
1.10646e-142	0.330378	0.183	0.107	3.72811e-138	T_cell	CHST11
0	0.330103	0.153	0.051	0	T_cell	UNC13D
1.45467e-207	0.3296	0.37	0.281	4.90137e-203	T_cell	ARPC5L
3.73182e-240	0.328891	0.138	0.051	1.2574e-235	T_cell	KLF12
6.8401e-130	0.328872	0.234	0.161	2.3047e-125	T_cell	ST3GAL1
0	0.328199	0.134	0.039	0	T_cell	CDC14A
5.83606e-92	0.32771	0.272	0.218	1.9664e-87	T_cell	BAZ1A
3.40606e-172	0.327317	0.29	0.205	1.14764e-167	T_cell	POLR3GL
3.1217e-172	0.326498	0.293	0.205	1.05182e-167	T_cell	CASP4
1.75493e-233	0.326473	0.174	0.077	5.91306e-229	T_cell	SERPINB9
5.00631e-108	0.325903	0.269	0.206	1.68682e-103	T_cell	ITSN2
3.97747e-79	0.325559	0.332	0.3	1.34017e-74	T_cell	WHSC1L1
1.3497e-278	0.32549	0.29	0.16	4.54767e-274	T_cell	C10orf54
5.17001e-206	0.324441	0.156	0.071	1.74198e-201	T_cell	SFI1
1.6245e-270	0.324146	0.551	0.457	5.47358e-266	T_cell	PRRC2C
1.17586e-176	0.324087	0.197	0.111	3.96195e-172	T_cell	RAB29
1.60144e-161	0.32406	0.18	0.099	5.3959e-157	T_cell	PLCG1
5.09415e-292	0.323543	0.173	0.066	1.71642e-287	T_cell	DOCK2
0	0.323193	0.569	0.455	0	T_cell	ANAPC16
4.67426e-98	0.322836	0.302	0.252	1.57495e-93	T_cell	C17orf62
0	0.322423	0.108	0.008	0	T_cell	PPP2R2B
2.1477e-55	0.322396	0.284	0.254	7.23646e-51	T_cell	ZNF292
2.04957e-83	0.322203	0.29	0.244	6.90581e-79	T_cell	CHD2
4.28233e-277	0.321902	0.596	0.496	1.44289e-272	T_cell	RBM39
6.09963e-92	0.321239	0.19	0.133	2.05521e-87	T_cell	RALGDS
5.74916e-122	0.321121	0.176	0.106	1.93712e-117	T_cell	SP110
2.27047e-117	0.320754	0.202	0.132	7.65013e-113	T_cell	DPYD
1.94864e-176	0.319772	0.16	0.08	6.56575e-172	T_cell	PSD4
1.19608e-98	0.319253	0.339	0.286	4.03008e-94	T_cell	IRF7
0	0.318582	0.635	0.514	0	T_cell	UBE2D3
6.5512e-100	0.318464	0.304	0.251	2.20736e-95	T_cell	DDX6
5.94068e-189	0.317858	0.471	0.368	2.00165e-184	T_cell	NFKBIA
2.21839e-171	0.317311	0.183	0.101	7.47466e-167	T_cell	LDLRAP1
1.53237e-137	0.316978	0.164	0.093	5.16317e-133	T_cell	SENP7
2.67802e-145	0.316509	0.4	0.335	9.0233e-141	T_cell	CCNL1
0	0.316395	0.938	0.824	0	T_cell	RPL23A
2.77469e-293	0.315698	0.628	0.516	9.34903e-289	T_cell	RPL17
0	0.315599	0.86	0.667	0	T_cell	TMA7
1.78032e-249	0.315265	0.189	0.083	5.99861e-245	T_cell	CD4
0	0.315136	0.11	0.013	0	T_cell	CD226
1.28147e-159	0.314979	0.2	0.117	4.3178e-155	T_cell	SMAP2
0	0.314971	0.154	0.05	0	T_cell	AC245100.1
3.53896e-102	0.314153	0.275	0.216	1.19242e-97	T_cell	SNHG12
3.19926e-79	0.313892	0.303	0.261	1.07796e-74	T_cell	FNBP4
2.36356e-156	0.313683	0.165	0.088	7.96379e-152	T_cell	BTN3A3
8.52942e-122	0.313634	0.332	0.269	2.8739e-117	T_cell	CDC42SE1
3.54678e-114	0.313418	0.17	0.101	1.19505e-109	T_cell	PHLDA1
7.17578e-158	0.313407	0.148	0.074	2.41781e-153	T_cell	SPATA13
2.86988e-116	0.313239	0.413	0.37	9.66979e-112	T_cell	DDX3X
1.1312e-138	0.312389	0.302	0.231	3.81148e-134	T_cell	TNIP1
0	0.312187	0.596	0.464	0	T_cell	PRR13
8.5163e-307	0.311586	0.138	0.041	2.86948e-302	T_cell	PARP15
2.95297e-206	0.311386	0.339	0.245	9.94973e-202	T_cell	AIP
1.26289e-84	0.311272	0.321	0.282	4.25517e-80	T_cell	YPEL5
1.0022e-133	0.311071	0.261	0.187	3.37683e-129	T_cell	CCNDBP1
2.71015e-114	0.310921	0.229	0.162	9.13158e-110	T_cell	IFNAR2
1.20433e-69	0.310207	0.338	0.306	4.05787e-65	T_cell	NKTR
2.87115e-241	0.309972	0.38	0.272	9.67407e-237	T_cell	OSTF1
4.4602e-94	0.308391	0.223	0.157	1.50282e-89	T_cell	EPSTI1
2.6124e-151	0.308098	0.174	0.095	8.80221e-147	T_cell	SLC7A5
5.4786e-247	0.306941	0.235	0.123	1.84596e-242	T_cell	LYSMD2
2.25814e-139	0.306817	0.138	0.07	7.60857e-135	T_cell	ATXN7
9.22785e-55	0.306563	0.294	0.266	3.10923e-50	T_cell	SMG1
5.45464e-198	0.30621	0.178	0.087	1.83789e-193	T_cell	ST8SIA4
3.71689e-117	0.306057	0.167	0.101	1.25237e-112	T_cell	PDE7A
5.75662e-184	0.305146	0.266	0.167	1.93964e-179	T_cell	GBP2
0	0.304872	0.973	0.943	0	T_cell	RPL13
1.34543e-62	0.304603	0.252	0.214	4.53331e-58	T_cell	PIAS1
2.96297e-104	0.303885	0.271	0.213	9.98343e-100	T_cell	UBAC2
2.3379e-186	0.303148	0.139	0.061	7.87732e-182	T_cell	CEP85L
4.32795e-244	0.302999	0.12	0.039	1.45826e-239	T_cell	SLC16A7
5.39485e-180	0.302989	0.28	0.191	1.81774e-175	T_cell	HMOX2
8.84284e-163	0.302957	0.402	0.339	2.97951e-158	T_cell	LSM8
9.19484e-119	0.302338	0.167	0.099	3.09811e-114	T_cell	TRANK1
4.95644e-158	0.302213	0.45	0.391	1.67002e-153	T_cell	SF3B1
7.85853e-190	0.302164	0.157	0.073	2.64785e-185	T_cell	IGFLR1
7.03948e-162	0.302128	0.382	0.286	2.37188e-157	T_cell	IFI16
1.03994e-204	0.301853	0.177	0.088	3.50398e-200	T_cell	KANSL1-AS1
4.59813e-196	0.301543	0.456	0.375	1.54929e-191	T_cell	ARGLU1
4.10144e-200	0.300888	0.306	0.199	1.38194e-195	T_cell	HMGB2
4.03092e-215	0.300765	0.27	0.162	1.35818e-210	T_cell	GLIPR2
7.91371e-283	0.300604	0.121	0.035	2.66644e-278	T_cell	STAMBPL1
1.02044e-261	0.300503	0.182	0.079	3.43827e-257	T_cell	RPS6KA1
3.91166e-91	0.300492	0.231	0.173	1.31799e-86	T_cell	FOXN3
1.70897e-118	0.300397	0.226	0.159	5.7582e-114	T_cell	TRADD
2.96348e-57	0.300353	0.24	0.203	9.98514e-53	T_cell	ZNF800
3.28445e-268	0.300286	0.521	0.416	1.10666e-263	T_cell	CAP1
2.63288e-235	0.300089	0.166	0.07	8.87123e-231	T_cell	RASGRP2
1.72683e-68	0.299648	0.272	0.235	5.81839e-64	T_cell	RSBN1L
3.06444e-115	0.299477	0.394	0.35	1.03253e-110	T_cell	PPP1CC
1.89622e-86	0.29927	0.256	0.205	6.38913e-82	T_cell	REST
1.068e-248	0.299071	0.491	0.396	3.59853e-244	T_cell	ANXA11
8.45693e-275	0.297833	0.126	0.039	2.84948e-270	T_cell	PIK3R5
1.89496e-241	0.296956	0.578	0.486	6.38488e-237	T_cell	EIF4A2
4.00053e-127	0.296378	0.293	0.217	1.34794e-122	T_cell	TGFB1
0	0.294537	0.965	0.908	0	T_cell	RPL32
7.42609e-83	0.294191	0.188	0.134	2.50215e-78	T_cell	IRAK4
0	0.294126	0.121	0.023	0	T_cell	IL12RB1
0	0.294051	0.942	0.835	0	T_cell	RPL6
3.9886e-118	0.29363	0.183	0.114	1.34392e-113	T_cell	LPCAT4
1.79422e-167	0.293476	0.164	0.084	6.04546e-163	T_cell	SP140L
3.29763e-69	0.293055	0.129	0.084	1.1111e-64	T_cell	ERN1
1.24274e-75	0.292995	0.191	0.14	4.1873e-71	T_cell	RSBN1
0	0.292836	0.982	0.957	0	T_cell	RPL10
0	0.292757	0.761	0.614	0	T_cell	CLIC1
0	0.291887	0.762	0.595	0	T_cell	COMMD6
9.37416e-72	0.291718	0.327	0.296	3.15853e-67	T_cell	GPBP1
0	0.290436	0.919	0.808	0	T_cell	RPS16
0	0.289856	0.106	0.01	0	T_cell	LINC01550
4.51575e-89	0.28913	0.253	0.2	1.52154e-84	T_cell	IRF2
9.91802e-155	0.289103	0.175	0.095	3.34178e-150	T_cell	ELMO1
8.9717e-134	0.28827	0.167	0.094	3.02292e-129	T_cell	ERAP2
7.04657e-85	0.287757	0.199	0.144	2.37427e-80	T_cell	MITD1
8.49804e-60	0.287443	0.178	0.134	2.86333e-55	T_cell	PSMD5-AS1
6.88737e-220	0.287388	0.454	0.319	2.32063e-215	T_cell	ANXA1
0	0.287218	0.839	0.672	0	T_cell	HNRNPA1
4.70384e-84	0.287151	0.29	0.228	1.58491e-79	T_cell	XAF1
1.02572e-85	0.286817	0.231	0.178	3.45607e-81	T_cell	DAXX
3.3337e-194	0.285828	0.164	0.078	1.12326e-189	T_cell	GMIP
6.5536e-72	0.285243	0.192	0.143	2.20817e-67	T_cell	CDK17
0	0.285224	0.111	0.022	0	T_cell	CTB-133G6.1
0	0.285195	0.108	0.018	0	T_cell	RAB37
1.41125e-62	0.284774	0.225	0.18	4.75506e-58	T_cell	ZCCHC11
2.65399e-71	0.284092	0.277	0.238	8.94234e-67	T_cell	ORMDL1
0	0.283481	0.799	0.64	0	T_cell	TOMM7
2.69025e-74	0.282959	0.243	0.197	9.06454e-70	T_cell	SRSF8
2.0094e-117	0.282617	0.406	0.327	6.77049e-113	T_cell	STAT1
3.48453e-170	0.282381	0.227	0.137	1.17408e-165	T_cell	ATP6V0E2
1.32623e-103	0.282232	0.175	0.113	4.46861e-99	T_cell	ERCC5
3.05857e-222	0.282179	0.168	0.075	1.03056e-217	T_cell	ABI3
5.66703e-109	0.281589	0.402	0.362	1.90945e-104	T_cell	TPR
2.09475e-117	0.281384	0.211	0.144	7.05804e-113	T_cell	RNF126
0	0.281358	0.634	0.514	0	T_cell	GLTSCR2
1.56087e-91	0.281203	0.24	0.183	5.25919e-87	T_cell	IRF3
3.14703e-69	0.281029	0.211	0.165	1.06036e-64	T_cell	GYG1
6.62804e-76	0.281012	0.141	0.091	2.23325e-71	T_cell	DDX60
2.42197e-108	0.280955	0.154	0.092	8.16058e-104	T_cell	RPS6KA3
8.48833e-150	0.280724	0.157	0.084	2.86006e-145	T_cell	ORAI1
2.19732e-252	0.280485	0.514	0.42	7.40365e-248	T_cell	UBXN1
8.82954e-67	0.280404	0.231	0.186	2.97503e-62	T_cell	TANK
5.80561e-100	0.280391	0.149	0.09	1.95614e-95	T_cell	PRMT9
2.9379e-95	0.28033	0.408	0.371	9.89897e-91	T_cell	NCOR1
3.69748e-275	0.28033	0.504	0.388	1.24583e-270	T_cell	HIST1H4C
4.75632e-122	0.280293	0.254	0.183	1.6026e-117	T_cell	TES
2.3829e-212	0.280142	0.173	0.08	8.02894e-208	T_cell	ARHGEF6
3.44992e-179	0.279452	0.133	0.058	1.16242e-174	T_cell	USP20
6.80345e-132	0.279032	0.173	0.101	2.29236e-127	T_cell	RAB8B
6.86014e-156	0.278983	0.142	0.07	2.31146e-151	T_cell	ZNF276
1.00488e-179	0.278961	0.149	0.07	3.38585e-175	T_cell	C21orf91
1.31947e-49	0.27896	0.243	0.209	4.44581e-45	T_cell	CHD1
9.04983e-79	0.278953	0.271	0.226	3.04925e-74	T_cell	G3BP2
7.23098e-83	0.278862	0.28	0.224	2.43641e-78	T_cell	UTRN
4.10713e-121	0.278654	0.354	0.297	1.38386e-116	T_cell	CAPZA1
1.84287e-185	0.278237	0.298	0.196	6.20937e-181	T_cell	CMTM3
2.31482e-81	0.278178	0.175	0.121	7.79955e-77	T_cell	IL17RA
5.41531e-47	0.278107	0.293	0.269	1.82464e-42	T_cell	TNRC6B
2.60508e-124	0.277385	0.421	0.374	8.77755e-120	T_cell	NDFIP1
0	0.277198	0.102	0.017	0	T_cell	RP11-25K19.1
3.88311e-104	0.277084	0.194	0.129	1.30837e-99	T_cell	LPIN1
2.41095e-68	0.276985	0.283	0.245	8.12345e-64	T_cell	GGNBP2
3.64422e-80	0.276666	0.133	0.083	1.22788e-75	T_cell	INPP4A
1.45114e-106	0.275838	0.108	0.055	4.88947e-102	T_cell	MMP25-AS1
6.46093e-28	0.274479	0.166	0.139	2.17694e-23	T_cell	OAS1
2.36306e-102	0.274153	0.285	0.23	7.9621e-98	T_cell	SS18L2
0	0.2741	0.949	0.861	0	T_cell	RPS7
0	0.272736	0.662	0.537	0	T_cell	C19orf43
6.08019e-64	0.272525	0.186	0.135	2.04866e-59	T_cell	MX2
1.89233e-100	0.272355	0.349	0.299	6.37601e-96	T_cell	M6PR
8.13917e-304	0.272319	0.493	0.34	2.74241e-299	T_cell	ZYX
3.67985e-92	0.270611	0.17	0.112	1.23989e-87	T_cell	PRKD2
4.51503e-68	0.270184	0.313	0.28	1.52129e-63	T_cell	TAF7
0	0.269592	0.963	0.918	0	T_cell	RPS19
1.21863e-110	0.269371	0.196	0.13	4.10607e-106	T_cell	LIX1L
3.78536e-121	0.269084	0.148	0.083	1.27544e-116	T_cell	FOXN2
4.77846e-27	0.26845	0.28	0.275	1.61005e-22	T_cell	RBBP6
2.13357e-221	0.268398	0.507	0.427	7.18884e-217	T_cell	ARHGDIA
2.85762e-48	0.268391	0.242	0.212	9.62846e-44	T_cell	ATXN2L
2.66204e-79	0.268276	0.175	0.121	8.96949e-75	T_cell	CARD8
0	0.268024	0.881	0.737	0	T_cell	CFL1
9.51735e-69	0.267907	0.204	0.156	3.20678e-64	T_cell	GIT2
1.45726e-180	0.267781	0.189	0.099	4.91009e-176	T_cell	ABLIM1
1.95224e-51	0.266956	0.177	0.137	6.57788e-47	T_cell	DIP2A
9.56619e-76	0.266594	0.198	0.147	3.22323e-71	T_cell	B3GNT2
1.64795e-37	0.265747	0.164	0.133	5.55261e-33	T_cell	RICTOR
5.73351e-74	0.264761	0.347	0.311	1.93185e-69	T_cell	TAF1D
1.15348e-69	0.2644	0.189	0.14	3.88653e-65	T_cell	CENPC
4.04646e-66	0.264382	0.263	0.224	1.36341e-61	T_cell	KRAS
4.86056e-292	0.264019	0.143	0.047	1.63772e-287	T_cell	TACC3
7.55185e-94	0.263963	0.143	0.087	2.54452e-89	T_cell	RASA3
9.10531e-166	0.263824	0.433	0.367	3.06794e-161	T_cell	GTF3A
3.16645e-148	0.263096	0.127	0.059	1.0669e-143	T_cell	EVI2B
1.77479e-148	0.262858	0.879	0.814	5.97997e-144	T_cell	RPS26
0	0.262598	0.963	0.9	0	T_cell	RPL11
5.03449e-125	0.262515	0.167	0.097	1.69632e-120	T_cell	RFTN1
1.60584e-302	0.262113	0.613	0.505	5.41071e-298	T_cell	EIF3F
5.76569e-36	0.26167	0.165	0.135	1.94269e-31	T_cell	ASXL2
2.88996e-35	0.26145	0.145	0.114	9.73745e-31	T_cell	UBXN11
7.87887e-45	0.261365	0.261	0.237	2.65471e-40	T_cell	MIER1
1.01132e-147	0.261073	0.135	0.066	3.40755e-143	T_cell	ACSL5
1.26132e-72	0.260994	0.16	0.11	4.24988e-68	T_cell	ZC3H12A
2.32939e-47	0.26094	0.197	0.159	7.84865e-43	T_cell	LRBA
1.44643e-97	0.260836	0.184	0.123	4.87359e-93	T_cell	RASSF7
3.66759e-58	0.260506	0.246	0.206	1.23576e-53	T_cell	IVNS1ABP
6.83779e-61	0.260143	0.331	0.305	2.30392e-56	T_cell	ROCK1
2.70469e-212	0.259865	0.499	0.425	9.11319e-208	T_cell	TRAPPC1
8.59066e-42	0.259792	0.213	0.182	2.89454e-37	T_cell	MLLT6
0	0.259521	0.593	0.478	0	T_cell	APRT
1.01222e-140	0.259495	0.498	0.445	3.41057e-136	T_cell	SRSF11
1.61375e-32	0.259427	0.27	0.254	5.43736e-28	T_cell	VPS13C
8.96962e-102	0.259319	0.324	0.275	3.02222e-97	T_cell	SF3A2
9.74486e-81	0.259105	0.302	0.251	3.28343e-76	T_cell	PIK3R1
7.98517e-31	0.259011	0.222	0.201	2.69052e-26	T_cell	ATF7IP
1.26471e-28	0.258582	0.249	0.236	4.26133e-24	T_cell	KDM5A
5.12665e-72	0.258533	0.164	0.115	1.72737e-67	T_cell	CHMP7
1.21848e-47	0.258168	0.201	0.164	4.10555e-43	T_cell	ADRBK1
3.51102e-86	0.257947	0.435	0.404	1.183e-81	T_cell	STAT3
2.77955e-57	0.257938	0.218	0.179	9.36541e-53	T_cell	CHIC2
3.31918e-152	0.257864	0.316	0.235	1.11837e-147	T_cell	TWF2
2.16522e-117	0.257591	0.125	0.062	7.2955e-113	T_cell	AREG
3.81876e-158	0.257564	0.265	0.175	1.28669e-153	T_cell	PDLIM2
1.80462e-68	0.257099	0.197	0.148	6.08047e-64	T_cell	STK38
2.75294e-83	0.256616	0.163	0.108	9.27576e-79	T_cell	HACD4
1.28424e-128	0.256513	0.189	0.117	4.32713e-124	T_cell	ASF1A
2.76977e-97	0.256316	0.152	0.093	9.33246e-93	T_cell	STMN3
6.46499e-32	0.255993	0.233	0.213	2.17831e-27	T_cell	EPS15
9.73777e-184	0.25589	0.107	0.038	3.28104e-179	T_cell	RP11-325F22.2
6.1199e-85	0.255815	0.204	0.147	2.06204e-80	T_cell	TMPO
1.3651e-260	0.25576	0.516	0.408	4.59957e-256	T_cell	2022-09-07
1.28591e-177	0.25522	0.115	0.046	4.33275e-173	T_cell	TNFRSF10A
5.24631e-96	0.255005	0.133	0.077	1.76769e-91	T_cell	BORCS5
9.4654e-163	0.25493	0.13	0.059	3.18927e-158	T_cell	TRPV2
1.44008e-74	0.254782	0.124	0.077	4.8522e-70	T_cell	RAPGEF6
5.0574e-49	0.25452	0.218	0.178	1.70404e-44	T_cell	APOL6
9.35731e-85	0.254358	0.157	0.102	3.15285e-80	T_cell	AIM1
2.68712e-102	0.254219	0.251	0.188	9.05397e-98	T_cell	FLOT2
0	0.25415	0.814	0.696	0	T_cell	EEF1B2
5.97654e-86	0.254009	0.206	0.147	2.01374e-81	T_cell	CMTM7
3.95551e-24	0.253824	0.195	0.176	1.33277e-19	T_cell	KANSL1
3.86584e-142	0.253611	0.129	0.063	1.30255e-137	T_cell	LINC00869
8.34418e-70	0.253431	0.203	0.152	2.81149e-65	T_cell	RILPL2
9.72633e-75	0.252943	0.144	0.094	3.27719e-70	T_cell	TRIM14
8.12375e-137	0.25294	0.121	0.057	2.73722e-132	T_cell	IKBKE
1.82713e-83	0.252878	0.123	0.073	6.15634e-79	T_cell	LINS1
4.6397e-278	0.25181	0.119	0.034	1.5633e-273	T_cell	AC241585.2
0	0.251776	0.585	0.439	0	T_cell	PSME2
6.68677e-30	0.251652	0.142	0.113	2.25304e-25	T_cell	MAF
6.66897e-52	0.251546	0.211	0.175	2.24704e-47	T_cell	RNF4
1.93985e-245	0.251494	0.153	0.058	6.53612e-241	T_cell	S1PR1
3.68063e-162	0.251388	0.113	0.047	1.24015e-157	T_cell	ARNTL
1.54848e-56	0.250986	0.128	0.087	5.21746e-52	T_cell	DDHD1
7.6573e-49	0.250807	0.296	0.275	2.58005e-44	T_cell	TIAL1
0	0.250696	0.677	0.524	0	T_cell	TPM3
5.04227e-237	0.250632	0.101	0.028	1.69894e-232	T_cell	LAX1
0	-0.250466	0.021	0.164	0	T_cell	SESTD1
0	-0.250915	0.003	0.11	0	T_cell	RND3
0	-0.251144	0.003	0.123	0	T_cell	BLNK
3.54769e-197	-0.251232	0.063	0.171	1.19536e-192	T_cell	HIST1H2AC
3.28957e-12	-0.251743	0.59	0.602	1.10839e-07	T_cell	COX5B
0	-0.252045	0.007	0.111	0	T_cell	ZCCHC24
3.34013e-81	-0.252203	0.297	0.418	1.12542e-76	T_cell	OSTC
3.19998e-117	-0.252634	0.155	0.274	1.0782e-112	T_cell	NAA20
0	-0.252652	0.01	0.128	0	T_cell	RP11-532F12.5
2.77738e-142	-0.253089	0.958	0.88	9.3581e-138	T_cell	MT-ND1
1.88787e-206	-0.253234	0.054	0.159	6.36098e-202	T_cell	SPAG16
0	-0.253304	0.016	0.133	0	T_cell	AC013461.1
2.2293e-190	-0.253327	0.049	0.147	7.5114e-186	T_cell	ATP1B1
0	-0.25356	0.005	0.116	0	T_cell	IRF6
3.57065e-56	-0.253664	0.411	0.508	1.20309e-51	T_cell	MTRNR2L8
3.45045e-219	-0.253941	0.132	0.287	1.16259e-214	T_cell	RTN3
0	-0.254075	0.003	0.132	0	T_cell	ZNF503
0	-0.25452	0.004	0.148	0	T_cell	KCTD3
0	-0.254715	0.003	0.118	0	T_cell	LHFPL2
1.13358e-24	-0.255051	0.535	0.573	3.81947e-20	T_cell	SEC61B
0	-0.255056	0.003	0.135	0	T_cell	TSKU
0	-0.255081	0.015	0.131	0	T_cell	PDLIM4
0	-0.255334	0.039	0.185	0	T_cell	GAA
0	-0.255556	0.004	0.113	0	T_cell	LIMCH1
0	-0.255974	0.067	0.235	0	T_cell	MYL6B
1.16168e-283	-0.256153	0.089	0.244	3.91417e-279	T_cell	NCOR2
0	-0.256425	0.012	0.145	0	T_cell	RP11-14N7.2
6.94781e-223	-0.256641	0.08	0.206	2.34099e-218	T_cell	TPD52
3.1067e-54	-0.256697	0.869	0.802	1.04677e-49	T_cell	MYL6
1.04415e-196	-0.256786	0.139	0.286	3.51815e-192	T_cell	ADI1
0	-0.25762	0.01	0.163	0	T_cell	ADAM9
2.28235e-07	-0.257729	0.628	0.62	0.00769014	T_cell	GUK1
0	-0.258092	0.004	0.127	0	T_cell	TEAD2
2.09731e-180	-0.258332	0.183	0.338	7.06668e-176	T_cell	MRPL14
1.8949e-237	-0.258352	0.173	0.349	6.38467e-233	T_cell	CLTC
6.04743e-102	-0.258477	0.925	0.874	2.03762e-97	T_cell	RPLP0
0	-0.258507	0.003	0.129	0	T_cell	PLBD1
0	-0.258647	0.024	0.179	0	T_cell	SEPN1
0	-0.258755	0.008	0.132	0	T_cell	TSPAN15
1.33223e-297	-0.259079	0.069	0.218	4.48882e-293	T_cell	FAM210B
7.04825e-273	-0.259112	0.099	0.254	2.37484e-268	T_cell	ACSL3
0	-0.259747	0.006	0.149	0	T_cell	CDC42BPB
0	-0.26019	0.006	0.13	0	T_cell	SHTN1
1.6017e-25	-0.260202	0.374	0.454	5.39676e-21	T_cell	HSPA5
1.77624e-189	-0.260343	0.179	0.34	5.98485e-185	T_cell	TIMM8B
0	-0.260601	0.006	0.154	0	T_cell	IL17RC
5.24034e-308	-0.261047	0.053	0.194	1.76568e-303	T_cell	PDXK
1.39048e-275	-0.261631	0.131	0.307	4.68509e-271	T_cell	RAB1A
0	-0.261681	0.108	0.289	0	T_cell	SLC39A1
0	-0.262598	0.047	0.198	0	T_cell	ASAP1
0	-0.263083	0.022	0.15	0	T_cell	MYO1D
3.80345e-70	-0.263729	0.361	0.475	1.28153e-65	T_cell	TMED2
0	-0.264742	0.002	0.114	0	T_cell	MARVELD1
2.59107e-266	-0.265006	0.015	0.112	8.73034e-262	T_cell	C1QTNF6
0	-0.265304	0.045	0.216	0	T_cell	PON2
7.48053e-133	-0.265511	0.233	0.375	2.52049e-128	T_cell	TMEM256
2.26835e-140	-0.265735	0.985	0.937	7.64297e-136	T_cell	MT-CO3
0	-0.266068	0.018	0.142	0	T_cell	CREB3L4
0	-0.266176	0.032	0.16	0	T_cell	DSE
0	-0.266325	0.003	0.117	0	T_cell	GPX8
0	-0.266768	0.114	0.304	0	T_cell	CHMP4B
0	-0.267938	0.009	0.137	0	T_cell	MBOAT2
5.68864e-45	-0.268171	0.361	0.459	1.91673e-40	T_cell	ATP6V1F
4.39997e-104	-0.268452	0.181	0.291	1.48253e-99	T_cell	LAP3
0	-0.268742	0.054	0.216	0	T_cell	MAP3K13
0	-0.268826	0.003	0.108	0	T_cell	FOXA1
0	-0.269794	0.03	0.167	0	T_cell	CCDC88A
1.65245e-242	-0.26982	0.095	0.24	5.56776e-238	T_cell	CDK16
0	-0.269993	0.003	0.125	0	T_cell	FERMT2
0	-0.270192	0.008	0.14	0	T_cell	CDK2AP1
0	-0.270467	0.038	0.195	0	T_cell	AAMDC
0	-0.270574	0.035	0.176	0	T_cell	DPYSL2
4.77988e-229	-0.271704	0.168	0.336	1.61053e-224	T_cell	SEC31A
0	-0.27196	0.003	0.134	0	T_cell	TBX3
0	-0.272105	0.054	0.22	0	T_cell	GNS
0	-0.272207	0.011	0.133	0	T_cell	ITPRIPL2
1.27246e-260	-0.272395	0.056	0.183	4.28744e-256	T_cell	SLC39A4
0	-0.273187	0.007	0.111	0	T_cell	AP1M2
0	-0.273225	0.107	0.29	0	T_cell	TMEM205
0	-0.273845	0.007	0.139	0	T_cell	DDR1
0	-0.273947	0.059	0.225	0	T_cell	NANS
3.44265e-259	-0.274423	0.13	0.298	1.15997e-254	T_cell	CDK4
4.80729e-82	-0.275009	0.315	0.445	1.61977e-77	T_cell	BANF1
0	-0.276174	0.029	0.164	0	T_cell	WDR34
1.52619e-246	-0.276334	0.12	0.275	5.14234e-242	T_cell	LTBP3
1.45873e-191	-0.276428	0.024	0.106	4.91505e-187	T_cell	PHLDA2
7.93656e-157	-0.276521	0.121	0.235	2.67414e-152	T_cell	PAFAH1B3
3.24682e-56	-0.277647	0.41	0.504	1.09398e-51	T_cell	SNX3
0	-0.277655	0.005	0.119	0	T_cell	IRX3
1.84046e-181	-0.277718	0.174	0.328	6.20125e-177	T_cell	AK2
0	-0.277941	0.039	0.188	0	T_cell	PAK1
0	-0.278212	0.011	0.166	0	T_cell	ZFHX3
0	-0.278424	0.004	0.111	0	T_cell	SEMA3C
2.08624e-200	-0.278793	0.111	0.241	7.02939e-196	T_cell	LIMA1
0	-0.279162	0.003	0.138	0	T_cell	FBLIM1
3.19489e-217	-0.279626	0.071	0.192	1.07648e-212	T_cell	MRPL15
0	-0.279669	0.006	0.136	0	T_cell	MYH10
1.64624e-298	-0.279963	0.023	0.136	5.54685e-294	T_cell	LAPTM4B
2.03142e-139	-0.280545	0.055	0.136	6.84465e-135	T_cell	PTP4A3
9.1289e-84	-0.280595	0.36	0.475	3.07589e-79	T_cell	NDUFC1
1.54802e-239	-0.280962	0.15	0.317	5.21591e-235	T_cell	UQCC2
2.70945e-11	-0.281563	0.633	0.616	9.12921e-07	T_cell	NDUFA4
0	-0.281658	0.01	0.137	0	T_cell	ABCA1
0	-0.281914	0.004	0.121	0	T_cell	CREB3L1
6.45154e-154	-0.281978	0.2	0.348	2.17378e-149	T_cell	GPAA1
5.45904e-251	-0.282271	0.201	0.388	1.83937e-246	T_cell	GTF2I
3.0849e-120	-0.282293	0.332	0.469	1.03943e-115	T_cell	TMEM219
0	-0.282303	0.003	0.108	0	T_cell	GLT8D2
3.72565e-174	-0.28267	0.186	0.329	1.25532e-169	T_cell	COX20
0	-0.283473	0.084	0.257	0	T_cell	CYHR1
1.01521e-18	-0.284416	0.584	0.617	3.42064e-14	T_cell	TPI1
1.62554e-171	-0.2845	0.08	0.183	5.4771e-167	T_cell	MAST4
0	-0.285337	0.039	0.173	0	T_cell	SSFA2
0	-0.285772	0.003	0.127	0	T_cell	RIN2
0	-0.285965	0.054	0.233	0	T_cell	WASL
0	-0.286193	0.004	0.143	0	T_cell	CLMN
0	-0.286532	0.011	0.136	0	T_cell	RHOD
3.00343e-122	-0.287122	0.222	0.361	1.01198e-117	T_cell	CYC1
6.09646e-306	-0.288072	0.106	0.276	2.05414e-301	T_cell	VGLL4
1.76177e-13	-0.28817	0.579	0.601	5.9361e-09	T_cell	TAGLN2
0	-0.288506	0.009	0.116	0	T_cell	BMP1
0	-0.288737	0.06	0.233	0	T_cell	TCEAL3
4.02844e-97	-0.289037	0.296	0.435	1.35734e-92	T_cell	MRPL51
1.96536e-104	-0.289051	0.33	0.456	6.62208e-100	T_cell	ATP6V0B
4.22833e-290	-0.289444	0.106	0.272	1.42469e-285	T_cell	RHOC
1.08303e-271	-0.290612	0.077	0.219	3.64917e-267	T_cell	HSPA1B
2.9817e-295	-0.290917	0.006	0.101	1.00465e-290	T_cell	LRRC26
0	-0.291511	0.042	0.222	0	T_cell	HYI
0	-0.291749	0.005	0.153	0	T_cell	ZNF703
0	-0.292373	0.008	0.155	0	T_cell	FAM129B
0	-0.292392	0.071	0.264	0	T_cell	ERGIC1
0	-0.292484	0.01	0.173	0	T_cell	NCKAP1
2.85799e-20	-0.292794	0.122	0.16	9.6297e-16	T_cell	PLIN2
0	-0.292939	0.006	0.121	0	T_cell	HES1
0	-0.293347	0.03	0.155	0	T_cell	PIK3R3
5.8794e-86	-0.293966	0.331	0.458	1.98101e-81	T_cell	AP2M1
1.6792e-166	-0.294254	0.226	0.385	5.65789e-162	T_cell	TXNDC17
0	-0.29442	0.027	0.151	0	T_cell	PLK2
0	-0.294486	0.03	0.178	0	T_cell	MGST2
0	-0.294487	0.021	0.139	0	T_cell	C9orf3
0	-0.29499	0.02	0.156	0	T_cell	SPINT1
0	-0.295992	0.007	0.152	0	T_cell	NAV1
0	-0.296177	0.009	0.17	0	T_cell	OSBPL1A
0	-0.296253	0.003	0.105	0	T_cell	SORBS2
3.84758e-268	-0.296284	0.069	0.206	1.2964e-263	T_cell	EXOSC4
0	-0.296288	0.003	0.128	0	T_cell	DCLK1
2.05036e-150	-0.297537	0.272	0.424	6.90849e-146	T_cell	NAA38
0	-0.297589	0.007	0.119	0	T_cell	SMTN
0	-0.297635	0.008	0.163	0	T_cell	TRIO
0	-0.298952	0.02	0.182	0	T_cell	AK1
0	-0.299009	0.016	0.137	0	T_cell	HILPDA
0	-0.299292	0.014	0.139	0	T_cell	KRTCAP3
5.49864e-214	-0.299586	0.167	0.324	1.85271e-209	T_cell	LPP
2.76271e-97	-0.300281	0.344	0.477	9.30867e-93	T_cell	NDUFB7
2.33496e-280	-0.300751	0.008	0.101	7.86742e-276	T_cell	ALOX5
1.48396e-103	-0.300754	0.249	0.38	5.00004e-99	T_cell	SNRPE
4.4848e-268	-0.3011	0.111	0.272	1.51111e-263	T_cell	DAP
0	-0.301114	0.022	0.192	0	T_cell	TRIP6
1.31099e-189	-0.30285	0.046	0.14	4.41725e-185	T_cell	HEG1
0	-0.303279	0.005	0.166	0	T_cell	GNG12
0	-0.303853	0.087	0.273	0	T_cell	FAM127B
0	-0.306046	0.009	0.128	0	T_cell	FRMD6
0	-0.306077	0.024	0.151	0	T_cell	NFIA
0	-0.307537	0.01	0.175	0	T_cell	TNKS1BP1
2.74433e-18	-0.30756	0.468	0.527	9.24673e-14	T_cell	FKBP1A
6.92386e-106	-0.307733	0.33	0.467	2.33293e-101	T_cell	CLTA
3.49426e-141	-0.308095	0.05	0.128	1.17735e-136	T_cell	HLA-DMB
0	-0.308887	0.005	0.135	0	T_cell	CDC42BPA
0	-0.309082	0.041	0.186	0	T_cell	SVIL
0	-0.310156	0.004	0.145	0	T_cell	TUSC3
0	-0.31027	0.057	0.199	0	T_cell	ATF5
0	-0.310459	0.014	0.16	0	T_cell	MTUS1
0	-0.310574	0.003	0.104	0	T_cell	PDGFRA
0	-0.310644	0.009	0.126	0	T_cell	SCARB1
3.1466e-30	-0.31083	0.415	0.48	1.06021e-25	T_cell	ITGB1
0	-0.310925	0.004	0.111	0	T_cell	JAG1
0	-0.311025	0.004	0.128	0	T_cell	PRLR
0	-0.311157	0.005	0.151	0	T_cell	KIAA1522
4.90031e-44	-0.311173	0.398	0.482	1.65111e-39	T_cell	HSPE1
0	-0.31165	0.006	0.135	0	T_cell	ERBB3
7.45638e-172	-0.312082	0.183	0.327	2.51235e-167	T_cell	LAGE3
0	-0.312279	0.01	0.135	0	T_cell	ERRFI1
9.50498e-63	-0.312583	0.3	0.403	3.20261e-58	T_cell	TYMP
0	-0.312814	0.003	0.158	0	T_cell	RBFOX2
0	-0.312963	0.064	0.231	0	T_cell	TMEM9
0	-0.31301	0.008	0.162	0	T_cell	2022-09-10
0	-0.313106	0.001	0.105	0	T_cell	FAM3B
5.94955e-265	-0.313248	0.066	0.196	2.00464e-260	T_cell	QDPR
2.5296e-31	-0.313696	0.512	0.571	8.52322e-27	T_cell	UQCRH
1.29621e-21	-0.314711	0.64	0.593	4.36745e-17	T_cell	SSR4
0	-0.314727	0.082	0.256	0	T_cell	SORBS3
1.98048e-80	-0.315098	0.3	0.422	6.67303e-76	T_cell	HSPD1
0	-0.315275	0.036	0.226	0	T_cell	ATN1
7.18412e-31	-0.315325	0.315	0.381	2.42062e-26	T_cell	CHCHD10
7.37129e-45	-0.315475	0.655	0.645	2.48368e-40	T_cell	TCEB2
0	-0.316223	0.004	0.158	0	T_cell	TMEM98
5.12406e-299	-0.316294	0.068	0.215	1.7265e-294	T_cell	OAT
2.02245e-63	-0.316722	0.537	0.587	6.81444e-59	T_cell	GNG5
0	-0.317325	0.003	0.12	0	T_cell	FMOD
0	-0.317496	0.002	0.119	0	T_cell	DLC1
6.48588e-53	-0.317976	0.509	0.555	2.18535e-48	T_cell	POLR2L
5.63299e-233	-0.318397	0.94	0.898	1.89798e-228	T_cell	MT-ND4
5.34996e-45	-0.318968	0.531	0.591	1.80262e-40	T_cell	PKM
0	-0.319078	0.003	0.142	0	T_cell	SH3PXD2B
0	-0.319315	0.013	0.148	0	T_cell	EPB41L2
0	-0.319684	0.021	0.143	0	T_cell	FGFR1
3.20209e-179	-0.320208	0.151	0.284	1.07891e-174	T_cell	NINJ1
0	-0.320211	0.012	0.143	0	T_cell	CD40
3.69632e-48	-0.320705	0.486	0.546	1.24544e-43	T_cell	PEBP1
1.88575e-183	-0.321175	0.055	0.151	6.35384e-179	T_cell	SPON2
0	-0.322587	0.014	0.168	0	T_cell	GNB4
1.29731e-143	-0.322651	0.233	0.371	4.37115e-139	T_cell	VMP1
0	-0.323769	0.004	0.12	0	T_cell	PLOD2
0	-0.323858	0.008	0.113	0	T_cell	PDZK1IP1
0	-0.323949	0.004	0.127	0	T_cell	CAV2
0	-0.324656	0.007	0.166	0	T_cell	BASP1
1.5086e-290	-0.32477	0.03	0.147	5.08307e-286	T_cell	PPP1R16A
5.01229e-237	-0.324814	0.196	0.377	1.68884e-232	T_cell	AKR1A1
0	-0.325356	0.004	0.144	0	T_cell	MDFI
0	-0.326418	0.019	0.134	0	T_cell	LYN
6.2401e-98	-0.326815	0.361	0.485	2.10254e-93	T_cell	NUCKS1
5.05904e-85	-0.32683	0.402	0.52	1.70459e-80	T_cell	PRDX5
0	-0.326992	0.005	0.162	0	T_cell	ZNF385A
0	-0.327954	0.01	0.153	0	T_cell	PTPRK
8.95679e-46	-0.328127	0.101	0.064	3.0179e-41	T_cell	HBB
8.61698e-218	-0.328376	0.149	0.304	2.9034e-213	T_cell	DUSP23
1.26298e-149	-0.328799	0.276	0.429	4.25548e-145	T_cell	SSR3
0	-0.330075	0.007	0.169	0	T_cell	PAWR
2.03179e-60	-0.330302	0.095	0.155	6.84591e-56	T_cell	HIST1H1C
0	-0.330702	0.006	0.124	0	T_cell	HES4
0	-0.331227	0.061	0.258	0	T_cell	SERPINB6
0	-0.331237	0.021	0.198	0	T_cell	CYFIP1
0	-0.331251	0.082	0.276	0	T_cell	MAP1LC3A
0	-0.331759	0.005	0.131	0	T_cell	FAT1
6.58473e-272	-0.33184	0.093	0.245	2.21866e-267	T_cell	EIF4EBP1
3.53268e-297	-0.332344	0.128	0.302	1.1903e-292	T_cell	TMEM141
6.15847e-230	-0.333845	0.204	0.381	2.07503e-225	T_cell	ARPC1A
1.38387e-49	-0.334278	0.463	0.542	4.6628e-45	T_cell	SQSTM1
0	-0.334859	0.026	0.168	0	T_cell	PLXND1
5.92596e-11	-0.334926	0.762	0.715	1.99669e-06	T_cell	RPL7
0	-0.335015	0.006	0.108	0	T_cell	VEGFA
0	-0.335427	0.005	0.138	0	T_cell	KANK2
2.84711e-280	-0.336024	0.041	0.161	9.59306e-276	T_cell	LMCD1
1.59478e-295	-0.33606	0.013	0.115	5.37347e-291	T_cell	NAT1
6.01319e-61	-0.336078	0.229	0.315	2.02608e-56	T_cell	YWHAH
5.71964e-241	-0.336877	0.201	0.379	1.92718e-236	T_cell	COMT
8.67241e-190	-0.336922	0.199	0.353	2.92208e-185	T_cell	APOA1BP
0	-0.337569	0.004	0.145	0	T_cell	TNS2
0	-0.339029	0.005	0.183	0	T_cell	PCGF2
0	-0.339909	0.01	0.175	0	T_cell	CD276
0	-0.340007	0.008	0.187	0	T_cell	FNBP1L
4.86724e-106	-0.340305	0.216	0.33	1.63997e-101	T_cell	SDCBP
1.55123e-61	-0.341036	0.063	0.112	5.22671e-57	T_cell	CD83
0	-0.341413	0.007	0.123	0	T_cell	TMEM45A
1.71933e-26	-0.341702	0.36	0.425	5.79311e-22	T_cell	PRDX2
3.76559e-228	-0.342586	0.144	0.297	1.26878e-223	T_cell	NENF
9.14501e-70	-0.342815	0.484	0.555	3.08132e-65	T_cell	NDUFB2
0	-0.342957	0.022	0.153	0	T_cell	SH3PXD2A
2.77791e-45	-0.342974	0.3	0.374	9.3599e-41	T_cell	DCXR
2.02825e-239	-0.343126	0.255	0.444	6.83398e-235	T_cell	FKBP2
3.95359e-287	-0.343527	0.087	0.237	1.33212e-282	T_cell	TRPS1
2.59228e-95	-0.343794	0.649	0.64	8.73442e-91	T_cell	GABARAP
0	-0.344389	0.004	0.127	0	T_cell	TNFAIP2
0	-0.344462	0.002	0.115	0	T_cell	UNC5B
0	-0.345043	0.059	0.235	0	T_cell	MED13L
4.25439e-238	-0.345328	0.067	0.191	1.43347e-233	T_cell	PRCP
6.50264e-145	-0.3457	0.312	0.452	2.191e-140	T_cell	C1orf43
0	-0.345904	0.015	0.139	0	T_cell	FBP1
1.30324e-212	-0.346563	0.262	0.433	4.39113e-208	T_cell	TTC3
0	-0.346883	0.008	0.119	0	T_cell	CLDN3
0	-0.346919	0.026	0.178	0	T_cell	KIAA0930
5.59367e-26	-0.346953	0.426	0.494	1.88473e-21	T_cell	TCEA1
3.48882e-190	-0.347048	0.106	0.228	1.17552e-185	T_cell	CDKN1A
0	-0.347143	0.111	0.311	0	T_cell	LEPROT
0	-0.347414	0.003	0.147	0	T_cell	ST5
0	-0.348805	0.048	0.242	0	T_cell	SLC44A1
0	-0.349119	0.019	0.152	0	T_cell	CRACR2B
0	-0.349124	0.024	0.167	0	T_cell	STARD10
1.27063e-94	-0.349246	0.322	0.45	4.28127e-90	T_cell	PRDX6
0	-0.349476	0.01	0.156	0	T_cell	PYCR1
0	-0.351176	0.015	0.187	0	T_cell	SLC29A1
0	-0.351944	0.005	0.174	0	T_cell	RBM47
1.86802e-105	-0.353702	0.223	0.345	6.29411e-101	T_cell	TKT
0	-0.353895	0.006	0.171	0	T_cell	TJP1
0	-0.354416	0.158	0.351	0	T_cell	TIMM13
0	-0.354466	0.005	0.109	0	T_cell	FSIP1
0	-0.354759	0.013	0.168	0	T_cell	FAM213A
0	-0.354775	0.072	0.25	0	T_cell	ANXA4
4.08641e-172	-0.355311	0.285	0.449	1.37687e-167	T_cell	ERGIC3
4.09055e-216	-0.355902	0.24	0.414	1.37827e-211	T_cell	MYDGF
3.22309e-21	-0.356715	0.705	0.687	1.08599e-16	T_cell	YBX1
8.49246e-297	-0.356742	0.013	0.115	2.86145e-292	T_cell	LOXL1
0	-0.357794	0.003	0.105	0	T_cell	PDGFRL
0	-0.35788	0.002	0.102	0	T_cell	SRPX
0	-0.358344	0.008	0.114	0	T_cell	TPD52L1
0	-0.359212	0.188	0.404	0	T_cell	FLOT1
0	-0.359378	0.043	0.221	0	T_cell	BRI3
0	-0.360841	0.019	0.156	0	T_cell	RALGPS2
8.46184e-72	-0.360966	0.441	0.539	2.85113e-67	T_cell	NDUFB4
3.41147e-284	-0.36129	0.024	0.133	1.14946e-279	T_cell	HMGB3
0	-0.361359	0.018	0.132	0	T_cell	NDRG2
0	-0.361707	0.015	0.158	0	T_cell	C1orf198
1.11441e-269	-0.362439	0.06	0.191	3.75489e-265	T_cell	CKS1B
1.15143e-249	-0.364061	0.202	0.382	3.87962e-245	T_cell	LAMTOR2
0	-0.364262	0.003	0.11	0	T_cell	PODN
0	-0.364494	0.004	0.152	0	T_cell	TNS1
1.17513e-129	-0.364892	0.371	0.5	3.95947e-125	T_cell	ANAPC11
0	-0.366312	0.011	0.188	0	T_cell	IGF1R
0	-0.36639	0.032	0.218	0	T_cell	CTSF
3.14948e-266	-0.366562	0.011	0.104	1.06119e-261	T_cell	CD248
4.55411e-48	-0.367006	0.474	0.546	1.53446e-43	T_cell	SEC61G
7.68947e-116	-0.367516	0.075	0.154	2.59089e-111	T_cell	CDKN2A
0	-0.367631	0.058	0.252	0	T_cell	FNDC3B
0	-0.367793	0.01	0.159	0	T_cell	AGRN
7.84083e-135	-0.368351	0.484	0.582	2.64189e-130	T_cell	DYNLL1
0	-0.369171	0.039	0.22	0	T_cell	ITGAV
0	-0.369414	0.137	0.34	0	T_cell	PSMB5
0	-0.369501	0.009	0.186	0	T_cell	UBE2E2
9.57153e-115	-0.370835	0.397	0.521	3.22503e-110	T_cell	ROMO1
0	-0.371461	0.005	0.154	0	T_cell	TFAP2A
0	-0.371784	0.127	0.31	0	T_cell	FAM127A
1.66723e-254	-0.372146	0.116	0.272	5.61758e-250	T_cell	GGCT
9.51163e-18	-0.373501	0.759	0.715	3.20485e-13	T_cell	ALDOA
0	-0.374101	0.013	0.156	0	T_cell	PLPP2
0	-0.375052	0.003	0.124	0	T_cell	ANGPTL2
0	-0.375766	0.006	0.181	0	T_cell	WBP5
0	-0.376429	0.02	0.189	0	T_cell	SWAP70
4.6331e-283	-0.376765	0.203	0.391	1.56108e-278	T_cell	BNIP3L
0	-0.377533	0.01	0.153	0	T_cell	CXCL16
0	-0.379041	0.031	0.175	0	T_cell	KCNQ1OT1
0	-0.379707	0.008	0.179	0	T_cell	FARP1
0	-0.380379	0.055	0.239	0	T_cell	CREG1
0	-0.380567	0.008	0.156	0	T_cell	EPS8
0	-0.381393	0.005	0.163	0	T_cell	ALDH2
0	-0.381538	0.009	0.171	0	T_cell	CRNDE
1.51776e-141	-0.383521	0.092	0.19	5.11392e-137	T_cell	FBXO32
2.37641e-254	-0.383915	0.28	0.464	8.00706e-250	T_cell	RTN4
0	-0.38402	0.061	0.236	0	T_cell	MAGED1
0	-0.384936	0.01	0.154	0	T_cell	PTK7
0	-0.385638	0.059	0.255	0	T_cell	SPTSSA
6.41029e-261	-0.385713	0.233	0.422	2.15988e-256	T_cell	SLIRP
2.10362e-54	-0.386497	0.422	0.502	7.08793e-50	T_cell	NDUFB9
0	-0.386818	0.004	0.157	0	T_cell	SSPN
0	-0.386883	0.005	0.146	0	T_cell	RAI14
1.91975e-135	-0.387885	0.046	0.119	6.46839e-131	T_cell	TPRG1
0	-0.388828	0.004	0.119	0	T_cell	PDLIM3
0	-0.389225	0.071	0.247	0	T_cell	AHCY
1.2073e-161	-0.389375	0.258	0.407	4.06787e-157	T_cell	KDELR2
0	-0.38969	0.005	0.174	0	T_cell	PARVA
0	-0.39073	0.006	0.127	0	T_cell	LOXL2
5.96676e-36	-0.391375	0.181	0.225	2.01044e-31	T_cell	HLA-DMA
4.32982e-55	-0.393171	0.587	0.625	1.45889e-50	T_cell	CALM2
0	-0.393855	0.003	0.118	0	T_cell	ADAMTS2
0	-0.393918	0.004	0.108	0	T_cell	LOX
0	-0.393945	0.127	0.308	0	T_cell	TMED3
0	-0.394395	0.012	0.147	0	T_cell	CLDN7
2.66821e-12	-0.39446	0.488	0.538	8.99026e-08	T_cell	SLC25A5
0	-0.394591	0.004	0.154	0	T_cell	NR2F2
0	-0.395006	0.044	0.258	0	T_cell	MYO1C
0	-0.395328	0.003	0.112	0	T_cell	SNAI2
1.09157e-65	-0.395428	0.304	0.203	3.67792e-61	T_cell	GATA3
7.46559e-266	-0.397365	0.018	0.117	2.51545e-261	T_cell	SCD
9.76679e-230	-0.397457	0.086	0.213	3.29082e-225	T_cell	2022-09-11
0	-0.39779	0.004	0.136	0	T_cell	MSRB3
0	-0.397928	0.004	0.115	0	T_cell	GGT5
0	-0.399237	0.008	0.208	0	T_cell	PLXNB2
3.12124e-244	-0.400056	0.081	0.213	1.05167e-239	T_cell	WARS
3.01056e-198	-0.4011	0.023	0.105	1.01438e-193	T_cell	SERPINE2
0	-0.401369	0.218	0.43	0	T_cell	TMEM14C
0	-0.40325	0.005	0.133	0	T_cell	DDR2
0	-0.403911	0.004	0.178	0	T_cell	RBPMS
0	-0.404792	0.031	0.214	0	T_cell	MYO6
0	-0.404809	0.018	0.163	0	T_cell	DHCR24
0	-0.405025	0.015	0.199	0	T_cell	CKAP4
0	-0.405644	0.085	0.252	0	T_cell	PDLIM5
0	-0.406044	0.006	0.175	0	T_cell	TUBB6
2.62548e-269	-0.406129	0.287	0.482	8.8463e-265	T_cell	KDELR1
2.10901e-298	-0.406541	0.104	0.271	7.10611e-294	T_cell	LAMP2
0	-0.407	0.009	0.129	0	T_cell	FILIP1L
0	-0.407144	0.014	0.172	0	T_cell	WWTR1
9.31155e-192	-0.407216	0.31	0.472	3.13743e-187	T_cell	RAB2A
0	-0.407318	0.006	0.159	0	T_cell	KCTD12
2.34722e-248	-0.407596	0.127	0.279	7.90873e-244	T_cell	SPTBN1
4.20086e-170	-0.407944	0.231	0.372	1.41544e-165	T_cell	CYB5R3
0	-0.408522	0.001	0.114	0	T_cell	SLC7A2
0	-0.408741	0.007	0.111	0	T_cell	CSRP2
0	-0.409382	0.006	0.174	0	T_cell	SELENBP1
0	-0.409853	0.006	0.19	0	T_cell	HNMT
0	-0.41044	0.035	0.221	0	T_cell	VCL
0	-0.410756	0.007	0.16	0	T_cell	SULF2
7.52864e-206	-0.410923	0.308	0.486	2.5367e-201	T_cell	CANX
0	-0.411624	0.054	0.222	0	T_cell	SCPEP1
0	-0.411755	0.002	0.119	0	T_cell	SCUBE2
6.76736e-235	-0.411923	0.273	0.455	2.28019e-230	T_cell	MLF2
0	-0.412294	0.01	0.188	0	T_cell	IL13RA1
0	-0.412626	0.005	0.149	0	T_cell	NRP2
0	-0.412797	0.029	0.152	0	T_cell	TNFRSF12A
4.53374e-235	-0.413337	0.019	0.109	1.5276e-230	T_cell	IGFBP6
0	-0.413447	0.008	0.179	0	T_cell	GOLM1
4.16173e-301	-0.413564	0.239	0.442	1.40225e-296	T_cell	PHPT1
0	-0.414317	0.005	0.157	0	T_cell	PHLDB1
0	-0.414809	0.022	0.195	0	T_cell	TCEA3
9.93211e-07	-0.41482	0.432	0.435	0.0334653	T_cell	CTSD
0	-0.414925	0.018	0.236	0	T_cell	RAB34
9.20186e-163	-0.414944	0.287	0.44	3.10047e-158	T_cell	AP2S1
0	-0.415672	0.014	0.154	0	T_cell	AFF3
1.35921e-299	-0.416771	0.086	0.238	4.57973e-295	T_cell	ABHD2
0	-0.416893	0.011	0.186	0	T_cell	PTPRF
0	-0.416945	0.006	0.198	0	T_cell	PKIG
3.9713e-170	-0.417536	0.137	0.26	1.33809e-165	T_cell	STMN1
2.84401e-235	-0.417927	0.249	0.431	9.58261e-231	T_cell	ARF4
0	-0.418162	0.127	0.34	0	T_cell	MORF4L2
0	-0.418195	0.004	0.205	0	T_cell	APBB2
6.7671e-180	-0.419187	0.201	0.338	2.28011e-175	T_cell	LYPLA1
0	-0.420207	0.105	0.317	0	T_cell	PCBD1
0	-0.421457	0.006	0.163	0	T_cell	PSD3
7.81997e-273	-0.421642	0.105	0.258	2.63486e-268	T_cell	BNIP3
0	-0.422115	0.008	0.178	0	T_cell	SERINC2
0	-0.424293	0.178	0.386	0	T_cell	LINC00657
0	-0.424352	0.003	0.115	0	T_cell	SLIT3
0	-0.424703	0.024	0.191	0	T_cell	ALCAM
0	-0.425487	0.007	0.155	0	T_cell	NFIB
1.39443e-159	-0.427352	0.85	0.78	4.69838e-155	T_cell	H3F3A
7.25989e-277	-0.427356	0.024	0.132	2.44615e-272	T_cell	NQO1
7.71693e-131	-0.42762	0.509	0.6	2.60014e-126	T_cell	TUBB
0	-0.428011	0.004	0.133	0	T_cell	MAP1B
2.84608e-103	-0.429566	0.634	0.667	9.58959e-99	T_cell	HSP90AB1
0	-0.429656	0.005	0.156	0	T_cell	NRP1
0	-0.430002	0.007	0.149	0	T_cell	RCN3
0	-0.430866	0.159	0.358	0	T_cell	IMPDH2
5.79572e-148	-0.431195	0.319	0.455	1.95281e-143	T_cell	ANXA5
0	-0.434381	0.104	0.342	0	T_cell	DDAH2
9.67986e-23	-0.435129	0.096	0.125	3.26153e-18	T_cell	HLA-DQA2
0	-0.437305	0.012	0.131	0	T_cell	MGLL
0	-0.438662	0.897	0.834	0	T_cell	SERF2
0	-0.439038	0.004	0.167	0	T_cell	EHD2
5.14312e-39	-0.440126	0.484	0.544	1.73292e-34	T_cell	DBI
0	-0.440582	0.004	0.18	0	T_cell	TBC1D9
0	-0.44062	0.133	0.319	0	T_cell	HSPA1A
3.84188e-77	-0.441095	0.471	0.548	1.29448e-72	T_cell	HSP90B1
0	-0.441146	0.009	0.221	0	T_cell	TPBG
0	-0.441987	0.009	0.165	0	T_cell	KLF4
0	-0.442444	0.064	0.271	0	T_cell	VAT1
0	-0.442931	0.004	0.174	0	T_cell	LAMC1
4.86665e-297	-0.443415	0.022	0.132	1.63977e-292	T_cell	CFH
0	-0.444272	0.008	0.165	0	T_cell	RHOBTB3
1.28485e-107	-0.444829	0.94	0.905	4.32918e-103	T_cell	RPL8
7.3819e-207	-0.445061	0.272	0.449	2.48726e-202	T_cell	ENY2
2.84773e-47	-0.446304	0.274	0.365	9.59515e-43	T_cell	MIEN1
3.56601e-252	-0.446426	0.129	0.285	1.20153e-247	T_cell	TUBA1C
0	-0.44754	0.025	0.249	0	T_cell	MPZL1
0	-0.448772	0.004	0.135	0	T_cell	EMILIN1
0	-0.449976	0.005	0.154	0	T_cell	COX7A1
0	-0.45016	0.055	0.292	0	T_cell	CYSTM1
0	-0.450255	0.008	0.211	0	T_cell	FAM114A1
0	-0.450441	0.041	0.244	0	T_cell	YBX3
0	-0.450538	0.008	0.165	0	T_cell	SPHK1
0	-0.450662	0.005	0.155	0	T_cell	ARHGAP29
0	-0.450878	0.018	0.173	0	T_cell	NET1
0	-0.452147	0.005	0.124	0	T_cell	FAP
0	-0.452864	0.166	0.371	0	T_cell	PLD3
0	-0.453765	0.042	0.186	0	T_cell	PMEPA1
0	-0.455119	0.003	0.129	0	T_cell	OLFML2B
0	-0.455662	0.005	0.168	0	T_cell	AR
0	-0.457435	0.011	0.183	0	T_cell	MYO1B
3.2499e-224	-0.457677	0.116	0.252	1.09502e-219	T_cell	NPDC1
0	-0.458622	0.007	0.17	0	T_cell	BACE2
0	-0.458913	0.015	0.227	0	T_cell	PTK2
7.57255e-125	-0.459479	0.404	0.509	2.5515e-120	T_cell	RAC1
0	-0.460957	0.008	0.164	0	T_cell	RAB25
0	-0.462166	0.01	0.217	0	T_cell	NFIX
5.66806e-57	-0.462222	0.084	0.135	1.90979e-52	T_cell	PECAM1
0	-0.462569	0.006	0.153	0	T_cell	SLC9A3R2
0	-0.462574	0.019	0.203	0	T_cell	PLOD1
0	-0.462933	0.007	0.166	0	T_cell	TGFB1I1
0	-0.465321	0.005	0.133	0	T_cell	CRISPLD2
9.05563e-240	-0.467228	0.169	0.335	3.0512e-235	T_cell	CSRP1
1.02609e-288	-0.467589	0.009	0.105	3.45731e-284	T_cell	S100P
0	-0.467917	0.065	0.293	0	T_cell	HEBP1
0	-0.468188	0.013	0.153	0	T_cell	EPCAM
0	-0.469053	0.01	0.167	0	T_cell	FHL2
0	-0.470215	0.01	0.148	0	T_cell	ZG16B
0	-0.470844	0.007	0.143	0	T_cell	OLFML3
0	-0.471754	0.003	0.115	0	T_cell	ELN
3.25079e-146	-0.472494	0.211	0.336	1.09532e-141	T_cell	CAPG
0	-0.474434	0.057	0.309	0	T_cell	SCARB2
0	-0.475155	0.006	0.152	0	T_cell	MUC1
0	-0.475288	0.01	0.191	0	T_cell	KIAA1217
0	-0.475466	0.088	0.272	0	T_cell	FKBP4
0	-0.476778	0.004	0.173	0	T_cell	GJA1
0	-0.477079	0.012	0.165	0	T_cell	DSP
0	-0.477363	0.009	0.2	0	T_cell	JUP
2.24854e-217	-0.479126	0.44	0.566	7.57624e-213	T_cell	UQCRQ
0	-0.47997	0.018	0.172	0	T_cell	ATF3
0	-0.482339	0.03	0.205	0	T_cell	CEBPD
0	-0.483488	0.013	0.266	0	T_cell	CTNND1
0	-0.485661	0.051	0.269	0	T_cell	RCN1
0	-0.486553	0.01	0.186	0	T_cell	EMP1
0	-0.491858	0.182	0.378	0	T_cell	CRTAP
0	-0.492199	0.006	0.203	0	T_cell	FKBP9
0	-0.492587	0.005	0.124	0	T_cell	STC2
0	-0.493575	0.008	0.203	0	T_cell	CYBRD1
0	-0.493633	0.033	0.16	0	T_cell	NBL1
0	-0.493782	0.006	0.154	0	T_cell	LAMB1
1.35977e-307	-0.494505	0.005	0.104	4.58161e-303	T_cell	INHBA
0	-0.494944	0.01	0.176	0	T_cell	PLS3
0	-0.495648	0.008	0.247	0	T_cell	MYOF
0	-0.495656	0.022	0.219	0	T_cell	TSPAN4
0	-0.495975	0.265	0.487	0	T_cell	YWHAE
0	-0.496178	0.004	0.172	0	T_cell	ITGB5
0	-0.496986	0.009	0.195	0	T_cell	CDC42EP1
0	-0.497669	0.062	0.229	0	T_cell	PDLIM7
0	-0.497921	0.035	0.254	0	T_cell	FLNB
0	-0.498702	0.059	0.318	0	T_cell	CTNNA1
0	-0.500119	0.017	0.196	0	T_cell	CLEC11A
0	-0.50076	0.006	0.119	0	T_cell	CYP1B1
0	-0.501117	0.003	0.111	0	T_cell	PRELP
0	-0.503164	0.005	0.168	0	T_cell	PLPP3
0	-0.503899	0.011	0.132	0	T_cell	ASS1
0	-0.504825	0.004	0.168	0	T_cell	ANKRD50
0	-0.505858	0.172	0.38	0	T_cell	HCFC1R1
0	-0.506485	0.005	0.144	0	T_cell	SPDEF
3.65164e-225	-0.507505	0.313	0.475	1.23038e-220	T_cell	MGST3
0	-0.508426	0.092	0.293	0	T_cell	PGRMC1
0	-0.508803	0.01	0.156	0	T_cell	MRC2
3.90231e-296	-0.509586	0.009	0.107	1.31485e-291	T_cell	RARRES1
0	-0.512103	0.003	0.156	0	T_cell	NID1
0	-0.513468	0.019	0.225	0	T_cell	PFN2
0	-0.514238	0.003	0.12	0	T_cell	NOTCH3
0	-0.514787	0.008	0.276	0	T_cell	LTBR
4.87077e-190	-0.51486	0.407	0.543	1.64116e-185	T_cell	P4HB
0	-0.515555	0.009	0.142	0	T_cell	PLAU
0	-0.516192	0.004	0.219	0	T_cell	FAM198B
0	-0.52128	0.125	0.327	0	T_cell	PRDX4
0	-0.522237	0.009	0.22	0	T_cell	ENAH
0	-0.522238	0.004	0.106	0	T_cell	FNDC1
0	-0.5223	0.137	0.378	0	T_cell	PTTG1IP
0	-0.523153	0.049	0.252	0	T_cell	CTSZ
0	-0.524299	0.009	0.179	0	T_cell	CERCAM
1.7963e-188	-0.525049	0.366	0.521	6.05247e-184	T_cell	GNAS
0	-0.525072	0.054	0.243	0	T_cell	ADAM15
0	-0.525195	0.062	0.275	0	T_cell	RNF130
0	-0.525515	0.095	0.327	0	T_cell	CD81
0	-0.528612	0.051	0.245	0	T_cell	GCSH
0	-0.532559	0.023	0.212	0	T_cell	TSPAN13
4.49616e-120	-0.533829	0.445	0.55	1.51494e-115	T_cell	TUBA1B
0	-0.534422	0.002	0.113	0	T_cell	RP11-53O19.1
0	-0.53545	0.003	0.121	0	T_cell	MEG3
0	-0.536866	0.015	0.216	0	T_cell	PPFIBP1
0	-0.539478	0.006	0.194	0	T_cell	FKBP10
0	-0.541385	0.008	0.177	0	T_cell	EFEMP2
0	-0.541522	0.005	0.137	0	T_cell	PLAC9
1.64752e-99	-0.542435	0.816	0.752	5.55115e-95	T_cell	PPDPF
0	-0.542702	0.207	0.45	0	T_cell	HSBP1
0	-0.543261	0.023	0.184	0	T_cell	PLAUR
0	-0.545208	0.296	0.515	0	T_cell	NME2
0	-0.545217	0.005	0.143	0	T_cell	SMOC2
0	-0.545511	0.008	0.151	0	T_cell	CPE
1.96996e-123	-0.547254	0.914	0.893	6.63758e-119	T_cell	GAPDH
0	-0.547309	0.043	0.201	0	T_cell	FASN
0	-0.548386	0.017	0.168	0	T_cell	EPAS1
0	-0.549661	0.005	0.162	0	T_cell	LAMA4
0	-0.55291	0.014	0.154	0	T_cell	RBP1
0	-0.55348	0.004	0.191	0	T_cell	ECM1
0	-0.557396	0.053	0.304	0	T_cell	TSPAN3
0	-0.559456	0.051	0.21	0	T_cell	SLC40A1
0	-0.561685	0.112	0.381	0	T_cell	NFIC
0	-0.562086	0.005	0.113	0	T_cell	COL14A1
0	-0.565593	0.023	0.16	0	T_cell	LHFP
0	-0.566016	0.009	0.281	0	T_cell	PVRL2
0	-0.569886	0.005	0.181	0	T_cell	PXDN
0	-0.570576	0.015	0.137	0	T_cell	ADAM12
0	-0.57197	0.006	0.108	0	T_cell	MFAP5
0	-0.572371	0.004	0.16	0	T_cell	COL16A1
0	-0.572646	0.017	0.212	0	T_cell	LGMN
0	-0.572885	0.012	0.144	0	T_cell	CA2
2.80769e-235	-0.573268	0.402	0.554	9.46023e-231	T_cell	TXN
0	-0.575043	0.042	0.306	0	T_cell	IFNGR2
0	-0.575814	0.067	0.237	0	T_cell	CTSL
6.38339e-36	-0.576068	0.068	0.102	2.15082e-31	T_cell	MZB1
0	-0.580729	0.017	0.182	0	T_cell	EFHD1
0	-0.58125	0.01	0.153	0	T_cell	PLTP
0	-0.585693	0.01	0.179	0	T_cell	NREP
0	-0.586311	0.198	0.427	0	T_cell	GRINA
0	-0.591388	0.005	0.166	0	T_cell	MLPH
1.15632e-95	-0.594708	0.485	0.565	3.8961e-91	T_cell	SAT1
2.95004e-292	-0.595879	0.179	0.353	9.93987e-288	T_cell	MAGED2
0	-0.597309	0.012	0.191	0	T_cell	FSCN1
0	-0.599333	0.01	0.134	0	T_cell	AARD
0	-0.599664	0.007	0.205	0	T_cell	EFNA1
0	-0.601579	0.007	0.25	0	T_cell	PBX1
0	-0.601627	0.074	0.308	0	T_cell	BLVRB
0	-0.603878	0.059	0.326	0	T_cell	SMIM14
0	-0.605831	0.053	0.239	0	T_cell	CHPF
0	-0.609616	0.014	0.17	0	T_cell	ERBB2
0	-0.612496	0.005	0.242	0	T_cell	LAMB2
0	-0.613126	0.055	0.206	0	T_cell	ENG
0	-0.613936	0.069	0.31	0	T_cell	CTSH
1.12948e-140	-0.61525	0.148	0.25	3.80565e-136	T_cell	ID3
0	-0.616382	0.012	0.185	0	T_cell	PLAT
1.94934e-236	-0.618077	0.467	0.566	6.56812e-232	T_cell	SEPW1
0	-0.619082	0.076	0.352	0	T_cell	TCEAL4
0	-0.62028	0.1	0.283	0	T_cell	PERP
0	-0.621249	0.006	0.163	0	T_cell	DPYSL3
0	-0.629866	0.087	0.365	0	T_cell	PEA15
0	-0.630992	0.015	0.228	0	T_cell	DST
0	-0.630993	0.093	0.321	0	T_cell	NGFRAP1
0	-0.631753	0.182	0.455	0	T_cell	ATOX1
0	-0.632458	0.011	0.257	0	T_cell	CTTN
0	-0.635746	0.01	0.141	0	T_cell	CLDN4
0	-0.640059	0.007	0.219	0	T_cell	DAB2
0	-0.641376	0.008	0.16	0	T_cell	SMIM22
9.32892e-300	-0.64261	0.015	0.119	3.14329e-295	T_cell	SERPINA1
1.35656e-265	-0.642986	0.166	0.331	4.57079e-261	T_cell	SOD2
4.10754e-271	-0.64438	0.014	0.11	1.38399e-266	T_cell	DERL3
0	-0.645719	0.009	0.161	0	T_cell	TMEM176A
0	-0.645898	0.017	0.179	0	T_cell	TGFBI
0	-0.650494	0.01	0.256	0	T_cell	PPIC
0	-0.651383	0.008	0.23	0	T_cell	PMP22
0	-0.65194	0.007	0.213	0	T_cell	PLXDC2
0	-0.652276	0.092	0.321	0	T_cell	CALU
0	-0.652961	0.008	0.134	0	T_cell	SPI1
0	-0.655507	0.011	0.145	0	T_cell	S100A14
0	-0.659339	0.109	0.397	0	T_cell	CD151
0	-0.660602	0.015	0.278	0	T_cell	CLIC4
0	-0.660823	0.1	0.376	0	T_cell	APLP2
0	-0.661886	0.007	0.142	0	T_cell	ESR1
0	-0.662079	0.033	0.265	0	T_cell	PDLIM1
0	-0.665359	0.015	0.191	0	T_cell	FXYD3
0	-0.665724	0.007	0.206	0	T_cell	UACA
3.91757e-268	-0.666874	0.447	0.6	1.31999e-263	T_cell	PRDX1
0	-0.66799	0.006	0.135	0	T_cell	COL15A1
0	-0.670286	0.01	0.278	0	T_cell	EMP2
1.81184e-109	-0.671625	0.492	0.581	6.10483e-105	T_cell	CSTB
0	-0.676101	0.006	0.155	0	T_cell	CYR61
0	-0.677032	0.006	0.113	0	T_cell	MFAP4
0	-0.678525	0.168	0.396	0	T_cell	H2AFJ
0	-0.678552	0.043	0.263	0	T_cell	IER3
1.7188e-247	-0.681317	0.016	0.107	5.79131e-243	T_cell	ID1
0	-0.6841	0.105	0.299	0	T_cell	MT1E
0	-0.684811	0.008	0.223	0	T_cell	MEF2C
0	-0.685241	0.009	0.113	0	T_cell	EGFL7
0	-0.688549	0.07	0.362	0	T_cell	NME4
0	-0.690147	0.013	0.184	0	T_cell	TACSTD2
0	-0.704849	0.012	0.236	0	T_cell	GAS6
0	-0.706418	0.01	0.132	0	T_cell	SULF1
0	-0.706914	0.008	0.169	0	T_cell	PRRX1
0	-0.709391	0.017	0.218	0	T_cell	PRKCDBP
0	-0.712733	0.211	0.489	0	T_cell	PTMS
0	-0.713043	0.008	0.171	0	T_cell	CDH11
0	-0.713083	0.53	0.63	0	T_cell	GPX4
0	-0.715867	0.012	0.158	0	T_cell	CRYAB
2.93819e-126	-0.717402	0.47	0.55	9.89994e-122	T_cell	NEAT1
0	-0.718674	0.006	0.165	0	T_cell	PKIB
0	-0.719223	0.011	0.176	0	T_cell	TMEM176B
0	-0.72363	0.179	0.46	0	T_cell	HDLBP
1.93972e-294	-0.724325	0.777	0.783	6.5357e-290	T_cell	MIF
0	-0.725355	0.387	0.565	0	T_cell	TPM4
0	-0.727258	0.011	0.172	0	T_cell	MYLK
1.20915e-178	-0.729947	0.025	0.101	4.07411e-174	T_cell	CD79A
0	-0.740552	0.133	0.305	0	T_cell	EGR1
1.28618e-268	-0.742305	0.087	0.228	4.33364e-264	T_cell	NDRG1
0	-0.745325	0.036	0.232	0	T_cell	GSTM3
0	-0.745812	0.014	0.202	0	T_cell	GPNMB
0	-0.74757	0.007	0.118	0	T_cell	COL8A1
0	-0.748475	0.087	0.37	0	T_cell	RRBP1
0	-0.751223	0.067	0.336	0	T_cell	ACTN1
0	-0.752242	0.02	0.241	0	T_cell	CCND1
0	-0.755002	0.007	0.107	0	T_cell	RAMP2
0	-0.756006	0.66	0.708	0	T_cell	S100A11
2.93219e-51	-0.763598	0.172	0.218	9.87973e-47	T_cell	HLA-DQB1
3.82693e-123	-0.764172	0.047	0.113	1.28945e-118	T_cell	AIF1
0	-0.764644	0.008	0.141	0	T_cell	CTGF
0	-0.773361	0.008	0.188	0	T_cell	SDC2
0	-0.773533	0.043	0.216	0	T_cell	MFGE8
0	-0.774026	0.113	0.366	0	T_cell	CYB5A
0	-0.775787	0.008	0.163	0	T_cell	PDGFRB
0	-0.777228	0.007	0.173	0	T_cell	FBLN2
0	-0.779701	0.24	0.491	0	T_cell	LAPTM4A
0	-0.780357	0.041	0.311	0	T_cell	ASPH
8.64105e-25	-0.783757	0.419	0.316	2.91152e-20	T_cell	HLA-DPB1
0	-0.785646	0.01	0.211	0	T_cell	MAFB
0	-0.793884	0.059	0.365	0	T_cell	FCGRT
0	-0.794303	0.067	0.324	0	T_cell	LGALS3BP
0	-0.794421	0.037	0.327	0	T_cell	TSC22D1
0	-0.796958	0.016	0.167	0	T_cell	SOD3
2.48095e-187	-0.799126	0.827	0.746	8.35932e-183	T_cell	S100A6
0	-0.801723	0.339	0.575	0	T_cell	CD63
0	-0.80262	0.008	0.171	0	T_cell	GNG11
0	-0.803486	0.264	0.436	0	T_cell	LGALS3
0	-0.808263	0.012	0.305	0	T_cell	MARCKS
0	-0.814436	0.022	0.198	0	T_cell	CRABP2
0	-0.820883	0.015	0.276	0	T_cell	S100A16
0	-0.822427	0.011	0.19	0	T_cell	ELF3
0	-0.824525	0.013	0.188	0	T_cell	SDC1
0	-0.829893	0.355	0.55	0	T_cell	ANXA2
2.15492e-149	-0.832042	0.329	0.436	7.26078e-145	T_cell	XBP1
0	-0.838665	0.246	0.475	0	T_cell	SELM
0	-0.840852	0.007	0.109	0	T_cell	COL10A1
0	-0.842791	0.032	0.287	0	T_cell	EPHX1
0	-0.84977	0.016	0.241	0	T_cell	RAB31
0	-0.851134	0.373	0.554	0	T_cell	HSPB1
0	-0.858735	0.015	0.213	0	T_cell	NNMT
3.23728e-170	-0.858949	0.05	0.134	1.09077e-165	T_cell	FCER1G
0	-0.864297	0.013	0.198	0	T_cell	CAV1
0	-0.865082	0.011	0.128	0	T_cell	ASPN
0	-0.865362	0.01	0.185	0	T_cell	ISLR
0	-0.868467	0.009	0.197	0	T_cell	MXRA8
0	-0.880794	0.015	0.201	0	T_cell	C1R
0	-0.881487	0.02	0.176	0	T_cell	CD68
6.31641e-57	-0.885392	0.159	0.206	2.12825e-52	T_cell	HLA-DQA1
0	-0.888628	0.033	0.219	0	T_cell	COL18A1
0	-0.888824	0.116	0.404	0	T_cell	CD59
6.59401e-304	-0.891287	0.428	0.54	2.22179e-299	T_cell	GSTP1
0	-0.896431	0.037	0.276	0	T_cell	SERPINH1
1.8859e-15	-0.897188	0.417	0.318	6.35436e-11	T_cell	HLA-DPA1
0	-0.908223	0.016	0.292	0	T_cell	TCF4
1.40859e-43	-0.909484	0.173	0.225	4.74609e-39	T_cell	FABP5
0	-0.910266	0.012	0.176	0	T_cell	FBN1
7.06228e-176	-0.920255	0.857	0.558	2.37957e-171	T_cell	CD74
0	-0.926203	0.035	0.235	0	T_cell	MGST1
0	-0.926664	0.05	0.367	0	T_cell	SOX4
0	-0.927776	0.141	0.351	0	T_cell	SPINT2
0	-0.929027	0.021	0.203	0	T_cell	HTRA1
0	-0.92978	0.023	0.295	0	T_cell	CNN3
0	-0.929824	0.009	0.249	0	T_cell	MFAP2
3.99679e-274	-0.934183	0.013	0.108	1.34668e-269	T_cell	S100A1
0	-0.935249	0.078	0.266	0	T_cell	SLC39A6
0	-0.948581	0.028	0.211	0	T_cell	PCOLCE
0	-0.954036	0.031	0.241	0	T_cell	PRSS23
0	-0.9571	0.128	0.474	0	T_cell	LMNA
0	-0.957136	0.011	0.25	0	T_cell	BCAM
0	-0.961682	0.089	0.438	0	T_cell	GRN
0	-0.962806	0.011	0.171	0	T_cell	MXRA5
0	-0.965274	0.011	0.224	0	T_cell	FSTL1
4.57491e-186	-0.975623	0.029	0.109	1.54147e-181	T_cell	S100A9
0	-0.979263	0.014	0.136	0	T_cell	C3
0	-0.982759	0.018	0.238	0	T_cell	PALLD
0	-0.986962	0.007	0.14	0	T_cell	ANKRD30A
0	-0.989814	0.022	0.384	0	T_cell	RAB13
0	-1.00046	0.014	0.216	0	T_cell	THBS1
0	-1.00385	0.094	0.39	0	T_cell	RHOB
0	-1.0047	0.01	0.183	0	T_cell	ANTXR1
0	-1.00535	0.01	0.168	0	T_cell	COL4A2
0	-1.00536	0.056	0.209	0	T_cell	CLU
0	-1.00815	0.011	0.246	0	T_cell	LRP1
2.49883e-293	-1.01302	0.01	0.108	8.41955e-289	T_cell	CCL2
0	-1.0164	0.014	0.183	0	T_cell	FBLN1
0	-1.01905	0.139	0.433	0	T_cell	GLUL
0	-1.01976	0.058	0.328	0	T_cell	CRIP2
0	-1.02357	0.009	0.217	0	T_cell	HSPG2
0	-1.03395	0.18	0.477	0	T_cell	NPC2
0	-1.03481	0.034	0.267	0	T_cell	KRT8
0	-1.04161	0.152	0.415	0	T_cell	MARCKSL1
0	-1.04192	0.043	0.223	0	T_cell	KRT7
0	-1.04291	0.013	0.145	0	T_cell	COL4A1
0	-1.04376	0.022	0.371	0	T_cell	S100A13
0	-1.04523	0.019	0.271	0	T_cell	SEPP1
0	-1.04556	0.031	0.368	0	T_cell	H1F0
9.18539e-126	-1.04775	0.078	0.152	3.09492e-121	T_cell	TYROBP
0	-1.05428	0.016	0.235	0	T_cell	TM4SF1
0	-1.07312	0.046	0.267	0	T_cell	KRT18
0	-1.07389	0.534	0.622	0	T_cell	IFITM3
0	-1.07788	0.027	0.164	0	T_cell	CFD
0	-1.09125	0.068	0.386	0	T_cell	CD9
0	-1.09145	0.273	0.559	0	T_cell	DSTN
0	-1.10336	0.273	0.505	0	T_cell	CTSB
0	-1.11096	0.011	0.265	0	T_cell	MMP14
0	-1.11583	0.018	0.274	0	T_cell	TIMP2
0	-1.11708	0.014	0.184	0	T_cell	CXCL12
0	-1.11735	0.355	0.594	0	T_cell	PSAP
0	-1.12823	0.01	0.17	0	T_cell	THBS2
0	-1.12989	0.018	0.191	0	T_cell	THY1
0	-1.13684	0.018	0.27	0	T_cell	PTRF
0	-1.13732	0.081	0.412	0	T_cell	APP
0	-1.15303	0.029	0.355	0	T_cell	MDK
0	-1.16281	0.015	0.266	0	T_cell	ADIRF
0	-1.16753	0.358	0.613	0	T_cell	GPX1
1.73119e-265	-1.16811	0.026	0.128	5.83309e-261	T_cell	APOC1
2.7057e-43	-1.16926	0.062	0.101	9.11659e-39	T_cell	IGLC2
1.57261e-248	-1.17246	0.018	0.11	5.29876e-244	T_cell	CRABP1
0	-1.18337	0.024	0.197	0	T_cell	CTSK
1.50109e-46	-1.18393	0.071	0.114	5.05778e-42	T_cell	IGHA1
0	-1.18853	0.017	0.185	0	T_cell	CCDC80
0	-1.20971	0.021	0.237	0	T_cell	SERPINF1
0	-1.21733	0.013	0.179	0	T_cell	COL5A1
0	-1.22723	0.033	0.379	0	T_cell	NUPR1
0	-1.25195	0.02	0.222	0	T_cell	C1S
0	-1.26283	0.14	0.378	0	T_cell	ASAH1
3.86746e-231	-1.26283	0.094	0.211	1.3031e-226	T_cell	ACTA2
0	-1.26294	0.063	0.244	0	T_cell	AZGP1
0	-1.27406	0.024	0.208	0	T_cell	RARRES2
0	-1.28704	0.012	0.13	0	T_cell	COL11A1
0	-1.2939	0.127	0.418	0	T_cell	IFI27
0	-1.30026	0.018	0.158	0	T_cell	RNASE1
0	-1.30302	0.95	0.964	0	T_cell	FTH1
0	-1.30598	0.026	0.314	0	T_cell	SERPING1
0	-1.30834	0.022	0.242	0	T_cell	A2M
4.74261e-44	-1.31908	0.067	0.105	1.59797e-39	T_cell	IGHG3
6.34609e-231	-1.34758	0.035	0.131	2.13825e-226	T_cell	LYZ
0	-1.36953	0.031	0.204	0	T_cell	IGFBP5
0	-1.37323	0.032	0.288	0	T_cell	TPM2
0	-1.37715	0.381	0.614	0	T_cell	LGALS1
0	-1.4292	0.091	0.472	0	T_cell	TPM1
0	-1.43186	0.178	0.376	0	T_cell	COL6A3
0	-1.45003	0.021	0.22	0	T_cell	VCAN
1.10105e-276	-1.45934	0.018	0.119	3.70986e-272	T_cell	PTGDS
0	-1.47048	0.022	0.209	0	T_cell	COL12A1
0	-1.47332	0.021	0.212	0	T_cell	COL5A2
0	-1.48038	0.047	0.421	0	T_cell	GSN
3.19679e-134	-1.49586	0.038	0.105	1.07713e-129	T_cell	SPP1
0	-1.5003	0.017	0.224	0	T_cell	MMP2
0	-1.50783	0.09	0.347	0	T_cell	IGFBP4
1.50801e-65	-1.52848	0.089	0.14	5.08109e-61	T_cell	SCGB2A2
0	-1.52908	0.902	0.929	0	T_cell	FTL
0	-1.53174	0.206	0.454	0	T_cell	TIMP1
0	-1.53441	0.027	0.228	0	T_cell	CTHRC1
0	-1.53909	0.027	0.303	0	T_cell	MYL9
0	-1.55281	0.075	0.287	0	T_cell	CD24
6.38971e-181	-1.55466	0.1	0.206	2.15295e-176	T_cell	APOD
3.73005e-90	-1.56904	0.66	0.657	1.2568e-85	T_cell	COX6C
3.73652e-23	-1.5731	0.164	0.193	1.25898e-18	T_cell	MUCL1
0	-1.57663	0.024	0.242	0	T_cell	SPARCL1
0	-1.60294	0.012	0.162	0	T_cell	IGF2
2.58722e-180	-1.61615	0.244	0.333	8.71738e-176	T_cell	HLA-DRA
0	-1.68545	0.034	0.196	0	T_cell	POSTN
0	-1.7097	0.086	0.352	0	T_cell	KRT19
0	-1.72003	0.023	0.161	0	T_cell	MMP11
0	-1.74873	0.045	0.198	0	T_cell	APOE
0	-1.75787	0.028	0.29	0	T_cell	TIMP3
0	-1.78461	0.036	0.347	0	T_cell	CALD1
0	-1.79076	0.028	0.275	0	T_cell	COL6A1
0	-1.80272	0.031	0.293	0	T_cell	BGN
0	-1.90028	0.035	0.255	0	T_cell	AEBP1
8.26848e-24	-1.90106	0.2	0.232	2.78598e-19	T_cell	IGHG1
0	-1.92743	0.051	0.287	0	T_cell	TAGLN
0	-1.94655	0.057	0.245	0	T_cell	LUM
0	-1.95295	0.051	0.3	0	T_cell	COL6A2
1.69261e-27	-1.99522	0.261	0.296	5.70307e-23	T_cell	IGKC
3.70297e-20	-2.00865	0.099	0.124	1.24768e-15	T_cell	IGKV4-1
0	-2.01264	0.047	0.219	0	T_cell	SFRP2
4.54669e-25	-2.05052	0.08	0.108	1.53196e-20	T_cell	IGLV1-51
0	-2.06889	0.067	0.258	0	T_cell	DCN
8.54146e-33	-2.26242	0.083	0.116	2.87796e-28	T_cell	IGHV3-23
0	-2.30217	0.014	0.2	0	T_cell	CXCL14
0	-2.34452	0.079	0.6	0	T_cell	CST3
0	-2.36132	0.067	0.338	0	T_cell	IGFBP7
0	-2.38882	0.144	0.445	0	T_cell	MGP
8.90205e-33	-2.39236	0.123	0.159	2.99946e-28	T_cell	IGKV3-20
0	-2.44243	0.006	0.142	0	T_cell	TFF3
0	-2.51767	0.001	0.124	0	T_cell	CPB1
0	-2.65864	0.085	0.38	0	T_cell	FN1
0	-2.67374	0.1	0.398	0	T_cell	SPARC
0	-2.80389	0.109	0.326	0	T_cell	COL3A1
0	-3.00811	0.137	0.356	0	T_cell	COL1A2
0	-3.37055	0.143	0.37	0	T_cell	COL1A1

## Sheet: BC_B
p_val	avg_logFC	pct.1	pct.2	p_val_adj	cluster	gene
0	4.34792	0.208	0.036	0	B_cell	IGKV1-17
0	3.55081	0.209	0.037	0	B_cell	IGHV3-21
1.10724e-286	3.46504	0.206	0.044	3.73072e-282	B_cell	IGLV2-23
4.07939e-286	3.4348	0.176	0.032	1.37451e-281	B_cell	IGLV1-40
3.82026e-146	3.2471	0.206	0.069	1.2872e-141	B_cell	IGLV2-14
0	3.19291	0.293	0.029	0	B_cell	IGKV1-12
3.35308e-62	3.12579	0.131	0.054	1.12979e-57	B_cell	IGHV5-51
2.72692e-124	3.1253	0.308	0.137	9.18809e-120	B_cell	IGKV3-20
6.71479e-201	3.08635	0.196	0.051	2.26248e-196	B_cell	IGKV3-15
0	3.07995	0.209	0.041	0	B_cell	IGKV3-11
5.49011e-280	2.97203	0.267	0.07	1.84984e-275	B_cell	IGKV1-5
2.05841e-138	2.93252	0.13	0.033	6.93561e-134	B_cell	IGLV3-19
0	2.88674	0.674	0.259	0	B_cell	IGKC
0	2.80785	0.599	0.197	0	B_cell	IGHG1
0	2.79654	0.157	0.013	0	B_cell	IGHV3-48
4.21885e-224	2.76528	0.145	0.028	1.4215e-219	B_cell	IGHV4-39
2.86991e-130	2.76119	0.135	0.036	9.66988e-126	B_cell	IGLV2-8
0	2.72485	0.488	0.059	0	B_cell	IGHM
0	2.7149	0.465	0.05	0	B_cell	JCHAIN
0	2.70138	0.438	0.07	0	B_cell	IGHG3
0	2.68801	0.333	0.042	0	B_cell	IGLV3-1
8.08552e-278	2.67866	0.177	0.033	2.72434e-273	B_cell	IGHV3-30
0	2.6259	0.196	0.019	0	B_cell	IGHV3-7
1.42827e-73	2.5838	0.145	0.056	4.81241e-69	B_cell	IGLV3-21
3.04952e-44	2.56991	0.127	0.057	1.02751e-39	B_cell	IGLV3-25
6.56727e-27	2.48234	0.164	0.094	2.21278e-22	B_cell	IGLV1-51
1.09996e-236	2.45288	0.109	0.015	3.70621e-232	B_cell	IGKV1-39
1.35152e-140	2.41619	0.274	0.105	4.55382e-136	B_cell	IGKV4-1
7.12619e-211	2.40098	0.138	0.026	2.4011e-206	B_cell	IGKV1-9
0	2.3885	0.174	0.02	0	B_cell	IGLV6-57
0	2.3817	0.359	0.071	0	B_cell	IGLC2
0	2.34633	0.38	0.047	0	B_cell	IGHG2
0	2.34237	0.57	0.024	0	B_cell	MS4A1
0	2.32928	0.899	0.022	0	B_cell	CD79A
1.04021e-232	2.31964	0.123	0.02	3.50488e-228	B_cell	IGHV4-59
0	2.3002	0.42	0.079	0	B_cell	IGHA1
2.86617e-216	2.26038	0.124	0.021	9.65729e-212	B_cell	IGKV1D-39
5.44867e-268	2.22571	0.108	0.013	1.83588e-263	B_cell	IGLV2-11
0	2.1807	0.344	0.029	0	B_cell	IGHG4
2.94364e-88	2.13716	0.222	0.097	9.91829e-84	B_cell	IGHV3-23
0	2.01129	0.149	0.019	0	B_cell	IGKV1-6
0	2.00176	0.121	0.009	0	B_cell	IGHV4-34
0	1.97944	0.278	0.046	0	B_cell	IGLC3
0	1.92297	0.514	0.063	0	B_cell	MZB1
0	1.91802	0.11	0.011	0	B_cell	IGKV1D-16
0	1.88795	0.4	0.021	0	B_cell	IGLL5
1.76439e-177	1.76685	0.129	0.027	5.94494e-173	B_cell	IGHV3-11
1.11262e-272	1.74859	0.118	0.016	3.74886e-268	B_cell	IGHA2
0	1.48676	0.46	0.054	0	B_cell	DERL3
0	1.39613	0.98	0.635	0	B_cell	CD74
0	1.39564	0.114	0.002	0	B_cell	IGHV3-72
0	1.32589	0.472	0.009	0	B_cell	BANK1
0	1.28785	0.402	0.076	0	B_cell	CD83
0	1.27096	0.758	0.349	0	B_cell	CD37
0	1.25664	0.597	0.056	0	B_cell	CD79B
3.24709e-182	1.21497	0.741	0.6	1.09407e-177	B_cell	SSR4
0	1.21265	0.667	0.28	0	B_cell	HLA-DRA
0	1.21044	0.752	0.343	0	B_cell	HERPUD1
0	1.1719	0.119	0.002	0	B_cell	IGHV3-64
0	1.15602	0.622	0.175	0	B_cell	HLA-DQB1
0	1.13905	0.487	0.003	0	B_cell	CD19
0	1.13379	0.575	0.081	0	B_cell	RALGPS2
0	1.11326	0.62	0.163	0	B_cell	HLA-DQA1
0	1.08382	0.764	0.16	0	B_cell	NCF1
0	1.07746	0.344	0.004	0	B_cell	VPREB3
0	1.06264	0.459	0.032	0	B_cell	ADAM28
0	1.05777	0.682	0.118	0	B_cell	MEF2C
6.10012e-100	1.04297	0.505	0.394	2.05537e-95	B_cell	XBP1
0	1.02497	0.458	0.093	0	B_cell	HLA-DQA2
0	0.992296	0.593	0.08	0	B_cell	POU2F2
0	0.977146	0.677	0.274	0	B_cell	HLA-DRB5
0	0.965566	0.574	0.014	0	B_cell	POU2AF1
0	0.95476	0.35	0.044	0	B_cell	HVCN1
0	0.948604	0.532	0.256	0	B_cell	SEC11C
0	0.929622	0.75	0.327	0	B_cell	HLA-DRB1
0	0.925063	0.307	0.013	0	B_cell	LINC00926
0	0.87762	0.778	0.323	0	B_cell	HLA-DPA1
0	0.873993	0.646	0.182	0	B_cell	HLA-DMA
0	0.87006	0.648	0.33	0	B_cell	HLA-DPB1
0	0.869495	0.133	0.005	0	B_cell	TCL1A
0	0.866727	0.324	0.043	0	B_cell	ARHGAP24
0	0.855369	0.436	0.17	0	B_cell	FKBP11
0	0.851309	0.347	0.006	0	B_cell	BLK
0	0.843508	0.627	0.247	0	B_cell	UBE2J1
0	0.796934	0.203	0.002	0	B_cell	FCER2
0	0.787583	0.262	0.005	0	B_cell	FAM129C
0	0.777167	0.34	0.002	0	B_cell	FCRLA
0	0.761955	0.262	0.012	0	B_cell	CD22
0	0.757467	0.506	0.135	0	B_cell	PIM2
0	0.747383	0.488	0.058	0	B_cell	BLNK
0	0.741153	0.776	0.367	0	B_cell	BTG2
3.02867e-302	0.740407	0.591	0.253	1.02048e-297	B_cell	CXCR4
0	0.719058	0.392	0.004	0	B_cell	FCRL5
0	0.700259	0.403	0.08	0	B_cell	CD40
0	0.689706	0.325	0.048	0	B_cell	IRF8
0	0.679627	0.532	0.07	0	B_cell	SEL1L3
0	0.673263	0.444	0.133	0	B_cell	SELL
0	0.666524	0.289	0.044	0	B_cell	2022-03-01
0	0.660689	0.366	0.064	0	B_cell	LAT2
0	0.654399	0.268	0.008	0	B_cell	KIAA0125
0	0.649685	0.463	0.087	0	B_cell	FAM46C
1.45761e-194	0.64836	0.442	0.225	4.91128e-190	B_cell	SMIM14
0	0.643475	0.528	0.213	0	B_cell	PTPN6
5.10212e-282	0.643411	0.513	0.226	1.71911e-277	B_cell	ITM2C
0	0.640009	0.915	0.536	0	B_cell	CYBA
0	0.636941	0.261	0.006	0	B_cell	TLR10
3.16129e-256	0.636858	0.406	0.159	1.06516e-251	B_cell	FCMR
0	0.634833	0.301	0.037	0	B_cell	LY86
0	0.613526	0.304	0.009	0	B_cell	HLA-DOB
0	0.606335	0.51	0.092	0	B_cell	HSH2D
1.71851e-173	0.600782	0.446	0.249	5.79035e-169	B_cell	PRDX4
1.88443e-208	0.600196	0.522	0.256	6.3494e-204	B_cell	LTB
0	0.595165	0.235	0.005	0	B_cell	TNFRSF13B
0	0.594792	0.353	0.086	0	B_cell	HLA-DMB
0	0.591304	0.367	0.054	0	B_cell	SYK
0	0.589999	0.453	0.084	0	B_cell	PLCG2
0	0.582613	0.581	0.236	0	B_cell	CD53
0	0.577195	0.393	0.014	0	B_cell	CPNE5
0	0.573401	0.175	0.002	0	B_cell	RP5-887A10.1
0	0.571423	0.199	0.004	0	B_cell	IGHGP
2.35485e-253	0.564677	0.333	0.121	7.93442e-249	B_cell	SWAP70
8.62432e-279	0.561557	0.654	0.337	2.90588e-274	B_cell	POLD4
0	0.55727	0.266	0.028	0	B_cell	AIM2
0	0.555217	0.391	0.035	0	B_cell	EAF2
0	0.554316	0.264	0.011	0	B_cell	TXNDC5
0	0.554175	0.198	0.001	0	B_cell	FCRL1
0	0.554062	0.212	0.001	0	B_cell	PAX5
0	0.551771	0.334	0.034	0	B_cell	BTK
0	0.546339	0.474	0.101	0	B_cell	ST6GAL1
0	0.544127	0.453	0.141	0	B_cell	PDE4B
0	0.543684	0.203	0.003	0	B_cell	RP11-693J15.5
1.11946e-158	0.53698	0.621	0.376	3.77191e-154	B_cell	CD52
0	0.536608	0.264	0.06	0	B_cell	PARP15
1.44558e-72	0.536013	0.39	0.237	4.87075e-68	B_cell	CD69
0	0.533632	0.271	0.029	0	B_cell	FGD2
0	0.531631	0.447	0.172	0	B_cell	PLPP5
0	0.523536	0.179	0.028	0	B_cell	CD72
0	0.520809	0.19	0.024	0	B_cell	SCIMP
1.13097e-250	0.519486	0.338	0.115	3.81068e-246	B_cell	FAM65B
0	0.518933	0.224	0.043	0	B_cell	CIITA
4.02597e-100	0.516641	0.411	0.261	1.35651e-95	B_cell	REL
0	0.514792	0.245	0.004	0	B_cell	TNFRSF13C
3.04751e-161	0.508518	0.652	0.391	1.02683e-156	B_cell	LAPTM5
0	0.497344	0.377	0.051	0	B_cell	CD38
0	0.496794	0.374	0.082	0	B_cell	FCHSD2
0	0.49197	0.353	0.036	0	B_cell	GNG7
0	0.486926	0.127	0.002	0	B_cell	IGHD
2.67565e-206	0.48506	0.432	0.202	9.01534e-202	B_cell	SNX2
6.27381e-267	0.481904	0.449	0.174	2.1139e-262	B_cell	RP11-160E2.6
0	0.481772	0.409	0.107	0	B_cell	ORAI2
0	0.475059	0.424	0.108	0	B_cell	SYVN1
0	0.472432	0.565	0.225	0	B_cell	TMEM243
9.04703e-303	0.470853	0.389	0.135	3.04831e-298	B_cell	TXNDC11
0	0.470538	0.209	0.02	0	B_cell	GAPT
8.93009e-187	0.470113	0.373	0.167	3.0089e-182	B_cell	STX7
1.2637e-261	0.46995	0.702	0.352	4.2579e-257	B_cell	SYNGR2
0	0.466176	0.216	0.039	0	B_cell	HLA-DOA
0	0.46265	0.299	0.003	0	B_cell	TNFRSF17
7.47325e-93	0.462368	0.407	0.266	2.51804e-88	B_cell	SYPL1
0	0.462239	0.187	0.001	0	B_cell	IGHV5-78
0	0.460986	0.674	0.301	0	B_cell	ISG20
0	0.453058	0.194	0.021	0	B_cell	BCL11A
0	0.45206	0.192	0.017	0	B_cell	CXCR5
0	0.451321	0.298	0.045	0	B_cell	RP11-325F22.2
0	0.450757	0.456	0.095	0	B_cell	NCF4
0	0.449909	0.194	0.014	0	B_cell	NAPSA
0	0.448376	0.229	0.012	0	B_cell	CD180
0	0.447283	0.198	0.001	0	B_cell	FCRL2
2.21255e-259	0.445527	0.456	0.177	7.45496e-255	B_cell	RCSD1
0	0.441557	0.477	0.142	0	B_cell	TAGAP
1.75192e-195	0.438095	0.744	0.453	5.90293e-191	B_cell	TSC22D3
8.45151e-146	0.433951	0.277	0.119	2.84765e-141	B_cell	CYB561A3
0	0.433003	0.263	0.057	0	B_cell	TMEM154
0	0.427586	0.482	0.159	0	B_cell	ODC1
0	0.426416	0.362	0.087	0	B_cell	SP140
2.00752e-100	0.419873	0.688	0.478	6.76415e-96	B_cell	DUSP1
9.85994e-176	0.418234	0.49	0.268	3.32221e-171	B_cell	SPCS3
0	0.417902	0.208	0.01	0	B_cell	STAP1
0	0.415744	0.294	0.019	0	B_cell	C1orf186
7.35672e-289	0.414833	0.415	0.153	2.47877e-284	B_cell	DNAJB9
0	0.41079	0.259	0.048	0	B_cell	DAPP1
0	0.409987	0.292	0.004	0	B_cell	PNOC
4.87731e-155	0.407849	0.645	0.373	1.64336e-150	B_cell	LIMD2
6.86795e-91	0.402772	0.447	0.272	2.31409e-86	B_cell	NR4A2
0	0.402221	0.256	0.058	0	B_cell	ALOX5
0	0.397696	0.24	0.024	0	B_cell	IRF4
6.58564e-110	0.397666	0.14	0.045	2.21897e-105	B_cell	BACH2
0	0.397641	0.277	0.032	0	B_cell	DOK3
0	0.394759	0.185	0.03	0	B_cell	CCR6
1.87019e-262	0.394539	0.237	0.06	6.30142e-258	B_cell	RNU12
0	0.393498	0.143	0.007	0	B_cell	AC079767.4
0	0.391707	0.217	0.003	0	B_cell	RP11-290F5.1
0	0.391518	0.142	0.001	0	B_cell	RP11-731F5.2
3.79957e-251	0.387795	0.286	0.084	1.28023e-246	B_cell	RP5-1171I10.5
2.96451e-173	0.387549	0.593	0.368	9.98862e-169	B_cell	SPCS2
4.83782e-68	0.386645	0.642	0.515	1.63005e-63	B_cell	HSP90B1
0	0.386267	0.163	0.01	0	B_cell	SPIB
1.56575e-216	0.383768	0.17	0.04	5.27564e-212	B_cell	PHACTR1
1.05189e-178	0.38111	0.259	0.091	3.54424e-174	B_cell	RASGRP2
0	0.37951	0.185	0.035	0	B_cell	HHEX
1.96558e-194	0.378347	0.303	0.11	6.62281e-190	B_cell	INPP5D
0	0.378005	0.304	0.053	0	B_cell	PDK1
1.71298e-128	0.377208	0.418	0.233	5.7717e-124	B_cell	SDF2L1
0	0.375847	0.249	0.056	0	B_cell	CYBB
0	0.373836	0.162	0.024	0	B_cell	KIAA0226L
0	0.3736	0.332	0.038	0	B_cell	FCGR2B
6.38e-114	0.372199	0.905	0.724	2.14968e-109	B_cell	EEF1B2
0	0.369978	0.231	0.044	0	B_cell	LRMP
8.06837e-250	0.367521	0.19	0.042	2.71856e-245	B_cell	CTB-133G6.1
3.65234e-270	0.366678	0.449	0.169	1.23062e-265	B_cell	PPM1K
0	0.363963	0.199	0.007	0	B_cell	JSRP1
3.29842e-232	0.360165	0.387	0.149	1.11137e-227	B_cell	NCOA3
8.71797e-146	0.358833	0.406	0.201	2.93743e-141	B_cell	RGS19
1.2456e-232	0.355364	0.224	0.062	4.19694e-228	B_cell	QRSL1
7.48693e-262	0.354826	0.179	0.038	2.52265e-257	B_cell	LYL1
1.03986e-272	0.354013	0.3	0.084	3.5037e-268	B_cell	LY9
0	0.349538	0.146	0.018	0	B_cell	WDFY4
0	0.34893	0.414	0.133	0	B_cell	ATP2A3
0	0.348415	0.341	0.065	0	B_cell	ZBP1
6.67258e-133	0.348083	0.228	0.088	2.24826e-128	B_cell	KIAA0922
0	0.345935	0.261	0.057	0	B_cell	COBLL1
2.07684e-258	0.344358	0.51	0.213	6.9977e-254	B_cell	CTSH
3.34676e-207	0.340754	0.627	0.323	1.12766e-202	B_cell	RNASET2
2.67031e-171	0.333777	0.368	0.163	8.99733e-167	B_cell	CCDC50
1.48263e-270	0.332822	0.234	0.057	4.99558e-266	B_cell	RIC3
0	0.332319	0.247	0.002	0	B_cell	RP11-16E12.2
4.65207e-124	0.331531	0.327	0.159	1.56747e-119	B_cell	GGA2
4.74419e-252	0.32533	0.26	0.073	1.59851e-247	B_cell	RHBDF2
0	0.324773	0.276	0.055	0	B_cell	RAB30
0	0.319716	0.114	0.009	0	B_cell	RP11-231C14.7
3.75348e-131	0.318445	0.347	0.168	1.2647e-126	B_cell	DRAM2
2.23039e-73	0.317001	0.297	0.173	7.51508e-69	B_cell	UVRAG
2.38919e-131	0.314851	0.125	0.033	8.05013e-127	B_cell	STAG3
2.05567e-186	0.312006	0.619	0.332	6.92638e-182	B_cell	GRB2
5.08582e-102	0.310647	0.458	0.29	1.71362e-97	B_cell	ERLEC1
4.40793e-172	0.310241	0.42	0.184	1.48521e-167	B_cell	SASH3
7.78489e-95	0.309874	0.535	0.369	2.62304e-90	B_cell	SELK
1.65693e-241	0.309749	0.226	0.059	5.58287e-237	B_cell	ADAM19
6.30464e-173	0.309659	0.278	0.103	2.12428e-168	B_cell	BASP1
0	0.309312	0.151	0.022	0	B_cell	CLECL1
1.09558e-267	0.308933	0.588	0.249	3.69144e-263	B_cell	ICAM3
3.12589e-48	0.308711	0.874	0.702	1.05324e-43	B_cell	AC090498.1
0	0.308004	0.221	0.009	0	B_cell	P2RX1
0	0.307379	0.448	0.146	0	B_cell	TPD52
0	0.306484	0.144	0.019	0	B_cell	SNX22
7.92143e-136	0.30528	0.211	0.077	2.66905e-131	B_cell	BCAS4
5.49408e-168	0.304478	0.419	0.187	1.85118e-163	B_cell	TNFAIP8
0	0.303898	0.22	0.036	0	B_cell	AKAP2
1.43863e-298	0.300682	0.309	0.088	4.84732e-294	B_cell	ELL2
0	0.300281	0.225	0.002	0	B_cell	AC104699.1
1.41126e-142	0.299108	0.229	0.082	4.75509e-138	B_cell	PRKCB
1.63169e-153	0.294283	0.241	0.087	5.49781e-149	B_cell	LYN
1.7426e-97	0.293606	0.446	0.27	5.87151e-93	B_cell	CNPY3
3.56088e-71	0.292715	0.209	0.101	1.1998e-66	B_cell	AFF3
1.43755e-106	0.29148	0.209	0.086	4.84368e-102	B_cell	CAMK1D
1.66731e-65	0.291227	0.507	0.342	5.61785e-61	B_cell	PPP1R15A
3.03006e-179	0.290279	0.315	0.124	1.02095e-174	B_cell	CXXC5
0	0.288599	0.205	0.033	0	B_cell	TMEM156
5.75854e-191	0.287626	0.197	0.054	1.94028e-186	B_cell	PLAC8
6.84723e-183	0.287273	0.175	0.048	2.30711e-178	B_cell	TFEB
2.01446e-180	0.285423	0.108	0.019	6.78751e-176	B_cell	GPR18
4.665e-186	0.284995	0.395	0.174	1.57183e-181	B_cell	CRELD2
0	0.28465	0.245	0.019	0	B_cell	SPAG4
5.47896e-129	0.284067	0.381	0.194	1.84608e-124	B_cell	SEL1L
2.67994e-259	0.281724	0.18	0.037	9.02979e-255	B_cell	NUAK2
0	0.280523	0.167	0.027	0	B_cell	HDAC9
1.0289e-58	0.279882	0.491	0.375	3.46677e-54	B_cell	FKBP2
1.43584e-42	0.276794	0.412	0.288	4.83791e-38	B_cell	SLC2A3
0	0.275136	0.195	0.019	0	B_cell	DENND5B
1.14976e-201	0.27421	0.481	0.218	3.874e-197	B_cell	VOPP1
0	0.272044	0.107	0.001	0	B_cell	CLEC17A
6.91527e-102	0.271671	0.424	0.228	2.33003e-97	B_cell	RHOH
8.00288e-128	0.271294	0.326	0.144	2.69649e-123	B_cell	BIRC3
2.05459e-124	0.271097	0.188	0.067	6.92275e-120	B_cell	STRBP
1.90575e-155	0.269884	0.175	0.052	6.42124e-151	B_cell	PIK3AP1
0	0.266913	0.25	0.045	0	B_cell	RNASE6
2.7734e-69	0.265647	0.237	0.129	9.34469e-65	B_cell	PKIG
1.82557e-109	0.264301	0.266	0.119	6.15109e-105	B_cell	EEF1G
1.00002e-113	0.26323	0.341	0.169	3.36946e-109	B_cell	ATP2B1
1.70117e-233	0.262452	0.373	0.136	5.73193e-229	B_cell	NGLY1
2.88592e-120	0.261312	0.367	0.176	9.72383e-116	B_cell	ANKRD44
2.65444e-77	0.260525	0.157	0.065	8.94388e-73	B_cell	NFKBID
3.8477e-147	0.259492	0.413	0.196	1.29644e-142	B_cell	CD55
2.10549e-114	0.259187	0.153	0.051	7.09423e-110	B_cell	FADS3
4.42077e-82	0.257442	0.215	0.101	1.48953e-77	B_cell	RABEP2
5.45776e-226	0.257399	0.475	0.185	1.83894e-221	B_cell	PTPRCAP
2.72322e-210	0.256921	0.37	0.144	9.17562e-206	B_cell	TOR3A
5.82325e-170	0.253969	0.155	0.039	1.96209e-165	B_cell	HLA-DQB2
1.40411e-258	0.251072	0.134	0.021	4.73101e-254	B_cell	PLD4
1.15383e-286	0.250316	0.331	0.1	3.88772e-282	B_cell	ST6GALNAC4
1.27183e-26	-0.250023	0.064	0.133	4.28529e-22	B_cell	KIAA0930
1.94011e-24	-0.250263	0.09	0.159	6.53699e-20	B_cell	TSEN54
4.7291e-39	-0.250437	0.041	0.125	1.59342e-34	B_cell	ISYNA1
1.44796e-49	-0.250509	0.026	0.118	4.87875e-45	B_cell	STMN3
5.06892e-45	-0.250598	0.02	0.102	1.70792e-40	B_cell	HILPDA
9.31558e-50	-0.2506	0.05	0.153	3.13879e-45	B_cell	WWP1
1.28226e-14	-0.251334	0.219	0.273	4.32044e-10	B_cell	NGRN
1.2302e-16	-0.251697	0.183	0.239	4.14504e-12	B_cell	CHCHD5
2.60216e-21	-0.251708	0.077	0.138	8.76772e-17	B_cell	GALNT1
2.18131e-10	-0.251732	0.228	0.266	7.34972e-06	B_cell	VTI1B
2.17623e-15	-0.251764	0.091	0.139	7.33258e-11	B_cell	SMCO4
2.02956e-44	-0.252477	0.035	0.122	6.83841e-40	B_cell	CLSTN3
2.49617e-46	-0.252491	0.072	0.174	8.41058e-42	B_cell	ARL3
1.84514e-27	-0.25361	0.912	0.83	6.21702e-23	B_cell	RPS26
3.38176e-18	-0.253694	0.079	0.132	1.13945e-13	B_cell	FAM129A
8.7418e-11	-0.254435	0.209	0.252	2.94546e-06	B_cell	PIN4
1.23788e-16	-0.254672	0.179	0.236	4.17091e-12	B_cell	RAB18
3.54047e-41	-0.254713	0.065	0.158	1.19292e-36	B_cell	ENOSF1
7.20601e-07	-0.254892	0.165	0.194	0.0242799	B_cell	CDK16
5.05097e-14	-0.255044	0.128	0.178	1.70187e-09	B_cell	TMEM106C
3.4289e-78	-0.255128	0.009	0.132	1.15533e-73	B_cell	PCGF2
7.68591e-24	-0.255924	0.104	0.174	2.58969e-19	B_cell	HDGF
1.39088e-29	-0.25598	0.037	0.101	4.68643e-25	B_cell	RUNX2
3.02836e-09	-0.256055	0.272	0.309	0.000102038	B_cell	SSB
3.02778e-61	-0.256366	0.016	0.118	1.02018e-56	B_cell	MTUS1
7.65363e-09	-0.256726	0.103	0.135	0.000257882	B_cell	ARHGAP18
1.76196e-33	-0.257356	0.044	0.118	5.93675e-29	B_cell	HIST3H2A
1.83711e-27	-0.257651	0.116	0.198	6.18997e-23	B_cell	MED15
7.68754e-64	-0.257668	0.005	0.105	2.59024e-59	B_cell	TNS2
2.66644e-61	-0.257817	0.037	0.151	8.98429e-57	B_cell	AAMDC
2.24565e-57	-0.258468	0.045	0.156	7.56648e-53	B_cell	SCCPDH
1.07106e-08	-0.258731	0.268	0.297	0.000360882	B_cell	CNIH1
8.83735e-30	-0.258898	0.11	0.192	2.97766e-25	B_cell	VAMP3
5.5772e-09	-0.25891	0.778	0.694	0.000187918	B_cell	NPM1
4.54654e-22	-0.258959	0.047	0.102	1.53191e-17	B_cell	FBP1
2.8546e-40	-0.258965	0.077	0.172	9.61829e-36	B_cell	GNS
1.15978e-06	-0.258988	0.283	0.305	0.0390778	B_cell	CAPZA2
1.92467e-08	-0.259044	0.126	0.16	0.000648497	B_cell	PARP8
5.65588e-16	-0.259131	0.136	0.189	1.90569e-11	B_cell	ATP1B3
9.88619e-18	-0.259219	0.094	0.15	3.33105e-13	B_cell	LTBP4
4.66448e-64	-0.259538	0.005	0.106	1.57165e-59	B_cell	ST5
2.73421e-13	-0.259659	0.125	0.175	9.21264e-09	B_cell	HSPA1B
9.67623e-14	-0.259723	0.114	0.161	3.26031e-09	B_cell	RAB27A
9.04648e-23	-0.259823	0.128	0.201	3.04812e-18	B_cell	SPAG9
6.36345e-59	-0.259854	0.036	0.147	2.1441e-54	B_cell	CYFIP1
2.97445e-08	-0.260079	0.241	0.273	0.00100221	B_cell	STAU1
7.96299e-27	-0.260218	0.106	0.183	2.68305e-22	B_cell	SMARCA4
1.92142e-07	-0.261141	0.218	0.245	0.00647402	B_cell	CDK4
1.49357e-23	-0.26129	0.141	0.218	5.03244e-19	B_cell	DNMT1
1.17148e-06	-0.26136	0.636	0.574	0.039472	B_cell	HNRNPK
3.08913e-33	-0.26168	0.112	0.201	1.04085e-28	B_cell	RALBP1
1.22569e-21	-0.262147	0.088	0.151	4.12983e-17	B_cell	LYAR
1.96828e-33	-0.262209	0.036	0.108	6.63193e-29	B_cell	TNIK
4.71344e-07	-0.262384	0.326	0.347	0.0158815	B_cell	NONO
4.15667e-09	-0.26239	0.377	0.402	0.000140055	B_cell	CAST
4.33544e-11	-0.262657	0.174	0.214	1.46078e-06	B_cell	PDE4DIP
9.79402e-44	-0.262658	0.09	0.194	3.3e-39	B_cell	PPP2R4
2.46888e-13	-0.262768	0.239	0.29	8.31864e-09	B_cell	GDI1
1.88746e-07	-0.263702	0.221	0.251	0.00635961	B_cell	UBA1
6.62403e-53	-0.263793	0.027	0.126	2.2319e-48	B_cell	TUBB6
9.30348e-11	-0.263812	0.262	0.299	3.13471e-06	B_cell	PIN1
7.86466e-26	-0.264072	0.148	0.224	2.64992e-21	B_cell	CERS2
2.29165e-60	-0.264111	0.027	0.137	7.72149e-56	B_cell	DPYSL2
1.62582e-08	-0.26425	0.156	0.191	0.000547803	B_cell	AHCY
2.56291e-19	-0.264265	0.166	0.226	8.63547e-15	B_cell	BAD
1.12951e-10	-0.264329	0.882	0.785	3.80576e-06	B_cell	PABPC1
4.50258e-12	-0.264539	0.815	0.698	1.5171e-07	B_cell	HMGB1
1.53079e-11	-0.264549	0.107	0.153	5.15784e-07	B_cell	HOPX
1.68023e-52	-0.265084	0.014	0.105	5.66136e-48	B_cell	LAPTM4B
1.12162e-06	-0.265259	0.263	0.288	0.0377918	B_cell	NUTF2
6.00893e-07	-0.265313	0.319	0.333	0.0202465	B_cell	TMCO1
1.30353e-11	-0.265403	0.158	0.205	4.39211e-07	B_cell	ETS1
6.69502e-22	-0.265412	0.138	0.207	2.25582e-17	B_cell	ACSL3
1.2895e-17	-0.265511	0.123	0.18	4.34485e-13	B_cell	TMEM9
1.55396e-09	-0.267138	0.793	0.69	5.23591e-05	B_cell	HSPA8
2.41353e-40	-0.267198	0.047	0.135	8.13214e-36	B_cell	IL13RA1
1.49329e-16	-0.267389	0.074	0.123	5.0315e-12	B_cell	MT1F
2.98635e-16	-0.267643	0.211	0.268	1.00622e-11	B_cell	VDAC3
4.1737e-32	-0.267855	0.05	0.123	1.40629e-27	B_cell	PLEKHF1
7.49558e-30	-0.268143	0.148	0.236	2.52556e-25	B_cell	ZKSCAN1
3.81181e-55	-0.268198	0.066	0.181	1.28435e-50	B_cell	WASL
9.27391e-07	-0.268253	0.324	0.339	0.0312475	B_cell	NDUFA12
5.20892e-42	-0.268365	0.051	0.14	1.75509e-37	B_cell	SLC2A4RG
2.76712e-31	-0.268439	0.1	0.181	9.32354e-27	B_cell	HACD3
2.99217e-16	-0.268553	0.241	0.301	1.00818e-11	B_cell	SERINC1
7.84638e-45	-0.268681	0.04	0.129	2.64376e-40	B_cell	WBP5
8.86834e-21	-0.269033	0.067	0.125	2.9881e-16	B_cell	ATF3
1.05874e-34	-0.269417	0.043	0.118	3.56732e-30	B_cell	PIK3R3
1.15954e-35	-0.269488	0.1	0.198	3.90695e-31	B_cell	ANXA4
8.08464e-07	-0.269548	0.195	0.22	0.0272404	B_cell	TSTA3
1.80049e-45	-0.269613	0.047	0.143	6.06657e-41	B_cell	AHR
2.75675e-22	-0.269792	0.8	0.722	9.28858e-18	B_cell	HNRNPA1
2.87093e-30	-0.270006	0.104	0.189	9.67332e-26	B_cell	TRIM28
6.99363e-47	-0.271241	0.061	0.167	2.35643e-42	B_cell	VCL
2.22599e-13	-0.271243	0.188	0.235	7.50024e-09	B_cell	MVP
1.43622e-19	-0.271336	0.19	0.255	4.83921e-15	B_cell	GOLGA7
3.61451e-10	-0.272145	0.305	0.347	1.21787e-05	B_cell	SNRPF
2.53249e-72	-0.273659	0.009	0.124	8.53298e-68	B_cell	TJP1
2.57156e-09	-0.274104	0.359	0.38	8.6646e-05	B_cell	CSNK1A1
1.70987e-40	-0.274943	0.067	0.161	5.76123e-36	B_cell	DPYD
4.64346e-73	-0.274953	0.011	0.128	1.56457e-68	B_cell	CD276
1.98846e-10	-0.275018	0.155	0.193	6.6999e-06	B_cell	SPTSSA
9.45233e-30	-0.275184	0.111	0.193	3.18487e-25	B_cell	MYO1C
1.63337e-46	-0.275363	0.069	0.171	5.50347e-42	B_cell	RAB34
3.48199e-08	-0.275653	0.412	0.42	0.00117322	B_cell	PDCD6
1.18957e-07	-0.27594	0.333	0.351	0.00400815	B_cell	POLR2E
2.93632e-12	-0.276338	0.338	0.375	9.89365e-08	B_cell	PRKAR1A
5.98871e-25	-0.276763	0.166	0.244	2.01783e-20	B_cell	MMP24-AS1
6.83862e-33	-0.27761	0.155	0.254	2.3042e-28	B_cell	TMOD3
1.77964e-61	-0.277654	0.036	0.15	5.99631e-57	B_cell	PLXNB2
5.78975e-26	-0.278152	0.125	0.203	1.9508e-21	B_cell	DYNC1LI2
4.01992e-31	-0.278271	0.145	0.235	1.35447e-26	B_cell	SLC39A1
5.54839e-22	-0.278422	0.144	0.216	1.86947e-17	B_cell	TACC1
1.2274e-13	-0.278428	0.24	0.287	4.13561e-09	B_cell	SERINC3
6.72151e-39	-0.27867	0.035	0.115	2.26474e-34	B_cell	SULF2
6.94187e-22	-0.278765	0.046	0.101	2.33899e-17	B_cell	HMGB3
6.52572e-13	-0.27908	0.215	0.264	2.19878e-08	B_cell	OLA1
1.74175e-64	-0.279122	0.024	0.136	5.86864e-60	B_cell	AK1
7.10684e-14	-0.27919	0.343	0.385	2.39458e-09	B_cell	WASF2
2.00823e-44	-0.279237	0.06	0.157	6.76655e-40	B_cell	RALGDS
5.90004e-07	-0.280298	0.274	0.297	0.0198796	B_cell	NOSIP
9.3989e-23	-0.280455	0.162	0.236	3.16687e-18	B_cell	RALA
4.42942e-08	-0.280578	0.194	0.223	0.00149245	B_cell	NDUFA11
1.05535e-32	-0.280926	0.062	0.139	3.55591e-28	B_cell	PTPRE
7.08998e-17	-0.282095	0.779	0.675	2.3889e-12	B_cell	ATP5L
2.44415e-31	-0.282273	0.171	0.268	8.23531e-27	B_cell	NUMA1
3.46905e-13	-0.282328	0.103	0.151	1.16886e-08	B_cell	CKS1B
5.79788e-13	-0.282594	0.159	0.205	1.95354e-08	B_cell	KAT6B
3.56758e-19	-0.282601	0.156	0.223	1.20206e-14	B_cell	IVNS1ABP
6.0651e-13	-0.283465	0.202	0.252	2.04357e-08	B_cell	SYAP1
2.59805e-12	-0.283633	0.201	0.242	8.75385e-08	B_cell	HMG20B
6.10443e-62	-0.283728	0.011	0.114	2.05683e-57	B_cell	EPS8
9.26628e-35	-0.283997	0.952	0.851	3.12218e-30	B_cell	MT-ND2
1.39553e-66	-0.284011	0.006	0.11	4.70211e-62	B_cell	TNS1
9.87627e-44	-0.284341	0.094	0.2	3.32771e-39	B_cell	ECHDC2
1.05393e-29	-0.28436	0.069	0.141	3.55111e-25	B_cell	IQGAP2
6.68661e-68	-0.284452	0.03	0.149	2.25299e-63	B_cell	CPD
1.02362e-07	-0.285343	0.462	0.453	0.00344899	B_cell	ARHGDIA
6.75999e-27	-0.285459	0.149	0.229	2.27771e-22	B_cell	ETHE1
1.35533e-17	-0.285655	0.1	0.156	4.56665e-13	B_cell	IFI44
8.04049e-22	-0.285809	0.158	0.231	2.70916e-17	B_cell	PRNP
2.42865e-16	-0.285898	0.913	0.79	8.18308e-12	B_cell	EEF1D
2.51454e-46	-0.285996	0.909	0.805	8.47249e-42	B_cell	H3F3B
3.58007e-18	-0.286313	0.191	0.251	1.20627e-13	B_cell	DDRGK1
4.9663e-45	-0.286466	0.099	0.207	1.67334e-40	B_cell	NPTN
1.08836e-09	-0.286619	0.219	0.256	3.66711e-05	B_cell	HNRNPAB
1.24773e-68	-0.286706	0.005	0.112	4.2041e-64	B_cell	TFAP2A
2.87511e-09	-0.286755	0.169	0.202	9.6874e-05	B_cell	CEBPB
8.69038e-11	-0.286917	0.293	0.328	2.92814e-06	B_cell	PSMC5
1.46232e-62	-0.287939	0.012	0.116	4.92716e-58	B_cell	NFIA
2.93409e-13	-0.288016	0.691	0.529	9.88614e-09	B_cell	SAT1
7.11557e-47	-0.288027	0.092	0.204	2.39752e-42	B_cell	KDM5B
4.72168e-52	-0.288403	0.989	0.95	1.59092e-47	B_cell	MT-CO3
8.61246e-07	-0.288521	0.376	0.378	0.0290188	B_cell	SIVA1
1.12874e-54	-0.288743	0.034	0.135	3.80318e-50	B_cell	GABARAPL1
1.7203e-33	-0.289436	0.043	0.116	5.79638e-29	B_cell	TSHZ2
8.7202e-37	-0.290033	0.09	0.183	2.93818e-32	B_cell	YBX3
2.07743e-51	-0.290058	0.017	0.107	6.99969e-47	B_cell	NRP2
1.92946e-54	-0.290171	0.026	0.124	6.50112e-50	B_cell	CRNDE
6.57838e-14	-0.290685	0.246	0.291	2.21652e-09	B_cell	PNKD
5.995e-82	-0.290705	0.01	0.138	2.01995e-77	B_cell	IGF1R
3.19235e-20	-0.291219	0.063	0.115	1.07563e-15	B_cell	SPN
2.97422e-22	-0.291418	0.202	0.274	1.00213e-17	B_cell	COMMD7
6.80971e-27	-0.292564	0.096	0.172	2.29447e-22	B_cell	OAT
5.38272e-12	-0.292578	0.205	0.249	1.81365e-07	B_cell	CPNE3
6.903e-23	-0.292593	0.206	0.28	2.3259e-18	B_cell	CAPRIN1
1.73282e-41	-0.292688	0.036	0.12	5.83857e-37	B_cell	ATP1B1
2.5713e-10	-0.293066	0.108	0.145	8.66373e-06	B_cell	SLA
1.37411e-73	-0.293357	0.009	0.126	4.62992e-69	B_cell	PARVA
3.0605e-75	-0.293464	0.015	0.137	1.0312e-70	B_cell	MGST2
5.38587e-08	-0.293487	0.702	0.645	0.00181471	B_cell	PPIB
1.71102e-29	-0.293813	0.166	0.255	5.76509e-25	B_cell	ITGB1BP1
1.95636e-49	-0.293895	0.032	0.126	6.59175e-45	B_cell	STARD10
3.59948e-10	-0.294111	0.288	0.321	1.21281e-05	B_cell	CD46
3.85554e-08	-0.294351	0.345	0.364	0.00129908	B_cell	PPP4C
1.06794e-106	-0.294838	0.006	0.164	3.59833e-102	B_cell	GNAQ
1.54628e-24	-0.294951	0.072	0.136	5.21003e-20	B_cell	PSTPIP1
3.58122e-40	-0.295189	0.034	0.115	1.20666e-35	B_cell	SH3PXD2A
3.03147e-08	-0.295556	0.189	0.221	0.00102142	B_cell	FAM50A
1.72268e-67	-0.296772	0.009	0.117	5.80441e-63	B_cell	AGRN
1.35798e-44	-0.296823	0.077	0.182	4.57558e-40	B_cell	SH3YL1
3.12975e-61	-0.297061	0.01	0.109	1.05454e-56	B_cell	FGFR1
1.08222e-54	-0.297292	0.974	0.901	3.64644e-50	B_cell	MT-ND1
5.86858e-33	-0.297414	0.141	0.231	1.97736e-28	B_cell	RHBDD2
1.19797e-41	-0.297417	0.031	0.114	4.03645e-37	B_cell	PPP1R16A
1.00172e-09	-0.297697	0.443	0.457	3.37521e-05	B_cell	HNRNPU
4.95911e-61	-0.298007	0.015	0.117	1.67092e-56	B_cell	C1orf198
9.07296e-15	-0.298416	0.247	0.295	3.05704e-10	B_cell	CLTC
2.42179e-14	-0.298417	0.27	0.316	8.15997e-10	B_cell	MEA1
9.28503e-47	-0.298619	0.072	0.176	3.1285e-42	B_cell	FAM210B
1.30052e-10	-0.298698	0.284	0.313	4.38199e-06	B_cell	RNF149
1.14522e-62	-0.299071	0.051	0.171	3.8587e-58	B_cell	ATN1
1.84248e-53	-0.299082	0.02	0.115	6.20805e-49	B_cell	KCTD12
4.14527e-09	-0.29921	0.268	0.305	0.000139671	B_cell	CCT6A
5.89517e-10	-0.299216	0.209	0.248	1.98632e-05	B_cell	GSTO1
1.80806e-28	-0.300099	0.812	0.719	6.09208e-24	B_cell	BTF3
9.79592e-61	-0.300818	0.008	0.106	3.30064e-56	B_cell	RAI14
7.61084e-86	-0.300899	0.012	0.148	2.5644e-81	B_cell	APBB2
1.1444e-49	-0.301166	0.065	0.173	3.85595e-45	B_cell	ATP6V0E2
1.29976e-46	-0.301189	0.08	0.186	4.3794e-42	B_cell	TOB1
2.68661e-12	-0.301343	0.215	0.27	9.05226e-08	B_cell	CCT5
3.38035e-80	-0.301915	0.007	0.131	1.13897e-75	B_cell	FARP1
8.91026e-24	-0.302289	0.155	0.23	3.00222e-19	B_cell	RUNX1
8.59883e-11	-0.302877	0.416	0.427	2.89729e-06	B_cell	ANXA11
1.2882e-47	-0.303078	0.089	0.2	4.34045e-43	B_cell	NCOR2
3.93116e-11	-0.303121	0.773	0.655	1.32456e-06	B_cell	HINT1
4.45556e-61	-0.303411	0.055	0.175	1.50126e-56	B_cell	QSOX1
7.05408e-08	-0.3039	0.723	0.621	0.0023768	B_cell	UBB
1.53528e-09	-0.304359	0.297	0.319	5.17299e-05	B_cell	RAB10
3.68744e-09	-0.304411	0.519	0.504	0.000124244	B_cell	HNRNPC
1.87432e-67	-0.304599	0.006	0.111	6.31532e-63	B_cell	NR2F2
3.51288e-10	-0.305008	0.36	0.391	1.18363e-05	B_cell	CBX3
1.95756e-07	-0.30574	0.208	0.237	0.00659579	B_cell	NAA20
4.77678e-33	-0.306051	0.141	0.23	1.60949e-28	B_cell	RNF11
2.14997e-15	-0.30615	0.227	0.286	7.2441e-11	B_cell	PRKDC
2.71378e-19	-0.306565	0.155	0.219	9.14382e-15	B_cell	PBXIP1
6.32569e-68	-0.306762	0.011	0.12	2.13138e-63	B_cell	ITGA5
1.76762e-56	-0.306952	0.018	0.115	5.95582e-52	B_cell	PLPP2
2.01358e-78	-0.307046	0.007	0.128	6.78454e-74	B_cell	RBPMS
7.43245e-19	-0.307075	0.276	0.336	2.50429e-14	B_cell	RAB1B
1.42421e-15	-0.307134	0.133	0.187	4.79874e-11	B_cell	MRPS30
3.86552e-08	-0.307461	0.375	0.377	0.00130245	B_cell	MRPL57
8.37713e-50	-0.307493	0.03	0.124	2.82259e-45	B_cell	LAMC1
3.08779e-35	-0.307909	0.154	0.256	1.0404e-30	B_cell	GTF2H5
1.57248e-79	-0.308055	0.011	0.138	5.29833e-75	B_cell	HNMT
8.54197e-31	-0.308825	0.168	0.258	2.87813e-26	B_cell	GNB1
1.576e-17	-0.309211	0.197	0.254	5.31016e-13	B_cell	MYADM
4.04988e-08	-0.309325	0.205	0.241	0.00136457	B_cell	UBE2V2
4.07697e-15	-0.30967	0.344	0.388	1.37369e-10	B_cell	DUT
9.83148e-50	-0.309802	0.107	0.228	3.31262e-45	B_cell	VGLL4
4.62086e-10	-0.309814	0.676	0.61	1.55695e-05	B_cell	YWHAB
9.81013e-12	-0.309886	0.242	0.278	3.30543e-07	B_cell	ATP6AP1
1.45295e-16	-0.311154	0.241	0.295	4.89558e-12	B_cell	MINOS1
1.74985e-29	-0.311551	0.107	0.191	5.89593e-25	B_cell	CBLB
6.11583e-07	-0.311821	0.432	0.42	0.0206067	B_cell	VAPA
4.88389e-25	-0.312091	0.835	0.713	1.64558e-20	B_cell	ATP5G2
8.1889e-70	-0.312375	0.029	0.151	2.75917e-65	B_cell	PHACTR2
1.33691e-66	-0.313349	0.01	0.118	4.50458e-62	B_cell	PSD3
8.38022e-09	-0.313893	0.239	0.264	0.000282363	B_cell	UQCC2
3.24907e-15	-0.313949	0.434	0.47	1.09474e-10	B_cell	CDC42
7.89857e-10	-0.314059	0.49	0.477	2.66134e-05	B_cell	LAMTOR4
1.4741e-64	-0.314273	0.009	0.112	4.96684e-60	B_cell	KIAA1324
8.07871e-70	-0.314295	0.005	0.114	2.72204e-65	B_cell	PTK7
4.48519e-61	-0.314391	0.066	0.186	1.51124e-56	B_cell	CARD19
7.48645e-68	-0.314614	0.011	0.121	2.52249e-63	B_cell	CSF1
5.80258e-18	-0.314952	0.259	0.32	1.95512e-13	B_cell	TLN1
5.30595e-15	-0.31531	0.246	0.296	1.78779e-10	B_cell	FAM162A
6.82834e-56	-0.315366	0.064	0.18	2.30074e-51	B_cell	NUDT14
7.09359e-39	-0.315541	0.086	0.177	2.39011e-34	B_cell	BLVRA
2.63402e-08	-0.315547	0.659	0.58	0.000887508	B_cell	COX7A2
9.43294e-45	-0.315562	0.057	0.15	3.17833e-40	B_cell	FAM114A1
1.91968e-08	-0.316306	0.308	0.324	0.000646817	B_cell	ARPC1A
1.0991e-44	-0.316656	0.119	0.228	3.7033e-40	B_cell	GNG10
2.55282e-38	-0.316872	0.127	0.223	8.60146e-34	B_cell	JOSD2
1.35937e-56	-0.317526	0.02	0.12	4.58025e-52	B_cell	KLF4
5.94266e-17	-0.31768	0.238	0.29	2.00232e-12	B_cell	MRPL14
9.52671e-45	-0.317892	0.031	0.12	3.20993e-40	B_cell	DSP
8.06081e-18	-0.317897	0.138	0.199	2.71601e-13	B_cell	EIF4EBP1
9.76263e-52	-0.318184	0.026	0.121	3.28942e-47	B_cell	DHCR24
1.43733e-64	-0.318475	0.018	0.127	4.84296e-60	B_cell	WWTR1
2.75112e-20	-0.318873	0.196	0.264	9.26961e-16	B_cell	RBL2
6.23906e-59	-0.318944	0.078	0.207	2.10219e-54	B_cell	FAM200B
2.57684e-56	-0.319105	0.022	0.12	8.68242e-52	B_cell	LEF1
8.11984e-12	-0.319595	0.251	0.29	2.7359e-07	B_cell	TIMM8B
8.02285e-69	-0.31964	0.006	0.114	2.70322e-64	B_cell	PHLDB1
1.04348e-52	-0.31975	0.024	0.12	3.51592e-48	B_cell	RHOBTB3
1.19468e-37	-0.319865	0.047	0.128	4.02537e-33	B_cell	UPP1
1.29948e-80	-0.320202	0.004	0.126	4.37846e-76	B_cell	SELENBP1
1.07131e-58	-0.320208	0.011	0.109	3.60967e-54	B_cell	CLDN7
2.26344e-34	-0.320606	0.138	0.233	7.62643e-30	B_cell	PPT1
5.22375e-16	-0.320705	0.154	0.207	1.76009e-11	B_cell	CMC1
2.0248e-08	-0.320811	0.354	0.369	0.000682238	B_cell	NHP2
1.80397e-30	-0.321302	0.082	0.158	6.07831e-26	B_cell	QDPR
1.11571e-19	-0.321326	0.144	0.208	3.75926e-15	B_cell	DENND2D
4.26067e-84	-0.321743	0.029	0.169	1.43559e-79	B_cell	PON2
3.73352e-10	-0.321993	0.403	0.409	1.25797e-05	B_cell	COX7A2L
1.87559e-18	-0.322261	0.154	0.216	6.31962e-14	B_cell	MRPL13
2.35529e-20	-0.322655	0.288	0.347	7.93592e-16	B_cell	DNAJB6
8.94744e-51	-0.323277	0.063	0.169	3.01475e-46	B_cell	BRI3
3.38477e-25	-0.323282	0.283	0.364	1.14046e-20	B_cell	IQGAP1
8.08818e-17	-0.323347	0.365	0.404	2.72523e-12	B_cell	PYURF
2.53869e-12	-0.323642	0.238	0.28	8.55385e-08	B_cell	AK2
1.93551e-44	-0.324165	0.111	0.219	6.52149e-40	B_cell	CAPNS1
2.15616e-45	-0.324382	0.024	0.109	7.26498e-41	B_cell	SPRY1
7.27592e-51	-0.325099	0.094	0.211	2.45155e-46	B_cell	CCSER2
7.07452e-16	-0.325238	0.331	0.375	2.38369e-11	B_cell	RAB7A
6.21072e-07	-0.325245	0.308	0.319	0.0209264	B_cell	PSMA6
1.42425e-64	-0.326635	0.016	0.123	4.79887e-60	B_cell	TMEM204
5.14696e-61	-0.326736	0.012	0.113	1.73422e-56	B_cell	NFIB
1.36191e-39	-0.327568	0.043	0.126	4.58882e-35	B_cell	CISH
9.23927e-74	-0.327709	0.011	0.129	3.11308e-69	B_cell	PLXND1
9.29462e-15	-0.328288	0.194	0.239	3.13173e-10	B_cell	RTN3
1.45424e-11	-0.328621	0.374	0.39	4.89991e-07	B_cell	NEDD8
9.913e-11	-0.32884	0.293	0.322	3.34009e-06	B_cell	SDHC
1.82178e-31	-0.329043	0.072	0.148	6.13831e-27	B_cell	PLOD1
6.57033e-44	-0.329111	0.059	0.155	2.21381e-39	B_cell	TBCD
5.57569e-108	-0.329535	0.95	0.905	1.87867e-103	B_cell	RPS24
1.04647e-44	-0.329737	0.026	0.11	3.52599e-40	B_cell	TNFRSF25
4.84091e-82	-0.329977	0.014	0.146	1.6311e-77	B_cell	SVIL
1.46458e-13	-0.330038	0.774	0.634	4.93475e-09	B_cell	GABARAP
3.53718e-13	-0.330063	0.682	0.618	1.19182e-08	B_cell	SNRPD2
1.48272e-10	-0.330332	0.247	0.275	4.99589e-06	B_cell	PSMB5
4.61444e-15	-0.330392	0.185	0.229	1.55479e-10	B_cell	SCARB2
8.92878e-25	-0.330454	0.051	0.11	3.00846e-20	B_cell	OASL
1.50907e-42	-0.330549	0.121	0.225	5.08465e-38	B_cell	CNIH4
6.18526e-20	-0.330587	0.144	0.205	2.08406e-15	B_cell	ARRB2
9.8556e-39	-0.330795	0.183	0.294	3.32075e-34	B_cell	WNK1
8.19667e-09	-0.330852	0.56	0.506	0.000276179	B_cell	ATP5I
4.84967e-08	-0.330916	0.311	0.324	0.00163405	B_cell	PRDX3
1.39166e-19	-0.331129	0.232	0.292	4.68904e-15	B_cell	TIMM13
1.02448e-53	-0.331133	0.019	0.113	3.45188e-49	B_cell	F2R
1.14339e-11	-0.331389	0.38	0.4	3.85255e-07	B_cell	SUMO1
3.25048e-39	-0.331976	0.12	0.219	1.09522e-34	B_cell	FAM127B
2.94494e-78	-0.332616	0.01	0.133	9.9227e-74	B_cell	MICAL2
5.44781e-12	-0.333166	0.36	0.378	1.83558e-07	B_cell	ZNHIT1
1.2116e-37	-0.333196	0.059	0.144	4.08237e-33	B_cell	PTGER4
9.38105e-68	-0.333331	0.014	0.125	3.16085e-63	B_cell	LPAR6
1.13926e-16	-0.333558	0.35	0.397	3.83861e-12	B_cell	WDR1
2.2519e-33	-0.333639	0.1	0.184	7.58754e-29	B_cell	CREG1
1.35427e-51	-0.334005	0.14	0.27	4.56309e-47	B_cell	FAM195B
1.15166e-35	-0.33416	0.075	0.16	3.88041e-31	B_cell	FLT3LG
9.41689e-72	-0.334314	0.008	0.121	3.17293e-67	B_cell	EHD2
1.95504e-07	-0.334429	0.265	0.281	0.00658731	B_cell	LAGE3
3.23409e-78	-0.335119	0.009	0.13	1.0897e-73	B_cell	GOLM1
1.23377e-57	-0.335224	0.083	0.207	4.15707e-53	B_cell	AGTRAP
1.71398e-33	-0.335265	0.163	0.253	5.77507e-29	B_cell	MAZ
1.98403e-46	-0.336367	0.08	0.187	6.68499e-42	B_cell	TTC39C
8.18173e-90	-0.336424	0.01	0.149	2.75675e-85	B_cell	C1orf21
6.54016e-68	-0.336424	0.993	0.964	2.20364e-63	B_cell	MT-CO1
5.51847e-40	-0.336726	0.139	0.24	1.85939e-35	B_cell	TMEM14A
3.33531e-08	-0.337203	0.251	0.272	0.0011238	B_cell	MORF4L2
1.07941e-66	-0.337385	0.007	0.113	3.63696e-62	B_cell	NRP1
4.0847e-18	-0.337409	0.222	0.277	1.3763e-13	B_cell	CAMTA1
7.95096e-74	-0.33785	0.012	0.13	2.679e-69	B_cell	SERINC2
1.26161e-10	-0.33822	0.474	0.464	4.25088e-06	B_cell	GNB2
4.11693e-18	-0.338466	0.088	0.142	1.38716e-13	B_cell	PMEPA1
1.6881e-65	-0.338599	0.044	0.164	5.6879e-61	B_cell	CTSF
4.50022e-24	-0.339257	0.76	0.677	1.5163e-19	B_cell	OST4
1.23963e-32	-0.339381	0.038	0.108	4.17682e-28	B_cell	TCF7
2.17944e-23	-0.339631	0.287	0.358	7.34342e-19	B_cell	BZW1
1.2656e-55	-0.339939	0.015	0.109	4.26432e-51	B_cell	RCN3
8.8147e-28	-0.340142	0.177	0.261	2.97002e-23	B_cell	PPP1CB
5.02041e-23	-0.340219	0.201	0.279	1.69158e-18	B_cell	PEA15
1.50655e-08	-0.340856	0.214	0.242	0.000507616	B_cell	PPP2R5C
8.63397e-09	-0.340936	0.273	0.296	0.000290913	B_cell	MRPS6
2.69898e-35	-0.341246	0.269	0.39	9.09395e-31	B_cell	DEK
2.44785e-14	-0.341472	0.271	0.315	8.24779e-10	B_cell	GNAI2
1.91221e-73	-0.341727	0.981	0.936	6.44302e-69	B_cell	MT-ATP6
4.99741e-14	-0.342061	0.329	0.366	1.68383e-09	B_cell	PA2G4
8.93696e-13	-0.342395	0.454	0.452	3.01122e-08	B_cell	GABARAPL2
1.82172e-29	-0.344724	0.05	0.118	6.13812e-25	B_cell	TNFSF13B
7.99497e-27	-0.34512	0.128	0.206	2.69383e-22	B_cell	NAMPT
2.00632e-22	-0.345231	0.154	0.226	6.76009e-18	B_cell	PLSCR1
3.62904e-22	-0.34524	0.258	0.322	1.22277e-17	B_cell	ATP6AP2
2.17348e-47	-0.345316	0.029	0.12	7.32334e-43	B_cell	PLPP3
1.59098e-89	-0.345395	0.016	0.158	5.36064e-85	B_cell	NFIX
2.3947e-42	-0.345406	0.049	0.14	8.06869e-38	B_cell	PLPP1
9.20566e-10	-0.346411	0.442	0.423	3.10175e-05	B_cell	TMEM219
8.99182e-09	-0.347354	0.54	0.497	0.00030297	B_cell	C19orf53
1.39913e-11	-0.348092	0.213	0.251	4.71423e-07	B_cell	TMED3
1.96249e-29	-0.348367	0.195	0.28	6.61241e-25	B_cell	LINC00116
2.97022e-25	-0.348699	0.198	0.271	1.00078e-20	B_cell	CCDC124
4.93965e-65	-0.348714	0.009	0.113	1.66437e-60	B_cell	ARHGAP29
9.77518e-10	-0.349037	0.446	0.427	3.29365e-05	B_cell	FIS1
6.69043e-17	-0.349044	0.671	0.591	2.25427e-12	B_cell	COX6A1
2.86033e-65	-0.349562	0.015	0.122	9.63759e-61	B_cell	GIMAP6
1.25657e-17	-0.349848	0.389	0.414	4.23389e-13	B_cell	SEC11A
7.35742e-65	-0.350352	0.019	0.128	2.47901e-60	B_cell	LMCD1
7.78854e-83	-0.350856	0.025	0.162	2.62427e-78	B_cell	PXN
3.45065e-81	-0.351017	0.01	0.136	1.16266e-76	B_cell	PTPRF
2.00061e-41	-0.351143	0.123	0.22	6.74085e-37	B_cell	CYSTM1
1.74155e-12	-0.351203	0.292	0.334	5.86799e-08	B_cell	CCT3
1.67118e-41	-0.351227	0.196	0.306	5.63086e-37	B_cell	LASP1
7.47164e-55	-0.351649	0.019	0.115	2.51749e-50	B_cell	HEG1
1.93727e-20	-0.3517	0.247	0.315	6.52743e-16	B_cell	CACYBP
5.16326e-68	-0.352004	0.011	0.12	1.73971e-63	B_cell	SPHK1
3.64944e-61	-0.352255	0.011	0.111	1.22964e-56	B_cell	SLC9A3R2
8.05527e-24	-0.352711	0.156	0.229	2.71414e-19	B_cell	LTBP3
2.8764e-37	-0.35295	0.177	0.279	9.69173e-33	B_cell	ILK
3.2793e-68	-0.353005	0.01	0.119	1.10493e-63	B_cell	RAB25
1.00228e-74	-0.353196	0.006	0.122	3.37708e-70	B_cell	AR
8.47701e-67	-0.353259	0.006	0.112	2.85624e-62	B_cell	COX7A1
9.8949e-54	-0.354036	0.062	0.172	3.33399e-49	B_cell	DGKZ
2.18878e-53	-0.354872	0.126	0.247	7.37488e-49	B_cell	CISD3
6.96227e-12	-0.354991	0.293	0.327	2.34587e-07	B_cell	PFDN2
7.77905e-10	-0.355131	0.295	0.316	2.62107e-05	B_cell	PTP4A2
9.17199e-99	-0.355214	0.03	0.193	3.09041e-94	B_cell	CTNND1
1.15376e-32	-0.355524	0.229	0.322	3.88746e-28	B_cell	RAB11A
1.40265e-90	-0.355743	0.022	0.167	4.72608e-86	B_cell	FOSL2
1.73348e-74	-0.356262	0.037	0.169	5.8408e-70	B_cell	ITGAV
2.0082e-25	-0.356311	0.21	0.287	6.76643e-21	B_cell	COX20
9.96359e-08	-0.35665	0.501	0.468	0.00335713	B_cell	SNRPG
1.16311e-17	-0.357295	0.324	0.362	3.91898e-13	B_cell	MRPL33
2.12144e-41	-0.357662	0.109	0.21	7.14797e-37	B_cell	VAT1
1.73665e-27	-0.357688	0.24	0.328	5.85146e-23	B_cell	PCM1
4.61445e-09	-0.358121	0.416	0.414	0.000155479	B_cell	ATP5C1
5.39817e-69	-0.358373	0.01	0.12	1.81886e-64	B_cell	TGFB1I1
1.57762e-70	-0.358987	0.017	0.134	5.31562e-66	B_cell	MYO1B
1.39515e-22	-0.359213	0.273	0.339	4.70083e-18	B_cell	SUMO3
1.61148e-12	-0.359583	0.589	0.545	5.42972e-08	B_cell	NDUFA1
8.23141e-45	-0.360123	0.02	0.102	2.77349e-40	B_cell	NQO1
1.40283e-106	-0.36026	0.004	0.161	4.72671e-102	B_cell	TPBG
3.22796e-27	-0.360542	0.287	0.367	1.08763e-22	B_cell	PGLS
2.3616e-35	-0.360597	0.048	0.124	7.95717e-31	B_cell	CAMK4
8.28694e-10	-0.361073	0.349	0.363	2.7922e-05	B_cell	PDCD5
2.39265e-71	-0.361204	0.059	0.192	8.06179e-67	B_cell	HOXB2
1.25515e-13	-0.361638	0.388	0.401	4.22912e-09	B_cell	MYEOV2
1.33291e-46	-0.363163	0.116	0.225	4.4911e-42	B_cell	APMAP
5.07851e-12	-0.36328	0.269	0.298	1.71115e-07	B_cell	CLTB
5.15516e-18	-0.364056	0.439	0.471	1.73698e-13	B_cell	ARPC5
1.40789e-40	-0.364179	0.232	0.341	4.74376e-36	B_cell	SIGIRR
2.13469e-21	-0.364247	0.162	0.233	7.19263e-17	B_cell	SPTBN1
9.02447e-18	-0.364442	0.355	0.387	3.0407e-13	B_cell	C16orf13
8.73398e-12	-0.365314	0.28	0.307	2.94283e-07	B_cell	MPC2
1.19625e-17	-0.365318	0.269	0.315	4.03064e-13	B_cell	POLR2I
5.60726e-17	-0.365883	0.44	0.45	1.88931e-12	B_cell	TBCA
1.61045e-29	-0.366587	0.249	0.335	5.42626e-25	B_cell	ATP1A1
1.25585e-30	-0.366796	0.123	0.203	4.23145e-26	B_cell	PAFAH1B3
5.13155e-20	-0.367264	0.281	0.332	1.72903e-15	B_cell	CHMP2A
2.78863e-66	-0.367709	0.013	0.122	9.39602e-62	B_cell	FHL2
8.62141e-30	-0.368404	0.257	0.332	2.9049e-25	B_cell	ZNF428
9.97888e-28	-0.368919	0.28	0.359	3.36228e-23	B_cell	SCP2
4.47801e-26	-0.369436	0.174	0.256	1.50882e-21	B_cell	CD81
3.9011e-38	-0.369536	0.283	0.389	1.31444e-33	B_cell	TBCB
3.21565e-38	-0.369574	0.216	0.318	1.08348e-33	B_cell	H2AFY
1.31725e-11	-0.370328	0.144	0.184	4.43835e-07	B_cell	GCSH
1.86589e-75	-0.370344	0.01	0.13	6.28693e-71	B_cell	MAF
5.28662e-92	-0.371034	0.007	0.147	1.78127e-87	B_cell	TCEA3
1.5082e-37	-0.371153	0.17	0.274	5.08173e-33	B_cell	PIK3R1
2.61844e-27	-0.372306	0.08	0.153	8.82257e-23	B_cell	LGMN
6.1215e-57	-0.37331	0.044	0.156	2.06258e-52	B_cell	MAST4
3.52987e-84	-0.373346	0.009	0.139	1.18936e-79	B_cell	KIAA1217
9.66848e-15	-0.373527	0.829	0.724	3.2577e-10	B_cell	RPL7
4.75447e-61	-0.373676	0.007	0.104	1.60197e-56	B_cell	OLFML3
2.14755e-29	-0.374552	0.283	0.351	7.23597e-25	B_cell	NME3
2.90844e-19	-0.374809	0.147	0.201	9.79969e-15	B_cell	RCN1
1.12251e-33	-0.374936	0.186	0.273	3.78219e-29	B_cell	DGCR6L
1.21589e-34	-0.374994	0.114	0.202	4.09682e-30	B_cell	GLIPR2
1.10648e-08	-0.375069	0.36	0.365	0.000372818	B_cell	ENSA
1.43284e-52	-0.375135	0.194	0.32	4.82782e-48	B_cell	MRFAP1
4.16555e-80	-0.375158	0.974	0.908	1.40354e-75	B_cell	MT-ND4
4.11695e-111	-0.375697	0.961	0.96	1.38717e-106	B_cell	ACTB
4.8115e-66	-0.376135	0.007	0.111	1.62119e-61	B_cell	MUC1
8.60726e-50	-0.376207	0.067	0.173	2.90013e-45	B_cell	RORA
1.13491e-28	-0.37629	0.093	0.168	3.82395e-24	B_cell	FKBP5
2.19863e-46	-0.376554	0.156	0.277	7.40806e-42	B_cell	CTNNB1
6.99025e-13	-0.377119	0.294	0.322	2.3553e-08	B_cell	RHEB
9.79675e-30	-0.37741	0.171	0.25	3.30092e-25	B_cell	TMEM141
1.69054e-80	-0.377719	0.003	0.125	5.6961e-76	B_cell	GJA1
1.41277e-62	-0.37827	0.055	0.174	4.76019e-58	B_cell	HNRNPLL
7.90331e-90	-0.378322	0.02	0.163	2.66294e-85	B_cell	MYO6
2.94633e-17	-0.378555	0.367	0.404	9.92738e-13	B_cell	BANF1
4.90815e-110	-0.378708	0.013	0.179	1.65375e-105	B_cell	MYOF
1.57607e-19	-0.378921	0.22	0.277	5.31041e-15	B_cell	STRA13
7.5582e-11	-0.379877	0.194	0.237	2.54666e-06	B_cell	HMGB2
5.54897e-76	-0.380503	0.007	0.125	1.86967e-71	B_cell	ITGB5
6.27277e-36	-0.380893	0.772	0.69	2.11355e-31	B_cell	RHOA
2.43486e-18	-0.381616	0.279	0.331	8.204e-14	B_cell	LSM4
4.47036e-53	-0.381896	0.025	0.12	1.50624e-48	B_cell	CD5
1.68774e-55	-0.381972	0.078	0.195	5.68666e-51	B_cell	ATP2B4
2.8659e-13	-0.382282	0.483	0.476	9.65637e-09	B_cell	DRAP1
1.08395e-78	-0.382301	0.011	0.136	3.65227e-74	B_cell	EMP1
3.27675e-44	-0.382397	0.146	0.252	1.10407e-39	B_cell	LEPROT
2.08444e-07	-0.383786	0.527	0.497	0.00702332	B_cell	P4HB
8.98321e-42	-0.384543	0.056	0.144	3.0268e-37	B_cell	OXNAD1
5.37912e-68	-0.384686	0.004	0.109	1.81244e-63	B_cell	ZG16B
8.88822e-53	-0.385013	0.842	0.723	2.9948e-48	B_cell	TMA7
6.46684e-15	-0.386742	0.448	0.452	2.17894e-10	B_cell	FKBP8
3.77072e-31	-0.387327	0.164	0.255	1.2705e-26	B_cell	SMS
3.1465e-24	-0.38748	0.37	0.411	1.06018e-19	B_cell	RNF7
3.17658e-84	-0.387515	0.014	0.147	1.07032e-79	B_cell	FKBP9
2.19595e-24	-0.38752	0.701	0.628	7.39903e-20	B_cell	COX6B1
6.68392e-37	-0.387736	0.241	0.357	2.25208e-32	B_cell	TUBA1A
2.93901e-53	-0.387764	0.021	0.114	9.90269e-49	B_cell	ITK
2.3366e-24	-0.388193	0.28	0.337	7.87295e-20	B_cell	FLOT1
9.69499e-64	-0.38827	0.013	0.118	3.26663e-59	B_cell	TNFRSF12A
2.96835e-66	-0.388504	0.015	0.124	1.00015e-61	B_cell	CD4
6.06893e-77	-0.38894	0.017	0.142	2.04487e-72	B_cell	CDC42EP1
1.42604e-45	-0.389003	0.183	0.304	4.80488e-41	B_cell	SPTAN1
2.67142e-13	-0.389015	0.516	0.371	9.00109e-09	B_cell	NPC2
5.86447e-16	-0.389187	0.328	0.365	1.97597e-11	B_cell	VDAC1
1.19058e-07	-0.389322	0.293	0.305	0.00401153	B_cell	PLD3
1.48368e-93	-0.389737	0.007	0.148	4.9991e-89	B_cell	CYBRD1
4.59816e-08	-0.389757	0.101	0.13	0.0015493	B_cell	CDKN2A
1.04173e-12	-0.389851	0.311	0.334	3.51e-08	B_cell	TXNDC17
3.46613e-14	-0.390021	0.171	0.22	1.16788e-09	B_cell	LAMP2
2.78067e-24	-0.390964	0.168	0.239	9.3692e-20	B_cell	CARHSP1
1.77929e-11	-0.391092	0.455	0.44	5.99513e-07	B_cell	POMP
4.13218e-13	-0.391683	0.301	0.33	1.3923e-08	B_cell	CAPN2
1.98249e-23	-0.391721	0.128	0.072	6.67981e-19	B_cell	HBB
1.8705e-10	-0.391738	0.399	0.395	6.30247e-06	B_cell	MLF2
1.92791e-30	-0.391983	0.685	0.623	6.49589e-26	B_cell	EDF1
1.6877e-15	-0.392003	0.339	0.362	5.68653e-11	B_cell	SLIRP
4.89304e-42	-0.392587	0.104	0.21	1.64866e-37	B_cell	LDLRAD4
5.32488e-15	-0.392712	0.303	0.347	1.79416e-10	B_cell	RAD21
6.53833e-08	-0.392761	0.393	0.385	0.00220302	B_cell	NDUFS6
3.75604e-66	-0.393094	0.007	0.112	1.26556e-61	B_cell	LAMB1
4.29148e-60	-0.394487	0.007	0.103	1.44597e-55	B_cell	ITGA1
1.77753e-11	-0.394632	0.331	0.35	5.9892e-07	B_cell	TALDO1
6.33478e-19	-0.394858	0.114	0.165	2.13444e-14	B_cell	SELPLG
2.60654e-77	-0.395281	0.085	0.239	8.78247e-73	B_cell	RBMS1
1.08123e-37	-0.395645	0.908	0.867	3.64311e-33	B_cell	MTRNR2L12
1.05777e-62	-0.395799	0.011	0.113	3.56404e-58	B_cell	EPCAM
2.00828e-74	-0.396039	0.01	0.129	6.76672e-70	B_cell	PLS3
9.33159e-23	-0.396316	0.705	0.653	3.14418e-18	B_cell	HSP90AB1
2.57479e-34	-0.396448	0.275	0.362	8.67548e-30	B_cell	C7orf73
1.19548e-07	-0.397436	0.592	0.539	0.00402805	B_cell	EIF3H
1.21962e-65	-0.397649	0.003	0.105	4.10939e-61	B_cell	SPDEF
2.19511e-42	-0.397867	0.15	0.254	7.3962e-38	B_cell	LIMS1
7.44271e-71	-0.398041	0.004	0.113	2.50775e-66	B_cell	NID1
2.43704e-13	-0.398264	0.443	0.445	8.21135e-09	B_cell	RBX1
1.42865e-78	-0.398798	0.003	0.122	4.81369e-74	B_cell	ANKRD50
8.57933e-12	-0.399202	0.505	0.476	2.89072e-07	B_cell	COX7B
4.07922e-38	-0.400069	0.769	0.682	1.37445e-33	B_cell	CHCHD2
5.81381e-73	-0.400539	0.073	0.214	1.95891e-68	B_cell	TSPAN14
1.81959e-64	-0.400993	0.044	0.162	6.13094e-60	B_cell	TSPAN4
3.40462e-28	-0.40123	0.298	0.369	1.14715e-23	B_cell	KIF5B
3.61315e-90	-0.401398	0.037	0.192	1.21741e-85	B_cell	FLNB
7.8212e-18	-0.402718	0.374	0.394	2.63527e-13	B_cell	MRPL41
1.66438e-56	-0.40303	0.009	0.102	5.60797e-52	B_cell	CFH
1.31542e-119	-0.403384	0.02	0.199	4.43218e-115	B_cell	LTBR
1.14553e-22	-0.404435	0.272	0.326	3.85974e-18	B_cell	LAMTOR2
1.40755e-71	-0.404551	0.084	0.228	4.74262e-67	B_cell	HEBP1
1.46856e-06	-0.40472	0.454	0.426	0.0494818	B_cell	CANX
4.4902e-82	-0.404849	0.911	0.887	1.51293e-77	B_cell	TMSB4X
4.46373e-104	-0.405527	0.004	0.158	1.50401e-99	B_cell	FAM198B
2.44266e-34	-0.405538	0.19	0.283	8.23031e-30	B_cell	CTSA
1.2629e-37	-0.407676	0.164	0.253	4.25522e-33	B_cell	PCBD1
1.96328e-10	-0.408607	0.296	0.315	6.61509e-06	B_cell	CRTAP
3.04184e-44	-0.409291	0.1	0.203	1.02492e-39	B_cell	PDLIM5
1.08456e-28	-0.409993	0.407	0.448	3.65432e-24	B_cell	TMEM50A
5.91168e-98	-0.410501	0.011	0.16	1.99188e-93	B_cell	ENAH
7.0812e-35	-0.410757	0.185	0.277	2.38594e-30	B_cell	RBPJ
1.00036e-44	-0.411514	0.056	0.149	3.37061e-40	B_cell	GPRIN3
1.42863e-80	-0.412392	0.03	0.166	4.81362e-76	B_cell	PFN2
5.80748e-82	-0.413699	0.011	0.14	1.95677e-77	B_cell	FKBP10
2.09354e-36	-0.414108	0.336	0.419	7.05399e-32	B_cell	STAT3
1.59302e-18	-0.414148	0.397	0.418	5.36753e-14	B_cell	SF3B6
1.32585e-52	-0.414535	0.151	0.281	4.46731e-48	B_cell	LPP
6.63327e-13	-0.414923	0.389	0.393	2.23501e-08	B_cell	NDUFS8
1.4641e-54	-0.415172	0.019	0.113	4.93313e-50	B_cell	SH2D1A
2.18128e-17	-0.415604	0.272	0.323	7.34959e-13	B_cell	HN1
3.06487e-62	-0.415658	0.023	0.13	1.03268e-57	B_cell	PHLDA1
4.38862e-16	-0.416618	0.063	0.109	1.4787e-11	B_cell	PLTP
1.1432e-27	-0.41743	0.303	0.372	3.8519e-23	B_cell	TMEM123
1.30203e-101	-0.417964	0.041	0.21	4.38706e-97	B_cell	SORBS3
2.32109e-71	-0.418154	0.005	0.115	7.82068e-67	B_cell	MRC2
2.15716e-10	-0.418785	0.224	0.247	7.26833e-06	B_cell	VAMP5
4.76313e-25	-0.419959	0.516	0.508	1.60489e-20	B_cell	WDR83OS
1.23369e-18	-0.419969	0.6	0.548	4.1568e-14	B_cell	ATP5G3
1.55378e-22	-0.42073	0.419	0.445	5.2353e-18	B_cell	ATP5H
2.46554e-83	-0.421158	0.022	0.159	8.30737e-79	B_cell	PPFIBP1
1.73929e-34	-0.421481	0.102	0.19	5.86035e-30	B_cell	TNFRSF1B
1.23658e-56	-0.422771	0.1	0.229	4.16655e-52	B_cell	GGCT
1.29051e-62	-0.423364	0.006	0.104	4.34824e-58	B_cell	SMOC2
5.18159e-17	-0.423449	0.288	0.329	1.74588e-12	B_cell	CYB5R3
3.42139e-09	-0.423628	0.137	0.166	0.00011528	B_cell	GBP5
1.65076e-26	-0.423675	0.09	0.161	5.56208e-22	B_cell	BATF
3.54407e-64	-0.424017	0.005	0.105	1.19414e-59	B_cell	PLAU
4.03027e-25	-0.424332	0.568	0.554	1.35796e-20	B_cell	SKP1
4.8274e-89	-0.424366	0.009	0.146	1.62655e-84	B_cell	CLEC11A
1.13956e-11	-0.424547	0.432	0.418	3.83964e-07	B_cell	RAB2A
1.98683e-07	-0.424565	0.486	0.452	0.00669441	B_cell	HSPE1
1.99123e-71	-0.424665	0.099	0.242	6.70924e-67	B_cell	CTNNA1
1.9409e-27	-0.424736	0.46	0.491	6.53966e-23	B_cell	VPS28
7.17744e-30	-0.425026	0.544	0.541	2.41836e-25	B_cell	BRK1
3.64121e-14	-0.425393	0.453	0.451	1.22687e-09	B_cell	PGAM1
4.22556e-47	-0.426349	0.15	0.267	1.42376e-42	B_cell	MAP4
2.52914e-63	-0.427257	0.076	0.207	8.52169e-59	B_cell	GBP2
2.15015e-69	-0.427668	0.008	0.117	7.24473e-65	B_cell	LAMA4
8.37234e-69	-0.427701	0.061	0.19	2.82098e-64	B_cell	SPATS2L
4.13502e-71	-0.428462	0.014	0.129	1.39325e-66	B_cell	EFEMP2
5.5511e-13	-0.428556	0.539	0.505	1.87039e-08	B_cell	NDUFB4
3.522e-15	-0.429811	0.423	0.427	1.1867e-10	B_cell	ATP6V1F
1.15498e-30	-0.430127	0.175	0.26	3.8916e-26	B_cell	TNFSF10
2.67346e-29	-0.430248	0.263	0.342	9.00794e-25	B_cell	SNRPE
9.83121e-14	-0.432071	0.278	0.303	3.31253e-09	B_cell	C4orf48
3.16244e-88	-0.432369	0.005	0.138	1.06555e-83	B_cell	ECM1
4.15613e-47	-0.432719	0.214	0.324	1.40037e-42	B_cell	DYNC1H1
2.11182e-31	-0.433268	0.305	0.364	7.11556e-27	B_cell	TMEM14C
5.2461e-22	-0.435834	0.543	0.523	1.76762e-17	B_cell	ATP5J2
5.7336e-35	-0.436112	0.328	0.393	1.93188e-30	B_cell	NDFIP1
1.0448e-61	-0.436509	0.049	0.164	3.52033e-57	B_cell	DOK2
6.29554e-40	-0.436755	0.705	0.635	2.12122e-35	B_cell	UBL5
1.67473e-45	-0.437708	0.02	0.102	5.64282e-41	B_cell	LINC00861
1.91661e-57	-0.438332	0.016	0.114	6.45782e-53	B_cell	RBP1
1.48746e-67	-0.439761	0.005	0.11	5.01184e-63	B_cell	CPE
2.8939e-60	-0.439984	0.06	0.182	9.75071e-56	B_cell	PDLIM7
4.63475e-09	-0.440236	0.498	0.478	0.000156163	B_cell	PGK1
2.02466e-13	-0.440411	0.42	0.414	6.82191e-09	B_cell	YWHAE
7.58917e-48	-0.440502	0.275	0.398	2.5571e-43	B_cell	AES
5.26125e-68	-0.440746	0.023	0.139	1.77273e-63	B_cell	FSCN1
4.21597e-23	-0.440812	0.783	0.687	1.42053e-18	B_cell	YBX1
6.08652e-30	-0.441708	0.076	0.152	2.05079e-25	B_cell	PLIN2
1.97993e-15	-0.442409	0.504	0.479	6.67116e-11	B_cell	ROMO1
5.33587e-10	-0.444669	0.37	0.379	1.79787e-05	B_cell	NDUFA6
1.04183e-32	-0.445184	0.291	0.361	3.51034e-28	B_cell	NUCB1
9.19127e-45	-0.445958	0.047	0.137	3.09691e-40	B_cell	PLAUR
1.30132e-82	-0.446668	0.005	0.131	4.38467e-78	B_cell	PXDN
1.1778e-70	-0.446818	0.015	0.131	3.96849e-66	B_cell	NREP
3.06298e-58	-0.447008	0.097	0.223	1.03204e-53	B_cell	ARL4C
4.34004e-110	-0.447409	0.891	0.811	1.46233e-105	B_cell	ATP5E
7.03509e-130	-0.4478	0.014	0.204	2.3704e-125	B_cell	PVRL2
1.33594e-51	-0.448823	0.03	0.126	4.50132e-47	B_cell	SPON2
7.04861e-50	-0.450376	0.221	0.337	2.37496e-45	B_cell	BNIP3L
2.87026e-106	-0.451673	0.052	0.233	9.67106e-102	B_cell	CHD3
7.28514e-44	-0.451724	0.116	0.218	2.45466e-39	B_cell	FKBP4
3.25884e-56	-0.452431	0.009	0.101	1.09803e-51	B_cell	TPRG1
4.13106e-72	-0.452513	0.005	0.116	1.39192e-67	B_cell	COL16A1
7.66678e-64	-0.453265	0.206	0.354	2.58325e-59	B_cell	MACF1
1.33699e-35	-0.453265	0.124	0.212	4.50487e-31	B_cell	CKLF
1.08709e-104	-0.45424	0.012	0.171	3.66283e-100	B_cell	SYTL2
1.22143e-30	-0.454681	0.211	0.284	4.1155e-26	B_cell	OPTN
2.15174e-68	-0.454792	0.219	0.37	7.25009e-64	B_cell	PRMT2
8.7411e-68	-0.455314	0.131	0.277	2.94523e-63	B_cell	BHLHE40
3.4434e-50	-0.456381	0.018	0.106	1.16022e-45	B_cell	CA2
1.53691e-28	-0.45668	0.412	0.442	5.17846e-24	B_cell	DYNLRB1
8.32289e-25	-0.459098	0.544	0.523	2.80431e-20	B_cell	UQCRQ
1.44173e-87	-0.45922	0.017	0.156	4.85775e-83	B_cell	CEBPD
2.69984e-24	-0.460334	0.461	0.472	9.09683e-20	B_cell	C9orf16
1.48065e-72	-0.460608	0.007	0.12	4.98889e-68	B_cell	MLPH
1.40029e-66	-0.460739	0.016	0.126	4.71813e-62	B_cell	EPAS1
7.08241e-21	-0.460978	0.433	0.437	2.38635e-16	B_cell	NDUFC1
8.71936e-30	-0.462919	0.159	0.236	2.9379e-25	B_cell	BLVRB
8.47656e-31	-0.463725	0.579	0.551	2.85609e-26	B_cell	USMG5
6.87705e-120	-0.465577	0.035	0.224	2.31715e-115	B_cell	MAP1LC3A
9.51058e-83	-0.467092	0.017	0.148	3.2045e-78	B_cell	EFNA1
2.03856e-51	-0.467887	0.089	0.199	6.86871e-47	B_cell	SKAP1
1.55223e-18	-0.468539	0.362	0.393	5.23007e-14	B_cell	ENY2
7.92201e-27	-0.46925	0.634	0.566	2.66924e-22	B_cell	GNG5
1.37106e-47	-0.469422	0.181	0.288	4.61964e-43	B_cell	IL6ST
1.85281e-41	-0.471606	0.108	0.21	6.24284e-37	B_cell	GBP1
1.73548e-65	-0.471782	0.125	0.258	5.84753e-61	B_cell	FAM127A
1.44921e-16	-0.472224	0.066	0.112	4.88296e-12	B_cell	LAG3
1.90463e-24	-0.472576	0.61	0.569	6.41746e-20	B_cell	ARF1
7.48676e-33	-0.472614	0.529	0.527	2.52259e-28	B_cell	PARK7
1.21361e-119	-0.47335	0.007	0.181	4.08912e-115	B_cell	PBX1
1.50278e-29	-0.47342	0.199	0.271	5.06345e-25	B_cell	NME4
6.50637e-54	-0.473446	0.214	0.328	2.19226e-49	B_cell	COMT
6.77352e-40	-0.474671	0.685	0.645	2.28227e-35	B_cell	UQCRB
2.15945e-116	-0.474732	0.043	0.229	7.27607e-112	B_cell	RHOC
3.327e-75	-0.476775	0.008	0.126	1.121e-70	B_cell	NBL1
3.54633e-11	-0.477416	0.414	0.391	1.1949e-06	B_cell	VAMP8
3.72319e-31	-0.478969	0.567	0.559	1.25449e-26	B_cell	PSMA7
5.03939e-34	-0.479596	0.283	0.359	1.69797e-29	B_cell	ABRACL
9.42651e-60	-0.479603	0.062	0.179	3.17617e-55	B_cell	2022-09-11
7.68675e-66	-0.479922	0.126	0.262	2.58997e-61	B_cell	DUSP23
1.62308e-24	-0.481413	0.554	0.524	5.4688e-20	B_cell	PEBP1
3.97046e-115	-0.481464	0.007	0.175	1.33781e-110	B_cell	LAMB2
3.46156e-176	-0.481854	0.864	0.874	1.16634e-171	B_cell	ACTG1
1.71798e-71	-0.482204	0.064	0.196	5.78856e-67	B_cell	PAM
1.06972e-44	-0.482818	0.362	0.444	3.6043e-40	B_cell	CALM3
3.44057e-61	-0.483595	0.006	0.103	1.15927e-56	B_cell	ADAM12
1.93577e-42	-0.484048	0.133	0.241	6.52237e-38	B_cell	TUBA1C
3.51162e-49	-0.485796	0.023	0.111	1.18321e-44	B_cell	PRF1
2.2003e-51	-0.486792	0.676	0.688	7.41368e-47	B_cell	MYL12A
9.23138e-91	-0.487045	0.054	0.215	3.11042e-86	B_cell	RNF130
2.1414e-60	-0.488914	0.036	0.145	7.21522e-56	B_cell	SH2D2A
3.65548e-71	-0.488947	0.007	0.119	1.23168e-66	B_cell	DPYSL3
8.78491e-40	-0.489672	0.422	0.468	2.95999e-35	B_cell	EID1
3.18393e-70	-0.489714	0.063	0.196	1.07279e-65	B_cell	ABHD2
2.37469e-61	-0.490207	0.745	0.668	8.00126e-57	B_cell	SUMO2
5.84112e-63	-0.490527	0.018	0.126	1.96811e-58	B_cell	ERBB2
3.17187e-111	-0.49123	0.033	0.209	1.06873e-106	B_cell	LIMA1
1.6754e-79	-0.492038	0.011	0.136	5.6451e-75	B_cell	EFHD1
8.39446e-31	-0.49217	0.313	0.374	2.82843e-26	B_cell	HSBP1
3.36514e-29	-0.492444	0.518	0.516	1.13385e-24	B_cell	SRP9
5.09389e-44	-0.493032	0.244	0.351	1.71633e-39	B_cell	LAMP1
7.17829e-52	-0.493266	0.061	0.166	2.41865e-47	B_cell	CD6
4.60024e-54	-0.493288	0.056	0.162	1.55001e-49	B_cell	CD96
1.83603e-102	-0.493311	0.042	0.207	6.18632e-98	B_cell	TMEM173
1.25818e-67	-0.495447	0.035	0.157	4.23931e-63	B_cell	FASN
1.6847e-71	-0.495527	0.057	0.189	5.67642e-67	B_cell	ADAM15
1.11376e-40	-0.495781	0.161	0.256	3.75269e-36	B_cell	CLEC2B
1.04731e-98	-0.496011	0.035	0.198	3.52882e-94	B_cell	TRPS1
4.06545e-62	-0.497239	0.09	0.216	1.36981e-57	B_cell	BNIP3
1.73194e-35	-0.498513	0.688	0.617	5.83559e-31	B_cell	NDUFA4
5.49558e-23	-0.498651	0.416	0.453	1.85168e-18	B_cell	RNF213
4.24825e-13	-0.49893	0.28	0.301	1.4314e-08	B_cell	ITGB2
3.1862e-49	-0.499601	0.218	0.324	1.07356e-44	B_cell	LINC00657
9.3577e-51	-0.500872	0.462	0.532	3.15299e-46	B_cell	CAPZB
6.20259e-54	-0.500983	0.013	0.104	2.0899e-49	B_cell	CLDN4
2.95531e-30	-0.501133	0.037	0.102	9.95762e-26	B_cell	ESR1
3.95236e-07	-0.501204	0.575	0.518	0.0133171	B_cell	SLC25A5
2.91343e-109	-0.501892	0.02	0.187	9.81652e-105	B_cell	CTTN
1.15795e-62	-0.502126	0.363	0.471	3.90161e-58	B_cell	ARF5
3.0967e-33	-0.503496	0.661	0.621	1.0434e-28	B_cell	HMGN2
2.6589e-27	-0.503859	0.139	0.212	8.95891e-23	B_cell	TRAC
2.30968e-69	-0.504783	0.042	0.166	7.78222e-65	B_cell	DST
2.26177e-38	-0.506171	0.566	0.596	7.62082e-34	B_cell	TAGLN2
1.87331e-86	-0.50662	0.005	0.136	6.31194e-82	B_cell	PLAT
3.81873e-74	-0.507679	0.021	0.143	1.28668e-69	B_cell	GZMM
4.47756e-34	-0.508026	0.581	0.548	1.50867e-29	B_cell	DYNLL1
5.35569e-101	-0.508357	0.013	0.167	1.80455e-96	B_cell	PMP22
3.84921e-96	-0.508574	0.011	0.158	1.29695e-91	B_cell	DAB2
8.07884e-73	-0.509117	0.008	0.122	2.72208e-68	B_cell	LHFP
2.97395e-55	-0.510299	0.055	0.164	1.00204e-50	B_cell	FBXO32
6.4233e-85	-0.514412	0.014	0.149	2.16427e-80	B_cell	UACA
2.49355e-45	-0.514624	0.346	0.421	8.40177e-41	B_cell	AP2M1
1.18508e-45	-0.515226	0.628	0.596	3.993e-41	B_cell	COX5B
3.98498e-61	-0.515448	0.016	0.118	1.3427e-56	B_cell	TMEM176A
5.01821e-11	-0.515796	0.605	0.546	1.69084e-06	B_cell	PRDX1
6.21468e-51	-0.515914	0.018	0.107	2.09397e-46	B_cell	S100A14
3.92941e-39	-0.516004	0.296	0.379	1.32398e-34	B_cell	SRI
4.53478e-121	-0.516058	0.859	0.812	1.52795e-116	B_cell	PPIA
3.19518e-46	-0.516193	0.597	0.576	1.07658e-41	B_cell	UQCR11
1.24873e-49	-0.516198	0.236	0.348	4.20746e-45	B_cell	GPI
1.66566e-58	-0.516486	0.19	0.313	5.61228e-54	B_cell	LEPROTL1
8.40135e-45	-0.51652	0.349	0.427	2.83075e-40	B_cell	CLTA
1.89081e-79	-0.516789	0.782	0.695	6.3709e-75	B_cell	SRP14
2.6825e-105	-0.517544	0.025	0.19	9.03841e-101	B_cell	INPP4B
4.27552e-122	-0.518041	0.046	0.241	1.44059e-117	B_cell	CMTM3
1.35444e-36	-0.518661	0.561	0.538	4.56366e-32	B_cell	POLR2L
1.91048e-08	-0.518738	0.354	0.349	0.000643718	B_cell	DCXR
1.38855e-20	-0.519856	0.346	0.367	4.67858e-16	B_cell	ATOX1
1.25736e-23	-0.521181	0.209	0.268	4.23654e-19	B_cell	FCGRT
1.79843e-93	-0.521576	0.011	0.155	6.05962e-89	B_cell	PLXDC2
8.00524e-71	-0.521894	0.007	0.117	2.69728e-66	B_cell	SMIM22
1.64774e-36	-0.524521	0.197	0.284	5.55188e-32	B_cell	SYNE2
4.36182e-34	-0.524804	0.438	0.459	1.46967e-29	B_cell	ANAPC11
7.16269e-61	-0.524976	0.109	0.232	2.4134e-56	B_cell	SAMHD1
4.39398e-78	-0.526085	0.087	0.237	1.48051e-73	B_cell	PGRMC1
1.88553e-42	-0.526332	0.564	0.566	6.35309e-38	B_cell	UQCR10
1.11519e-122	-0.526812	0.008	0.186	3.75753e-118	B_cell	PPIC
3.7394e-101	-0.528307	0.873	0.798	1.25996e-96	B_cell	H3F3A
2.38079e-32	-0.528428	0.556	0.53	8.02185e-28	B_cell	NDUFB2
1.23939e-28	-0.528484	0.214	0.285	4.17599e-24	B_cell	CSRP1
2.13705e-64	-0.528954	0.159	0.301	7.20056e-60	B_cell	SDCBP
5.14848e-33	-0.529054	0.355	0.412	1.73473e-28	B_cell	PRDX6
1.07939e-28	-0.529314	0.439	0.457	3.6369e-24	B_cell	BSG
4.2378e-65	-0.53059	0.009	0.113	1.42788e-60	B_cell	CYR61
4.85402e-26	-0.53323	0.526	0.522	1.63551e-21	B_cell	H2AFZ
2.98791e-34	-0.533871	0.142	0.226	1.00675e-29	B_cell	MIR4435-2HG
3.15765e-12	-0.533887	0.311	0.337	1.06394e-07	B_cell	MIEN1
7.25294e-07	-0.534077	0.524	0.462	0.0244381	B_cell	LDHB
1.36839e-91	-0.535868	0.1	0.272	4.61066e-87	B_cell	TCEAL4
3.56874e-128	-0.539334	0.014	0.202	1.20245e-123	B_cell	EMP2
4.23463e-97	-0.5407	0.07	0.233	1.42682e-92	B_cell	PLA2G16
6.21588e-32	-0.542592	0.301	0.377	2.09438e-27	B_cell	DNAJB1
4.67445e-74	-0.544049	0.015	0.135	1.57501e-69	B_cell	TACSTD2
1.71975e-75	-0.548241	0.277	0.412	5.79453e-71	B_cell	RTN4
4.55122e-61	-0.549336	0.707	0.671	1.53349e-56	B_cell	CALM1
1.37057e-123	-0.550267	0.801	0.783	4.61799e-119	B_cell	CFL1
5.81348e-68	-0.550554	0.013	0.123	1.95879e-63	B_cell	PRRX1
2.52024e-08	-0.551842	0.527	0.463	0.000849168	B_cell	BST2
2.16132e-98	-0.554143	0.084	0.253	7.28236e-94	B_cell	AAK1
3.90762e-78	-0.55472	0.016	0.141	1.31663e-73	B_cell	FXYD3
2.95675e-42	-0.557628	0.402	0.48	9.96247e-38	B_cell	EVL
1.18942e-78	-0.558652	0.01	0.134	4.00762e-74	B_cell	TGFBI
4.0072e-98	-0.559527	0.084	0.251	1.35019e-93	B_cell	NINJ1
5.67807e-69	-0.560297	0.01	0.12	1.91317e-64	B_cell	PKIB
3.53335e-57	-0.560408	0.081	0.198	1.19053e-52	B_cell	IER3
2.18632e-65	-0.560411	0.247	0.373	7.36657e-61	B_cell	DYNLT1
2.16463e-101	-0.56093	0.033	0.195	7.29352e-97	B_cell	PRKCH
4.80572e-27	-0.561248	0.468	0.476	1.61924e-22	B_cell	NDUFB9
1.96039e-74	-0.562104	0.042	0.177	6.60535e-70	B_cell	CCND1
2.17753e-55	-0.562755	0.503	0.548	7.33697e-51	B_cell	SOD1
1.04867e-36	-0.562944	0.128	0.216	3.5334e-32	B_cell	SPOCK2
7.72139e-80	-0.564687	0.134	0.295	2.60164e-75	B_cell	APLP2
1.05475e-43	-0.565314	0.317	0.395	3.55388e-39	B_cell	AP2S1
8.83426e-46	-0.56678	0.394	0.458	2.97662e-41	B_cell	YWHAQ
2.80294e-83	-0.567078	0.036	0.176	9.44422e-79	B_cell	CD247
2.4453e-97	-0.568692	0.016	0.168	8.2392e-93	B_cell	SLC40A1
1.34523e-76	-0.57175	0.207	0.359	4.53263e-72	B_cell	ACTN4
1.57935e-93	-0.572133	0.049	0.208	5.32147e-89	B_cell	FYN
2.32775e-77	-0.575291	0.006	0.125	7.84311e-73	B_cell	CDH11
1.46916e-52	-0.575743	0.034	0.131	4.95018e-48	B_cell	TIGIT
1.79695e-51	-0.576026	0.564	0.561	6.05466e-47	B_cell	COX8A
2.54472e-83	-0.578388	0.164	0.331	8.57419e-79	B_cell	PLEC
3.58125e-91	-0.578401	0.017	0.161	1.20667e-86	B_cell	PRKCDBP
2.56233e-61	-0.579067	0.48	0.527	8.63351e-57	B_cell	SHFM1
8.35448e-67	-0.579822	0.016	0.126	2.81496e-62	B_cell	MYLK
4.41136e-62	-0.581413	0.194	0.32	1.48636e-57	B_cell	HCFC1R1
1.14734e-58	-0.584299	0.597	0.613	3.86586e-54	B_cell	CALM2
2.9079e-46	-0.584608	0.033	0.123	9.79788e-42	B_cell	GNG11
7.53621e-67	-0.584656	0.039	0.157	2.53925e-62	B_cell	IL2RB
3.99039e-76	-0.585494	0.032	0.165	1.34452e-71	B_cell	ENG
1.04753e-23	-0.586344	0.381	0.405	3.52954e-19	B_cell	PRDX2
1.32704e-72	-0.58686	0.013	0.129	4.47133e-68	B_cell	TMEM176B
7.54277e-45	-0.587157	0.188	0.294	2.54146e-40	B_cell	YWHAH
2.25505e-61	-0.588516	0.014	0.116	7.59817e-57	B_cell	CRYAB
3.13699e-21	-0.591206	0.395	0.41	1.05698e-16	B_cell	LAPTM4A
3.07763e-11	-0.591298	0.27	0.294	1.03698e-06	B_cell	RHOB
4.45736e-58	-0.593136	0.374	0.207	1.50186e-53	B_cell	CD24
2.46133e-50	-0.593514	0.016	0.103	8.29321e-46	B_cell	CTGF
1.45871e-82	-0.594415	0.156	0.308	4.91498e-78	B_cell	PTTG1IP
8.81653e-25	-0.597494	0.217	0.274	2.97064e-20	B_cell	CTSC
3.95014e-21	-0.597809	0.477	0.47	1.33096e-16	B_cell	GNAS
1.38034e-27	-0.601129	0.334	0.368	4.65092e-23	B_cell	SLC9A3R1
3.76734e-65	-0.602688	0.017	0.126	1.26937e-60	B_cell	FBLN2
2.45759e-111	-0.604107	0.084	0.272	8.2806e-107	B_cell	SLFN5
1.05577e-65	-0.6052	0.202	0.334	3.55733e-61	B_cell	VMP1
2.20392e-78	-0.608764	0.02	0.148	7.42587e-74	B_cell	GPNMB
2.55548e-142	-0.61313	0.084	0.306	8.61042e-138	B_cell	NFIC
3.64508e-22	-0.613495	0.218	0.281	1.22817e-17	B_cell	SOD2
1.66009e-158	-0.615245	0.874	0.844	5.5935e-154	B_cell	PFN1
8.91713e-76	-0.617013	0.329	0.452	3.00454e-71	B_cell	NUCKS1
1.64116e-93	-0.6176	0.034	0.186	5.52971e-89	B_cell	ZAP70
1.7323e-82	-0.61822	0.009	0.137	5.83682e-78	B_cell	SDC2
1.74574e-64	-0.618356	0.1	0.231	5.88211e-60	B_cell	ASPH
7.07296e-71	-0.62645	0.008	0.119	2.38316e-66	B_cell	PDGFRB
5.2058e-38	-0.632428	0.131	0.215	1.75404e-33	B_cell	ITM2A
6.09397e-184	-0.633039	0.032	0.287	2.0533e-179	B_cell	TNFRSF1A
7.25142e-90	-0.635809	0.509	0.569	2.44329e-85	B_cell	NDUFS5
5.70614e-26	-0.636038	0.494	0.517	1.92263e-21	B_cell	TUBA1B
2.63199e-69	-0.636292	0.796	0.738	8.86824e-65	B_cell	SH3BGRL3
5.25548e-86	-0.636754	0.017	0.154	1.77078e-81	B_cell	MAFB
1.02559e-82	-0.637275	0.617	0.623	3.45564e-78	B_cell	GUK1
7.0101e-64	-0.648206	0.017	0.124	2.36198e-59	B_cell	SOD3
3.23763e-107	-0.650298	0.656	0.648	1.09089e-102	B_cell	TCEB2
1.98583e-117	-0.653898	0.022	0.202	6.69106e-113	B_cell	S100A16
3.20674e-87	-0.655051	0.561	0.591	1.08048e-82	B_cell	C12orf57
1.20571e-135	-0.655477	0.06	0.27	4.06251e-131	B_cell	STOM
2.48802e-19	-0.656462	0.278	0.311	8.38315e-15	B_cell	CD59
3.2381e-64	-0.657792	0.512	0.574	1.09105e-59	B_cell	TUBB
1.44545e-95	-0.65831	0.201	0.372	4.87029e-91	B_cell	RGS10
3.04425e-64	-0.659481	0.334	0.427	1.02573e-59	B_cell	MGST3
5.04785e-49	-0.661383	0.494	0.527	1.70082e-44	B_cell	DBI
9.02965e-44	-0.662679	0.208	0.302	3.04245e-39	B_cell	MAGED2
6.65914e-77	-0.664952	0.016	0.139	2.24373e-72	B_cell	ELF3
1.71738e-259	-0.668879	0.903	0.851	5.78653e-255	B_cell	SERF2
2.15562e-64	-0.67372	0.36	0.466	7.26314e-60	B_cell	ITGB1
2.92468e-80	-0.67448	0.633	0.648	9.85443e-76	B_cell	HSP90AA1
1.55555e-73	-0.674706	0.024	0.148	5.24126e-69	B_cell	CRABP2
2.08258e-30	-0.675315	0.179	0.253	7.01704e-26	B_cell	TNFAIP3
1.61535e-107	-0.675659	0.562	0.639	5.44277e-103	B_cell	MYL12B
1.72522e-134	-0.677457	0.022	0.22	5.81296e-130	B_cell	NPDC1
3.36433e-113	-0.678634	0.13	0.314	1.13358e-108	B_cell	CD151
1.42152e-63	-0.680392	0.438	0.512	4.78967e-59	B_cell	FKBP1A
7.02277e-106	-0.682075	0.085	0.27	2.36625e-101	B_cell	HSPA1A
4.62936e-68	-0.683234	0.157	0.291	1.55982e-63	B_cell	CYB5A
5.9926e-138	-0.683619	0.036	0.245	2.01915e-133	B_cell	TSC22D1
3.01219e-97	-0.688128	0.024	0.177	1.01493e-92	B_cell	GSTM3
3.01196e-79	-0.689212	0.058	0.199	1.01485e-74	B_cell	DUSP4
1.22063e-69	-0.690536	0.019	0.134	4.11279e-65	B_cell	ISLR
1.94959e-109	-0.694598	0.023	0.192	6.56896e-105	B_cell	CTSL
1.37778e-06	-0.698413	0.596	0.511	0.0464228	B_cell	PSAP
6.35133e-88	-0.698913	0.017	0.157	2.14002e-83	B_cell	NNMT
7.83531e-139	-0.699831	0.037	0.245	2.64003e-134	B_cell	TC2N
6.70244e-73	-0.702519	0.115	0.251	2.25832e-68	B_cell	LCK
2.80824e-80	-0.703342	0.033	0.168	9.4621e-76	B_cell	MFGE8
5.49762e-47	-0.705633	0.096	0.196	1.85237e-42	B_cell	TRBC1
1.13076e-118	-0.707985	0.205	0.402	3.80999e-114	B_cell	ZYX
1.26754e-86	-0.70911	0.01	0.144	4.27085e-82	B_cell	MXRA8
1.30065e-60	-0.709501	0.037	0.147	4.3824e-56	B_cell	C1R
7.60061e-36	-0.711287	0.681	0.597	2.56095e-31	B_cell	IFITM1
3.11261e-110	-0.714491	0.056	0.234	1.04876e-105	B_cell	PERP
6.28705e-56	-0.718017	0.535	0.575	2.11836e-51	B_cell	IFITM2
7.6275e-70	-0.7236	0.08	0.212	2.57001e-65	B_cell	EPHX1
6.75407e-54	-0.725488	0.026	0.122	2.27572e-49	B_cell	CD8B
2.55052e-112	-0.727437	0.034	0.208	8.59373e-108	B_cell	CD3G
3.6813e-63	-0.730916	0.323	0.416	1.24038e-58	B_cell	ANXA5
6.33661e-111	-0.733369	0.088	0.271	2.13506e-106	B_cell	LCP2
8.44912e-63	-0.735584	0.066	0.19	2.84685e-58	B_cell	NDRG1
3.42795e-42	-0.735932	0.577	0.561	1.15501e-37	B_cell	LY6E
2.93784e-76	-0.739499	0.01	0.129	9.89875e-72	B_cell	FBN1
6.60572e-150	-0.741088	0.04	0.26	2.22573e-145	B_cell	NGFRAP1
4.08106e-61	-0.746408	0.427	0.478	1.37507e-56	B_cell	RAC1
2.55451e-61	-0.750001	0.098	0.228	8.60718e-57	B_cell	STMN1
8.6908e-114	-0.750404	0.037	0.217	2.92828e-109	B_cell	CNN3
1.68787e-153	-0.752686	0.064	0.293	5.68711e-149	B_cell	ID2
2.52842e-114	-0.754743	0.011	0.181	8.51925e-110	B_cell	MFAP2
2.98306e-168	-0.759503	0.026	0.263	1.00511e-163	B_cell	ACTN1
3.09911e-126	-0.761133	0.079	0.278	1.04422e-121	B_cell	RAB13
7.96404e-105	-0.761669	0.366	0.527	2.6834e-100	B_cell	MYH9
5.68225e-129	-0.769485	0.043	0.239	1.91458e-124	B_cell	LAT
5.01512e-73	-0.771782	0.01	0.125	1.6898e-68	B_cell	MXRA5
6.34919e-110	-0.773294	0.016	0.182	2.1393e-105	B_cell	BCAM
4.18202e-111	-0.774058	0.071	0.251	1.40909e-106	B_cell	LGALS3BP
7.31628e-105	-0.774407	0.566	0.615	2.46515e-100	B_cell	CD99
3.41651e-120	-0.777477	0.139	0.333	1.15116e-115	B_cell	H2AFJ
3.12063e-93	-0.779956	0.419	0.51	1.05147e-88	B_cell	TXN
6.94101e-71	-0.781579	0.438	0.52	2.33871e-66	B_cell	ENO1
0	-0.781656	0.932	0.949	0	B_cell	TMSB10
5.17024e-93	-0.786152	0.02	0.168	1.74206e-88	B_cell	COL18A1
2.07475e-94	-0.790774	0.568	0.609	6.99066e-90	B_cell	TPI1
4.06204e-97	-0.792939	0.014	0.164	1.36866e-92	B_cell	FSTL1
1.32974e-60	-0.796366	0.006	0.102	4.48042e-56	B_cell	ANKRD30A
8.87089e-38	-0.800053	0.118	0.21	2.98896e-33	B_cell	SLC39A6
2.03577e-124	-0.800187	0.023	0.209	6.85933e-120	B_cell	SERPINH1
5.6452e-46	-0.801824	0.019	0.101	1.90209e-41	B_cell	C3
8.25804e-93	-0.806325	0.01	0.152	2.78246e-88	B_cell	HTRA1
9.33577e-67	-0.810221	0.052	0.174	3.1456e-62	B_cell	CTSW
6.36689e-135	-0.810367	0.038	0.241	2.14526e-130	B_cell	GIMAP7
1.52802e-98	-0.81206	0.024	0.179	5.1485e-94	B_cell	LRP1
1.39051e-87	-0.812065	0.02	0.16	4.68519e-83	B_cell	PCOLCE
3.93413e-67	-0.81252	0.013	0.123	1.32556e-62	B_cell	COL4A2
3.07101e-136	-0.815018	0.8	0.78	1.03475e-131	B_cell	MIF
9.0571e-111	-0.815478	0.354	0.492	3.0517e-106	B_cell	TSPO
3.26036e-83	-0.816247	0.022	0.157	1.09855e-78	B_cell	HSPG2
1.71218e-101	-0.81702	0.018	0.176	5.76903e-97	B_cell	PALLD
1.11883e-105	-0.817895	0.481	0.577	3.76977e-101	B_cell	PKM
2.31902e-78	-0.820993	0.01	0.133	7.81372e-74	B_cell	ANTXR1
1.52981e-136	-0.821078	0.042	0.248	5.15453e-132	B_cell	MT1E
1.67164e-97	-0.827347	0.105	0.276	5.63241e-93	B_cell	MT1X
1.25612e-138	-0.829928	0.06	0.27	4.23238e-134	B_cell	S100A13
2.86168e-151	-0.829959	0.04	0.26	9.64216e-147	B_cell	GIMAP4
8.00463e-61	-0.832369	0.468	0.509	2.69708e-56	B_cell	TPM4
3.20318e-105	-0.833366	0.02	0.182	1.07928e-100	B_cell	PRSS23
1.72943e-102	-0.835119	0.007	0.159	5.82713e-98	B_cell	THBS1
2.49736e-163	-0.839551	0.328	0.535	8.4146e-159	B_cell	AHNAK
1.43466e-100	-0.843637	0.588	0.598	4.83395e-96	B_cell	GPX4
2.60619e-146	-0.844114	0.055	0.277	8.7813e-142	B_cell	SOX4
3.11611e-110	-0.844238	0.026	0.199	1.04994e-105	B_cell	SEPP1
4.23208e-77	-0.844697	0.013	0.135	1.42596e-72	B_cell	FBLN1
4.75965e-99	-0.845046	0.023	0.179	1.60372e-94	B_cell	MGST1
8.49422e-92	-0.849877	0.145	0.314	2.86204e-87	B_cell	APP
0	-0.855815	0.847	0.823	0	B_cell	MYL6
1.27725e-46	-0.857012	0.509	0.525	4.30356e-42	B_cell	NEAT1
7.88954e-96	-0.860924	0.021	0.172	2.6583e-91	B_cell	TM4SF1
2.41548e-56	-0.862484	0.013	0.108	8.13873e-52	B_cell	COL4A1
1.13407e-134	-0.869668	0.232	0.43	3.82112e-130	B_cell	RARRES3
3.89059e-182	-0.873145	0.726	0.729	1.3109e-177	B_cell	ALDOA
1.33042e-103	-0.874025	0.239	0.411	4.48272e-99	B_cell	FLNA
9.97554e-166	-0.898021	0.036	0.272	3.36116e-161	B_cell	H1F0
1.4159e-136	-0.906318	0.044	0.253	4.77074e-132	B_cell	CRIP2
3.40087e-105	-0.907038	0.034	0.201	1.14589e-100	B_cell	KRT8
9.18532e-138	-0.908203	0.44	0.573	3.0949e-133	B_cell	LDHA
4.13199e-72	-0.911961	0.017	0.135	1.39223e-67	B_cell	CXCL12
6.25326e-84	-0.913012	0.11	0.257	2.10697e-79	B_cell	MDK
1.85255e-72	-0.914636	0.223	0.344	6.242e-68	B_cell	HCST
6.13505e-76	-0.915278	0.035	0.167	2.06714e-71	B_cell	CLU
6.82305e-165	-0.916198	0.627	0.678	2.29896e-160	B_cell	ITM2B
1.09807e-101	-0.921992	0.037	0.2	3.69982e-97	B_cell	TIMP2
5.12218e-114	-0.923599	0.024	0.199	1.72587e-109	B_cell	PTRF
2.67226e-75	-0.925471	0.068	0.203	9.00392e-71	B_cell	KRT18
1.85211e-105	-0.925627	0.398	0.504	6.2405e-101	B_cell	CD63
2.11484e-123	-0.92745	0.012	0.193	7.12573e-119	B_cell	MMP14
2.72744e-75	-0.928669	0.008	0.125	9.18983e-71	B_cell	THBS2
1.38087e-15	-0.929131	0.473	0.408	4.6527e-11	B_cell	SRGN
3.27739e-89	-0.935501	0.139	0.291	1.10428e-84	B_cell	CD9
4.77799e-54	-0.938085	0.027	0.125	1.6099e-49	B_cell	CFD
3.17634e-75	-0.938163	0.041	0.172	1.07024e-70	B_cell	KRT7
8.53032e-61	-0.943156	0.03	0.137	2.87421e-56	B_cell	CD8A
2.41905e-76	-0.955268	0.019	0.142	8.15076e-72	B_cell	THY1
4.39468e-118	-0.964714	0.017	0.194	1.48074e-113	B_cell	ADIRF
5.88401e-49	-0.966602	0.024	0.112	1.98256e-44	B_cell	FCER1G
1.7903e-107	-0.971584	0.467	0.558	6.03223e-103	B_cell	CSTB
2.50193e-08	-0.971824	0.294	0.301	0.000842999	B_cell	ASAH1
2.37281e-70	-0.986188	0.02	0.137	7.99493e-66	B_cell	CCDC80
4.40948e-79	-0.987318	0.039	0.175	1.48573e-74	B_cell	SERPINF1
2.07949e-54	-1.00919	0.026	0.122	7.00665e-50	B_cell	GZMK
7.1142e-164	-1.01231	0.146	0.375	2.39706e-159	B_cell	LMNA
1.3539e-46	-1.01294	0.963	0.917	4.56182e-42	B_cell	FTL
1.0867e-81	-1.01341	0.018	0.148	3.66154e-77	B_cell	CTSK
1.11782e-113	-1.0217	0.037	0.215	3.76638e-109	B_cell	CST7
2.93482e-78	-1.03155	0.01	0.132	9.88859e-74	B_cell	COL5A1
7.24273e-44	-1.0323	0.24	0.329	2.44037e-39	B_cell	IFI27
1.41718e-186	-1.05442	0.063	0.322	4.77503e-182	B_cell	FYB
5.48888e-35	-1.05646	0.126	0.213	1.84942e-30	B_cell	FABP5
2.70157e-175	-1.06084	0.035	0.281	9.10268e-171	B_cell	NUPR1
1.45963e-85	-1.06175	0.026	0.164	4.91807e-81	B_cell	C1S
6.4395e-259	-1.06459	0.768	0.773	2.16973e-254	B_cell	PPDPF
8.3711e-210	-1.06507	0.339	0.547	2.82056e-205	B_cell	SEPW1
1.35399e-48	-1.08737	0.028	0.118	4.56213e-44	B_cell	RNASE1
1.29391e-141	-1.09036	0.04	0.249	4.3597e-137	B_cell	GATA3
2.05602e-84	-1.09239	0.021	0.156	6.92755e-80	B_cell	RARRES2
1.18949e-83	-1.09686	0.032	0.17	4.00787e-79	B_cell	GZMA
7.30315e-101	-1.11333	0.022	0.18	2.46072e-96	B_cell	A2M
8.44275e-127	-1.12217	0.039	0.231	2.8447e-122	B_cell	SERPING1
7.19559e-207	-1.1253	0.073	0.354	2.42448e-202	B_cell	GLUL
8.53229e-125	-1.14642	0.276	0.445	2.87487e-120	B_cell	CTSD
4.96161e-77	-1.15212	0.057	0.194	1.67177e-72	B_cell	AZGP1
2.04237e-177	-1.15277	0.297	0.499	6.88158e-173	B_cell	ANXA2
1.23902e-35	-1.15837	0.032	0.104	4.17477e-31	B_cell	LYZ
2.38034e-100	-1.16584	0.301	0.438	8.0203e-96	B_cell	CTSB
1.48033e-169	-1.16835	0.048	0.286	4.98783e-165	B_cell	CD3D
1.6164e-119	-1.17309	0.032	0.215	5.4463e-115	B_cell	TPM2
1.00781e-142	-1.17559	0.091	0.312	3.39572e-138	B_cell	GSN
2.10857e-128	-1.18235	0.219	0.39	7.10462e-124	B_cell	LGALS3
3.94704e-112	-1.18436	0.039	0.216	1.32991e-107	B_cell	IL7R
1.29381e-210	-1.18948	0.146	0.415	4.35935e-206	B_cell	PTMS
1.52277e-269	-1.20437	0.05	0.384	5.13083e-265	B_cell	ANXA1
2.70441e-74	-1.20664	0.029	0.155	9.11225e-70	B_cell	IGFBP5
1.29324e-166	-1.20667	0.3	0.476	4.35743e-162	B_cell	DSTN
4.17538e-126	-1.20691	0.049	0.242	1.40685e-121	B_cell	CD7
0	-1.22	0.89	0.9	0	B_cell	GAPDH
0	-1.22118	0.957	0.959	0	B_cell	FTH1
7.95699e-224	-1.22143	0.262	0.51	2.68103e-219	B_cell	HSPB1
1.76446e-73	-1.24226	0.05	0.181	5.94516e-69	B_cell	ACTA2
2.94887e-174	-1.24572	0.051	0.296	9.93594e-170	B_cell	CD2
1.34242e-91	-1.24861	0.019	0.163	4.52315e-87	B_cell	VCAN
3.78028e-104	-1.27473	0.054	0.223	1.27373e-99	B_cell	MYL9
9.53845e-29	-1.27596	0.254	0.315	3.21389e-24	B_cell	COL6A3
1.87405e-94	-1.29069	0.013	0.158	6.31443e-90	B_cell	COL5A2
3.055e-97	-1.29373	0.016	0.165	1.02935e-92	B_cell	MMP2
8.71836e-155	-1.29497	0.456	0.568	2.93757e-150	B_cell	S100A4
1.09306e-61	-1.31854	0.055	0.169	3.68296e-57	B_cell	CTHRC1
4.2841e-95	-1.31915	0.011	0.157	1.44348e-90	B_cell	COL12A1
7.88066e-213	-1.32796	0.08	0.365	2.65531e-208	B_cell	TPM1
1.45008e-265	-1.34341	0.805	0.752	4.8859e-261	B_cell	VIM
7.30056e-39	-1.3509	0.052	0.133	2.45985e-34	B_cell	TYROBP
1.74241e-94	-1.35448	0.029	0.18	5.87088e-90	B_cell	SPARCL1
3.07156e-60	-1.35828	0.017	0.119	1.03493e-55	B_cell	IGF2
1.50253e-75	-1.35996	0.043	0.175	5.06264e-71	B_cell	NKG7
4.5196e-265	-1.38104	0.359	0.594	1.52283e-260	B_cell	S100A10
2.97433e-157	-1.45465	0.047	0.277	1.00217e-152	B_cell	IGFBP4
1.77436e-39	-1.47171	0.04	0.121	5.97854e-35	B_cell	MMP11
9.27541e-198	-1.47696	0.068	0.333	3.12526e-193	B_cell	CD3E
2.33407e-76	-1.51425	0.025	0.151	7.8644e-72	B_cell	POSTN
3.89355e-124	-1.53922	0.029	0.216	1.31189e-119	B_cell	TIMP3
1.28243e-46	-1.54029	0.059	0.154	4.32101e-42	B_cell	APOE
3.17174e-152	-1.55622	0.163	0.387	1.06869e-147	B_cell	TIMP1
1.2049e-134	-1.56675	0.442	0.544	4.0598e-130	B_cell	LGALS1
6.29459e-152	-1.56799	0.039	0.258	2.1209e-147	B_cell	CALD1
9.07307e-125	-1.58531	0.031	0.219	3.05708e-120	B_cell	BGN
1.88015e-114	-1.58668	0.03	0.205	6.33497e-110	B_cell	COL6A1
0	-1.59016	0.459	0.708	0	B_cell	S100A11
7.35991e-124	-1.62309	0.085	0.277	2.47985e-119	B_cell	KRT19
0	-1.63551	0.159	0.53	0	B_cell	MT2A
9.14058e-44	-1.6387	0.042	0.129	3.07983e-39	B_cell	SCGB2A2
7.52358e-26	-1.66367	0.105	0.176	2.535e-21	B_cell	APOD
2.15474e-56	-1.68094	0.056	0.166	7.26017e-52	B_cell	CCL4
1.35065e-87	-1.68377	0.067	0.219	4.55088e-83	B_cell	TAGLN
1.58212e-274	-1.68844	0.359	0.608	5.33079e-270	B_cell	IFITM3
0	-1.6899	0.628	0.782	0	B_cell	S100A6
8.60711e-85	-1.69902	0.048	0.192	2.90008e-80	B_cell	AEBP1
6.20434e-58	-1.76931	0.059	0.169	2.09049e-53	B_cell	SFRP2
3.10393e-132	-1.79537	0.034	0.231	1.04584e-127	B_cell	COL6A2
4.7236e-127	-1.79798	0.657	0.658	1.59157e-122	B_cell	COX6C
2.54992e-90	-1.79913	0.095	0.25	8.59168e-86	B_cell	CCL5
7.59956e-96	-1.82501	0.039	0.193	2.5606e-91	B_cell	LUM
4.75125e-299	-1.84445	0.077	0.434	1.60089e-294	B_cell	IL32
6.27862e-240	-1.87122	0.161	0.447	2.11552e-235	B_cell	CST3
2.18397e-80	-1.8998	0.064	0.204	7.35866e-76	B_cell	DCN
1.15108e-32	-1.96507	0.108	0.189	3.87845e-28	B_cell	MUCL1
3.38712e-80	-2.03817	0.018	0.147	1.14126e-75	B_cell	CXCL14
2.50459e-113	-2.13285	0.08	0.261	8.43898e-109	B_cell	IGFBP7
6.08868e-127	-2.17598	0.164	0.359	2.05152e-122	B_cell	MGP
1.21734e-64	-2.19479	0.004	0.104	4.1017e-60	B_cell	TFF3
9.15074e-145	-2.55949	0.102	0.314	3.08325e-140	B_cell	SPARC
2.01951e-156	-2.5697	0.071	0.297	6.80455e-152	B_cell	FN1
1.54453e-112	-2.75508	0.086	0.266	5.20414e-108	B_cell	COL3A1
3.37344e-101	-3.00195	0.131	0.295	1.13665e-96	B_cell	COL1A2
8.99041e-113	-3.39752	0.128	0.307	3.02923e-108	B_cell	COL1A1

## Sheet: BC_myeloid
p_val	avg_logFC	pct.1	pct.2	p_val_adj	cluster	gene
0	2.91588	0.523	0.062	0	Myeloid	SPP1
0	2.80195	0.697	0.037	0	Myeloid	C1QC
0	2.78018	0.668	0.038	0	Myeloid	C1QB
0	2.75139	0.991	0.088	0	Myeloid	TYROBP
0	2.71124	0.696	0.037	0	Myeloid	C1QA
0	2.40717	0.631	0.125	0	Myeloid	APOE
0	2.35708	0.976	0.066	0	Myeloid	FCER1G
0	2.27031	0.888	0.063	0	Myeloid	LYZ
0	2.24672	0.63	0.07	0	Myeloid	APOC1
0	2.22489	0.949	0.086	0	Myeloid	CD68
0	2.20456	0.548	0.054	0	Myeloid	CCL2
0	2.20053	0.376	0.035	0	Myeloid	CXCL10
0	2.18607	0.998	0.917	0	Myeloid	FTL
0	2.17898	0.956	0.051	0	Myeloid	AIF1
0	2.15287	0.979	0.404	0	Myeloid	CTSB
0	2.07077	0.849	0.028	0	Myeloid	CD14
0	2.05836	0.584	0.09	0	Myeloid	RNASE1
0	2.05069	0.842	0.021	0	Myeloid	FCGR3A
0	2.04327	0.983	0.272	0	Myeloid	HLA-DRA
0	2.03796	0.983	0.323	0	Myeloid	HLA-DRB1
0	1.98269	0.845	0.029	0	Myeloid	MS4A6A
0	1.90711	0.982	0.509	0	Myeloid	GPX1
0	1.88499	0.959	0.322	0	Myeloid	HLA-DPA1
0	1.85919	0.928	0.411	0	Myeloid	CTSD
0	1.85117	0.464	0.047	0	Myeloid	S100A8
0	1.85046	0.989	0.494	0	Myeloid	PSAP
0	1.81178	0.995	0.64	0	Myeloid	CD74
0	1.8058	0.656	0.045	0	Myeloid	CCL3
0	1.77038	0.836	0.032	0	Myeloid	MS4A7
0	1.76053	0.825	0.051	0	Myeloid	SERPINA1
0	1.76034	0.765	0.154	0	Myeloid	CTSL
0	1.75625	0.934	0.269	0	Myeloid	HLA-DRB5
0	1.75538	0.922	0.054	0	Myeloid	SPI1
0	1.75051	0.991	0.518	0	Myeloid	SAT1
0	1.74082	0.576	0.037	0	Myeloid	C15orf48
0	1.72878	0.694	0.046	0	Myeloid	HMOX1
0	1.70136	0.956	0.321	0	Myeloid	HLA-DPB1
0	1.69025	0.455	0.008	0	Myeloid	IL1B
0	1.64453	0.841	0.16	0	Myeloid	HLA-DQA1
0	1.64419	0.607	0.058	0	Myeloid	S100A9
0	1.63409	0.938	0.295	0	Myeloid	GRN
0	1.59686	0.991	0.404	0	Myeloid	CST3
0	1.59166	0.833	0.032	0	Myeloid	CYBB
0	1.55974	0.922	0.309	0	Myeloid	GLUL
0	1.54283	0.909	0.164	0	Myeloid	CTSS
0	1.54151	0.897	0.17	0	Myeloid	HLA-DQB1
0	1.52429	0.815	0.023	0	Myeloid	FCGR2A
0	1.51894	0.789	0.101	0	Myeloid	PLAUR
0	1.48918	0.958	0.352	0	Myeloid	NPC2
0	1.48525	0.258	0.009	0	Myeloid	CCL8
0	1.47359	0.837	0.036	0	Myeloid	LST1
0	1.45796	0.935	0.343	0	Myeloid	TYMP
0	1.43092	0.797	0.012	0	Myeloid	CSF1R
0	1.42539	0.837	0.113	0	Myeloid	MAFB
0	1.41933	0.824	0.156	0	Myeloid	CTSZ
0	1.37112	0.654	0.006	0	Myeloid	CD163
0	1.36706	0.823	0.094	0	Myeloid	TGFBI
0	1.34906	0.639	0.126	0	Myeloid	LGMN
0	1.34556	0.615	0.027	0	Myeloid	STAB1
0	1.33246	0.739	0.041	0	Myeloid	FGL2
0	1.32943	0.735	0.015	0	Myeloid	LILRB4
0	1.31995	0.879	0.236	0	Myeloid	FCGRT
0	1.3189	0.302	0.039	0	Myeloid	CXCL9
0	1.31216	0.575	0.013	0	Myeloid	SLC11A1
0	1.29198	0.872	0.18	0	Myeloid	HLA-DMA
0	1.28691	0.704	0.007	0	Myeloid	FPR3
0	1.28169	0.563	0.007	0	Myeloid	TREM2
0	1.27223	0.864	0.269	0	Myeloid	CAPG
0	1.25459	0.825	0.262	0	Myeloid	YWHAH
0	1.25046	0.24	0.002	0	Myeloid	APOBEC3A
0	1.24125	0.677	0.041	0	Myeloid	FAM26F
0	1.23391	0.978	0.38	0	Myeloid	LAPTM5
0	1.22831	0.331	0.007	0	Myeloid	CXCL8
0	1.22784	0.769	0.183	0	Myeloid	MARCKS
0	1.21723	0.269	0.005	0	Myeloid	FCN1
0	1.21514	0.705	0.086	0	Myeloid	SGK1
0	1.21036	0.718	0.022	0	Myeloid	MNDA
0	1.2061	0.761	0.084	0	Myeloid	TNFSF13B
0	1.20312	0.61	0.06	0	Myeloid	BCL2A1
0	1.1997	0.857	0.175	0	Myeloid	RNF130
0	1.19725	0.666	0.097	0	Myeloid	TMEM176B
0	1.19506	0.754	0.028	0	Myeloid	CLEC7A
0	1.1927	0.792	0.253	0	Myeloid	SOD2
0	1.19058	0.798	0.081	0	Myeloid	C1orf162
0	1.18874	0.646	0.006	0	Myeloid	MSR1
0	1.18744	0.655	0.033	0	Myeloid	IFI30
0	1.17193	0.721	0.166	0	Myeloid	IER3
0	1.16455	0.962	0.387	0	Myeloid	SRGN
0	1.16389	0.72	0.02	0	Myeloid	ADAP2
0	1.15957	0.679	0.125	0	Myeloid	DAB2
0	1.15524	0.26	0.005	0	Myeloid	CXCL3
0	1.15366	0.524	0.13	0	Myeloid	PLIN2
0	1.14135	0.915	0.271	0	Myeloid	ITGB2
0	1.13901	0.755	0.072	0	Myeloid	HLA-DMB
0	1.13778	0.707	0.035	0	Myeloid	RASSF4
0	1.13699	0.841	0.203	0	Myeloid	CTSH
0	1.11634	0.702	0.078	0	Myeloid	CXCL16
0	1.11441	0.575	0.12	0	Myeloid	GPNMB
0	1.10893	0.643	0.007	0	Myeloid	FCGR1A
0	1.10249	0.647	0.013	0	Myeloid	IGSF6
0	1.09226	0.36	0.019	0	Myeloid	CCL3L3
0	1.08679	0.619	0.012	0	Myeloid	SLCO2B1
0	1.08439	0.77	0.078	0	Myeloid	KCTD12
6.96474e-91	1.08194	0.128	0.037	2.3467e-86	Myeloid	MT1G
0	1.07928	0.635	0.006	0	Myeloid	LILRB2
0	1.0771	0.732	0.064	0	Myeloid	PLEK
0	1.07511	0.982	0.679	0	Myeloid	S100A11
0	1.07216	0.285	0.013	0	Myeloid	CXCL2
0	1.0716	0.665	0.011	0	Myeloid	PILRA
0	1.06714	0.811	0.245	0	Myeloid	CTSC
0	1.06397	0.543	0.085	0	Myeloid	PLTP
0	1.05249	0.677	0.017	0	Myeloid	NCF2
0	1.04772	0.999	0.957	0	Myeloid	FTH1
0	1.04365	0.847	0.196	0	Myeloid	SAMHD1
0	1.0379	0.962	0.541	0	Myeloid	CYBA
0	1.03703	0.653	0.021	0	Myeloid	LILRB1
0	1.02947	0.717	0.285	0	Myeloid	PLD3
0	1.02901	0.62	0.088	0	Myeloid	TMEM176A
0	1.02842	0.876	0.317	0	Myeloid	RNASET2
0	1.02483	0.688	0.094	0	Myeloid	SNX10
0	1.02469	0.36	0.013	0	Myeloid	IL1RN
0	1.00391	0.812	0.382	0	Myeloid	NFKBIA
0	1.00323	0.737	0.152	0	Myeloid	CREG1
0	0.994492	0.558	0.032	0	Myeloid	FCGR2B
2.7255e-188	0.992643	0.725	0.356	9.1833e-184	Myeloid	TIMP1
0	0.990017	0.709	0.052	0	Myeloid	LAIR1
3.51415e-36	0.989841	0.279	0.184	1.18406e-31	Myeloid	SEPP1
0	0.988782	0.558	0.006	0	Myeloid	MS4A4A
0	0.985681	0.772	0.165	0	Myeloid	MFSD1
0	0.980552	0.14	0.002	0	Myeloid	CCL7
0	0.975917	0.555	0.004	0	Myeloid	SIGLEC1
0	0.974367	0.434	0.005	0	Myeloid	CLEC5A
0	0.971366	0.683	0.016	0	Myeloid	HCK
0	0.971346	0.624	0.071	0	Myeloid	CD83
0	0.968125	0.741	0.104	0	Myeloid	ARHGAP18
0	0.967044	0.901	0.536	0	Myeloid	CSTB
0	0.960422	0.932	0.453	0	Myeloid	RAC1
0	0.958499	0.287	0.017	0	Myeloid	MMP9
0	0.949667	0.722	0.11	0	Myeloid	SLC16A3
0	0.940725	0.782	0.13	0	Myeloid	ZEB2
0	0.938096	0.682	0.03	0	Myeloid	2022-03-01
0	0.937828	0.653	0.026	0	Myeloid	SLC7A7
0	0.936535	0.496	0.08	0	Myeloid	FBP1
0	0.930543	0.529	0.007	0	Myeloid	C5AR1
0	0.929013	0.482	0.009	0	Myeloid	LINC01272
0	0.927797	0.54	0.09	0	Myeloid	RGS2
0	0.927649	0.782	0.194	0	Myeloid	IFNGR2
0	0.924725	0.488	0.005	0	Myeloid	OLR1
0	0.916014	0.612	0.113	0	Myeloid	LIPA
0	0.915214	0.737	0.139	0	Myeloid	ATP6V1B2
0	0.913255	0.687	0.069	0	Myeloid	LYN
0	0.908741	0.776	0.201	0	Myeloid	PPT1
0	0.905065	0.497	0.007	0	Myeloid	VSIG4
0	0.903674	0.632	0.018	0	Myeloid	CD86
0	0.897987	0.73	0.106	0	Myeloid	LGALS9
0	0.896734	0.544	0.024	0	Myeloid	CPVL
0	0.894133	0.724	0.089	0	Myeloid	CD4
0	0.893855	0.878	0.406	0	Myeloid	ATP6V1F
0	0.893821	0.125	0.012	0	Myeloid	FCGBP
0	0.893781	0.35	0.004	0	Myeloid	SDS
0	0.891844	0.867	0.326	0	Myeloid	GRB2
0	0.891287	0.784	0.346	0	Myeloid	IFI6
0	0.882779	0.575	0.133	0	Myeloid	ATF5
0	0.88246	0.895	0.369	0	Myeloid	VAMP8
9.1119e-289	0.878383	0.708	0.318	3.07016e-284	Myeloid	ISG15
0	0.876566	0.586	0.073	0	Myeloid	ABCA1
0	0.87591	0.939	0.563	0	Myeloid	S100A10
0	0.874082	0.454	0.021	0	Myeloid	IL4I1
0	0.868085	0.679	0.092	0	Myeloid	DSE
0	0.867406	0.814	0.251	0	Myeloid	PYCARD
0	0.867051	0.206	0.019	0	Myeloid	G0S2
0	0.863826	0.689	0.081	0	Myeloid	CECR1
0	0.862102	0.582	0.057	0	Myeloid	LHFPL2
0	0.857405	0.398	0.057	0	Myeloid	IFIT2
0	0.855072	0.875	0.393	0	Myeloid	ATP6V0B
0	0.854318	0.601	0.033	0	Myeloid	RNASE6
0	0.849589	0.74	0.118	0	Myeloid	PLXDC2
0	0.849142	0.562	0.161	0	Myeloid	ACP5
0	0.847003	0.777	0.23	0	Myeloid	LAP3
0	0.845775	0.533	0.014	0	Myeloid	MPEG1
0	0.836221	0.533	0.065	0	Myeloid	DUSP6
0	0.83566	0.28	0.007	0	Myeloid	FOLR2
0	0.834508	0.515	0.099	0	Myeloid	IFIT3
0	0.829651	0.594	0.016	0	Myeloid	PTAFR
0	0.827375	0.791	0.174	0	Myeloid	ARRB2
0	0.82691	0.853	0.432	0	Myeloid	ATP6V0C
0	0.825992	0.959	0.662	0	Myeloid	ITM2B
0	0.825855	0.85	0.287	0	Myeloid	GNAI2
0	0.825634	0.544	0.018	0	Myeloid	IL18
0	0.817381	0.629	0.049	0	Myeloid	SIRPA
0	0.812667	0.683	0.178	0	Myeloid	NAMPT
0	0.806987	0.357	0.007	0	Myeloid	PLA2G7
0	0.802208	0.184	0.014	0	Myeloid	CXCL11
0	0.800864	0.686	0.178	0	Myeloid	CEBPB
0	0.792223	0.725	0.229	0	Myeloid	CD81
0	0.79127	0.643	0.044	0	Myeloid	ALOX5
0	0.788808	0.83	0.267	0	Myeloid	SDCBP
0	0.787542	0.541	0.018	0	Myeloid	NPL
0	0.786894	0.602	0.048	0	Myeloid	MPP1
0	0.782133	0.81	0.137	0	Myeloid	RAB31
0	0.781915	0.67	0.097	0	Myeloid	CCDC88A
0	0.780703	0.909	0.424	0	Myeloid	ARPC1B
0	0.776748	0.571	0.064	0	Myeloid	TNFAIP2
0	0.774685	0.555	0.009	0	Myeloid	TFEC
0	0.773962	0.726	0.218	0	Myeloid	NINJ1
0	0.771261	0.835	0.294	0	Myeloid	RHOG
0	0.770564	0.568	0.017	0	Myeloid	C3AR1
0	0.769838	0.438	0.004	0	Myeloid	FPR1
0	0.767178	0.366	0.053	0	Myeloid	CCL4L2
0	0.76717	0.879	0.28	0	Myeloid	FYB
0	0.766986	0.84	0.358	0	Myeloid	LGALS3
0	0.765567	0.753	0.171	0	Myeloid	TPP1
0	0.758864	0.59	0.169	0	Myeloid	CDKN1A
0	0.755341	0.58	0.067	0	Myeloid	BMP2K
0	0.754998	0.976	0.711	0	Myeloid	OAZ1
0	0.750628	0.758	0.224	0	Myeloid	LIMS1
0	0.749659	0.68	0.138	0	Myeloid	AP1S2
0	0.74798	0.807	0.367	0	Myeloid	LITAF
0	0.744696	0.659	0.14	0	Myeloid	BRI3
0	0.742025	0.533	0.015	0	Myeloid	SLC8A1
0	0.742014	0.622	0.087	0	Myeloid	ZNF385A
0	0.741379	0.845	0.339	0	Myeloid	RGS10
0	0.740286	0.509	0.019	0	Myeloid	CSF3R
0	0.733025	0.551	0.07	0	Myeloid	TTYH3
0	0.727126	0.637	0.09	0	Myeloid	LY96
0	0.722332	0.811	0.261	0	Myeloid	APLP2
0	0.719954	0.734	0.182	0	Myeloid	GLRX
0	0.719654	0.49	0.015	0	Myeloid	ITGAX
0	0.718212	0.544	0.052	0	Myeloid	DMXL2
0	0.716697	0.617	0.048	0	Myeloid	SYK
0	0.716177	0.449	0.05	0	Myeloid	SDC3
0	0.716092	0.896	0.404	0	Myeloid	COTL1
0	0.715136	0.26	0.006	0	Myeloid	MARCO
0	0.71484	0.592	0.089	0	Myeloid	ALDH2
0	0.71112	0.614	0.058	0	Myeloid	LAT2
0	0.706771	0.489	0.026	0	Myeloid	FGR
0	0.703584	0.638	0.106	0	Myeloid	HNMT
0	0.702008	0.908	0.479	0	Myeloid	CD63
0	0.701108	0.514	0.04	0	Myeloid	TNFSF13
0	0.700105	0.521	0.09	0	Myeloid	STXBP2
0	0.695666	0.534	0.028	0	Myeloid	TBXAS1
0	0.695153	0.698	0.197	0	Myeloid	HEXB
0	0.69457	0.534	0.063	0	Myeloid	NAIP
0	0.692466	0.66	0.143	0	Myeloid	GNS
0	0.690553	0.434	0.101	0	Myeloid	HLA-DQA2
0	0.688184	0.72	0.235	0	Myeloid	HIF1A
0	0.681896	0.363	0.086	0	Myeloid	RSAD2
0	0.681747	0.592	0.113	0	Myeloid	PTPRE
0	0.68137	0.888	0.388	0	Myeloid	ANXA5
0	0.680827	0.946	0.504	0	Myeloid	NEAT1
0	0.680148	0.225	0.003	0	Myeloid	CD300E
0	0.679687	0.565	0.03	0	Myeloid	LY86
0	0.676191	0.75	0.258	0	Myeloid	MGAT1
0	0.675862	0.493	0.105	0	Myeloid	ATF3
0	0.674006	0.636	0.227	0	Myeloid	VAMP5
0	0.672648	0.506	0.024	0	Myeloid	CCR1
0	0.672302	0.396	0.01	0	Myeloid	GPR34
0	0.671138	0.952	0.609	0	Myeloid	ARPC3
0	0.670317	0.507	0.018	0	Myeloid	ITGAM
0	0.663506	0.899	0.467	0	Myeloid	ANXA2
0	0.661027	0.641	0.157	0	Myeloid	EPSTI1
0	0.660343	0.481	0.097	0	Myeloid	KLF4
0	0.65901	0.549	0.036	0	Myeloid	PIK3AP1
0	0.65836	0.493	0.051	0	Myeloid	GK
0	0.655857	0.524	0.04	0	Myeloid	CD300A
0	0.654031	0.476	0.017	0	Myeloid	SLAMF8
0	0.653403	0.632	0.112	0	Myeloid	QKI
1.1042e-290	0.652357	0.978	0.731	3.72049e-286	Myeloid	SH3BGRL3
0	0.652076	0.492	0.06	0	Myeloid	SLC43A2
0	0.649253	0.713	0.224	0	Myeloid	GSTO1
0	0.648027	0.529	0.084	0	Myeloid	GM2A
0	0.647281	0.507	0.007	0	Myeloid	LRRC25
0	0.646043	0.651	0.239	0	Myeloid	MX1
0	0.644866	0.409	0.073	0	Myeloid	LINC00936
6.35624e-302	0.644361	0.865	0.5	2.14167e-297	Myeloid	TUBA1B
0	0.642965	0.663	0.172	0	Myeloid	IFNGR1
0	0.642203	0.784	0.346	0	Myeloid	ATOX1
0	0.640888	0.558	0.187	0	Myeloid	GBP1
0	0.635234	0.95	0.628	0	Myeloid	GABARAP
0	0.633777	0.339	0.054	0	Myeloid	NR1H3
0	0.628621	0.75	0.297	0	Myeloid	AKR1A1
0	0.626922	0.598	0.086	0	Myeloid	CD84
0	0.625818	0.603	0.119	0	Myeloid	PLEKHO1
0	0.623635	0.539	0.098	0	Myeloid	LPAR6
0	0.622908	0.59	0.169	0	Myeloid	RGS1
0	0.622625	0.839	0.369	0	Myeloid	AP2S1
0	0.62229	0.572	0.047	0	Myeloid	HAVCR2
0	0.621548	0.644	0.176	0	Myeloid	NCF1
0	0.621407	0.311	0.042	0	Myeloid	ANPEP
0	0.619819	0.542	0.051	0	Myeloid	THEMIS2
0	0.619678	0.814	0.353	0	Myeloid	SYNGR2
0	0.619358	0.3	0.005	0	Myeloid	VMO1
0	0.618563	0.448	0.006	0	Myeloid	LILRB3
0	0.617687	0.409	0.012	0	Myeloid	MERTK
0	0.617606	0.672	0.186	0	Myeloid	RNF13
5.39983e-69	0.617602	0.49	0.315	1.81942e-64	Myeloid	IFI27
0	0.611723	0.487	0.037	0	Myeloid	TMEM51
0	0.611624	0.58	0.102	0	Myeloid	AP1B1
0	0.60827	0.643	0.182	0	Myeloid	C10orf54
0	0.606874	0.818	0.33	0	Myeloid	GRINA
0	0.606011	0.672	0.093	0	Myeloid	CFD
0	0.603586	0.419	0.014	0	Myeloid	ADGRE2
0	0.601505	0.785	0.289	0	Myeloid	H2AFY
0	0.600422	0.443	0.014	0	Myeloid	HSPA6
0	0.599896	0.713	0.199	0	Myeloid	PLSCR1
0	0.599105	0.602	0.145	0	Myeloid	RB1
0	0.598974	0.366	0.094	0	Myeloid	IFIT1
0	0.597889	0.737	0.335	0	Myeloid	STAT1
0	0.595418	0.476	0.025	0	Myeloid	EMILIN2
0	0.595224	0.493	0.052	0	Myeloid	SLC31A2
0	0.59435	0.698	0.227	0	Myeloid	PARP14
0	0.594255	0.685	0.151	0	Myeloid	FERMT3
0	0.594148	0.519	0.067	0	Myeloid	PLBD1
0	0.593381	0.686	0.192	0	Myeloid	ATP6V0D1
0	0.590555	0.549	0.113	0	Myeloid	ME2
0	0.589363	0.573	0.12	0	Myeloid	CYFIP1
0	0.589066	0.54	0.103	0	Myeloid	UPP1
0	0.588644	0.426	0.008	0	Myeloid	TLR2
0	0.587423	0.593	0.116	0	Myeloid	GAA
0	0.586186	0.877	0.465	0	Myeloid	TSPO
0	0.585572	0.473	0.029	0	Myeloid	SLC15A3
0	0.580767	0.554	0.099	0	Myeloid	RAP2B
0	0.579098	0.487	0.095	0	Myeloid	ICAM1
0	0.578801	0.11	0.003	0	Myeloid	CCL18
0	0.577845	0.654	0.161	0	Myeloid	NAGK
0	0.576071	0.572	0.097	0	Myeloid	GNB4
0	0.575785	0.466	0.035	0	Myeloid	PLEKHO2
0	0.575695	0.378	0.017	0	Myeloid	SLC1A3
0	0.573933	0.365	0.02	0	Myeloid	GAL3ST4
0	0.572162	0.283	0.018	0	Myeloid	HBEGF
0	0.571785	0.58	0.11	0	Myeloid	NABP1
0	0.571128	0.45	0.037	0	Myeloid	FMNL2
0	0.568571	0.463	0.034	0	Myeloid	CSTA
0	0.568261	0.458	0.057	0	Myeloid	DRAM1
3.21638e-90	0.567861	0.315	0.151	1.08373e-85	Myeloid	SLC40A1
0	0.566612	0.589	0.11	0	Myeloid	EFHD2
0	0.566329	0.329	0.007	0	Myeloid	MRC1
0	0.566038	0.379	0.046	0	Myeloid	KCNMA1
0	0.564627	0.707	0.251	0	Myeloid	SERPINB1
0	0.563766	0.108	0.002	0	Myeloid	S100A12
0	0.563274	0.541	0.129	0	Myeloid	CEBPD
0	0.56247	0.563	0.128	0	Myeloid	OAS1
0	0.561625	0.553	0.099	0	Myeloid	RBM47
0	0.561523	0.453	0.056	0	Myeloid	SPRED1
0	0.556856	0.998	0.945	0	Myeloid	TMSB10
0	0.556565	0.436	0.017	0	Myeloid	TLR4
0	0.55471	0.329	0.004	0	Myeloid	LILRA2
0	0.554598	0.585	0.119	0	Myeloid	PAK1
0	0.552897	0.616	0.169	0	Myeloid	MEF2A
0	0.552842	0.451	0.029	0	Myeloid	EPB41L3
0	0.552441	0.474	0.061	0	Myeloid	OGFRL1
1.39476e-59	0.551229	0.725	0.497	4.69951e-55	Myeloid	MT2A
0	0.551208	0.359	0.022	0	Myeloid	C2
0	0.550255	0.502	0.061	0	Myeloid	RAB32
0	0.55024	0.348	0.068	0	Myeloid	CH17-373J23.1
0	0.54988	0.681	0.217	0	Myeloid	C6orf62
0	0.549788	0.623	0.139	0	Myeloid	MGAT4A
0	0.548342	0.463	0.082	0	Myeloid	PLAU
0	0.544009	0.879	0.45	0	Myeloid	ARPC5
0	0.543989	0.447	0.041	0	Myeloid	BCAT1
0	0.543572	0.628	0.188	0	Myeloid	FABP5
0	0.543301	0.436	0.029	0	Myeloid	DAPK1
4.58247e-250	0.542666	0.924	0.534	1.54402e-245	Myeloid	FOS
0	0.542608	0.433	0.038	0	Myeloid	RAB20
0	0.541735	0.628	0.105	0	Myeloid	NCKAP1L
0	0.541442	0.415	0.034	0	Myeloid	ETV5
0	0.541327	0.435	0.056	0	Myeloid	ST14
0	0.540705	0.75	0.29	0	Myeloid	MOB1A
0	0.540255	0.622	0.159	0	Myeloid	PLEKHB2
0	0.539959	0.784	0.3	0	Myeloid	FAM49B
6.03467e-290	0.539787	0.861	0.449	2.03332e-285	Myeloid	KLF6
0	0.537164	0.832	0.369	0	Myeloid	ZYX
0	0.536049	0.251	0.043	0	Myeloid	ADM
0	0.535953	0.612	0.208	0	Myeloid	SCARB2
0	0.535398	0.299	0.005	0	Myeloid	TREM1
0	0.53489	0.435	0.037	0	Myeloid	DOCK4
0	0.53393	0.838	0.422	0	Myeloid	POMP
0	0.531475	0.498	0.065	0	Myeloid	FRMD4B
8.10339e-254	0.530128	0.824	0.471	2.73036e-249	Myeloid	PSME2
2.78248e-299	0.528922	0.998	0.883	9.3753e-295	Myeloid	TMSB4X
0	0.528677	0.275	0.044	0	Myeloid	F13A1
0	0.527965	0.58	0.171	0	Myeloid	MAN2B1
2.01991e-282	0.527767	0.912	0.556	6.80588e-278	Myeloid	PKM
0	0.527322	0.597	0.094	0	Myeloid	NCF4
0	0.525341	0.652	0.212	0	Myeloid	BLVRB
0	0.524663	0.522	0.153	0	Myeloid	WARS
0	0.524503	0.303	0.006	0	Myeloid	ANKRD22
1.42399e-282	0.522899	0.843	0.412	4.798e-278	Myeloid	EMP3
3.46057e-198	0.522415	0.908	0.545	1.16601e-193	Myeloid	S100A4
0	0.520847	0.293	0.033	0	Myeloid	CD36
0	0.520545	0.502	0.117	0	Myeloid	SCO2
0	0.520541	0.417	0.036	0	Myeloid	VASH1
0	0.519992	0.496	0.069	0	Myeloid	UNC93B1
5.48677e-163	0.518516	0.526	0.243	1.84871e-158	Myeloid	TNFSF10
0	0.517303	0.555	0.102	0	Myeloid	PLXND1
0	0.51706	0.426	0.08	0	Myeloid	C3
0	0.515602	0.716	0.259	0	Myeloid	TCIRG1
0	0.515176	0.559	0.117	0	Myeloid	SMCO4
0	0.51485	0.68	0.225	0	Myeloid	ATG3
0	0.511469	0.369	0.034	0	Myeloid	CPM
1.16578e-230	0.511437	0.868	0.535	3.92798e-226	Myeloid	PRDX1
0	0.509175	0.414	0.033	0	Myeloid	HLA-DOA
0	0.508998	0.564	0.107	0	Myeloid	SKAP2
7.64627e-228	0.508345	0.851	0.474	2.57633e-223	Myeloid	DUSP1
9.03804e-218	0.506159	0.996	0.958	3.04528e-213	Myeloid	ACTB
0	0.506042	0.441	0.055	0	Myeloid	C1orf54
0	0.505604	0.698	0.257	0	Myeloid	CTSA
0	0.505548	0.612	0.109	0	Myeloid	MYO1F
0	0.501874	0.159	0.008	0	Myeloid	HAMP
2.79254e-282	0.500006	0.481	0.166	9.40919e-278	Myeloid	CHMP1B
0	0.499994	0.779	0.233	0	Myeloid	CD53
3.80718e-293	0.499893	0.948	0.638	1.28279e-288	Myeloid	ARPC2
0	0.499067	0.548	0.143	0	Myeloid	ABHD12
0	0.496271	0.444	0.095	0	Myeloid	ADAM8
0	0.495341	0.503	0.135	0	Myeloid	MX2
0	0.494455	0.706	0.269	0	Myeloid	FAM96A
0	0.494324	0.407	0.042	0	Myeloid	CD93
0	0.493842	0.456	0.099	0	Myeloid	ACP2
0	0.493573	0.398	0.01	0	Myeloid	CLEC4A
0	0.492173	0.446	0.041	0	Myeloid	LPCAT2
3.44924e-287	0.492025	0.879	0.498	1.16219e-282	Myeloid	ENO1
0	0.491761	0.477	0.072	0	Myeloid	SLC43A3
0	0.491437	0.51	0.109	0	Myeloid	HEXA
0	0.489056	0.847	0.432	0	Myeloid	CAP1
0	0.489004	0.435	0.111	0	Myeloid	GBP4
0	0.488069	0.355	0.005	0	Myeloid	LINC01094
0	0.485724	0.517	0.154	0	Myeloid	AKR1B1
0	0.48522	0.696	0.261	0	Myeloid	CNPY3
0	0.484658	0.473	0.063	0	Myeloid	LACTB
0	0.483852	0.716	0.3	0	Myeloid	ATP6AP2
0	0.483707	0.594	0.132	0	Myeloid	MEF2C
0	0.48326	0.723	0.297	0	Myeloid	M6PR
0	0.482492	0.492	0.083	0	Myeloid	CORO1C
0	0.4821	0.745	0.301	0	Myeloid	COMT
2.83323e-202	0.481787	0.692	0.335	9.54628e-198	Myeloid	FOSB
0	0.477158	0.582	0.142	0	Myeloid	MYO9B
0	0.476371	0.637	0.196	0	Myeloid	RAB5C
0	0.476351	0.101	0.002	0	Myeloid	EREG
0	0.475457	0.573	0.155	0	Myeloid	PGD
0	0.475283	0.432	0.029	0	Myeloid	DOK3
0	0.475219	0.663	0.193	0	Myeloid	RGS19
0	0.475199	0.499	0.07	0	Myeloid	NAGA
0	0.474534	0.526	0.119	0	Myeloid	CEP170
0	0.473405	0.375	0.006	0	Myeloid	SLC37A2
0	0.472676	0.482	0.077	0	Myeloid	GCA
0	0.472638	0.819	0.316	0	Myeloid	LCP1
1.81421e-268	0.472181	0.301	0.074	6.1128e-264	Myeloid	RBKS
0	0.469646	0.64	0.193	0	Myeloid	GLIPR1
0	0.469535	0.533	0.12	0	Myeloid	IL17RA
0	0.468978	0.545	0.09	0	Myeloid	CYTH4
0	0.466503	0.425	0.026	0	Myeloid	RENBP
0	0.465651	0.403	0.021	0	Myeloid	TLR1
0	0.464136	0.214	0.007	0	Myeloid	CLEC10A
3.5516e-290	0.462932	0.935	0.557	1.19668e-285	Myeloid	TPM3
0	0.462562	0.556	0.154	0	Myeloid	BLVRA
0	0.461832	0.801	0.338	0	Myeloid	ACTR2
0	0.460797	0.439	0.047	0	Myeloid	SH2B3
0	0.459923	0.334	0.003	0	Myeloid	HK3
0	0.459028	0.466	0.09	0	Myeloid	SQRDL
0	0.457541	0.601	0.193	0	Myeloid	CNDP2
2.11314e-56	0.456705	0.417	0.259	7.12001e-52	Myeloid	NUPR1
0	0.455926	0.563	0.171	0	Myeloid	IFI44L
0	0.455598	0.802	0.287	0	Myeloid	HCLS1
0	0.455154	0.164	0.002	0	Myeloid	APOC2
1.4463e-301	0.454772	0.948	0.519	4.87317e-297	Myeloid	LGALS1
0	0.454332	0.499	0.045	0	Myeloid	IRF8
0	0.453024	0.552	0.141	0	Myeloid	CCL4
0	0.452797	0.538	0.117	0	Myeloid	SH3BP2
0	0.452787	0.389	0.028	0	Myeloid	FGD2
0	0.44862	0.596	0.133	0	Myeloid	CASP1
0	0.448426	0.454	0.081	0	Myeloid	MCOLN1
0	0.447538	0.379	0.018	0	Myeloid	SCIMP
0	0.447422	0.462	0.097	0	Myeloid	ADAM9
0	0.447098	0.331	0.002	0	Myeloid	FCGR1B
0	0.447076	0.45	0.075	0	Myeloid	FAM105A
0	0.446327	0.373	0.013	0	Myeloid	TM6SF1
0	0.445847	0.214	0.002	0	Myeloid	LILRA5
0	0.444167	0.39	0.038	0	Myeloid	CIITA
2.74951e-291	0.443347	0.724	0.311	9.26419e-287	Myeloid	BNIP3L
5.37322e-268	0.442938	0.365	0.101	1.81045e-263	Myeloid	TNF
0	0.442868	0.705	0.287	0	Myeloid	CMTM6
0	0.442816	0.479	0.089	0	Myeloid	GPR137B
0	0.442237	0.724	0.311	0	Myeloid	SNX6
5.38676e-283	0.440989	0.95	0.681	1.81501e-278	Myeloid	YBX1
1.88198e-26	0.440528	0.391	0.26	6.34113e-22	Myeloid	MT1X
0	0.438854	0.56	0.171	0	Myeloid	FNDC3B
1.87167e-306	0.438727	0.269	0.057	6.30639e-302	Myeloid	HK2
0	0.438633	0.124	0.001	0	Myeloid	MCEMP1
0	0.437395	0.217	0.004	0	Myeloid	ADAMDEC1
9.50708e-222	0.43729	0.931	0.649	3.20332e-217	Myeloid	CLIC1
0	0.437006	0.238	0.002	0	Myeloid	AQP9
2.12833e-224	0.436328	0.443	0.151	7.17121e-220	Myeloid	GBP5
0	0.435209	0.38	0.009	0	Myeloid	CD33
0	0.4349	0.485	0.095	0	Myeloid	DUSP3
1.17191e-304	0.434353	0.692	0.293	3.94863e-300	Myeloid	ZFAND5
0	0.433146	0.28	0.01	0	Myeloid	HPSE
0	0.432185	0.331	0.012	0	Myeloid	SIGLEC10
3.13322e-171	0.430784	0.655	0.337	1.05571e-166	Myeloid	GADD45B
0	0.429964	0.349	0.009	0	Myeloid	CSF2RA
0	0.429444	0.656	0.222	0	Myeloid	TGFB1
0	0.42882	0.569	0.15	0	Myeloid	ADPGK
0	0.427254	0.734	0.331	0	Myeloid	TALDO1
0	0.426749	0.367	0.038	0	Myeloid	SLC25A19
0	0.426663	0.359	0.053	0	Myeloid	METRNL
0	0.426569	0.449	0.08	0	Myeloid	SOAT1
0	0.425519	0.703	0.144	0	Myeloid	LRP1
0	0.424535	0.667	0.256	0	Myeloid	PEA15
0	0.424194	0.509	0.115	0	Myeloid	ARAP1
0	0.422567	0.209	0.01	0	Myeloid	LGALS2
0	0.421974	0.221	0.019	0	Myeloid	PLD4
1.34854e-293	0.42121	0.479	0.161	4.54377e-289	Myeloid	LTA4H
0	0.419829	0.616	0.197	0	Myeloid	SNX2
0	0.419738	0.174	0.009	0	Myeloid	CX3CR1
0	0.418409	0.674	0.257	0	Myeloid	ATP6AP1
1.33535e-307	0.416353	0.728	0.326	4.49933e-303	Myeloid	RNH1
0	0.415155	0.483	0.127	0	Myeloid	ETV6
0	0.414377	0.31	0.012	0	Myeloid	CEBPA
9.56043e-238	0.414096	0.946	0.683	3.22129e-233	Myeloid	RHOA
3.53361e-175	0.413871	0.661	0.338	1.19061e-170	Myeloid	PPP1R15A
0	0.4138	0.277	0.009	0	Myeloid	ASGR1
0	0.413648	0.47	0.117	0	Myeloid	SORL1
0	0.412637	0.547	0.149	0	Myeloid	SCPEP1
0	0.411218	0.435	0.102	0	Myeloid	PPIF
0	0.411172	0.269	0.002	0	Myeloid	ADORA3
1.78919e-171	0.410502	0.405	0.159	6.0285e-167	Myeloid	NR4A1
0	0.410431	0.687	0.287	0	Myeloid	TKT
0	0.410248	0.414	0.039	0	Myeloid	IRF5
0	0.409311	0.703	0.285	0	Myeloid	CAPZA2
0	0.408975	0.408	0.064	0	Myeloid	CAMK1
0	0.408918	0.353	0.003	0	Myeloid	SIGLEC9
0	0.408917	0.312	0.012	0	Myeloid	CMKLR1
0	0.408672	0.385	0.03	0	Myeloid	GNA15
0	0.408553	0.536	0.104	0	Myeloid	PARVG
0	0.408495	0.511	0.131	0	Myeloid	PDXK
0	0.408155	0.469	0.106	0	Myeloid	TNS3
8.32408e-151	0.407441	0.959	0.764	2.80471e-146	Myeloid	S100A6
0	0.405628	0.298	0.022	0	Myeloid	LRRK2
5.75135e-208	0.403269	0.56	0.221	1.93786e-203	Myeloid	ALOX5AP
0	0.402735	0.314	0.035	0	Myeloid	PHACTR1
0	0.402689	0.355	0.04	0	Myeloid	STX11
5.80119e-235	0.401665	0.906	0.555	1.95465e-230	Myeloid	GNG5
0	0.401	0.589	0.161	0	Myeloid	STX7
0	0.399502	0.459	0.126	0	Myeloid	OAS2
0	0.399459	0.58	0.205	0	Myeloid	NCOA4
0	0.399306	0.528	0.109	0	Myeloid	GPR65
0	0.398369	0.512	0.148	0	Myeloid	SAMD9L
7.72823e-123	0.397687	0.837	0.552	2.60395e-118	Myeloid	LDHA
0	0.397482	0.344	0.057	0	Myeloid	TCN2
4.55737e-183	0.397144	0.82	0.471	1.53556e-178	Myeloid	MCL1
0	0.396283	0.554	0.165	0	Myeloid	NUDT3
0	0.396049	0.408	0.081	0	Myeloid	ACSL1
0	0.394963	0.264	0.036	0	Myeloid	HLA-DQB2
0	0.394395	0.481	0.084	0	Myeloid	FUOM
0	0.393643	0.298	0.014	0	Myeloid	ABCC3
0	0.392666	0.405	0.109	0	Myeloid	MAF
0	0.391719	0.382	0.076	0	Myeloid	TGFBR1
0	0.390484	0.323	0.041	0	Myeloid	RGL1
0	0.389042	0.138	0.014	0	Myeloid	CFP
0	0.388926	0.329	0.005	0	Myeloid	OSCAR
0	0.388926	0.425	0.092	0	Myeloid	NRP1
4.2801e-250	0.388823	0.838	0.433	1.44214e-245	Myeloid	RNF213
0	0.388327	0.288	0.026	0	Myeloid	HS3ST1
2.92962e-174	0.387447	0.9	0.593	9.87105e-170	Myeloid	TPI1
0	0.38734	0.373	0.018	0	Myeloid	PTGS1
5.29015e-231	0.386661	0.841	0.462	1.78246e-226	Myeloid	PGK1
0	0.385442	0.753	0.301	0	Myeloid	UCP2
2.33469e-136	0.384592	0.914	0.618	7.86651e-132	Myeloid	ZFP36L1
3.41519e-155	0.384571	0.946	0.719	1.15071e-150	Myeloid	ALDOA
0	0.383164	0.643	0.244	0	Myeloid	TWF2
2.82704e-162	0.383124	0.879	0.547	9.52543e-158	Myeloid	ZFP36
0	0.38308	0.179	0.014	0	Myeloid	OSM
0	0.382903	0.562	0.137	0	Myeloid	FMNL1
5.27404e-209	0.382701	0.469	0.178	1.77703e-204	Myeloid	RP11-160E2.6
1.66145e-266	0.382584	0.679	0.294	5.59808e-262	Myeloid	RNF149
0	0.381142	0.404	0.06	0	Myeloid	PLXNC1
0	0.381105	0.472	0.14	0	Myeloid	DNASE2
0	0.381057	0.248	0.038	0	Myeloid	EGR2
0	0.380951	0.213	0.034	0	Myeloid	MMP19
0	0.380885	0.365	0.035	0	Myeloid	SDSL
0	0.380218	0.335	0.02	0	Myeloid	ST3GAL6
5.58564e-298	0.380081	0.608	0.233	1.88203e-293	Myeloid	NFE2L2
4.61178e-186	0.379938	0.594	0.268	1.55389e-181	Myeloid	NR4A2
0	0.379763	0.608	0.165	0	Myeloid	TNFRSF1B
0	0.379487	0.639	0.23	0	Myeloid	XAF1
0	0.37605	0.318	0.033	0	Myeloid	RASGEF1B
0	0.375677	0.452	0.08	0	Myeloid	FKBP15
0	0.37559	0.484	0.1	0	Myeloid	ST8SIA4
0	0.375255	0.379	0.076	0	Myeloid	SGPL1
0	0.375185	0.414	0.108	0	Myeloid	BACH1
0	0.37479	0.517	0.153	0	Myeloid	MAP3K2
0	0.37452	0.648	0.192	0	Myeloid	DOCK8
5.84015e-306	0.374343	0.718	0.298	1.96778e-301	Myeloid	TLN1
0	0.374141	0.489	0.11	0	Myeloid	COLGALT1
0	0.373353	0.441	0.09	0	Myeloid	PRKCD
0	0.373183	0.551	0.137	0	Myeloid	DPYD
3.45377e-278	0.372961	0.563	0.21	1.16371e-273	Myeloid	IFI35
6.72302e-169	0.372123	0.761	0.405	2.26526e-164	Myeloid	LSP1
0	0.371484	0.42	0.035	0	Myeloid	BTK
0	0.371401	0.576	0.199	0	Myeloid	SPPL2A
0	0.369163	0.338	0.025	0	Myeloid	TRPM2
0	0.368903	0.297	0.02	0	Myeloid	APOBR
0	0.368798	0.374	0.06	0	Myeloid	AXL
0	0.368242	0.305	0.035	0	Myeloid	PSTPIP2
9.48482e-215	0.367669	0.521	0.218	3.19582e-210	Myeloid	RALA
0	0.367413	0.483	0.115	0	Myeloid	IL10RB
7.34915e-307	0.367254	0.561	0.205	2.47622e-302	Myeloid	GNG10
0	0.36708	0.45	0.122	0	Myeloid	AHR
0	0.365469	0.424	0.105	0	Myeloid	GNA13
0	0.365262	0.393	0.069	0	Myeloid	SLC31A1
5.10715e-236	0.364349	0.782	0.408	1.7208e-231	Myeloid	NOP10
0	0.364148	0.607	0.136	0	Myeloid	ENG
0	0.364134	0.386	0.086	0	Myeloid	CD40
2.55876e-302	0.364097	0.374	0.097	8.62149e-298	Myeloid	SERPINB9
0	0.363976	0.362	0.065	0	Myeloid	FCHO2
3.25013e-208	0.363764	0.805	0.419	1.0951e-203	Myeloid	WSB1
4.53287e-279	0.363579	0.682	0.292	1.52731e-274	Myeloid	BAX
0	0.362538	0.392	0.058	0	Myeloid	PTPRJ
1.02082e-298	0.362116	0.73	0.315	3.43956e-294	Myeloid	RAP1A
0	0.361832	0.22	0.004	0	Myeloid	P2RY13
0	0.361605	0.424	0.065	0	Myeloid	EVI2B
0	0.361244	0.451	0.089	0	Myeloid	ABI3
0	0.360666	0.319	0.017	0	Myeloid	P2RY6
0	0.36049	0.488	0.13	0	Myeloid	FUCA2
0	0.360333	0.328	0.019	0	Myeloid	MILR1
7.9146e-299	0.360281	0.356	0.093	2.66674e-294	Myeloid	ERO1A
0	0.360205	0.398	0.092	0	Myeloid	OAS3
0	0.359332	0.72	0.238	0	Myeloid	LCP2
0	0.359038	0.404	0.07	0	Myeloid	RHBDF2
0	0.358773	0.376	0.063	0	Myeloid	MFSD12
0	0.358469	0.311	0.021	0	Myeloid	CXorf21
0	0.357166	0.39	0.08	0	Myeloid	IFIH1
0	0.35485	0.43	0.085	0	Myeloid	NEK6
0	0.354822	0.316	0.05	0	Myeloid	FNIP2
0	0.354738	0.547	0.169	0	Myeloid	ATP1B3
0	0.35446	0.436	0.099	0	Myeloid	BID
0	0.353656	0.741	0.281	0	Myeloid	C4orf48
4.26933e-247	0.353333	0.702	0.316	1.43851e-242	Myeloid	FLOT1
1.34613e-134	0.352433	0.337	0.136	4.53565e-130	Myeloid	SLC25A37
0	0.351982	0.347	0.035	0	Myeloid	PLA2G15
0	0.351629	0.295	0.005	0	Myeloid	CD300C
0	0.351591	0.333	0.051	0	Myeloid	SEMA4A
0	0.351309	0.361	0.081	0	Myeloid	FUCA1
0	0.351305	0.626	0.197	0	Myeloid	APBB1IP
0	0.35104	0.267	0.002	0	Myeloid	FCGR3B
1.82989e-231	0.350859	0.739	0.375	6.16562e-227	Myeloid	LAMTOR1
0	0.350612	0.65	0.188	0	Myeloid	IL10RA
0	0.350481	0.548	0.176	0	Myeloid	ERP44
0	0.350403	0.538	0.179	0	Myeloid	ARL8B
0	0.349987	0.386	0.086	0	Myeloid	IRAK1
7.41697e-181	0.349742	0.987	0.839	2.49907e-176	Myeloid	PFN1
0	0.347513	0.522	0.156	0	Myeloid	RNASEK
7.64061e-185	0.347326	0.778	0.436	2.57443e-180	Myeloid	PRELID1
0	0.346696	0.455	0.121	0	Myeloid	ATP6V1A
0	0.346679	0.65	0.246	0	Myeloid	SPG21
0	0.346315	0.64	0.183	0	Myeloid	CARD16
0	0.346123	0.262	0.007	0	Myeloid	TLR7
4.74227e-214	0.345208	0.797	0.416	1.59786e-209	Myeloid	LRRFIP1
0	0.344947	0.245	0.011	0	Myeloid	NLRP3
0	0.344932	0.235	0.006	0	Myeloid	CLEC12A
1.5216e-161	0.343874	0.351	0.13	5.12689e-157	Myeloid	GCHFR
0	0.343667	0.465	0.14	0	Myeloid	TSPAN4
0	0.343425	0.481	0.113	0	Myeloid	IL13RA1
0	0.343108	0.191	0.024	0	Myeloid	RP11-670E13.6
0	0.342836	0.251	0.003	0	Myeloid	LILRA6
0	0.342779	0.412	0.09	0	Myeloid	MYO5A
0	0.341643	0.393	0.097	0	Myeloid	RXRA
0	0.341406	0.305	0.02	0	Myeloid	P2RX7
2.74404e-304	0.341131	0.587	0.218	9.24578e-300	Myeloid	TUBA1C
0	0.340683	0.353	0.028	0	Myeloid	KYNU
0	0.340547	0.283	0.004	0	Myeloid	NFAM1
9.25755e-215	0.340208	0.855	0.491	3.11924e-210	Myeloid	PRR13
0	0.339707	0.434	0.083	0	Myeloid	ADCY7
1.40473e-262	0.339082	0.687	0.3	4.73309e-258	Myeloid	RAB10
1.1488e-213	0.338938	0.431	0.156	3.87078e-209	Myeloid	HSPH1
0	0.338385	0.306	0.012	0	Myeloid	CARD9
0	0.338006	0.38	0.066	0	Myeloid	ATP6V0A1
0	0.337816	0.341	0.045	0	Myeloid	ADAM28
0	0.337763	0.349	0.048	0	Myeloid	GSAP
6.90034e-188	0.336594	0.845	0.522	2.325e-183	Myeloid	ATP6V0E1
6.24477e-280	0.336155	0.798	0.354	2.10411e-275	Myeloid	MSN
0	0.33607	0.274	0.05	0	Myeloid	NR4A3
1.69306e-131	0.335742	0.923	0.634	5.70459e-127	Myeloid	HSP90AA1
0	0.335704	0.412	0.092	0	Myeloid	RNF135
0	0.334657	0.368	0.084	0	Myeloid	GLA
0	0.33451	0.311	0.037	0	Myeloid	C9orf72
2.33397e-306	0.33441	0.378	0.103	7.86406e-302	Myeloid	ZFHX3
0	0.3343	0.513	0.15	0	Myeloid	PICALM
0	0.334119	0.427	0.092	0	Myeloid	MANBA
2.25309e-294	0.333117	0.469	0.148	7.59156e-290	Myeloid	MYD88
0	0.332436	0.323	0.043	0	Myeloid	DENND3
0	0.331328	0.325	0.055	0	Myeloid	FRMD4A
2.04776e-292	0.331245	0.601	0.232	6.89972e-288	Myeloid	GNPTG
0	0.330971	0.196	0.004	0	Myeloid	RP11-1143G9.4
0	0.33062	0.483	0.146	0	Myeloid	UBE2D1
0	0.329571	0.147	0.007	0	Myeloid	PTGS2
0	0.32952	0.31	0.037	0	Myeloid	ARHGEF10L
0	0.329324	0.273	0.056	0	Myeloid	MXD1
2.67015e-178	0.328949	0.977	0.808	8.99682e-174	Myeloid	ATP5E
2.71205e-277	0.328121	0.515	0.176	9.13797e-273	Myeloid	APOL6
0	0.327852	0.447	0.116	0	Myeloid	IDH1
0	0.32729	0.415	0.1	0	Myeloid	DDX60L
3.20103e-212	0.327268	0.638	0.287	1.07855e-207	Myeloid	IRF7
0	0.326818	0.305	0.027	0	Myeloid	NCEH1
0	0.326445	0.455	0.115	0	Myeloid	DPYSL2
1.13339e-238	0.324861	0.781	0.406	3.81886e-234	Myeloid	CLTA
4.26066e-167	0.324848	0.233	0.068	1.43559e-162	Myeloid	CYP27A1
0	0.324172	0.504	0.128	0	Myeloid	DOCK10
0	0.323619	0.413	0.072	0	Myeloid	IL6R
8.43285e-241	0.323318	0.667	0.302	2.84136e-236	Myeloid	PSMA6
0	0.322573	0.417	0.087	0	Myeloid	NRP2
0	0.322293	0.709	0.28	0	Myeloid	PTTG1IP
0	0.322231	0.387	0.076	0	Myeloid	SHTN1
0	0.321865	0.315	0.043	0	Myeloid	FAM49A
0	0.321319	0.48	0.136	0	Myeloid	ARPC4
4.18668e-284	0.321256	0.471	0.149	1.41066e-279	Myeloid	MAP3K8
0	0.321199	0.39	0.06	0	Myeloid	AOAH
0	0.32072	0.344	0.074	0	Myeloid	JAK2
2.0112e-283	0.320227	0.533	0.181	6.77653e-279	Myeloid	GLIPR2
0	0.320011	0.332	0.025	0	Myeloid	TNFAIP8L2
0	0.319755	0.466	0.128	0	Myeloid	PLXNB2
0	0.319482	0.349	0.089	0	Myeloid	PHC2
0	0.319393	0.253	0.02	0	Myeloid	CREB5
0	0.318535	0.375	0.094	0	Myeloid	FAM46A
0	0.318494	0.333	0.033	0	Myeloid	MCTP1
0	0.318075	0.79	0.276	0	Myeloid	GSN
0	0.318051	0.177	0.001	0	Myeloid	LILRB5
3.81001e-261	0.317566	0.655	0.275	1.28375e-256	Myeloid	CLTC
4.08669e-120	0.316956	0.999	0.924	1.37697e-115	Myeloid	B2M
0	0.316934	0.638	0.188	0	Myeloid	WAS
0	0.316297	0.418	0.089	0	Myeloid	EHBP1L1
0	0.316277	0.357	0.039	0	Myeloid	C10orf11
0	0.315888	0.341	0.069	0	Myeloid	CD302
7.10986e-297	0.315312	0.533	0.184	2.3956e-292	Myeloid	BLOC1S2
1.42605e-287	0.314093	0.655	0.253	4.80493e-283	Myeloid	TNFRSF1A
0	0.313969	0.207	0.003	0	Myeloid	RP11-212I21.2
0	0.313756	0.396	0.091	0	Myeloid	NADK
0	0.312971	0.331	0.053	0	Myeloid	SLC38A6
0	0.312585	0.417	0.087	0	Myeloid	RIN3
0	0.312491	0.25	0.021	0	Myeloid	GATM
0	0.31172	0.531	0.175	0	Myeloid	STAT2
2.01693e-250	0.311593	0.288	0.072	6.79586e-246	Myeloid	SLC39A8
8.35213e-244	0.31153	0.736	0.342	2.81417e-239	Myeloid	IQGAP1
6.98799e-143	0.311356	0.985	0.745	2.35453e-138	Myeloid	VIM
0	0.311128	0.598	0.209	0	Myeloid	TAOK3
0	0.311099	0.28	0.003	0	Myeloid	SIGLEC7
9.2785e-144	0.310334	0.824	0.492	3.1263e-139	Myeloid	TXNIP
0	0.310264	0.49	0.139	0	Myeloid	KIAA1033
8.28356e-263	0.309943	0.602	0.236	2.79106e-258	Myeloid	VASP
0	0.309848	0.381	0.053	0	Myeloid	PLCB2
1.37927e-297	0.309576	0.506	0.171	4.64733e-293	Myeloid	SDCCAG8
0	0.309555	0.414	0.115	0	Myeloid	AP2A2
7.28399e-198	0.30951	0.807	0.449	2.45427e-193	Myeloid	GNB2
0	0.309468	0.441	0.111	0	Myeloid	GNPDA1
0	0.309416	0.323	0.059	0	Myeloid	IL18BP
0	0.309257	0.483	0.107	0	Myeloid	PREX1
0	0.309214	0.225	0.005	0	Myeloid	RGS18
0	0.309192	0.516	0.143	0	Myeloid	VMA21
0	0.308548	0.227	0.002	0	Myeloid	GPR84
1.60606e-237	0.308401	0.289	0.076	5.41146e-233	Myeloid	IER5
0	0.308027	0.391	0.082	0	Myeloid	MKNK1
0	0.307444	0.179	0.006	0	Myeloid	IL10
0	0.306955	0.321	0.035	0	Myeloid	RELT
0	0.306481	0.293	0.008	0	Myeloid	STAC3
0	0.305874	0.462	0.124	0	Myeloid	SLC25A24
1.4405e-182	0.30586	0.791	0.427	4.85362e-178	Myeloid	NME2
1.43834e-305	0.305754	0.35	0.09	4.84633e-301	Myeloid	ELL2
0	0.305405	0.505	0.12	0	Myeloid	KCNAB2
0	0.305233	0.472	0.143	0	Myeloid	BCKDK
0	0.305148	0.29	0.043	0	Myeloid	ZSWIM6
0	0.305067	0.138	0.002	0	Myeloid	TMIGD3
9.42728e-308	0.304579	0.668	0.227	3.17643e-303	Myeloid	GIMAP4
1.35631e-272	0.304299	0.369	0.098	4.56996e-268	Myeloid	GPR183
0	0.304075	0.268	0.029	0	Myeloid	IRAK3
0	0.303058	0.406	0.089	0	Myeloid	RAPGEF1
0	0.30288	0.459	0.084	0	Myeloid	DOCK2
0	0.302037	0.269	0.045	0	Myeloid	TGM2
0	0.301731	0.318	0.026	0	Myeloid	ASCL2
0	0.301447	0.243	0.003	0	Myeloid	CD300LF
0	0.300631	0.274	0.039	0	Myeloid	RNF19B
8.84071e-224	0.300577	0.42	0.146	2.97879e-219	Myeloid	ZMIZ1
0	0.300361	0.293	0.054	0	Myeloid	RNF144B
1.52785e-258	0.299842	0.545	0.209	5.14795e-254	Myeloid	CISD2
5.08615e-215	0.298715	0.798	0.406	1.71373e-210	Myeloid	SH3BGRL
3.61747e-298	0.298651	0.447	0.134	1.21887e-293	Myeloid	GPCPD1
1.08738e-261	0.298102	0.601	0.236	3.66381e-257	Myeloid	GNB1
0	0.298041	0.194	0.003	0	Myeloid	OTOA
2.45854e-137	0.296019	0.738	0.425	8.28381e-133	Myeloid	CALM3
5.9992e-224	0.295509	0.784	0.386	2.02137e-219	Myeloid	RTN4
5.68373e-242	0.295489	0.794	0.343	1.91507e-237	Myeloid	ANXA1
0	0.295354	0.545	0.177	0	Myeloid	SERPINB6
0	0.295027	0.336	0.061	0	Myeloid	ACER3
0	0.29493	0.36	0.072	0	Myeloid	UBAC1
0	0.294436	0.531	0.15	0	Myeloid	CMTM7
0	0.293603	0.634	0.214	0	Myeloid	PTPN6
0	0.292572	0.405	0.103	0	Myeloid	ABR
0	0.292436	0.497	0.159	0	Myeloid	RNPEP
2.12561e-145	0.291664	0.922	0.578	7.16203e-141	Myeloid	IFITM3
1.10431e-241	0.291104	0.594	0.247	3.72085e-237	Myeloid	SFT2D1
0	0.290679	0.356	0.063	0	Myeloid	CPPED1
0	0.290014	0.258	0.013	0	Myeloid	ARHGAP22
7.42967e-268	0.289646	0.499	0.174	2.50335e-263	Myeloid	ARL6IP1
6.97053e-248	0.288409	0.305	0.081	2.34865e-243	Myeloid	PFKFB3
0	0.287419	0.428	0.101	0	Myeloid	PARVB
0	0.287323	0.34	0.065	0	Myeloid	RHOQ
2.08126e-281	0.287112	0.588	0.224	7.01261e-277	Myeloid	RAB8A
0	0.287063	0.352	0.082	0	Myeloid	P2RX4
5.31609e-229	0.28706	0.626	0.27	1.7912e-224	Myeloid	SCAMP2
0	0.286985	0.305	0.046	0	Myeloid	SH3TC1
1.76608e-153	0.286767	0.984	0.848	5.95064e-149	Myeloid	SERF2
0	0.286523	0.471	0.143	0	Myeloid	NMI
1.4877e-150	0.286516	0.853	0.555	5.01267e-146	Myeloid	CALR
0	0.286248	0.413	0.115	0	Myeloid	NUP62
2.54296e-63	0.286093	0.153	0.058	8.56827e-59	Myeloid	PLAC8
0	0.286029	0.189	0.002	0	Myeloid	CLEC4E
0	0.285982	0.382	0.084	0	Myeloid	PNPLA6
5.16839e-222	0.285924	0.573	0.237	1.74144e-217	Myeloid	JUND
0	0.285722	0.559	0.178	0	Myeloid	EIF4EBP1
0	0.285372	0.285	0.036	0	Myeloid	FGD4
7.63041e-265	0.285347	0.769	0.352	2.57099e-260	Myeloid	HSBP1
1.31465e-176	0.284736	0.915	0.582	4.4296e-172	Myeloid	GPX4
7.80709e-183	0.284582	0.796	0.449	2.63052e-178	Myeloid	ACTR3
0	0.284547	0.264	0.016	0	Myeloid	CACNA2D4
0	0.284099	0.465	0.113	0	Myeloid	KIAA0930
0	0.28398	0.405	0.089	0	Myeloid	CYB5R4
3.98141e-278	0.283936	0.506	0.173	1.3415e-273	Myeloid	AKIRIN2
0	0.283906	0.237	0.016	0	Myeloid	C19orf38
0	0.283371	0.363	0.073	0	Myeloid	REEP4
1.01723e-297	0.282697	0.477	0.145	3.42745e-293	Myeloid	LYSMD2
3.12055e-304	0.282553	0.503	0.164	1.05144e-299	Myeloid	DRAM2
0	0.282477	0.211	0.024	0	Myeloid	GAPT
0	0.282438	0.151	0.003	0	Myeloid	HCAR2
8.29246e-175	0.281952	0.107	0.016	2.79406e-170	Myeloid	UBD
1.1526e-88	0.281755	0.794	0.551	3.88356e-84	Myeloid	LY6E
3.43471e-247	0.281406	0.67	0.291	1.15729e-242	Myeloid	OSTF1
1.15352e-116	0.281133	0.768	0.475	3.88668e-112	Myeloid	RPS27L
8.53342e-260	0.28093	0.805	0.315	2.87525e-255	Myeloid	HCST
0	0.280516	0.225	0.005	0	Myeloid	PRAM1
0	0.280391	0.414	0.116	0	Myeloid	CREBL2
2.42817e-247	0.280275	0.323	0.09	8.18147e-243	Myeloid	ATP13A3
9.56016e-232	0.27921	0.7	0.328	3.2212e-227	Myeloid	RNF181
2.16487e-221	0.277551	0.729	0.356	7.29431e-217	Myeloid	RAB7A
0	0.277365	0.262	0.027	0	Myeloid	CSF2RB
0	0.277089	0.221	0.01	0	Myeloid	TMEM37
0	0.277013	0.342	0.066	0	Myeloid	RASSF2
0	0.276438	0.245	0.022	0	Myeloid	ADAMTSL4
0	0.276369	0.222	0.025	0	Myeloid	HRH2
3.50505e-304	0.276271	0.521	0.173	1.18099e-299	Myeloid	LTBR
1.93899e-197	0.276176	0.814	0.458	6.53323e-193	Myeloid	SNX3
0	0.275786	0.271	0.016	0	Myeloid	ALDH3B1
1.13071e-223	0.27564	0.413	0.143	3.80982e-219	Myeloid	GNAQ
6.41871e-197	0.27564	0.3	0.089	2.16272e-192	Myeloid	OLFML3
0	0.274704	0.301	0.042	0	Myeloid	NFKBIE
5.41059e-192	0.274006	0.688	0.341	1.82305e-187	Myeloid	POLD4
7.65733e-254	0.27396	0.694	0.306	2.58006e-249	Myeloid	LAMTOR2
5.46371e-137	0.273912	0.509	0.237	1.84094e-132	Myeloid	EGR1
0	0.273547	0.299	0.043	0	Myeloid	NRROS
0	0.273237	0.424	0.085	0	Myeloid	IGFLR1
6.08398e-184	0.272928	0.86	0.512	2.04994e-179	Myeloid	CAPZB
1.23685e-287	0.272785	0.455	0.139	4.16743e-283	Myeloid	IFI44
0	0.27265	0.433	0.114	0	Myeloid	UBE2E2
8.71864e-248	0.272092	0.496	0.182	2.93766e-243	Myeloid	YWHAG
2.4821e-117	0.271665	0.968	0.776	8.36319e-113	Myeloid	CFL1
4.95242e-273	0.271122	0.516	0.181	1.66867e-268	Myeloid	ARF3
5.54409e-247	0.270558	0.533	0.203	1.86803e-242	Myeloid	ZNF106
1.33192e-301	0.26935	0.484	0.156	4.48779e-297	Myeloid	ODF3B
1.37317e-267	0.268775	0.188	0.031	4.62675e-263	Myeloid	THBD
1.58689e-197	0.268763	0.675	0.324	5.34688e-193	Myeloid	UBE2L6
0	0.268143	0.309	0.048	0	Myeloid	FES
2.72729e-291	0.268098	0.28	0.061	9.18933e-287	Myeloid	SFMBT2
7.9612e-194	0.267517	0.826	0.451	2.68245e-189	Myeloid	CDC42
0	0.26708	0.435	0.119	0	Myeloid	MAPKAPK3
5.14702e-292	0.266674	0.442	0.13	1.73424e-287	Myeloid	SMAP2
2.19541e-184	0.266141	0.386	0.137	7.39723e-180	Myeloid	ZNF331
0	0.266091	0.254	0.031	0	Myeloid	TMEM106A
3.57174e-97	0.266069	0.479	0.247	1.20346e-92	Myeloid	NFKBIZ
2.16998e-260	0.266064	0.453	0.151	7.31153e-256	Myeloid	STX4
0	0.265623	0.173	0.006	0	Myeloid	IGSF21
5.69441e-290	0.265496	0.507	0.172	1.91868e-285	Myeloid	VAMP3
2.50522e-203	0.265466	0.496	0.201	8.44108e-199	Myeloid	CYSTM1
0	0.26528	0.401	0.089	0	Myeloid	ACSL4
1.64187e-301	0.264993	0.459	0.142	5.53211e-297	Myeloid	CBR1
0	0.264275	0.358	0.081	0	Myeloid	DNAJC5
0	0.264071	0.246	0.041	0	Myeloid	SMPDL3A
0	0.263985	0.342	0.054	0	Myeloid	PIK3R5
3.66255e-264	0.263865	0.505	0.175	1.23406e-259	Myeloid	PARP9
3.00074e-240	0.263303	0.452	0.158	1.01107e-235	Myeloid	NUMB
2.69833e-279	0.262674	0.398	0.119	9.09176e-275	Myeloid	PTPN12
0	0.26265	0.303	0.064	0	Myeloid	RCBTB2
0	0.262032	0.192	0.007	0	Myeloid	RP11-24F11.2
0	0.261648	0.258	0.011	0	Myeloid	ARL11
2.54496e-267	0.261562	0.297	0.074	8.575e-263	Myeloid	SRGAP2
3.16296e-253	0.261132	0.5	0.18	1.06573e-248	Myeloid	USF2
0	0.260405	0.38	0.096	0	Myeloid	PPP1R9B
1.98075e-267	0.260399	0.498	0.176	6.67395e-263	Myeloid	TPD52L2
0	0.260195	0.302	0.051	0	Myeloid	PYGL
3.51761e-198	0.259609	0.748	0.366	1.18522e-193	Myeloid	DEK
0	0.259412	0.368	0.089	0	Myeloid	DBNDD2
0	0.259319	0.266	0.024	0	Myeloid	ADRBK2
0	0.259305	0.438	0.113	0	Myeloid	PARP12
0	0.259292	0.337	0.081	0	Myeloid	ITPRIPL2
0	0.258994	0.133	0.002	0	Myeloid	HCAR3
1.08593e-270	0.258518	0.418	0.123	3.65892e-266	Myeloid	ALCAM
0	0.258453	0.344	0.066	0	Myeloid	SNX8
4.10171e-160	0.258396	0.806	0.463	1.38203e-155	Myeloid	LAMTOR4
0	0.258091	0.363	0.089	0	Myeloid	STX6
1.13189e-176	0.258055	0.814	0.439	3.81378e-172	Myeloid	CD44
1.47978e-176	0.257898	0.708	0.372	4.98597e-172	Myeloid	BCAP31
0	0.256897	0.226	0.022	0	Myeloid	BST1
1.54582e-227	0.256219	0.664	0.298	5.2085e-223	Myeloid	VPS29
7.63991e-178	0.256137	0.77	0.408	2.57419e-173	Myeloid	TMEM219
2.92777e-278	0.255804	0.32	0.081	9.86482e-274	Myeloid	NRIP1
2.66726e-287	0.255144	0.568	0.195	8.98706e-283	Myeloid	TACC1
2.2457e-189	0.254529	0.602	0.283	7.56665e-185	Myeloid	C20orf24
2.08707e-270	0.254315	0.481	0.159	7.03217e-266	Myeloid	NECAP2
4.0971e-306	0.253909	0.565	0.178	1.38048e-301	Myeloid	ARHGAP4
2.30945e-270	0.253379	0.122	0.013	7.78145e-266	Myeloid	CLDN1
2.00794e-174	0.253185	0.569	0.265	6.76555e-170	Myeloid	LRPAP1
1.35876e-75	0.252443	0.315	0.147	4.57821e-71	Myeloid	VCAN
3.03119e-217	0.252386	0.26	0.066	1.02133e-212	Myeloid	GCH1
6.15384e-208	0.25233	0.495	0.195	2.07347e-203	Myeloid	FAM120A
1.73455e-232	0.252307	0.413	0.137	5.84438e-228	Myeloid	TRMT1
0	0.252041	0.31	0.066	0	Myeloid	PLEKHM2
0	0.252035	0.327	0.072	0	Myeloid	CMPK2
2.83527e-213	0.251859	0.276	0.071	9.55316e-209	Myeloid	JAML
0	0.25164	0.235	0.02	0	Myeloid	LMO2
1.16472e-256	0.251605	0.406	0.126	3.92441e-252	Myeloid	SUSD6
3.4633e-193	0.251526	0.312	0.095	1.16693e-188	Myeloid	HERC5
4.5403e-253	0.251377	0.508	0.185	1.52981e-248	Myeloid	IFNAR1
0	0.25123	0.506	0.14	0	Myeloid	DOK2
0	0.251192	0.44	0.118	0	Myeloid	EHD4
1.7444e-184	0.250251	0.605	0.267	5.87758e-180	Myeloid	CD9
8.34849e-07	-0.250663	0.142	0.177	0.0281294	Myeloid	TMEM106C
6.66221e-16	-0.253524	0.061	0.117	2.24477e-11	Myeloid	CSF1
2.33388e-09	-0.253681	0.083	0.124	7.86378e-05	Myeloid	ATHL1
5.7209e-08	-0.255462	0.713	0.508	0.0019276	Myeloid	DDX17
2.39852e-08	-0.256869	0.114	0.149	0.000808158	Myeloid	SUSD3
7.2278e-55	-0.256897	0.008	0.124	2.43534e-50	Myeloid	LDOC1
2.77077e-21	-0.258205	0.056	0.126	9.33582e-17	Myeloid	GOLM1
1.545e-23	-0.259072	0.037	0.105	5.20574e-19	Myeloid	PDE4D
4.84034e-45	-0.25927	0.011	0.111	1.6309e-40	Myeloid	PTPRK
2.59116e-44	-0.25936	0.027	0.135	8.73064e-40	Myeloid	IGF1R
1.13916e-20	-0.259708	0.056	0.123	3.83828e-16	Myeloid	STARD10
2.53266e-21	-0.259866	0.05	0.117	8.53354e-17	Myeloid	PTPN4
9.56335e-13	-0.259976	0.581	0.4	3.22228e-08	Myeloid	PRDX6
2.19038e-09	-0.26033	0.423	0.297	7.38027e-05	Myeloid	APOA1BP
1.84902e-19	-0.261	0.051	0.114	6.23008e-15	Myeloid	C1orf198
9.95448e-40	-0.261175	0.024	0.121	3.35406e-35	Myeloid	CLSTN3
2.63263e-10	-0.261379	0.068	0.11	8.8704e-06	Myeloid	PPP1R16A
2.16511e-15	-0.261396	0.101	0.161	7.29512e-11	Myeloid	SVIP
1.47478e-43	-0.261963	0.02	0.121	4.96911e-39	Myeloid	TJP1
2.19437e-33	-0.262207	0.027	0.112	7.39371e-29	Myeloid	PYCR1
1.87056e-24	-0.262217	0.039	0.109	6.30267e-20	Myeloid	MLLT3
5.49164e-23	-0.262534	0.039	0.106	1.85035e-18	Myeloid	FGFR1
2.51909e-35	-0.262741	0.018	0.103	8.48784e-31	Myeloid	LAPTM4B
3.7446e-33	-0.263521	0.626	0.388	1.26171e-28	Myeloid	PTMS
1.13647e-30	-0.264332	0.05	0.139	3.82922e-26	Myeloid	MSI2
6.25114e-39	-0.265311	0.022	0.116	2.10626e-34	Myeloid	STMN3
2.25952e-15	-0.265771	0.056	0.11	7.61323e-11	Myeloid	PHLDB1
9.02879e-11	-0.266314	0.518	0.357	3.04216e-06	Myeloid	ENSA
6.69856e-08	-0.267293	0.353	0.256	0.00225701	Myeloid	MAP4
5.06908e-42	-0.267479	0.022	0.121	1.70798e-37	Myeloid	AUTS2
1.32921e-10	-0.267541	0.124	0.169	4.47862e-06	Myeloid	THEM4
2.40918e-08	-0.267655	0.199	0.141	0.000811749	Myeloid	HTRA1
1.08408e-10	-0.26933	0.083	0.13	3.65271e-06	Myeloid	KCNQ1OT1
2.82219e-09	-0.270765	0.519	0.365	9.50907e-05	Myeloid	ARF4
3.83592e-09	-0.271452	0.449	0.316	0.000129247	Myeloid	PCM1
4.12332e-20	-0.272828	0.062	0.128	1.38931e-15	Myeloid	SPAG16
3.16174e-27	-0.274099	0.037	0.114	1.06532e-22	Myeloid	RALGPS2
9.31306e-07	-0.274228	0.117	0.148	0.0313794	Myeloid	LTBP4
1.56356e-08	-0.275927	0.24	0.168	0.000526826	Myeloid	2022-09-11
2.26478e-34	-0.276302	0.03	0.118	7.63096e-30	Myeloid	TRIB2
5.05657e-43	-0.277749	0.013	0.109	1.70376e-38	Myeloid	TFAP2A
2.87622e-09	-0.277802	0.076	0.116	9.69115e-05	Myeloid	PLPP3
1.72174e-43	-0.277948	0.979	0.861	5.80122e-39	Myeloid	FAU
2.53488e-13	-0.279205	0.105	0.16	8.54102e-09	Myeloid	PTK2
6.26556e-25	-0.279322	0.046	0.12	2.11112e-20	Myeloid	TRAF4
6.54733e-44	-0.279889	0.012	0.111	2.20606e-39	Myeloid	TSPAN5
6.53428e-16	-0.279939	0.141	0.205	2.20166e-11	Myeloid	SNHG9
4.62738e-07	-0.281322	0.245	0.169	0.0155915	Myeloid	TMC8
4.70151e-25	-0.281667	0.048	0.123	1.58413e-20	Myeloid	ISYNA1
3.02988e-11	-0.28234	0.468	0.327	1.02089e-06	Myeloid	KIAA1551
1.47698e-19	-0.282877	0.366	0.222	4.97655e-15	Myeloid	GIMAP7
7.07095e-19	-0.283875	0.916	0.764	2.38248e-14	Myeloid	RPL27
1.10311e-18	-0.283946	0.565	0.359	3.71682e-14	Myeloid	HDLBP
6.92685e-09	-0.286238	0.177	0.214	0.000233393	Myeloid	SRSF8
7.09881e-19	-0.288113	0.414	0.275	2.39187e-14	Myeloid	CSRP1
5.42801e-07	-0.288412	0.59	0.411	0.0182891	Myeloid	RAB2A
2.96096e-34	-0.288658	0.047	0.142	9.97666e-30	Myeloid	SVIL
2.44192e-26	-0.289616	0.056	0.136	8.22781e-22	Myeloid	CCDC88C
1.40463e-06	-0.289784	0.165	0.195	0.0473277	Myeloid	CDC42EP3
5.88108e-15	-0.290121	0.893	0.739	1.98157e-10	Myeloid	PCBP2
2.31603e-08	-0.290383	0.157	0.107	0.000780364	Myeloid	LAG3
3.05665e-51	-0.290864	0.025	0.145	1.02991e-46	Myeloid	APBB2
1.14012e-45	-0.291334	0.018	0.123	3.8415e-41	Myeloid	CRNDE
4.32728e-12	-0.29175	0.072	0.117	1.45804e-07	Myeloid	DHCR24
4.34202e-46	-0.292095	0.009	0.109	1.463e-41	Myeloid	NR2F2
6.2028e-35	-0.292492	0.045	0.139	2.08997e-30	Myeloid	PKIG
8.78805e-15	-0.293656	0.094	0.15	2.96104e-10	Myeloid	TRAF5
6.88999e-08	-0.293743	0.162	0.197	0.00232151	Myeloid	OFD1
2.85758e-30	-0.293907	0.04	0.122	9.62833e-26	Myeloid	PLEKHF1
3.14334e-10	-0.293939	0.124	0.167	1.05912e-05	Myeloid	TPD52
1.34695e-49	-0.294593	0.014	0.124	4.53842e-45	Myeloid	PARVA
4.82389e-13	-0.294885	0.107	0.157	1.62536e-08	Myeloid	TSEN54
1.55373e-12	-0.295222	0.92	0.753	5.23513e-08	Myeloid	RPL38
2.90263e-18	-0.295507	0.08	0.144	9.78014e-14	Myeloid	ORMDL3
7.2366e-55	-0.295787	0.017	0.139	2.4383e-50	Myeloid	EPS8L2
5.69373e-15	-0.2979	0.378	0.252	1.91845e-10	Myeloid	H1F0
3.20891e-15	-0.298125	0.123	0.185	1.08121e-10	Myeloid	FLNB
1.01765e-07	-0.298422	0.22	0.154	0.00342886	Myeloid	BATF
1.25583e-48	-0.299694	0.014	0.123	4.23139e-44	Myeloid	SELENBP1
1.50785e-45	-0.299842	0.011	0.112	5.08055e-41	Myeloid	PTK7
6.34292e-14	-0.300147	0.141	0.196	2.13718e-09	Myeloid	ECHDC2
3.11048e-10	-0.300522	0.85	0.698	1.04804e-05	Myeloid	HMGB1
4.30205e-42	-0.301282	0.014	0.11	1.44953e-37	Myeloid	KIAA1324
5.31909e-42	-0.302006	0.966	0.869	1.79221e-37	Myeloid	ACTG1
5.05266e-53	-0.303232	0.95	0.831	1.70244e-48	Myeloid	RPL35
1.01093e-15	-0.304545	0.074	0.131	3.40622e-11	Myeloid	FAM65B
8.94059e-17	-0.305187	0.365	0.24	3.01244e-12	Myeloid	CALU
1.6069e-53	-0.306882	0.011	0.126	5.4143e-49	Myeloid	RBPMS
2.24485e-31	-0.307803	0.059	0.15	7.56378e-27	Myeloid	CD320
4.58855e-19	-0.308605	0.898	0.723	1.54607e-14	Myeloid	TMA7
1.86534e-41	-0.308609	0.015	0.109	6.28507e-37	Myeloid	LIME1
1.81461e-16	-0.309351	0.082	0.141	6.11415e-12	Myeloid	FKBP9
2.23929e-11	-0.309417	0.102	0.148	7.54507e-07	Myeloid	DGKA
8.27674e-47	-0.310663	0.011	0.114	2.78876e-42	Myeloid	PLPP2
2.69814e-33	-0.310741	0.027	0.112	9.09111e-29	Myeloid	AFF3
2.96537e-27	-0.311177	0.1	0.187	9.99153e-23	Myeloid	HOXB2
1.44177e-36	-0.311954	0.021	0.111	4.85789e-32	Myeloid	NFIB
6.32208e-34	-0.312277	0.034	0.123	2.13016e-29	Myeloid	LAMC1
2.82697e-08	-0.313135	0.212	0.243	0.000952519	Myeloid	PHF1
3.50216e-41	-0.313337	0.029	0.13	1.18002e-36	Myeloid	PLCG1
7.50114e-17	-0.31485	0.129	0.193	2.52743e-12	Myeloid	SFXN1
1.57135e-35	-0.315593	0.037	0.131	5.29451e-31	Myeloid	ZEB1
2.63614e-34	-0.316345	0.027	0.114	8.88221e-30	Myeloid	FAM46C
1.08422e-15	-0.316464	0.068	0.125	3.65319e-11	Myeloid	NET1
7.79334e-10	-0.317045	0.854	0.671	2.62589e-05	Myeloid	CCNI
9.4617e-33	-0.317202	0.026	0.109	3.18802e-28	Myeloid	TNFRSF25
6.99754e-60	-0.317741	0.956	0.84	2.35775e-55	Myeloid	RPS9
7.97666e-18	-0.319547	0.057	0.117	2.68765e-13	Myeloid	ANKRD50
5.20647e-24	-0.319798	0.095	0.175	1.75427e-19	Myeloid	LRBA
5.20628e-46	-0.32014	0.039	0.155	1.7542e-41	Myeloid	NFIX
1.21588e-27	-0.320253	0.109	0.201	4.09679e-23	Myeloid	KDM5B
9.65783e-31	-0.32127	0.037	0.12	3.25411e-26	Myeloid	BACE2
9.95355e-43	-0.321809	0.023	0.125	3.35375e-38	Myeloid	WWTR1
1.84584e-40	-0.322705	0.033	0.133	6.21937e-36	Myeloid	PTPRF
2.09442e-87	-0.323237	0.992	0.945	7.05695e-83	Myeloid	RPL28
5.30511e-46	-0.32394	0.015	0.118	1.7875e-41	Myeloid	EHD2
8.81619e-32	-0.325098	0.963	0.854	2.97053e-27	Myeloid	MT-ND5
1.32437e-26	-0.325923	0.034	0.109	4.46234e-22	Myeloid	SLC9A3R2
1.96258e-43	-0.32713	0.02	0.121	6.61272e-39	Myeloid	TMEM204
3.02637e-84	-0.327379	0.966	0.862	1.01971e-79	Myeloid	RPL15
1.9125e-07	-0.329165	0.809	0.599	0.00644397	Myeloid	SSR4
1.23869e-41	-0.329373	0.016	0.111	4.17365e-37	Myeloid	F2R
1.29126e-07	-0.329981	0.827	0.593	0.00435078	Myeloid	BTG1
9.86611e-38	-0.335253	0.989	0.951	3.32429e-33	Myeloid	MT-CO3
1.58441e-30	-0.336018	0.084	0.18	5.33851e-26	Myeloid	TSPYL2
1.60251e-51	-0.336035	0.009	0.119	5.39949e-47	Myeloid	LEF1
2.00262e-55	-0.339252	0.988	0.936	6.74764e-51	Myeloid	MT-ND3
7.56905e-31	-0.339783	0.027	0.106	2.55032e-26	Myeloid	ZG16B
6.32113e-13	-0.339963	0.195	0.242	2.12984e-08	Myeloid	SNHG7
1.51102e-35	-0.340177	0.021	0.108	5.09124e-31	Myeloid	MUC1
8.12807e-07	-0.341158	0.907	0.662	0.0273867	Myeloid	JUNB
5.28568e-46	-0.341357	0.01	0.111	1.78096e-41	Myeloid	ARHGAP29
1.98394e-41	-0.343107	0.015	0.109	6.68468e-37	Myeloid	COX7A1
4.4446e-40	-0.343639	0.037	0.139	1.49756e-35	Myeloid	GOLGA8B
7.3374e-53	-0.344646	0.007	0.12	2.47226e-48	Myeloid	AR
1.93779e-29	-0.345289	0.089	0.179	6.52918e-25	Myeloid	SH3YL1
6.92866e-33	-0.345316	0.025	0.108	2.33454e-28	Myeloid	SPRY1
1.91946e-68	-0.345626	0.014	0.158	6.46743e-64	Myeloid	TPBG
4.23999e-45	-0.34622	0.016	0.118	1.42862e-40	Myeloid	TGFB1I1
4.09268e-47	-0.346479	0.013	0.117	1.37899e-42	Myeloid	RAB25
5.96948e-47	-0.346723	0.012	0.116	2.01136e-42	Myeloid	TSHZ2
8.60637e-07	-0.346955	0.146	0.177	0.0289983	Myeloid	PPIC
1.97188e-21	-0.348603	0.058	0.126	6.64405e-17	Myeloid	CERCAM
1.13216e-53	-0.348762	0.042	0.175	3.81471e-49	Myeloid	ECE1
1.47692e-10	-0.349302	0.274	0.182	4.97632e-06	Myeloid	APOBEC3G
1.49233e-31	-0.349339	0.111	0.209	5.02824e-27	Myeloid	ZBTB20
8.38553e-08	-0.35124	0.805	0.596	0.00282542	Myeloid	ZFP36L2
7.16112e-07	-0.352137	0.175	0.199	0.0241287	Myeloid	PAFAH1B3
5.26558e-17	-0.352434	0.097	0.157	1.77418e-12	Myeloid	FLT3LG
5.61894e-11	-0.353587	0.095	0.141	1.89325e-06	Myeloid	PMEPA1
2.11147e-27	-0.354312	0.884	0.717	7.11439e-23	Myeloid	BTF3
1.38826e-07	-0.354449	0.171	0.2	0.0046776	Myeloid	LIMA1
1.12546e-46	-0.356007	0.022	0.132	3.79213e-42	Myeloid	MYO1B
5.91999e-07	-0.358224	0.094	0.125	0.0199468	Myeloid	NREP
2.43339e-36	-0.358369	0.027	0.119	8.19906e-32	Myeloid	DSP
8.93225e-26	-0.358681	0.073	0.154	3.00963e-21	Myeloid	ATP2A3
7.58252e-22	-0.359193	0.092	0.168	2.55485e-17	Myeloid	LAMB2
1.83397e-34	-0.361962	0.024	0.11	6.17936e-30	Myeloid	NID1
5.56443e-52	-0.362336	0.036	0.16	1.87488e-47	Myeloid	MYO6
1.57838e-39	-0.362379	0.02	0.114	5.3182e-35	Myeloid	PTP4A3
1.4935e-49	-0.36259	0.016	0.126	5.03218e-45	Myeloid	LMCD1
1.93174e-24	-0.362696	0.285	0.177	6.50882e-20	Myeloid	NDRG1
1.32955e-42	-0.363233	0.02	0.12	4.47979e-38	Myeloid	FHL2
1.08986e-61	-0.363851	0.013	0.144	3.67216e-57	Myeloid	TCEA3
2.71452e-31	-0.364022	0.088	0.183	9.1463e-27	Myeloid	MAGED1
2.54723e-53	-0.364135	0.009	0.123	8.58264e-49	Myeloid	GJA1
1.28294e-42	-0.36443	0.01	0.104	4.32273e-38	Myeloid	SCML4
1.21159e-35	-0.366657	0.025	0.112	4.08233e-31	Myeloid	ITK
5.55455e-22	-0.37375	0.067	0.138	1.87155e-17	Myeloid	PLPP1
1.35615e-60	-0.375923	0.009	0.137	4.56942e-56	Myeloid	KIAA1217
4.38973e-07	-0.375953	0.217	0.238	0.0147908	Myeloid	PSIP1
1.08393e-42	-0.377139	0.042	0.149	3.65219e-38	Myeloid	CYFIP2
1.03166e-47	-0.377198	0.987	0.937	3.47607e-43	Myeloid	MT-ATP6
1.23647e-35	-0.377913	0.021	0.108	4.16615e-31	Myeloid	TCF7
5.61898e-43	-0.378506	0.024	0.126	1.89326e-38	Myeloid	PLS3
1.28622e-22	-0.3791	0.071	0.141	4.3338e-18	Myeloid	OXNAD1
5.91954e-38	-0.379527	0.014	0.101	1.99453e-33	Myeloid	ITGA1
8.50395e-11	-0.379684	0.811	0.656	2.86532e-06	Myeloid	HINT1
6.74425e-11	-0.380654	0.279	0.305	2.27241e-06	Myeloid	MZT2A
2.10498e-51	-0.381986	0.018	0.134	7.0925e-47	Myeloid	ABLIM1
5.06687e-90	-0.382637	0.977	0.884	1.70723e-85	Myeloid	RPS13
3.44506e-21	-0.382668	0.503	0.328	1.16078e-16	Myeloid	MIEN1
4.11121e-19	-0.383373	0.124	0.194	1.38523e-14	Myeloid	EMP2
5.61716e-44	-0.383907	0.013	0.111	1.89265e-39	Myeloid	EPCAM
1.04156e-08	-0.384167	0.151	0.182	0.000350943	Myeloid	RHOF
4.36511e-27	-0.384827	0.121	0.209	1.47078e-22	Myeloid	ODF2L
9.77297e-32	-0.385875	0.12	0.217	3.2929e-27	Myeloid	MAP1LC3A
1.08346e-06	-0.387872	0.263	0.274	0.0365062	Myeloid	CRIP1
5.82784e-20	-0.388129	0.135	0.205	1.96363e-15	Myeloid	KAT6B
2.94333e-44	-0.38941	0.007	0.103	9.91725e-40	Myeloid	SPDEF
4.76382e-47	-0.389804	0.008	0.11	1.60512e-42	Myeloid	LAMB1
8.26318e-34	-0.390011	0.06	0.155	2.7842e-29	Myeloid	PPFIBP1
1.17234e-59	-0.397933	0.023	0.157	3.95007e-55	Myeloid	ENAH
6.67912e-47	-0.400252	0.015	0.119	2.25046e-42	Myeloid	CD5
1.21159e-15	-0.400701	0.415	0.267	4.08233e-11	Myeloid	CXCR4
5.79095e-09	-0.401021	0.193	0.226	0.00019512	Myeloid	ARID5B
8.22644e-100	-0.401075	0.983	0.93	2.77182e-95	Myeloid	RPS19
3.25996e-41	-0.40166	0.017	0.112	1.09841e-36	Myeloid	SH2D1A
3.08048e-85	-0.403198	0.955	0.826	1.03794e-80	Myeloid	NACA
1.24839e-39	-0.404357	0.012	0.102	4.20632e-35	Myeloid	SMOC2
1.14703e-09	-0.408128	0.275	0.297	3.86481e-05	Myeloid	SPTAN1
2.32472e-70	-0.408721	0.029	0.185	7.83293e-66	Myeloid	SYTL1
4.62136e-50	-0.409553	0.014	0.124	1.55712e-45	Myeloid	CAMK4
1.29159e-39	-0.409679	0.029	0.126	4.35187e-35	Myeloid	EFEMP2
8.1804e-61	-0.410159	0.01	0.138	2.7563e-56	Myeloid	FKBP10
5.68944e-66	-0.414348	0.02	0.164	1.917e-61	Myeloid	PFN2
4.39857e-90	-0.416509	0.969	0.873	1.48205e-85	Myeloid	RPLP2
1.86615e-46	-0.416979	0.012	0.115	6.2878e-42	Myeloid	LAMA4
1.01822e-22	-0.417376	0.14	0.218	3.43079e-18	Myeloid	PBXIP1
1.64659e-55	-0.417995	0.03	0.156	5.54801e-51	Myeloid	AQP3
2.53536e-43	-0.418426	0.044	0.155	8.54265e-39	Myeloid	TSPAN13
8.70327e-27	-0.418806	0.845	0.685	2.93248e-22	Myeloid	TOMM7
4.88255e-33	-0.419069	0.032	0.117	1.64513e-28	Myeloid	MLPH
7.94194e-07	-0.420067	0.571	0.487	0.0267596	Myeloid	EIF4B
3.16873e-12	-0.420194	0.755	0.615	1.06767e-07	Myeloid	SNRPD2
1.62727e-29	-0.42151	0.041	0.122	5.48292e-25	Myeloid	NBL1
1.41477e-25	-0.422799	0.932	0.784	4.76694e-21	Myeloid	PABPC1
1.82027e-10	-0.423029	0.676	0.449	6.13322e-06	Myeloid	ITGB1
1.13221e-36	-0.423413	0.031	0.124	3.81488e-32	Myeloid	SPON2
1.01463e-25	-0.423489	0.874	0.728	3.4187e-21	Myeloid	EEF1B2
6.30783e-52	-0.423793	0.014	0.128	2.12536e-47	Myeloid	PXDN
8.04168e-23	-0.424082	0.16	0.237	2.70956e-18	Myeloid	ADD3
8.92358e-18	-0.424443	0.932	0.788	3.00671e-13	Myeloid	RPS29
3.60994e-59	-0.426026	0.965	0.866	1.21633e-54	Myeloid	RPS2
7.37751e-44	-0.427388	0.12	0.239	2.48578e-39	Myeloid	TMEM14A
1.12762e-65	-0.427503	0.041	0.192	3.7994e-61	Myeloid	FAM102A
1.05686e-46	-0.428302	0.008	0.109	3.56099e-42	Myeloid	CPE
1.16418e-87	-0.428671	0.947	0.821	3.92257e-83	Myeloid	RPL22
2.4596e-32	-0.429525	0.095	0.192	8.28737e-28	Myeloid	PAM
9.55457e-93	-0.430092	0.948	0.839	3.21932e-88	Myeloid	RPS16
7.23298e-69	-0.430509	0.02	0.168	2.43708e-64	Myeloid	SYTL2
3.79949e-20	-0.433626	0.159	0.228	1.2802e-15	Myeloid	LTBP3
2.17058e-11	-0.436132	0.656	0.552	7.31355e-07	Myeloid	SSR2
9.26569e-64	-0.436407	0.946	0.817	3.12198e-59	Myeloid	RPL21
3.5235e-48	-0.43765	0.009	0.114	1.18721e-43	Myeloid	COL16A1
1.84905e-13	-0.438071	0.099	0.151	6.23018e-09	Myeloid	FASN
3.46727e-30	-0.438238	0.175	0.274	1.16826e-25	Myeloid	ICAM3
9.3974e-07	-0.440852	0.649	0.54	0.0316636	Myeloid	SOD1
1.15026e-65	-0.441782	0.027	0.173	3.87568e-61	Myeloid	RORA
3.99352e-56	-0.44454	0.027	0.155	1.34558e-51	Myeloid	MAST4
6.24761e-64	-0.445252	0.964	0.899	2.10507e-59	Myeloid	MT-ATP8
2.35355e-159	-0.453988	0.99	0.936	7.93005e-155	Myeloid	RPL41
2.62259e-42	-0.454489	0.076	0.192	8.83657e-38	Myeloid	FKBP11
7.9551e-11	-0.458645	0.43	0.409	2.68039e-06	Myeloid	KRT10
1.40872e-44	-0.459344	0.059	0.175	4.74655e-40	Myeloid	C12orf75
7.63361e-78	-0.461573	0.016	0.178	2.57207e-73	Myeloid	PBX1
2.01203e-35	-0.462543	0.023	0.11	6.77933e-31	Myeloid	PRF1
2.28165e-40	-0.462588	0.02	0.116	7.68779e-36	Myeloid	DPYSL3
3.45616e-105	-0.463672	0.951	0.854	1.16452e-100	Myeloid	RPL37A
5.66923e-67	-0.467581	0.008	0.147	1.91019e-62	Myeloid	EFNA1
1.28901e-56	-0.47263	0.874	0.735	4.34318e-52	Myeloid	RPL31
3.55398e-21	-0.472699	0.041	0.104	1.19748e-16	Myeloid	S100A14
8.72616e-15	-0.472917	0.182	0.235	2.94019e-10	Myeloid	TSC22D1
3.27126e-36	-0.473203	0.031	0.123	1.10222e-31	Myeloid	ERBB2
2.92233e-155	-0.473365	0.982	0.934	9.84652e-151	Myeloid	RPL39
5.34491e-61	-0.47586	0.041	0.183	1.80091e-56	Myeloid	CTTN
4.6625e-112	-0.478148	0.959	0.843	1.57098e-107	Myeloid	RPL9
1.2961e-178	-0.479667	0.986	0.926	4.36707e-174	Myeloid	RPS28
9.75487e-24	-0.481154	0.115	0.189	3.28681e-19	Myeloid	PRKCH
5.04543e-40	-0.482262	0.055	0.158	1.70001e-35	Myeloid	SIT1
6.45431e-162	-0.48347	0.982	0.909	2.17472e-157	Myeloid	RPL12
2.54524e-45	-0.484077	0.882	0.742	8.57595e-41	Myeloid	RPL4
1.5175e-56	-0.484614	0.012	0.133	5.11306e-52	Myeloid	EFHD1
7.25194e-38	-0.485279	0.014	0.102	2.44347e-33	Myeloid	CLDN4
3.34912e-36	-0.485444	0.051	0.155	1.12845e-31	Myeloid	THBS1
1.85029e-41	-0.486614	0.04	0.143	6.23436e-37	Myeloid	SH2D2A
2.26054e-31	-0.486891	0.986	0.892	7.61666e-27	Myeloid	MALAT1
8.17791e-09	-0.487685	0.278	0.293	0.000275546	Myeloid	PDCD4
1.46444e-41	-0.489057	0.021	0.119	4.9343e-37	Myeloid	LHFP
2.37429e-59	-0.493546	0.009	0.134	7.99993e-55	Myeloid	PLAT
9.55805e-13	-0.493576	0.242	0.278	3.22049e-08	Myeloid	NUCB2
4.70073e-127	-0.496175	0.941	0.837	1.58386e-122	Myeloid	GNB2L1
1.37117e-16	-0.497487	0.097	0.155	4.62003e-12	Myeloid	PRKCDBP
5.99271e-58	-0.502746	0.855	0.72	2.01918e-53	Myeloid	HNRNPA1
3.97682e-33	-0.503599	0.028	0.114	1.33995e-28	Myeloid	CRYAB
4.7218e-37	-0.505367	0.061	0.162	1.59096e-32	Myeloid	FBXO32
2.18834e-73	-0.505766	0.028	0.187	7.37338e-69	Myeloid	INPP4B
8.43007e-34	-0.507897	0.042	0.132	2.84043e-29	Myeloid	TACSTD2
1.99023e-47	-0.509375	0.011	0.115	6.70588e-43	Myeloid	SMIM22
2.26248e-56	-0.510566	0.018	0.141	7.62319e-52	Myeloid	GZMM
3.02889e-79	-0.519931	0.065	0.243	1.02055e-74	Myeloid	SLC44A2
1.6612e-44	-0.521206	0.012	0.111	5.59726e-40	Myeloid	CYR61
2.36024e-34	-0.521322	0.067	0.162	7.95259e-30	Myeloid	PIM2
4.06855e-40	-0.521502	0.77	0.657	1.37086e-35	Myeloid	CIRBP
8.9198e-24	-0.521997	0.123	0.199	3.00544e-19	Myeloid	CLEC2D
1.2478e-39	-0.524612	0.806	0.694	4.20434e-35	Myeloid	NPM1
4.70809e-07	-0.526264	0.616	0.514	0.0158634	Myeloid	EIF3E
4.57473e-200	-0.527815	0.972	0.885	1.54141e-195	Myeloid	RPL36
1.15883e-57	-0.528638	0.044	0.18	3.90457e-53	Myeloid	FCMR
8.5142e-28	-0.528808	0.284	0.357	2.86877e-23	Myeloid	ANXA6
2.30278e-220	-0.529656	0.979	0.912	7.759e-216	Myeloid	RPS15
8.27055e-156	-0.52979	0.969	0.869	2.78668e-151	Myeloid	RPS21
4.92121e-56	-0.529898	0.03	0.158	1.65815e-51	Myeloid	IKZF3
2.07971e-47	-0.531548	0.027	0.138	7.00737e-43	Myeloid	FXYD3
2.29162e-50	-0.532024	0.081	0.212	7.7214e-46	Myeloid	TUBA4A
2.49007e-161	-0.535017	0.976	0.895	8.39004e-157	Myeloid	RPS23
1.84397e-46	-0.539507	0.049	0.164	6.21307e-42	Myeloid	CD6
1.94808e-202	-0.544813	0.982	0.908	6.56385e-198	Myeloid	RPL37
3.268e-52	-0.545044	0.072	0.204	1.10112e-47	Myeloid	FYN
1.64313e-135	-0.545063	0.98	0.925	5.53636e-131	Myeloid	MT-CYB
3.74508e-178	-0.545294	0.973	0.894	1.26187e-173	Myeloid	RPS14
2.87193e-45	-0.546765	0.018	0.121	9.67667e-41	Myeloid	PRRX1
5.08964e-36	-0.547052	0.032	0.123	1.7149e-31	Myeloid	MYLK
1.71963e-45	-0.548412	0.126	0.245	5.79413e-41	Myeloid	RHOH
1.84362e-50	-0.548666	0.058	0.184	6.21189e-46	Myeloid	CHPF
3.36164e-57	-0.549805	0.069	0.208	1.13267e-52	Myeloid	ETS1
2.77655e-202	-0.552745	0.986	0.918	9.35531e-198	Myeloid	RPL11
8.75173e-63	-0.554707	0.049	0.196	2.94881e-58	Myeloid	PDLIM1
2.82669e-64	-0.55738	0.894	0.869	9.52425e-60	Myeloid	MTRNR2L12
1.9128e-186	-0.557773	0.959	0.866	6.44498e-182	Myeloid	RPL6
9.53537e-52	-0.559078	0.011	0.123	3.21285e-47	Myeloid	CDH11
1.16756e-63	-0.565767	0.023	0.162	3.93398e-59	Myeloid	CD96
1.10983e-240	-0.569093	0.994	0.969	3.73946e-236	Myeloid	RPLP1
7.77992e-218	-0.581035	0.962	0.886	2.62137e-213	Myeloid	RPL29
2.18835e-70	-0.585096	0.023	0.174	7.37343e-66	Myeloid	CD247
2.99385e-56	-0.586414	0.028	0.156	1.00875e-51	Myeloid	IL2RB
3.46937e-73	-0.586897	0.067	0.237	1.16897e-68	Myeloid	SPTBN1
7.36814e-48	-0.588907	0.021	0.13	2.48262e-43	Myeloid	TIGIT
2.25933e-169	-0.590383	0.962	0.887	7.61257e-165	Myeloid	RPLP0
2.8627e-37	-0.591461	0.89	0.768	9.64559e-33	Myeloid	PPDPF
2.45894e-65	-0.592782	0.024	0.166	8.28517e-61	Myeloid	CXCR3
4.61552e-10	-0.599303	0.164	0.199	1.55515e-05	Myeloid	SERPINH1
9.1147e-36	-0.600121	0.017	0.101	3.07111e-31	Myeloid	CTGF
3.82524e-84	-0.600831	0.025	0.2	1.28888e-79	Myeloid	SKAP1
9.39832e-37	-0.60206	0.575	0.552	3.16667e-32	Myeloid	GLTSCR2
1.17375e-46	-0.607812	0.013	0.117	3.95483e-42	Myeloid	PDGFRB
3.06827e-52	-0.608807	0.08	0.214	1.03382e-47	Myeloid	NPDC1
8.10029e-35	-0.609537	0.032	0.122	2.72931e-30	Myeloid	GNG11
8.6165e-109	-0.609888	0.895	0.798	2.90324e-104	Myeloid	RPSA
2.67369e-87	-0.609951	0.891	0.777	9.00871e-83	Myeloid	RPL13A
1.64615e-51	-0.610193	0.012	0.124	5.54652e-47	Myeloid	FBLN2
1.09786e-25	-0.611759	0.314	0.382	3.69912e-21	Myeloid	DDIT4
3.198e-46	-0.612104	0.87	0.724	1.07753e-41	Myeloid	RPL7
1.34139e-195	-0.612885	0.965	0.866	4.51968e-191	Myeloid	RPS25
4.22297e-238	-0.617317	0.998	0.974	1.42289e-233	Myeloid	EEF1A1
5.95511e-18	-0.61911	0.451	0.436	2.00651e-13	Myeloid	CNN2
2.06408e-241	-0.620171	0.964	0.885	6.9547e-237	Myeloid	RPL18
1.14683e-236	-0.627656	0.974	0.915	3.86412e-232	Myeloid	RPL18A
1.56745e-62	-0.627995	0.02	0.156	5.28136e-58	Myeloid	HOPX
2.11671e-75	-0.628383	0.025	0.184	7.13203e-71	Myeloid	ZAP70
8.3926e-199	-0.629069	0.975	0.936	2.8278e-194	Myeloid	MT-ND4L
4.976e-299	-0.63262	0.994	0.964	1.67661e-294	Myeloid	RPL10
1.20309e-51	-0.632851	0.065	0.196	4.05369e-47	Myeloid	DUSP4
7.79708e-219	-0.633207	0.941	0.834	2.62715e-214	Myeloid	RPL24
6.46829e-231	-0.633273	0.962	0.887	2.17942e-226	Myeloid	RPS7
9.53858e-46	-0.633905	0.028	0.136	3.21393e-41	Myeloid	ELF3
6.03926e-245	-0.635205	0.982	0.924	2.03487e-240	Myeloid	RPL32
8.73068e-224	-0.635574	0.978	0.906	2.94172e-219	Myeloid	RPL34
1.59673e-260	-0.636388	0.963	0.89	5.38004e-256	Myeloid	RPL7A
5.67183e-71	-0.643141	0.04	0.198	1.91107e-66	Myeloid	S100A16
3.18577e-252	-0.647583	0.979	0.931	1.07341e-247	Myeloid	RPS8
3.11129e-24	-0.655778	0.189	0.26	1.04832e-19	Myeloid	S100A13
3.85598e-120	-0.656352	0.87	0.76	1.29923e-115	Myeloid	EEF2
8.86592e-44	-0.660088	0.037	0.145	2.98728e-39	Myeloid	CRABP2
1.35563e-34	-0.664835	0.183	0.275	4.56768e-30	Myeloid	ACAP1
2.04473e-52	-0.668046	0.019	0.136	6.88952e-48	Myeloid	SDC1
1.77314e-62	-0.66891	0.033	0.174	5.97442e-58	Myeloid	GSTM3
2.31873e-46	-0.66956	0.017	0.123	7.81272e-42	Myeloid	SOD3
1.29868e-118	-0.670034	0.038	0.269	4.37577e-114	Myeloid	SLC38A1
2.96436e-215	-0.672958	0.969	0.891	9.98812e-211	Myeloid	RPS3A
1.10067e-49	-0.672974	0.036	0.154	3.70859e-45	Myeloid	NNMT
2.13096e-27	-0.673817	0.224	0.3	7.18004e-23	Myeloid	MAGED2
8.78333e-263	-0.678138	0.985	0.942	2.95945e-258	Myeloid	RPS12
1.44999e-59	-0.680801	0.014	0.141	4.88558e-55	Myeloid	MXRA8
4.01216e-50	-0.685356	0.121	0.246	1.35186e-45	Myeloid	TBC1D10C
9.75375e-276	-0.686051	0.989	0.951	3.28643e-271	Myeloid	RPL13
1.36067e-53	-0.687593	0.039	0.165	4.58464e-49	Myeloid	MFGE8
2.59068e-192	-0.687754	0.922	0.827	8.72902e-188	Myeloid	RPS5
2.19653e-55	-0.688463	0.098	0.233	7.401e-51	Myeloid	LAT
3.14115e-234	-0.693829	0.954	0.877	1.05838e-229	Myeloid	RPS6
4.59142e-56	-0.699752	0.012	0.133	1.54703e-51	Myeloid	ISLR
1.12078e-28	-0.704219	0.305	0.349	3.77636e-24	Myeloid	TSTD1
4.93781e-57	-0.704301	0.018	0.143	1.66375e-52	Myeloid	CAV1
1.3986e-43	-0.709159	0.038	0.145	4.71246e-39	Myeloid	C1R
2.95788e-29	-0.710289	0.183	0.267	9.96629e-25	Myeloid	SOX4
1.37988e-98	-0.712624	0.942	0.83	4.64938e-94	Myeloid	RPS26
6.02312e-56	-0.715137	0.046	0.178	2.02943e-51	Myeloid	BCAM
1.2724e-105	-0.71569	0.098	0.312	4.28721e-101	Myeloid	OCIAD2
2.89102e-83	-0.716656	0.031	0.205	9.74101e-79	Myeloid	CD3G
6.18016e-49	-0.718309	0.017	0.127	2.08234e-44	Myeloid	FBN1
4.15931e-107	-0.718458	0.03	0.242	1.40144e-102	Myeloid	TC2N
3.472e-38	-0.721813	0.027	0.12	1.16986e-33	Myeloid	CD8B
3.96179e-250	-0.723873	0.957	0.865	1.33489e-245	Myeloid	RPL14
1.05257e-19	-0.727291	0.49	0.465	3.54652e-15	Myeloid	LDHB
1.21272e-16	-0.730817	0.071	0.129	4.08612e-12	Myeloid	ANTXR1
1.5367e-34	-0.734479	0.243	0.324	5.17777e-30	Myeloid	STK17A
3.70684e-306	-0.735503	0.958	0.886	1.24898e-301	Myeloid	RPL35A
1.76469e-204	-0.737124	0.986	0.931	5.94593e-200	Myeloid	RPL19
6.22795e-255	-0.738665	0.93	0.858	2.09845e-250	Myeloid	RPL23A
8.46652e-27	-0.743076	0.488	0.474	2.85271e-22	Myeloid	EVL
1.00246e-86	-0.743162	0.032	0.212	3.37769e-82	Myeloid	CD27
5.27124e-103	-0.745887	0.027	0.232	1.77609e-98	Myeloid	PERP
2.24821e-53	-0.748391	0.038	0.164	7.57513e-49	Myeloid	COL18A1
1.09414e-90	-0.750807	0.031	0.218	3.6866e-86	Myeloid	ITM2A
9.2028e-79	-0.751417	0.039	0.211	3.10079e-74	Myeloid	PTPRCAP
1.86225e-82	-0.751598	0.012	0.178	6.27467e-78	Myeloid	MFAP2
5.83158e-42	-0.753137	0.023	0.123	1.96489e-37	Myeloid	MXRA5
4.92238e-66	-0.759538	0.019	0.161	1.65855e-61	Myeloid	FSTL1
2.05063e-75	-0.761902	0.049	0.214	6.90941e-71	Myeloid	TRAC
9.34441e-213	-0.764252	0.897	0.816	3.14851e-208	Myeloid	RPL10A
1.90005e-225	-0.765254	0.921	0.835	6.40203e-221	Myeloid	RPL5
4.8587e-162	-0.765888	0.902	0.793	1.63709e-157	Myeloid	EEF1D
5.98641e-12	-0.765959	0.216	0.248	2.01706e-07	Myeloid	CD69
0	-0.767154	0.969	0.915	0	Myeloid	RPS27A
1.51242e-292	-0.770467	0.963	0.916	5.09596e-288	Myeloid	RPS18
5.35385e-213	-0.771065	0.976	0.914	1.80393e-208	Myeloid	RPL8
1.18801e-113	-0.775482	0.06	0.289	4.00289e-109	Myeloid	SYNE2
1.17554e-84	-0.77693	0.036	0.214	3.96088e-80	Myeloid	CNN3
1.23337e-40	-0.784226	0.01	0.101	4.15573e-36	Myeloid	ANKRD30A
2.45287e-35	-0.785039	0.031	0.12	8.2647e-31	Myeloid	COL4A2
0	-0.787119	0.967	0.911	0	Myeloid	RPS4X
6.36097e-65	-0.787333	0.239	0.371	2.14326e-60	Myeloid	SLC9A3R1
0	-0.796372	0.969	0.902	0	Myeloid	RPS15A
7.37e-81	-0.79985	0.494	0.608	2.48325e-76	Myeloid	IFITM1
1.08615e-290	-0.801583	0.969	0.897	3.65968e-286	Myeloid	RPS3
1.1473e-57	-0.807311	0.027	0.157	3.86572e-53	Myeloid	PCOLCE
2.02652e-57	-0.808728	0.025	0.155	6.82816e-53	Myeloid	HSPG2
2.55591e-93	-0.810904	0.03	0.219	8.61187e-89	Myeloid	SPOCK2
6.76244e-14	-0.815567	0.093	0.143	2.27854e-09	Myeloid	CTSK
3.63888e-49	-0.818154	0.021	0.133	1.22608e-44	Myeloid	FBLN1
1.7649e-31	-0.819369	0.025	0.106	5.94664e-27	Myeloid	COL4A1
9.9854e-77	-0.827737	0.033	0.197	3.36448e-72	Myeloid	TRBC1
1.51542e-69	-0.828285	0.028	0.179	5.10606e-65	Myeloid	PRSS23
1.1574e-51	-0.830551	0.048	0.172	3.89975e-47	Myeloid	CTSW
1.63847e-70	-0.83164	0.088	0.251	5.52065e-66	Myeloid	ITM2C
7.55133e-120	-0.834175	0.048	0.28	2.54435e-115	Myeloid	2022-09-01
5.22473e-55	-0.837892	0.04	0.169	1.76042e-50	Myeloid	TM4SF1
2.12786e-82	-0.844795	0.254	0.411	7.16961e-78	Myeloid	PRDX2
1.6607e-120	-0.855995	0.05	0.283	5.59555e-116	Myeloid	LBH
0	-0.865526	0.982	0.935	0	Myeloid	RPL30
3.50328e-45	-0.871378	0.137	0.254	1.1804e-40	Myeloid	MDK
8.99942e-47	-0.871653	0.074	0.193	3.03226e-42	Myeloid	PTRF
3.99825e-105	-0.879875	0.043	0.252	1.34717e-100	Myeloid	LCK
2.78999e-60	-0.890683	0.056	0.197	9.40061e-56	Myeloid	KRT8
3.14075e-41	-0.897617	0.055	0.164	1.05825e-36	Myeloid	CLU
4.53405e-41	-0.898142	0.024	0.122	1.5277e-36	Myeloid	THBS2
9.87897e-39	-0.909233	0.065	0.169	3.32862e-34	Myeloid	KRT7
0	-0.9117	0.934	0.881	0	Myeloid	RPL3
4.83475e-50	-0.915018	0.025	0.14	1.62902e-45	Myeloid	THY1
0	-0.926515	0.984	0.937	0	Myeloid	RPS27
3.36347e-68	-0.936799	0.039	0.19	1.13329e-63	Myeloid	ADIRF
8.081e-43	-0.942658	0.032	0.135	2.72281e-38	Myeloid	CD8A
1.38342e-29	-0.946716	0.167	0.085	4.66128e-25	Myeloid	IGLC2
9.74343e-68	-0.958498	0.049	0.202	3.28295e-63	Myeloid	KRT18
3.15272e-57	-0.959862	0.072	0.21	1.06228e-52	Myeloid	CST7
1.67645e-77	-0.96307	0.27	0.406	5.64865e-73	Myeloid	SELM
7.26557e-112	-0.964597	0.031	0.25	2.44806e-107	Myeloid	CRIP2
8.5799e-37	-0.970853	0.484	0.465	2.89091e-32	Myeloid	DSTN
8.19126e-157	-0.975292	0.444	0.596	2.75996e-152	Myeloid	C12orf57
2.70256e-48	-0.981575	0.02	0.13	9.10602e-44	Myeloid	COL5A1
1.91634e-45	-0.986508	0.027	0.135	6.45691e-41	Myeloid	CCDC80
4.2388e-40	-1.00455	0.056	0.16	1.42822e-35	Myeloid	C1S
5.98122e-43	-1.00563	0.021	0.121	2.01531e-38	Myeloid	GZMK
3.13142e-110	-1.00801	0.048	0.267	1.0551e-105	Myeloid	TRBC2
4.0551e-13	-1.06379	0.137	0.083	1.36632e-08	Myeloid	IGHM
1.33408e-91	-1.07255	0.053	0.245	4.49504e-87	Myeloid	GATA3
1.02117e-56	-1.08728	0.026	0.154	3.44075e-52	Myeloid	RARRES2
1.07335e-46	-1.09404	0.09	0.209	3.61655e-42	Myeloid	TPM2
2.95696e-63	-1.10225	0.028	0.167	9.96317e-59	Myeloid	GZMA
1.52719e-41	-1.13524	0.271	0.351	5.1457e-37	Myeloid	TPM1
1.63341e-64	-1.14617	0.088	0.237	5.50362e-60	Myeloid	CD7
1.23605e-12	-1.15804	0.234	0.264	4.16475e-08	Myeloid	IGFBP4
4.93203e-126	-1.15887	0.043	0.282	1.6618e-121	Myeloid	CD3D
4.22248e-21	-1.1658	0.107	0.176	1.42272e-16	Myeloid	ACTA2
8.05292e-49	-1.1882	0.036	0.153	2.71335e-44	Myeloid	IGFBP5
1.18709e-63	-1.20754	0.047	0.192	3.99977e-59	Myeloid	AZGP1
2.7988e-113	-1.20841	0.067	0.291	9.43026e-109	Myeloid	CD2
2.16687e-53	-1.21556	0.032	0.155	7.30104e-49	Myeloid	COL5A2
1.13401e-53	-1.23572	0.03	0.153	3.82094e-49	Myeloid	COL12A1
1.33041e-62	-1.27289	0.073	0.22	4.48268e-58	Myeloid	MYL9
1.85534e-15	-1.29671	0.283	0.313	6.25138e-11	Myeloid	COL6A3
6.3834e-18	-1.30187	0.111	0.17	2.15082e-13	Myeloid	NKG7
1.51383e-50	-1.30457	0.053	0.177	5.10068e-46	Myeloid	SPARCL1
6.31651e-68	-1.32265	0.127	0.279	2.12829e-63	Myeloid	LTB
2.07489e-33	-1.32918	0.126	0.222	6.99114e-29	Myeloid	CD24
1.43437e-54	-1.34635	0.041	0.168	4.83296e-50	Myeloid	CTHRC1
1.11978e-61	-1.37223	0.065	0.211	3.77299e-57	Myeloid	TIMP3
6.54311e-34	-1.38163	0.031	0.117	2.20464e-29	Myeloid	IGF2
2.46555e-40	-1.40139	0.091	0.199	8.30742e-36	Myeloid	COL6A1
9.61289e-45	-1.42893	0.039	0.148	3.23897e-40	Myeloid	POSTN
4.90483e-32	-1.48543	0.036	0.12	1.65263e-27	Myeloid	MMP11
2.36074e-146	-1.48974	0.064	0.328	7.95426e-142	Myeloid	CD3E
1.42521e-82	-1.5166	0.075	0.253	4.8021e-78	Myeloid	CALD1
4.74297e-74	-1.55098	0.052	0.215	1.5981e-69	Myeloid	BGN
7.51534e-13	-1.57783	0.173	0.211	2.53222e-08	Myeloid	TAGLN
1.75717e-68	-1.59273	0.119	0.272	5.9206e-64	Myeloid	KRT19
9.68208e-52	-1.59552	0.095	0.224	3.26228e-47	Myeloid	COL6A2
1.1366e-114	-1.6215	0.222	0.421	3.82966e-110	Myeloid	IL32
8.09979e-58	-1.65361	0.053	0.189	2.72914e-53	Myeloid	AEBP1
4.6795e-47	-1.67367	0.051	0.168	1.57671e-42	Myeloid	SFRP2
1.10294e-23	-1.71352	0.055	0.127	3.71623e-19	Myeloid	SCGB2A2
1.99189e-58	-1.72862	0.053	0.19	6.71146e-54	Myeloid	LUM
2.42401e-41	-1.83625	0.066	0.176	8.16747e-37	Myeloid	APOD
7.27662e-08	-1.85611	0.309	0.217	0.00245179	Myeloid	IGHG1
5.10129e-57	-1.87677	0.066	0.201	1.71883e-52	Myeloid	DCN
6.23418e-45	-1.96147	0.035	0.144	2.10055e-40	Myeloid	CXCL14
1.00586e-06	-1.96186	0.394	0.28	0.0338916	Myeloid	IGKC
2.15743e-17	-1.96573	0.061	0.118	7.26925e-13	Myeloid	IGKV4-1
5.00002e-34	-2.02506	0.089	0.188	1.68471e-29	Myeloid	MUCL1
4.47995e-22	-2.04578	0.198	0.252	1.50947e-17	Myeloid	IGFBP7
1.73558e-33	-2.1088	0.02	0.101	5.84787e-29	Myeloid	TFF3
1.13213e-71	-2.11732	0.206	0.353	3.8146e-67	Myeloid	MGP
6.1719e-47	-2.17461	0.115	0.043	2.07956e-42	Myeloid	IGKV1-17
4.15763e-46	-2.22038	0.201	0.306	1.40087e-41	Myeloid	SPARC
3.08939e-18	-2.45263	0.05	0.108	1.04094e-13	Myeloid	IGHV3-23
2.87485e-56	-2.50595	0.126	0.261	9.68654e-52	Myeloid	COL3A1
1.52828e-08	-2.63363	0.114	0.149	0.000514937	Myeloid	IGKV3-20
9.73778e-63	-2.71235	0.147	0.291	3.28105e-58	Myeloid	COL1A2
2.86365e-60	-2.97511	0.16	0.302	9.64879e-56	Myeloid	COL1A1

## Sheet: BC_CAF
p_val	avg_logFC	pct.1	pct.2	p_val_adj	cluster	gene
0	3.46704	0.905	0.202	0	Fibroblast	COL1A1
0	3.23648	0.923	0.186	0	Fibroblast	COL1A2
0	3.1447	0.899	0.156	0	Fibroblast	COL3A1
0	2.77698	0.755	0.071	0	Fibroblast	SFRP2
0	2.67317	0.828	0.098	0	Fibroblast	DCN
0	2.65635	0.815	0.201	0	Fibroblast	FN1
0	2.61398	0.847	0.081	0	Fibroblast	AEBP1
0	2.59516	0.892	0.114	0	Fibroblast	COL6A2
0	2.53817	0.868	0.09	0	Fibroblast	COL6A1
0	2.44691	0.791	0.09	0	Fibroblast	LUM
0	2.42698	0.653	0.065	0	Fibroblast	POSTN
0	2.41339	0.539	0.05	0	Fibroblast	MMP11
0	2.3771	0.83	0.231	0	Fibroblast	COL6A3
0	2.35154	0.775	0.053	0	Fibroblast	COL5A2
0	2.25373	0.699	0.063	0	Fibroblast	COL12A1
0	2.20718	0.926	0.204	0	Fibroblast	SPARC
0	2.20596	0.699	0.072	0	Fibroblast	MMP2
0	2.13818	0.787	0.114	0	Fibroblast	TIMP3
0	2.12751	0.684	0.038	0	Fibroblast	COL5A1
0	2.12687	0.806	0.055	0	Fibroblast	C1S
0	2.11844	0.733	0.065	0	Fibroblast	VCAN
0	2.10478	0.721	0.039	0	Fibroblast	CCDC80
0	2.09017	0.484	0.031	0	Fibroblast	COL11A1
0	2.06674	0.896	0.15	0	Fibroblast	IGFBP7
0	2.04755	0.658	0.035	0	Fibroblast	THBS2
0	2.02837	0.791	0.049	0	Fibroblast	RARRES2
0	1.99307	0.746	0.047	0	Fibroblast	CTSK
0	1.9251	0.779	0.072	0	Fibroblast	SERPINF1
0	1.92117	0.897	0.144	0	Fibroblast	CALD1
0	1.91614	0.832	0.175	0	Fibroblast	IGFBP4
0	1.85364	0.733	0.042	0	Fibroblast	THY1
0	1.84698	0.781	0.054	0	Fibroblast	PCOLCE
0	1.82638	0.66	0.035	0	Fibroblast	MXRA5
0	1.81471	0.677	0.043	0	Fibroblast	FBLN1
0	1.81022	0.835	0.125	0	Fibroblast	SERPING1
0	1.79431	0.715	0.099	0	Fibroblast	MMP14
4.86816e-113	1.77129	0.198	0.107	1.64028e-108	Fibroblast	CFD
0	1.76921	0.642	0.049	0	Fibroblast	CXCL12
0	1.74044	0.656	0.098	0	Fibroblast	ACTA2
0	1.73064	0.73	0.129	0	Fibroblast	TAGLN
0	1.72517	0.745	0.105	0	Fibroblast	TIMP2
0	1.71881	0.733	0.082	0	Fibroblast	LRP1
0	1.70915	0.66	0.039	0	Fibroblast	FBN1
0	1.70027	0.681	0.061	0	Fibroblast	HTRA1
0	1.69963	0.741	0.015	0	Fibroblast	PDGFRB
0	1.69366	0.302	0.053	0	Fibroblast	PTGDS
0	1.69151	0.384	0.051	0	Fibroblast	C3
0	1.69032	0.722	0.051	0	Fibroblast	C1R
0	1.68797	0.791	0.124	0	Fibroblast	MYL9
0	1.6742	0.632	0.09	0	Fibroblast	CTHRC1
0	1.67163	0.523	0.009	0	Fibroblast	MFAP4
0	1.6691	0.454	0.017	0	Fibroblast	COL10A1
0	1.64285	0.429	0.132	0	Fibroblast	APOD
0	1.64223	0.73	0.044	0	Fibroblast	MXRA8
0	1.63502	0.844	0.109	0	Fibroblast	BGN
0	1.62939	0.358	0.011	0	Fibroblast	SFRP4
0	1.62829	0.694	0.04	0	Fibroblast	ISLR
0	1.59854	0.732	0.066	0	Fibroblast	FSTL1
0	1.59045	0.485	0.02	0	Fibroblast	COL8A1
0	1.57176	0.516	0.024	0	Fibroblast	ASPN
0	1.57126	0.654	0.082	0	Fibroblast	COL18A1
0	1.53223	0.523	0.092	0	Fibroblast	THBS1
0	1.49696	0.611	0.043	0	Fibroblast	FBLN2
0	1.48954	0.637	0.038	0	Fibroblast	CDH11
0	1.47801	0.312	0.011	0	Fibroblast	COMP
0	1.47606	0.654	0.098	0	Fibroblast	PRSS23
0	1.47111	0.146	0.018	0	Fibroblast	RGS5
0	1.46007	0.509	0.011	0	Fibroblast	COL14A1
0	1.4328	0.709	0.025	0	Fibroblast	PRRX1
0	1.41342	0.528	0.025	0	Fibroblast	SULF1
0	1.38681	0.782	0.115	0	Fibroblast	TPM2
0	1.37643	0.636	0.047	0	Fibroblast	ANTXR1
0	1.35655	0.764	0.227	0	Fibroblast	GSN
0	1.35332	0.572	0.023	0	Fibroblast	ADAM12
0	1.34935	0.466	0.041	0	Fibroblast	CTGF
0	1.34335	0.548	0.01	0	Fibroblast	MEG3
0	1.34121	0.806	0.306	0	Fibroblast	TIMP1
0	1.31869	0.564	0.046	0	Fibroblast	LHFP
0	1.29914	0.52	0.09	0	Fibroblast	IGFBP5
0	1.28441	0.446	0.01	0	Fibroblast	ITGA11
0	1.27897	0.444	0.008	0	Fibroblast	LRRC15
0	1.2734	0.716	0.087	0	Fibroblast	SPARCL1
0	1.25676	0.707	0.119	0	Fibroblast	SERPINH1
0	1.24885	0.55	0.023	0	Fibroblast	PLAC9
0	1.23719	0.559	0.027	0	Fibroblast	SMOC2
0	1.21852	0.898	0.482	0	Fibroblast	LGALS1
0	1.20922	0.734	0.104	0	Fibroblast	PTRF
0	1.20605	0.647	0.071	0	Fibroblast	NNMT
0	1.20495	0.589	0.034	0	Fibroblast	MRC2
0	1.20423	0.439	0.016	0	Fibroblast	FNDC1
0	1.19121	0.682	0.086	0	Fibroblast	PALLD
0	1.17841	0.579	0.108	0	Fibroblast	MFAP2
0	1.17826	0.539	0.037	0	Fibroblast	CPE
0	1.17364	0.571	0.017	0	Fibroblast	CRISPLD2
0	1.16275	0.417	0.01	0	Fibroblast	DPT
0	1.16263	0.388	0.035	0	Fibroblast	NOTCH3
0	1.1604	0.455	0.081	0	Fibroblast	SDC1
0	1.15626	0.473	0.063	0	Fibroblast	SOD3
0	1.1547	0.531	0.009	0	Fibroblast	SLIT3
0	1.15289	0.914	0.544	0	Fibroblast	IFITM3
0	1.15251	0.576	0.017	0	Fibroblast	EMILIN1
0	1.13498	0.452	0.022	0	Fibroblast	IGFBP6
0	1.12649	0.442	0.055	0	Fibroblast	CYR61
0	1.1217	0.559	0.04	0	Fibroblast	COL16A1
0	1.11807	0.342	0.005	0	Fibroblast	CILP
0	1.10816	0.635	0.042	0	Fibroblast	EFEMP2
0	1.10668	0.772	0.282	0	Fibroblast	TPM1
0	1.09915	0.481	0.011	0	Fibroblast	CD248
0	1.09676	0.561	0.05	0	Fibroblast	NBL1
0	1.09662	0.496	0.025	0	Fibroblast	OLFML2B
0	1.09319	0.569	0.054	0	Fibroblast	CERCAM
0	1.09114	0.418	0.026	0	Fibroblast	ELN
0	1.09055	0.519	0.018	0	Fibroblast	FAP
0	1.08984	0.703	0.169	0	Fibroblast	LGALS3BP
0	1.08202	0.609	0.065	0	Fibroblast	CLEC11A
0	1.08139	0.677	0.182	0	Fibroblast	MDK
0	1.07009	0.533	0.056	0	Fibroblast	SPON2
0	1.06411	0.415	0.019	0	Fibroblast	INHBA
0	1.04901	0.494	0.034	0	Fibroblast	CFH
0	1.04143	0.313	0.019	0	Fibroblast	IGF1
0	1.04099	0.774	0.342	0	Fibroblast	SELM
0	1.03983	0.574	0.034	0	Fibroblast	NID1
0	1.03931	0.611	0.096	0	Fibroblast	LAMB2
0	1.03838	0.386	0.014	0	Fibroblast	HTRA3
0	1.03112	0.418	0.07	0	Fibroblast	COL4A2
0	1.03097	0.412	0.022	0	Fibroblast	MFAP5
0	1.01793	0.56	0.119	0	Fibroblast	CHPF
0	1.01767	0.593	0.036	0	Fibroblast	LAMA4
0	1.01708	0.544	0.103	0	Fibroblast	GAS6
0	1.01677	0.5	0.016	0	Fibroblast	ADAMTS2
0	1.01295	0.509	0.008	0	Fibroblast	PODN
0	1.0117	0.636	0.077	0	Fibroblast	PRKCDBP
0	1.0104	0.693	0.126	0	Fibroblast	TCF4
0	1.00961	0.812	0.404	0	Fibroblast	ITGB1
0	1.00959	0.521	0.055	0	Fibroblast	ITGB5
0	1.00851	0.348	0.064	0	Fibroblast	COL4A1
0	1.00189	0.499	0.065	0	Fibroblast	PXDN
0	1.00084	0.52	0.049	0	Fibroblast	DPYSL3
0	1.00013	0.466	0.011	0	Fibroblast	PDGFRL
0	0.997214	0.488	0.019	0	Fibroblast	LOXL1
0	0.980464	0.768	0.343	0	Fibroblast	FLNA
0	0.97086	0.533	0.039	0	Fibroblast	LAMB1
0	0.966099	0.53	0.032	0	Fibroblast	OLFML3
0	0.964326	0.395	0.012	0	Fibroblast	ITGBL1
0	0.962028	0.372	0.009	0	Fibroblast	FGF7
0	0.960896	0.435	0.047	0	Fibroblast	PLAU
0	0.953883	0.544	0.084	0	Fibroblast	PLXDC2
0	0.948025	0.409	0.017	0	Fibroblast	SRPX
0	0.947334	0.432	0.01	0	Fibroblast	CPXM1
0	0.944002	0.579	0.073	0	Fibroblast	UACA
0	0.943748	0.562	0.044	0	Fibroblast	TGFB1I1
0	0.941538	0.409	0.028	0	Fibroblast	GGT5
0	0.93897	0.599	0.061	0	Fibroblast	FKBP10
0	0.938313	0.639	0.185	0	Fibroblast	CALU
0	0.937028	0.452	0.059	0	Fibroblast	TMEM176A
0	0.933875	0.404	0.15	0	Fibroblast	ADIRF
0	0.931063	0.26	0.006	0	Fibroblast	WISP2
0	0.92356	0.559	0.107	0	Fibroblast	RAB31
0	0.92032	0.585	0.112	0	Fibroblast	PPIC
0	0.911787	0.529	0.079	0	Fibroblast	PMEPA1
0	0.910256	0.466	0.031	0	Fibroblast	FILIP1L
0	0.906988	0.539	0.036	0	Fibroblast	RCN3
0	0.891044	0.502	0.066	0	Fibroblast	NREP
0	0.890573	0.491	0.021	0	Fibroblast	ANGPTL2
0	0.890567	0.436	0.032	0	Fibroblast	PLXDC1
0	0.887174	0.41	0.031	0	Fibroblast	CYP1B1
0	0.885534	0.46	0.061	0	Fibroblast	PLPP3
0	0.881759	0.611	0.088	0	Fibroblast	PMP22
0	0.872725	0.566	0.114	0	Fibroblast	PDLIM7
1.0207e-170	0.869723	0.383	0.228	3.43915e-166	Fibroblast	EGR1
0	0.866376	0.635	0.086	0	Fibroblast	MFGE8
0	0.865625	0.814	0.449	0	Fibroblast	CD63
0	0.862647	0.482	0.026	0	Fibroblast	DKK3
0	0.86074	0.45	0.012	0	Fibroblast	PDGFRA
0	0.860396	0.478	0.067	0	Fibroblast	TMEM176B
0	0.856922	0.437	0.033	0	Fibroblast	LOXL2
0	0.856761	0.664	0.135	0	Fibroblast	CNN3
0	0.849323	0.419	0.011	0	Fibroblast	HMCN1
0	0.846266	0.105	0.003	0	Fibroblast	ADH1B
0	0.844569	0.744	0.357	0	Fibroblast	LAPTM4A
0	0.844416	0.558	0.074	0	Fibroblast	CYBRD1
0	0.843326	0.379	0.013	0	Fibroblast	FRZB
0	0.8403	0.366	0.011	0	Fibroblast	LAMA2
0	0.834325	0.153	0.03	0	Fibroblast	NDUFA4L2
0	0.833307	0.868	0.362	0	Fibroblast	CST3
0	0.831787	0.786	0.464	0	Fibroblast	TPM4
0	0.829438	0.441	0.017	0	Fibroblast	LOX
0	0.815297	0.353	0.013	0	Fibroblast	COL8A2
0	0.814035	0.367	0.111	0	Fibroblast	MAFB
0	0.813296	0.39	0.014	0	Fibroblast	EDIL3
0	0.811798	0.426	0.011	0	Fibroblast	SPON1
0	0.806222	0.483	0.05	0	Fibroblast	PHLDB1
0	0.805633	0.462	0.052	0	Fibroblast	PTK7
0	0.805539	0.572	0.109	0	Fibroblast	2022-09-11
0	0.805035	0.629	0.19	0	Fibroblast	ACTN1
0	0.801948	0.309	0.007	0	Fibroblast	COL5A3
0	0.800626	0.516	0.044	0	Fibroblast	SSPN
0	0.792267	0.505	0.14	0	Fibroblast	SEPP1
0	0.790777	0.49	0.044	0	Fibroblast	FGFR1
0	0.78906	0.39	0.088	0	Fibroblast	KCNQ1OT1
0	0.785343	0.317	0.028	0	Fibroblast	EFEMP1
0	0.783368	0.401	0.028	0	Fibroblast	UNC5B
0	0.778175	0.538	0.091	0	Fibroblast	PPFIBP1
0	0.77657	0.646	0.215	0	Fibroblast	LPP
0	0.772654	0.484	0.077	0	Fibroblast	KIAA1217
0	0.772553	0.448	0.058	0	Fibroblast	SULF2
0	0.770942	0.579	0.094	0	Fibroblast	DST
0	0.770605	0.535	0.077	0	Fibroblast	FKBP9
0	0.769473	0.477	0.011	0	Fibroblast	GLT8D2
0	0.768977	0.581	0.127	0	Fibroblast	PAM
0	0.768199	0.442	0.025	0	Fibroblast	BMP1
0	0.767133	0.654	0.22	0	Fibroblast	RRBP1
0	0.766197	0.399	0.043	0	Fibroblast	MAP1B
0	0.76376	0.52	0.057	0	Fibroblast	LAMC1
0	0.762292	0.687	0.256	0	Fibroblast	CRTAP
0	0.761789	0.357	0.009	0	Fibroblast	EDNRA
0	0.759539	0.546	0.078	0	Fibroblast	GPNMB
0	0.757769	0.403	0.008	0	Fibroblast	TMEM119
0	0.756994	0.245	0.01	0	Fibroblast	C1QTNF3
0	0.751241	0.598	0.079	0	Fibroblast	HSPG2
0	0.746197	0.312	0.043	0	Fibroblast	FXYD1
0	0.7415	0.523	0.078	0	Fibroblast	CAV1
0	0.74027	0.394	0.061	0	Fibroblast	PLTP
0	0.74015	0.484	0.032	0	Fibroblast	MSRB3
0	0.738651	0.398	0.046	0	Fibroblast	COL15A1
0	0.736497	0.626	0.263	0	Fibroblast	HCFC1R1
0	0.736088	0.561	0.142	0	Fibroblast	LIMA1
0	0.735972	0.415	0.006	0	Fibroblast	ADAMTS12
0	0.73505	0.337	0.027	0	Fibroblast	TFPI
0	0.734919	0.524	0.104	0	Fibroblast	VCL
0	0.733184	0.406	0.025	0	Fibroblast	PRELP
0	0.731623	0.82	0.58	0	Fibroblast	CD99
0	0.72965	0.477	0.041	0	Fibroblast	ST5
0	0.727902	0.513	0.042	0	Fibroblast	COX7A1
0	0.723302	0.425	0.01	0	Fibroblast	NID2
0	0.720325	0.736	0.303	0	Fibroblast	LMNA
0	0.714734	0.425	0.027	0	Fibroblast	C1QTNF6
0	0.713838	0.482	0.031	0	Fibroblast	DDR2
0	0.713475	0.449	0.042	0	Fibroblast	SH3PXD2B
0	0.711958	0.585	0.169	0	Fibroblast	LTBP3
0	0.711054	0.286	0.007	0	Fibroblast	OGN
0	0.708362	0.488	0.034	0	Fibroblast	KANK2
0	0.704646	0.516	0.106	0	Fibroblast	ITGAV
0	0.704234	0.744	0.258	0	Fibroblast	IFI27
0	0.703667	0.269	0.017	0	Fibroblast	NR2F1
0	0.703133	0.613	0.281	0	Fibroblast	VMP1
0	0.698628	0.531	0.096	0	Fibroblast	TSPAN4
0	0.696423	0.506	0.053	0	Fibroblast	EHD2
0	0.687309	0.297	0.029	0	Fibroblast	SYNPO2
0	0.682176	0.359	0.066	0	Fibroblast	NR2F2
0	0.67866	0.287	0.019	0	Fibroblast	HSPB6
0	0.673198	0.261	0.009	0	Fibroblast	GJB2
0	0.672289	0.331	0.016	0	Fibroblast	C1QTNF1
0	0.66798	0.379	0.011	0	Fibroblast	RUNX1T1
0	0.666489	0.412	0.083	0	Fibroblast	MYO1B
0	0.665871	0.392	0.013	0	Fibroblast	ADGRA2
0	0.66582	0.549	0.165	0	Fibroblast	ID3
0	0.661282	0.376	0.062	0	Fibroblast	SPRY1
0	0.658549	0.349	0.009	0	Fibroblast	FIBIN
0	0.652555	0.734	0.484	0	Fibroblast	MYH9
0	0.65199	0.424	0.055	0	Fibroblast	TNS1
0	0.651032	0.416	0.046	0	Fibroblast	FHL1
0	0.650089	0.945	0.726	0	Fibroblast	VIM
0	0.649772	0.329	0.017	0	Fibroblast	LTBP2
0	0.648752	0.401	0.044	0	Fibroblast	FBLN5
0	0.648624	0.392	0.006	0	Fibroblast	ECM2
0	0.644707	0.433	0.036	0	Fibroblast	FRMD6
0	0.643687	0.552	0.145	0	Fibroblast	SORBS3
0	0.643363	0.732	0.238	0	Fibroblast	APP
0	0.641292	0.535	0.145	0	Fibroblast	PDLIM5
0	0.641126	0.641	0.348	0	Fibroblast	XIST
0	0.640456	0.472	0.087	0	Fibroblast	SVIL
0	0.639916	0.343	0.009	0	Fibroblast	MIR99AHG
0	0.639737	0.401	0.034	0	Fibroblast	CREB3L1
0	0.638522	0.551	0.157	0	Fibroblast	MARCKS
0	0.636671	0.144	0.026	0	Fibroblast	STEAP4
3.93989e-280	0.634598	0.154	0.041	1.32751e-275	Fibroblast	MCAM
0	0.632829	0.887	0.755	0	Fibroblast	S100A6
0	0.630002	0.437	0.027	0	Fibroblast	FMOD
0	0.628369	0.442	0.069	0	Fibroblast	MYLK
0	0.62714	0.401	0.094	0	Fibroblast	GALNT1
0	0.624835	0.389	0.004	0	Fibroblast	ZFHX4
0	0.624501	0.36	0.01	0	Fibroblast	GAS1
0	0.62266	0.34	0.072	0	Fibroblast	EPS8
0	0.622529	0.373	0.06	0	Fibroblast	NRP2
0	0.621498	0.614	0.229	0	Fibroblast	SEC31A
0	0.620402	0.469	0.088	0	Fibroblast	CKAP4
0	0.619789	0.337	0.011	0	Fibroblast	SCARF2
0	0.619739	0.491	0.061	0	Fibroblast	PARVA
0	0.617111	0.498	0.063	0	Fibroblast	PLS3
0	0.617053	0.358	0.057	0	Fibroblast	ITGA1
0	0.613103	0.294	0.019	0	Fibroblast	VCAM1
0	0.612803	0.258	0.009	0	Fibroblast	DIO2
0	0.612194	0.639	0.239	0	Fibroblast	NFIC
0	0.611479	0.408	0.041	0	Fibroblast	FAT1
0	0.611168	0.266	0.044	0	Fibroblast	IGFBP3
0	0.610029	0.431	0.175	0	Fibroblast	CD55
0	0.609822	0.437	0.024	0	Fibroblast	GPX8
0	0.607974	0.204	0.001	0	Fibroblast	AADACL2-AS1
0	0.607744	0.329	0.051	0	Fibroblast	GEM
0	0.605542	0.414	0.082	0	Fibroblast	TGFBI
0	0.602938	0.605	0.195	0	Fibroblast	FAM127A
0	0.602644	0.401	0.028	0	Fibroblast	MARVELD1
0	0.600576	0.395	0.033	0	Fibroblast	DLC1
0	0.600403	0.433	0.06	0	Fibroblast	SH3PXD2A
0	0.599606	0.491	0.091	0	Fibroblast	FAM114A1
0	0.59883	0.22	0.005	0	Fibroblast	GREM1
0	0.596911	0.398	0.035	0	Fibroblast	PTGFRN
0	0.592779	0.466	0.08	0	Fibroblast	GOLIM4
0	0.591822	0.66	0.275	0	Fibroblast	CYB5R3
0	0.590244	0.226	0.005	0	Fibroblast	CARMN
0	0.590136	0.532	0.09	0	Fibroblast	DAB2
0	0.589363	0.379	0.052	0	Fibroblast	PLAGL1
0	0.589218	0.35	0.04	0	Fibroblast	PDLIM3
0	0.58673	0.2	0.005	0	Fibroblast	GRP
0	0.583849	0.38	0.02	0	Fibroblast	P3H3
0	0.583489	0.361	0.011	0	Fibroblast	AKAP12
0	0.583106	0.348	0.021	0	Fibroblast	NFATC4
0	0.583003	0.383	0.027	0	Fibroblast	PRICKLE1
0	0.581931	0.597	0.253	0	Fibroblast	PTTG1IP
0	0.581559	0.342	0.02	0	Fibroblast	COLEC12
0	0.581081	0.334	0.008	0	Fibroblast	PCDH7
0	0.580792	0.398	0.074	0	Fibroblast	GJA1
0	0.577443	0.312	0.026	0	Fibroblast	ARHGEF17
0	0.576687	0.337	0.006	0	Fibroblast	DNM3OS
0	0.576383	0.325	0.02	0	Fibroblast	GUCY1A3
0	0.575518	0.387	0.029	0	Fibroblast	ZCCHC24
0	0.575333	0.324	0.011	0	Fibroblast	SPOCK1
0	0.57524	0.293	0.005	0	Fibroblast	SGIP1
0	0.571907	0.569	0.201	0	Fibroblast	MYADM
0	0.571465	0.233	0.006	0	Fibroblast	ABCA6
0	0.569425	0.209	0.004	0	Fibroblast	RP11-394O4.5
0	0.568392	0.481	0.132	0	Fibroblast	SLC44A1
0	0.568315	0.286	0.008	0	Fibroblast	NTM
0	0.567862	0.335	0.013	0	Fibroblast	PDPN
0	0.567518	0.308	0.04	0	Fibroblast	JAG1
0	0.567002	0.318	0.008	0	Fibroblast	MRVI1
0	0.562742	0.508	0.132	0	Fibroblast	SPATS2L
0	0.562607	0.191	0.037	0	Fibroblast	GPX3
0	0.562303	0.167	0.019	0	Fibroblast	TNC
0	0.561965	0.243	0.025	0	Fibroblast	F13A1
0	0.56159	0.435	0.072	0	Fibroblast	CD276
0	0.561567	0.352	0.075	0	Fibroblast	TNFRSF12A
0	0.559321	0.27	0.025	0	Fibroblast	2022-09-04
0	0.557753	0.604	0.277	0	Fibroblast	PLEC
0	0.555942	0.257	0.004	0	Fibroblast	ABI3BP
0	0.555727	0.275	0.006	0	Fibroblast	LMOD1
0	0.555125	0.434	0.052	0	Fibroblast	EPB41L2
0	0.554787	0.396	0.108	0	Fibroblast	LTBP4
0	0.551726	0.454	0.078	0	Fibroblast	EMP1
0	0.551586	0.605	0.196	0	Fibroblast	CD81
7.27992e-129	0.549636	0.126	0.049	2.4529e-124	Fibroblast	TINAGL1
0	0.543771	0.46	0.079	0	Fibroblast	ECM1
0	0.543552	0.392	0.055	0	Fibroblast	C9orf3
0	0.543539	0.245	0.003	0	Fibroblast	SVEP1
0	0.543127	0.376	0.073	0	Fibroblast	SPHK1
0	0.540621	0.399	0.058	0	Fibroblast	INAFM1
0	0.535846	0.415	0.078	0	Fibroblast	GOLM1
0	0.534753	0.374	0.027	0	Fibroblast	TEAD1
0	0.533832	0.307	0.011	0	Fibroblast	SEMA5A
0	0.533251	0.344	0.019	0	Fibroblast	NEXN
0	0.533151	0.6	0.238	0	Fibroblast	GLG1
0	0.532244	0.326	0.009	0	Fibroblast	PRKG1
0	0.532163	0.657	0.324	0	Fibroblast	HDLBP
0	0.531772	0.321	0.02	0	Fibroblast	PTN
0	0.531189	0.375	0.018	0	Fibroblast	RBMS3
0	0.530849	0.406	0.062	0	Fibroblast	MYO1D
0	0.528415	0.823	0.621	0	Fibroblast	PPIB
0	0.527543	0.392	0.048	0	Fibroblast	MXRA7
0	0.52628	0.717	0.328	0	Fibroblast	LGALS3
0	0.52546	0.467	0.111	0	Fibroblast	ZEB2
0	0.525122	0.419	0.075	0	Fibroblast	RBPMS
0	0.52443	0.373	0.028	0	Fibroblast	AXL
0	0.52431	0.703	0.292	0	Fibroblast	MGP
0	0.524291	0.328	0.073	0	Fibroblast	F2R
0	0.521888	0.575	0.195	0	Fibroblast	LEPROT
0	0.521278	0.325	0.004	0	Fibroblast	SGCD
0	0.520809	0.292	0.022	0	Fibroblast	FAM20A
0	0.520051	0.421	0.061	0	Fibroblast	HEG1
0	0.519246	0.163	0.001	0	Fibroblast	ABCA8
0	0.518752	0.474	0.15	0	Fibroblast	NCOR2
0	0.517325	0.371	0.052	0	Fibroblast	PEAK1
0	0.516807	0.337	0.012	0	Fibroblast	BNC2
0	0.516032	0.346	0.088	0	Fibroblast	NET1
0	0.51583	0.471	0.123	0	Fibroblast	MYOF
0	0.515391	0.379	0.086	0	Fibroblast	MICAL2
0	0.514767	0.309	0.006	0	Fibroblast	GXYLT2
0	0.51431	0.425	0.058	0	Fibroblast	RBFOX2
0	0.514223	0.339	0.039	0	Fibroblast	IL1R1
0	0.514007	0.445	0.106	0	Fibroblast	ENAH
0	0.513387	0.754	0.488	0	Fibroblast	NEAT1
0	0.511176	0.592	0.222	0	Fibroblast	TNFRSF1A
0	0.510235	0.319	0.012	0	Fibroblast	GLIS2
0	0.510063	0.378	0.056	0	Fibroblast	TNS2
0	0.508606	0.479	0.146	0	Fibroblast	STAT2
0	0.508556	0.344	0.011	0	Fibroblast	MEIS2
0	0.508452	0.354	0.04	0	Fibroblast	PLOD2
0	0.50761	0.529	0.147	0	Fibroblast	RCN1
0	0.506899	0.231	0.004	0	Fibroblast	CILP2
0	0.506296	0.435	0.072	0	Fibroblast	WWTR1
0	0.503633	0.772	0.484	0	Fibroblast	AHNAK
0	0.503217	0.285	0.005	0	Fibroblast	PCDH18
0	0.502486	0.391	0.055	0	Fibroblast	RAI14
0	0.501821	0.435	0.114	0	Fibroblast	CTSF
1.97869e-256	0.499565	0.132	0.033	6.667e-252	Fibroblast	PPP1R14A
0	0.498537	0.134	0.021	0	Fibroblast	TNXB
0	0.498485	0.313	0.011	0	Fibroblast	DNM1
0	0.498355	0.224	0.021	0	Fibroblast	OLFML2A
0	0.497536	0.517	0.142	0	Fibroblast	CLIC4
0	0.49745	0.375	0.055	0	Fibroblast	RUNX2
0	0.497381	0.329	0.028	0	Fibroblast	FZD1
0	0.4966	0.383	0.058	0	Fibroblast	RP11-14N7.2
0	0.496082	0.369	0.047	0	Fibroblast	TCF7L2
0	0.495962	0.268	0.048	0	Fibroblast	CSRP2
0	0.495868	0.324	0.028	0	Fibroblast	TGFB3
0	0.49463	0.349	0.013	0	Fibroblast	CLMP
0	0.493051	0.397	0.037	0	Fibroblast	FERMT2
0	0.492565	0.276	0.02	0	Fibroblast	BOC
0	0.492228	0.483	0.115	0	Fibroblast	RAB34
0	0.491525	0.427	0.059	0	Fibroblast	TMEM98
0	0.490012	0.339	0.018	0	Fibroblast	SGCE
0	0.489113	0.436	0.071	0	Fibroblast	TUBB6
0	0.488732	0.377	0.102	0	Fibroblast	CXCL14
0	0.488289	0.258	0.01	0	Fibroblast	GUCY1B3
0	0.487685	0.519	0.181	0	Fibroblast	SCARB2
0	0.486314	0.633	0.306	0	Fibroblast	TUBA1A
0	0.485615	0.396	0.079	0	Fibroblast	LMCD1
0	0.48545	0.321	0.01	0	Fibroblast	KIRREL
0	0.484757	0.344	0.056	0	Fibroblast	FBLIM1
0	0.484479	0.461	0.13	0	Fibroblast	ARHGAP1
0	0.483972	0.415	0.132	0	Fibroblast	A2M
0	0.483363	0.416	0.091	0	Fibroblast	PLPP1
0	0.483331	0.338	0.006	0	Fibroblast	BICC1
0	0.482303	0.479	0.186	0	Fibroblast	RUNX1
0	0.482232	0.504	0.14	0	Fibroblast	FNDC3B
0	0.480207	0.697	0.429	0	Fibroblast	EID1
0	0.478405	0.146	0.003	0	Fibroblast	EGFL6
0	0.478116	0.176	0.004	0	Fibroblast	CEMIP
0	0.475711	0.237	0.011	0	Fibroblast	MMP23B
0	0.47544	0.496	0.144	0	Fibroblast	EMP2
0	0.475147	0.331	0.011	0	Fibroblast	NDN
0	0.474973	0.405	0.086	0	Fibroblast	KIAA0930
0	0.473625	0.483	0.18	0	Fibroblast	MIR4435-2HG
0	0.473223	0.332	0.058	0	Fibroblast	AC013461.1
0	0.47063	0.253	0.047	0	Fibroblast	RARRES1
0	0.470442	0.519	0.165	0	Fibroblast	MAP1LC3A
0	0.469707	0.381	0.07	0	Fibroblast	P3H1
0	0.469595	0.369	0.026	0	Fibroblast	SNHG18
0	0.469224	0.675	0.382	0	Fibroblast	MGST3
0	0.468161	0.29	0.009	0	Fibroblast	SSC5D
0	0.467258	0.221	0.002	0	Fibroblast	ADAM33
0	0.46631	0.146	0.004	0	Fibroblast	ABCC9
0	0.464748	0.516	0.244	0	Fibroblast	CSRP1
0	0.46457	0.409	0.079	0	Fibroblast	SLC39A13
0	0.463622	0.501	0.177	0	Fibroblast	VGLL4
0	0.463563	0.428	0.101	0	Fibroblast	MAP4K4
0	0.462962	0.351	0.015	0	Fibroblast	MAP1A
0	0.462133	0.336	0.04	0	Fibroblast	GAS7
0	0.46167	0.584	0.206	0	Fibroblast	S100A13
0	0.461192	0.44	0.063	0	Fibroblast	RHOBTB3
0	0.460373	0.29	0.023	0	Fibroblast	MT1M
0	0.45984	0.277	0.028	0	Fibroblast	EBF1
0	0.459613	0.294	0.016	0	Fibroblast	LRRC32
0	0.457873	0.376	0.064	0	Fibroblast	ARHGAP21
0	0.456846	0.294	0.007	0	Fibroblast	PODNL1
0	0.454249	0.372	0.05	0	Fibroblast	CDC42BPA
0	0.454172	0.283	0.084	0	Fibroblast	RGS16
0	0.454027	0.582	0.195	0	Fibroblast	NGFRAP1
0	0.452599	0.413	0.107	0	Fibroblast	FAM198B
0	0.452501	0.37	0.08	0	Fibroblast	EPAS1
0	0.450912	0.432	0.076	0	Fibroblast	WBP5
0	0.45034	0.411	0.1	0	Fibroblast	SEC24D
0	0.450285	0.253	0.006	0	Fibroblast	CNTN1
0	0.449562	0.328	0.03	0	Fibroblast	NT5E
0	0.447654	0.257	0.01	0	Fibroblast	TNFAIP6
0	0.447115	0.613	0.342	0	Fibroblast	OSTC
0	0.445969	0.81	0.471	0	Fibroblast	PSAP
0	0.445831	0.344	0.048	0	Fibroblast	TRAM2
0	0.445016	0.638	0.337	0	Fibroblast	TTC3
0	0.444286	0.342	0.042	0	Fibroblast	RECK
0	0.44415	0.269	0.021	0	Fibroblast	VASN
0	0.442845	0.136	0.017	0	Fibroblast	CCDC102B
0	0.442526	0.347	0.036	0	Fibroblast	SH3D19
0	0.442468	0.336	0.056	0	Fibroblast	MYH10
0	0.442188	0.225	0.009	0	Fibroblast	PLEKHH2
0	0.441666	0.27	0.029	0	Fibroblast	NUAK1
0	0.441641	0.35	0.036	0	Fibroblast	CYTH3
0	0.44158	0.461	0.139	0	Fibroblast	CASC4
0	0.440484	0.316	0.03	0	Fibroblast	OSMR
0	0.437935	0.461	0.124	0	Fibroblast	ANO6
0	0.437305	0.42	0.1	0	Fibroblast	PLOD1
0	0.437184	0.417	0.118	0	Fibroblast	FOSL2
0	0.436808	0.349	0.067	0	Fibroblast	NAV1
0	0.43627	0.338	0.023	0	Fibroblast	PLSCR4
0	0.434426	0.337	0.078	0	Fibroblast	TRIO
0	0.434354	0.292	0.017	0	Fibroblast	KIF26B
0	0.433147	0.279	0.027	0	Fibroblast	OAF
0	0.433142	0.199	0.004	0	Fibroblast	FST
0	0.432864	0.313	0.028	0	Fibroblast	PTPRG
0	0.432647	0.487	0.161	0	Fibroblast	ZBTB20
0	0.431862	0.236	0.004	0	Fibroblast	LRRC17
0	0.431398	0.475	0.144	0	Fibroblast	MYO1C
0	0.431235	0.492	0.128	0	Fibroblast	CTTN
0	0.430367	0.466	0.131	0	Fibroblast	MPZL1
0	0.423299	0.447	0.156	0	Fibroblast	NOTCH2
0	0.422553	0.308	0.051	0	Fibroblast	HES4
0	0.421715	0.408	0.068	0	Fibroblast	GNG12
0	0.421577	0.261	0.007	0	Fibroblast	NOX4
0	0.420017	0.351	0.088	0	Fibroblast	ANKH
0	0.418712	0.675	0.399	0	Fibroblast	WSB1
0	0.418328	0.726	0.425	0	Fibroblast	DSTN
0	0.416743	0.588	0.276	0	Fibroblast	LINC00657
0	0.414633	0.308	0.036	0	Fibroblast	LMO7
0	0.413595	0.367	0.049	0	Fibroblast	TWSG1
0	0.413522	0.555	0.186	0	Fibroblast	MT1E
0	0.413315	0.339	0.049	0	Fibroblast	SMIM3
0	0.412361	0.415	0.125	0	Fibroblast	RP11-1000B6.3
0	0.412147	0.307	0.042	0	Fibroblast	SERPINE2
0	0.411199	0.227	0.029	0	Fibroblast	RGMA
0	0.409471	0.333	0.119	0	Fibroblast	APOE
0	0.409454	0.298	0.012	0	Fibroblast	ROR2
0	0.409198	0.306	0.04	0	Fibroblast	P4HA2
0	0.409095	0.282	0.01	0	Fibroblast	HIC1
0	0.407673	0.344	0.046	0	Fibroblast	2022-09-08
0	0.406323	0.341	0.054	0	Fibroblast	ITPRIPL2
0	0.405522	0.216	0.055	0	Fibroblast	CCL2
0	0.405198	0.582	0.275	0	Fibroblast	TLN1
0	0.405078	0.331	0.045	0	Fibroblast	P3H4
0	0.404896	0.241	0.003	0	Fibroblast	SLIT2
0	0.404725	0.552	0.218	0	Fibroblast	SOX4
0	0.404374	0.542	0.231	0	Fibroblast	ILK
0	0.404187	0.683	0.369	0	Fibroblast	ANXA5
0	0.403573	0.254	0.004	0	Fibroblast	TENM4
0	0.402741	0.639	0.258	0	Fibroblast	CD59
0	0.402466	0.397	0.11	0	Fibroblast	ASAP1
0	0.402118	0.243	0.025	0	Fibroblast	SNED1
0	0.401569	0.708	0.351	0	Fibroblast	PTMS
0	0.401499	0.365	0.081	0	Fibroblast	PKD1
0	0.400917	0.266	0.004	0	Fibroblast	PLPP4
0	0.400799	0.395	0.074	0	Fibroblast	TJP1
0	0.400405	0.326	0.049	0	Fibroblast	CAV2
3.85121e-243	0.399872	0.717	0.474	1.29763e-238	Fibroblast	MT2A
0	0.399078	0.304	0.048	0	Fibroblast	GPC1
0	0.398028	0.648	0.207	0	Fibroblast	NUPR1
0	0.397402	0.186	0.017	0	Fibroblast	ALDH1A1
0	0.396565	0.489	0.189	0	Fibroblast	SPTBN1
0	0.394934	0.285	0.026	0	Fibroblast	AHNAK2
0	0.394568	0.164	0.003	0	Fibroblast	TBX2
0	0.393557	0.182	0.009	0	Fibroblast	ADRA2A
0	0.393303	0.283	0.055	0	Fibroblast	RNASE4
0	0.392938	0.291	0.002	0	Fibroblast	OLFML1
0	0.390669	0.209	0.027	0	Fibroblast	MEGF6
0	0.390536	0.565	0.265	0	Fibroblast	LMAN1
0	0.390517	0.404	0.084	0	Fibroblast	ZEB1
0	0.390115	0.247	0.005	0	Fibroblast	OMD
0	0.390044	0.383	0.085	0	Fibroblast	BDH2
0	0.389643	0.259	0.007	0	Fibroblast	NEGR1
0	0.386652	0.621	0.317	0	Fibroblast	KDELR2
0	0.386443	0.107	0.003	0	Fibroblast	MMP13
0	0.385525	0.123	0.021	0	Fibroblast	RASL11A
0	0.383315	0.328	0.031	0	Fibroblast	FKBP7
0	0.383092	0.55	0.216	0	Fibroblast	MAP4
0	0.382599	0.263	0.039	0	Fibroblast	PHLDB2
0	0.382103	0.221	0.004	0	Fibroblast	RP11-417E7.2
0	0.380827	0.468	0.163	0	Fibroblast	VAT1
0	0.379736	0.395	0.112	0	Fibroblast	NFIX
0	0.379485	0.208	0.002	0	Fibroblast	WNT2
0	0.378396	0.549	0.226	0	Fibroblast	IFI27L2
0	0.377941	0.283	0.061	0	Fibroblast	RUFY3
0	0.377854	0.254	0.008	0	Fibroblast	SRPX2
0	0.3774	0.271	0.059	0	Fibroblast	DCLK1
0	0.375281	0.386	0.097	0	Fibroblast	PKIG
0	0.375074	0.338	0.081	0	Fibroblast	ZFHX3
0	0.374783	0.326	0.039	0	Fibroblast	PHLDA3
0	0.374777	0.3	0.036	0	Fibroblast	FXYD6
0	0.373569	0.31	0.024	0	Fibroblast	TPST1
0	0.373313	0.231	0.014	0	Fibroblast	PTGER3
0	0.372849	0.238	0.052	0	Fibroblast	CADM1
0	0.372832	0.257	0.007	0	Fibroblast	VSTM4
0	0.371322	0.355	0.127	0	Fibroblast	PTK2
0	0.371272	0.453	0.148	0	Fibroblast	LTBR
0	0.370816	0.112	0.005	0	Fibroblast	GPC3
0	0.370303	0.241	0.006	0	Fibroblast	WISP1
0	0.370256	0.305	0.035	0	Fibroblast	RNF144A
0	0.369982	0.458	0.156	0	Fibroblast	SPAG9
0	0.369373	0.428	0.135	0	Fibroblast	WASL
0	0.36935	0.618	0.316	0	Fibroblast	NUCB1
0	0.368779	0.254	0.007	0	Fibroblast	HEPH
0	0.368552	0.484	0.075	0	Fibroblast	SDC2
0	0.367965	0.172	0.013	0	Fibroblast	EGFLAM
0	0.367592	0.304	0.064	0	Fibroblast	APOL1
0	0.366458	0.433	0.088	0	Fibroblast	CDC42EP1
0	0.365742	0.375	0.103	0	Fibroblast	APBB2
0	0.365189	0.204	0.002	0	Fibroblast	MRGPRF
0	0.365142	0.301	0.049	0	Fibroblast	SMTN
0	0.364873	0.326	0.073	0	Fibroblast	NRP1
0	0.363871	0.374	0.079	0	Fibroblast	DSE
0	0.363712	0.375	0.077	0	Fibroblast	TMEM204
0	0.362158	0.474	0.162	0	Fibroblast	EPHX1
0	0.362085	0.365	0.083	0	Fibroblast	TNKS1BP1
0	0.361553	0.378	0.129	0	Fibroblast	MPRIP
0	0.360989	0.297	0.058	0	Fibroblast	ZNF503
0	0.360917	0.287	0.023	0	Fibroblast	GLI3
0	0.359887	0.263	0.042	0	Fibroblast	SPECC1
0	0.359422	0.225	0.019	0	Fibroblast	FSTL3
0	0.358539	0.276	0.083	0	Fibroblast	NFIA
0	0.357483	0.449	0.149	0	Fibroblast	FAM3C
0	0.356139	0.264	0.024	0	Fibroblast	DCBLD2
3.1137e-154	0.355757	0.222	0.104	1.04913e-149	Fibroblast	ISYNA1
0	0.355037	0.321	0.07	0	Fibroblast	DTX3
0	0.35491	0.217	0.005	0	Fibroblast	NKD2
0	0.354167	0.33	0.06	0	Fibroblast	MAN1A1
0	0.354065	0.266	0.015	0	Fibroblast	DSEL
0	0.351987	0.403	0.117	0	Fibroblast	MAP4K5
0	0.351844	0.56	0.263	0	Fibroblast	CD151
0	0.351747	0.444	0.147	0	Fibroblast	CTDSP2
0	0.3517	0.19	0.003	0	Fibroblast	FMO1
0	0.351446	0.22	0.021	0	Fibroblast	LTBP1
0	0.351388	0.158	0.016	0	Fibroblast	ANO1
0	0.348864	0.203	0.009	0	Fibroblast	MATN3
0	0.348848	0.117	0.003	0	Fibroblast	ABCA10
0	0.348769	0.346	0.074	0	Fibroblast	C1orf198
0	0.348416	0.289	0.017	0	Fibroblast	GULP1
0	0.348291	0.331	0.075	0	Fibroblast	H6PD
0	0.348279	0.292	0.035	0	Fibroblast	PKD2
0	0.348086	0.249	0.023	0	Fibroblast	GPC6
0	0.347249	0.439	0.139	0	Fibroblast	MAGED1
0	0.346935	0.453	0.135	0	Fibroblast	YBX3
0	0.346597	0.342	0.054	0	Fibroblast	SGCB
0	0.346354	0.406	0.13	0	Fibroblast	SCPEP1
0	0.346261	0.223	0.005	0	Fibroblast	PTPRD
0	0.346251	0.281	0.035	0	Fibroblast	FAM20C
0	0.345974	0.434	0.162	0	Fibroblast	GOLGA2
0	0.344899	0.409	0.102	0	Fibroblast	PHACTR2
0	0.344871	0.699	0.447	0	Fibroblast	RABAC1
0	0.344827	0.294	0.054	0	Fibroblast	PLEKHA5
0	0.34477	0.583	0.308	0	Fibroblast	MACF1
0	0.343506	0.217	0.01	0	Fibroblast	DAAM2
0	0.34212	0.606	0.335	0	Fibroblast	ARF4
0	0.341461	0.383	0.088	0	Fibroblast	UBE2E2
0	0.341237	0.357	0.078	0	Fibroblast	VKORC1
0	0.341067	0.137	0.019	0	Fibroblast	PGF
0	0.340299	0.266	0.03	0	Fibroblast	TMEM47
0	0.340034	0.247	0.052	0	Fibroblast	ARHGAP10
0	0.339912	0.461	0.183	0	Fibroblast	GINM1
9.46532e-304	0.339245	0.713	0.465	3.18925e-299	Fibroblast	P4HB
0	0.338852	0.286	0.019	0	Fibroblast	JAM3
0	0.338555	0.322	0.082	0	Fibroblast	BASP1
0	0.338437	0.342	0.081	0	Fibroblast	FHL2
0	0.338432	0.308	0.042	0	Fibroblast	YAP1
0	0.337625	0.15	0.014	0	Fibroblast	ITIH5
0	0.337439	0.333	0.081	0	Fibroblast	ZMAT3
0	0.33703	0.218	0.02	0	Fibroblast	PLA2R1
0	0.336958	0.337	0.062	0	Fibroblast	TUSC3
0	0.336831	0.333	0.062	0	Fibroblast	ANTXR2
0	0.336285	0.264	0.033	0	Fibroblast	CDKN1C
0	0.335778	0.302	0.036	0	Fibroblast	KDELC2
0	0.335038	0.492	0.18	0	Fibroblast	TSPAN3
0	0.334917	0.478	0.195	0	Fibroblast	CHD9
0	0.334843	0.261	0.036	0	Fibroblast	DIP2C
0	0.334834	0.249	0.023	0	Fibroblast	EGFR
0	0.334737	0.324	0.079	0	Fibroblast	TSHZ2
0	0.334571	0.342	0.07	0	Fibroblast	CTSO
0	0.334405	0.233	0.019	0	Fibroblast	NLGN2
0	0.334278	0.131	0.014	0	Fibroblast	SERPINE1
0	0.334082	0.15	0.009	0	Fibroblast	CNN1
1.63931e-203	0.334063	0.213	0.084	5.52348e-199	Fibroblast	SLC5A3
0	0.334052	0.368	0.108	0	Fibroblast	PLXNB2
0	0.333706	0.349	0.109	0	Fibroblast	DTWD1
0	0.333596	0.19	0.017	0	Fibroblast	PDGFD
0	0.333435	0.471	0.192	0	Fibroblast	CMTM3
0	0.333272	0.277	0.036	0	Fibroblast	MITF
0	0.332721	0.254	0.036	0	Fibroblast	PLXNA1
0	0.332377	0.379	0.11	0	Fibroblast	C11orf24
0	0.332311	0.331	0.056	0	Fibroblast	PDLIM4
0	0.330809	0.402	0.098	0	Fibroblast	SEC23A
0	0.330313	0.11	0.008	0	Fibroblast	GJC1
0	0.33	0.122	0.006	0	Fibroblast	KCNJ8
0	0.329594	0.296	0.054	0	Fibroblast	RIN2
0	0.329355	0.38	0.115	0	Fibroblast	PTEN
0	0.328856	0.25	0.008	0	Fibroblast	TWIST2
0	0.32837	0.286	0.044	0	Fibroblast	ZNF532
0	0.328085	0.383	0.091	0	Fibroblast	HNMT
0	0.327935	0.276	0.044	0	Fibroblast	RASAL2
0	0.327797	0.337	0.089	0	Fibroblast	NBPF1
0	0.327365	0.349	0.088	0	Fibroblast	FARP1
0	0.326508	0.239	0.031	0	Fibroblast	PROS1
0	0.326199	0.291	0.058	0	Fibroblast	TRIP10
1.00247e-153	0.325801	0.77	0.609	3.37771e-149	Fibroblast	ZFP36L1
0	0.325349	0.48	0.195	0	Fibroblast	ADD3
0	0.325323	0.397	0.128	0	Fibroblast	ATN1
0	0.324877	0.214	0.054	0	Fibroblast	SEMA3C
1.64419e-286	0.32484	0.49	0.248	5.53994e-282	Fibroblast	SLC38A2
0	0.323911	0.179	0.011	0	Fibroblast	PDE5A
0	0.323806	0.133	0.022	0	Fibroblast	FMO2
0	0.323429	0.24	0.009	0	Fibroblast	HOXC6
0	0.322481	0.256	0.013	0	Fibroblast	COPZ2
0	0.321801	0.476	0.196	0	Fibroblast	ADD1
0	0.3217	0.514	0.226	0	Fibroblast	DDAH2
0	0.321442	0.252	0.046	0	Fibroblast	STEAP2
0	0.320801	0.113	0.015	0	Fibroblast	ANGPT2
0	0.319523	0.222	0.039	0	Fibroblast	DYNC2H1
0	0.319169	0.214	0.01	0	Fibroblast	NR2F1-AS1
0	0.318456	0.408	0.112	0	Fibroblast	TPBG
0	0.318241	0.476	0.171	0	Fibroblast	TACC1
0	0.318239	0.392	0.136	0	Fibroblast	GLT8D1
0	0.317677	0.133	0.006	0	Fibroblast	RSPO3
0	0.317411	0.257	0.015	0	Fibroblast	SYDE1
0	0.316926	0.251	0.012	0	Fibroblast	PDZRN3
0	0.316846	0.226	0.009	0	Fibroblast	LPAR1
0	0.316172	0.27	0.028	0	Fibroblast	BACE1
0	0.315842	0.699	0.388	0	Fibroblast	CTSB
1.17062e-250	0.315296	0.644	0.404	3.94429e-246	Fibroblast	CNN2
0	0.314792	0.345	0.085	0	Fibroblast	NCKAP1
0	0.314766	0.254	0.043	0	Fibroblast	THBS3
0	0.313999	0.229	0.033	0	Fibroblast	MTSS1L
0	0.313604	0.206	0.008	0	Fibroblast	SUGCT
0	0.313248	0.295	0.041	0	Fibroblast	KDELR3
0	0.313012	0.255	0.051	0	Fibroblast	CHST15
0	0.312925	0.52	0.205	0	Fibroblast	NENF
0	0.312268	0.29	0.078	0	Fibroblast	FAM46A
0	0.312249	0.388	0.116	0	Fibroblast	SKI
0	0.311584	0.235	0.008	0	Fibroblast	GFPT2
0	0.311425	0.209	0.034	0	Fibroblast	CPXM2
0	0.311349	0.375	0.092	0	Fibroblast	DPYSL2
0	0.311164	0.204	0.019	0	Fibroblast	CYP7B1
0	0.311134	0.107	0.002	0	Fibroblast	CHRDL1
0	0.310671	0.459	0.191	0	Fibroblast	PRNP
0	0.310205	0.312	0.073	0	Fibroblast	ZNF703
0	0.31011	0.373	0.152	0	Fibroblast	FAM63B
0	0.308522	0.392	0.127	0	Fibroblast	EEA1
0	0.308056	0.416	0.158	0	Fibroblast	SLC39A7
0	0.307879	0.281	0.055	0	Fibroblast	TSPAN9
0	0.307741	0.262	0.047	0	Fibroblast	PLXNC1
0	0.307694	0.253	0.015	0	Fibroblast	CLIP3
0	0.30748	0.221	0.034	0	Fibroblast	AMOTL2
0	0.307415	0.367	0.131	0	Fibroblast	ATP2A2
0	0.307395	0.107	0.003	0	Fibroblast	FOXS1
0	0.306756	0.175	0.04	0	Fibroblast	C10orf10
0	0.30673	0.264	0.035	0	Fibroblast	ARHGEF40
0	0.306541	0.458	0.198	0	Fibroblast	TSC22D1
0	0.306099	0.342	0.035	0	Fibroblast	SNAI2
0	0.305856	0.367	0.113	0	Fibroblast	KIFAP3
0	0.305214	0.239	0.036	0	Fibroblast	CHN1
0	0.305057	0.468	0.164	0	Fibroblast	PDLIM2
0	0.304668	0.301	0.06	0	Fibroblast	TSKU
0	0.304274	0.35	0.13	0	Fibroblast	CLU
0	0.304109	0.218	0.004	0	Fibroblast	VGLL3
0	0.303823	0.456	0.203	0	Fibroblast	TMEM30A
1.09156e-300	0.303602	0.124	0.025	3.67792e-296	Fibroblast	NEURL1B
0	0.303472	0.203	0.04	0	Fibroblast	ADCY3
0	0.303322	0.165	0.035	0	Fibroblast	TNFRSF21
0	0.302605	0.529	0.224	0	Fibroblast	FCGRT
0	0.302574	0.164	0.015	0	Fibroblast	CCDC3
0	0.302445	0.181	0.014	0	Fibroblast	RCAN2
0	0.302392	0.242	0.043	0	Fibroblast	PTPRS
0	0.302171	0.267	0.042	0	Fibroblast	SMARCA1
0	0.301673	0.261	0.042	0	Fibroblast	ITSN1
0	0.300815	0.32	0.084	0	Fibroblast	SAMD4B
0	0.300702	0.265	0.054	0	Fibroblast	MIR22HG
0	0.300396	0.282	0.063	0	Fibroblast	VEGFB
0	0.300361	0.173	0.007	0	Fibroblast	ADAMTS5
0	0.300341	0.583	0.322	0	Fibroblast	MYDGF
0	0.299869	0.225	0.014	0	Fibroblast	MMP19
2.78555e-142	0.298872	0.872	0.817	9.38563e-138	Fibroblast	MYL6
0	0.298805	0.263	0.064	0	Fibroblast	GALNT10
0	0.298149	0.228	0.011	0	Fibroblast	ZNF469
0	0.29807	0.159	0.015	0	Fibroblast	CYGB
0	0.297498	0.282	0.047	0	Fibroblast	FKBP14
0	0.296961	0.391	0.135	0	Fibroblast	GLMP
0	0.296827	0.291	0.057	0	Fibroblast	AFAP1
0	0.296681	0.446	0.205	0	Fibroblast	CCNL2
0	0.295374	0.251	0.023	0	Fibroblast	ROBO1
0	0.295144	0.248	0.025	0	Fibroblast	RP11-834C11.4
0	0.294672	0.354	0.12	0	Fibroblast	CALCOCO1
0	0.294638	0.412	0.172	0	Fibroblast	CCPG1
0	0.294428	0.335	0.11	0	Fibroblast	GOLGA3
0	0.294251	0.281	0.084	0	Fibroblast	AGRN
0	0.293967	0.306	0.076	0	Fibroblast	PTPRK
0	0.293898	0.246	0.016	0	Fibroblast	ALDH1L2
0	0.292991	0.466	0.188	0	Fibroblast	ARID5B
0	0.29294	0.218	0.007	0	Fibroblast	ARHGEF25
0	0.291943	0.293	0.062	0	Fibroblast	PLBD2
0	0.291808	0.595	0.324	0	Fibroblast	TMEM14C
0	0.291271	0.505	0.246	0	Fibroblast	IL6ST
0	0.291023	0.258	0.028	0	Fibroblast	AMOTL1
0	0.290745	0.182	0.003	0	Fibroblast	ANK2
0	0.290742	0.551	0.266	0	Fibroblast	PLD3
0	0.290309	0.184	0.002	0	Fibroblast	ST6GAL2
3.94339e-37	0.290271	0.156	0.102	1.32869e-32	Fibroblast	PTP4A3
0	0.289547	0.325	0.09	0	Fibroblast	TNS3
0	0.289397	0.37	0.095	0	Fibroblast	PLAUR
0	0.288491	0.415	0.158	0	Fibroblast	CLSTN1
0	0.288183	0.316	0.095	0	Fibroblast	C1RL
0	0.288173	0.36	0.106	0	Fibroblast	IKBIP
0	0.288037	0.451	0.178	0	Fibroblast	CYSTM1
0	0.287831	0.151	0.007	0	Fibroblast	C11orf96
0	0.287605	0.194	0.004	0	Fibroblast	SHOX2
0	0.287525	0.163	0.022	0	Fibroblast	COL27A1
0	0.287442	0.443	0.16	0	Fibroblast	SNX9
1.67366e-271	0.287018	0.592	0.342	5.63924e-267	Fibroblast	SDF4
0	0.286686	0.275	0.035	0	Fibroblast	NRN1
0	0.286527	0.41	0.168	0	Fibroblast	NPTN
0	0.286013	0.175	0.026	0	Fibroblast	GPM6B
0	0.286	0.195	0.008	0	Fibroblast	CACNA2D1
0	0.284867	0.201	0.009	0	Fibroblast	CHRD
0	0.28479	0.212	0.046	0	Fibroblast	TANC2
0	0.284336	0.35	0.137	0	Fibroblast	NUDT4
2.15413e-286	0.282987	0.639	0.367	7.25811e-282	Fibroblast	RTN4
0	0.282876	0.238	0.027	0	Fibroblast	ZNF521
2.42532e-196	0.282405	0.717	0.486	8.17187e-192	Fibroblast	DDX17
0	0.282238	0.31	0.076	0	Fibroblast	ROCK2
0	0.281957	0.316	0.093	0	Fibroblast	SPG20
0	0.281558	0.103	0.007	0	Fibroblast	TPPP3
0	0.281358	0.271	0.086	0	Fibroblast	RABGAP1
0	0.28132	0.351	0.1	0	Fibroblast	CPQ
0	0.279996	0.234	0.027	0	Fibroblast	PTPN13
0	0.279274	0.237	0.032	0	Fibroblast	ZCCHC14
0	0.279243	0.132	0.024	0	Fibroblast	ADAMTS1
3.38966e-167	0.27915	0.821	0.653	1.14211e-162	Fibroblast	ITM2B
0	0.279114	0.102	0.015	0	Fibroblast	RBP5
1.88339e-293	0.278102	0.649	0.383	6.3459e-289	Fibroblast	KDELR1
0	0.277711	0.221	0.013	0	Fibroblast	TSHZ3
0	0.276848	0.112	0.017	0	Fibroblast	NTRK2
0	0.276662	0.168	0.012	0	Fibroblast	RAMP1
0	0.276444	0.128	0.003	0	Fibroblast	HEYL
2.12385e-282	0.276419	0.633	0.377	7.15609e-278	Fibroblast	2022-09-02
0	0.276337	0.203	0.013	0	Fibroblast	PDGFC
0	0.276114	0.363	0.119	0	Fibroblast	ATXN1
0	0.275966	0.236	0.049	0	Fibroblast	MAST2
0	0.275656	0.23	0.026	0	Fibroblast	DCHS1
0	0.275537	0.327	0.096	0	Fibroblast	COLGALT1
0	0.275498	0.219	0.046	0	Fibroblast	DMPK
0	0.274905	0.285	0.09	0	Fibroblast	PAWR
0	0.274828	0.15	0.002	0	Fibroblast	RP1-79C4.4
0	0.273924	0.213	0.011	0	Fibroblast	MEIS3
0	0.273806	0.209	0.017	0	Fibroblast	PLEKHA4
0	0.273565	0.213	0.03	0	Fibroblast	ZDHHC1
0	0.273354	0.314	0.11	0	Fibroblast	PCYOX1
0	0.27318	0.327	0.102	0	Fibroblast	HGSNAT
0	0.273023	0.475	0.192	0	Fibroblast	RBMS1
0	0.272961	0.315	0.095	0	Fibroblast	MUM1
0	0.272343	0.271	0.087	0	Fibroblast	ARFGAP1
0	0.271945	0.335	0.1	0	Fibroblast	MICU1
4.08802e-71	0.271773	0.129	0.065	1.37742e-66	Fibroblast	RASD1
5.41292e-180	0.27169	0.737	0.567	1.82383e-175	Fibroblast	C12orf57
0	0.271519	0.33	0.047	0	Fibroblast	TMEM45A
0	0.271333	0.135	0.003	0	Fibroblast	F2RL2
7.85174e-255	0.27019	0.588	0.331	2.64556e-250	Fibroblast	IFI6
0	0.270112	0.226	0.056	0	Fibroblast	PHLDA2
0	0.26966	0.337	0.081	0	Fibroblast	GPX7
0	0.2694	0.144	0.01	0	Fibroblast	RASL12
0	0.269213	0.521	0.222	0	Fibroblast	TCEAL4
0	0.268895	0.158	0.009	0	Fibroblast	MMP16
2.81088e-232	0.268786	0.678	0.443	9.47098e-228	Fibroblast	SEC62
0	0.268734	0.12	0.017	0	Fibroblast	FAM13C
0	0.268295	0.354	0.123	0	Fibroblast	NFE2L1
0	0.267007	0.243	0.023	0	Fibroblast	MSC
0	0.266983	0.283	0.062	0	Fibroblast	EXT2
0	0.266907	0.238	0.033	0	Fibroblast	LATS2
0	0.266679	0.134	0.009	0	Fibroblast	PTGIS
0	0.266526	0.352	0.123	0	Fibroblast	SMAD5
0	0.266295	0.211	0.021	0	Fibroblast	LRIG3
0	0.265741	0.228	0.028	0	Fibroblast	A4GALT
0	0.264812	0.232	0.028	0	Fibroblast	TTC28
0	0.264414	0.512	0.257	0	Fibroblast	SURF4
0	0.26367	0.173	0.03	0	Fibroblast	PTGES
0	0.26342	0.268	0.064	0	Fibroblast	DOCK1
6.54703e-215	0.263289	0.242	0.098	2.20596e-210	Fibroblast	CLSTN3
0	0.263259	0.148	0.002	0	Fibroblast	KLK4
0	0.263209	0.213	0.043	0	Fibroblast	PLEKHG2
0	0.263047	0.46	0.183	0	Fibroblast	IFNGR2
0	0.263003	0.378	0.14	0	Fibroblast	C5orf15
0	0.262791	0.208	0.054	0	Fibroblast	ENC1
0	0.262264	0.414	0.16	0	Fibroblast	PML
2.86772e-263	0.261972	0.51	0.269	9.66248e-259	Fibroblast	OS9
0	0.26126	0.236	0.052	0	Fibroblast	CRYBG3
0	0.260964	0.302	0.074	0	Fibroblast	FHL3
0	0.260424	0.133	0.004	0	Fibroblast	PDE1A
1.12496e-290	0.260393	0.599	0.342	3.79043e-286	Fibroblast	PHPT1
0	0.260213	0.414	0.157	0	Fibroblast	SYNE1
0	0.260071	0.411	0.155	0	Fibroblast	PDLIM1
0	0.26007	0.26	0.047	0	Fibroblast	ABL1
1.50122e-307	0.260057	0.229	0.074	5.0582e-303	Fibroblast	NDRG2
0	0.260048	0.229	0.02	0	Fibroblast	NXN
0	0.260021	0.494	0.133	0	Fibroblast	CTSL
0	0.259827	0.108	0.01	0	Fibroblast	COL7A1
0	0.259486	0.347	0.112	0	Fibroblast	SPIN1
0	0.259292	0.24	0.038	0	Fibroblast	BCAR1
0	0.259235	0.312	0.078	0	Fibroblast	DBN1
0	0.258683	0.318	0.111	0	Fibroblast	ABI2
0	0.257936	0.195	0.004	0	Fibroblast	P4HA3
0	0.257799	0.402	0.151	0	Fibroblast	MCFD2
0	0.257738	0.341	0.125	0	Fibroblast	KIDINS220
0	0.257671	0.135	0.008	0	Fibroblast	TMEM158
4.13e-216	0.257105	0.731	0.491	1.39156e-211	Fibroblast	HSP90B1
0	0.256865	0.205	0.044	0	Fibroblast	SETBP1
0	0.256729	0.257	0.028	0	Fibroblast	KIAA1462
0	0.256405	0.42	0.144	0	Fibroblast	TMEM43
0	0.256311	0.39	0.16	0	Fibroblast	SLC38A10
0	0.255987	0.261	0.048	0	Fibroblast	LIMS2
0	0.255985	0.223	0.013	0	Fibroblast	FBXO17
0	0.255635	0.247	0.045	0	Fibroblast	ARMCX2
0	0.2555	0.192	0.016	0	Fibroblast	FZD7
0	0.255333	0.264	0.07	0	Fibroblast	ABCA1
0	0.255069	0.296	0.073	0	Fibroblast	TP53I3
0	0.255023	0.514	0.24	0	Fibroblast	OSBPL8
0	0.254971	0.262	0.058	0	Fibroblast	EVA1B
0	0.254711	0.276	0.033	0	Fibroblast	CNRIP1
0	0.254605	0.215	0.018	0	Fibroblast	ETV1
0	0.254589	0.198	0.043	0	Fibroblast	MICALL2
0	0.254528	0.17	0.023	0	Fibroblast	ADAMTS10
0	0.25433	0.204	0.009	0	Fibroblast	CCDC8
0	0.253938	0.165	0.01	0	Fibroblast	CACNA1C
1.77849e-298	0.253628	0.467	0.228	5.99244e-294	Fibroblast	COPA
0	0.253195	0.291	0.108	0	Fibroblast	AHI1
8.76341e-248	0.252556	0.544	0.305	2.95274e-243	Fibroblast	LRP10
0	0.251918	0.186	0.006	0	Fibroblast	ARHGAP28
0	0.251521	0.118	0.006	0	Fibroblast	ADAMTS9-AS2
0	0.251467	0.405	0.12	0	Fibroblast	SLC40A1
0	0.251286	0.223	0.04	0	Fibroblast	SLC22A17
0	0.250985	0.4	0.091	0	Fibroblast	FSCN1
1.08187e-173	0.250563	0.41	0.223	3.64527e-169	Fibroblast	PARP14
0	0.250445	0.108	0.003	0	Fibroblast	ENPEP
0	0.250367	0.153	0.025	0	Fibroblast	PDGFA
0	0.250291	0.596	0.305	0	Fibroblast	LAMP1
3.14409e-93	-0.250316	0.045	0.138	1.05937e-88	Fibroblast	LSR
6.06251e-133	-0.250599	0.007	0.107	2.0427e-128	Fibroblast	ERBB3
1.70087e-120	-0.251611	0.014	0.111	5.7309e-116	Fibroblast	KRTCAP3
2.22233e-70	-0.251734	0.047	0.123	7.48791e-66	Fibroblast	HIST3H2A
8.28043e-140	-0.251908	0.881	0.895	2.79001e-135	Fibroblast	RPL7A
4.78034e-62	-0.252427	0.036	0.101	1.61069e-57	Fibroblast	RNF125
1.49272e-12	-0.252794	0.173	0.195	5.02957e-08	Fibroblast	PTDSS1
8.48291e-43	-0.253255	0.084	0.145	2.85823e-38	Fibroblast	ALCAM
2.84464e-11	-0.254425	0.3	0.303	9.58474e-07	Fibroblast	CNOT7
3.24521e-165	-0.256076	0.895	0.91	1.09344e-160	Fibroblast	RPS24
8.85044e-07	-0.256902	0.486	0.443	0.0298207	Fibroblast	TRAPPC1
1.68578e-08	-0.257133	0.542	0.491	0.000568006	Fibroblast	HIGD2A
2.63452e-119	-0.257786	0.908	0.912	8.87675e-115	Fibroblast	RPL37
4.22488e-09	-0.25786	0.325	0.319	0.000142353	Fibroblast	RNF167
7.26749e-10	-0.258203	0.474	0.432	2.44871e-05	Fibroblast	BRD2
4.78874e-40	-0.258252	0.088	0.146	1.61352e-35	Fibroblast	CARD8
5.38984e-14	-0.258342	0.159	0.186	1.81605e-09	Fibroblast	CHCHD7
3.57472e-37	-0.258982	0.764	0.7	1.20447e-32	Fibroblast	HNRNPA2B1
3.65579e-65	-0.259918	0.524	0.567	1.23178e-60	Fibroblast	ZFP36
5.59762e-14	-0.261742	0.233	0.25	1.88606e-09	Fibroblast	SS18L2
1.25111e-28	-0.262514	0.163	0.212	4.21549e-24	Fibroblast	TSPAN14
8.09497e-07	-0.262799	0.212	0.219	0.0272752	Fibroblast	TSTA3
7.95455e-57	-0.263617	0.074	0.146	2.68021e-52	Fibroblast	IQGAP2
2.69652e-07	-0.264	0.585	0.515	0.00908567	Fibroblast	ATP5J2
2.92864e-23	-0.264189	0.364	0.379	9.86776e-19	Fibroblast	TECR
1.51302e-15	-0.264438	0.621	0.572	5.09797e-11	Fibroblast	C19orf43
9.98859e-25	-0.26567	0.161	0.207	3.36555e-20	Fibroblast	NAMPT
4.37166e-48	-0.265899	0.062	0.124	1.47299e-43	Fibroblast	DHCR24
5.58687e-93	-0.266568	0.821	0.81	1.88244e-88	Fibroblast	H3F3B
2.44113e-11	-0.26715	0.244	0.26	8.22515e-07	Fibroblast	NFKBIZ
4.00848e-12	-0.267217	0.178	0.198	1.35062e-07	Fibroblast	BIN1
1.87129e-54	-0.267238	0.718	0.691	6.30513e-50	Fibroblast	COX7C
1.15968e-20	-0.267398	0.16	0.195	3.90743e-16	Fibroblast	SHKBP1
1.40956e-08	-0.268803	0.206	0.221	0.000474936	Fibroblast	IVNS1ABP
5.43204e-132	-0.269671	0.019	0.126	1.83027e-127	Fibroblast	SPINT1
3.84417e-90	-0.269809	0.056	0.15	1.29525e-85	Fibroblast	RAB11FIP1
8.90207e-46	-0.269978	0.08	0.144	2.99946e-41	Fibroblast	HIST1H2AC
1.716e-07	-0.270366	0.571	0.5	0.00578189	Fibroblast	C11orf31
7.84376e-09	-0.270923	0.274	0.276	0.000264288	Fibroblast	MAT2B
3.76117e-31	-0.270946	0.065	0.11	1.26729e-26	Fibroblast	MUC1
2.07238e-166	-0.272144	0.011	0.136	6.98266e-162	Fibroblast	RBM47
8.58137e-172	-0.272719	0.951	0.968	2.89141e-167	Fibroblast	RPL10
7.03408e-21	-0.272887	0.264	0.29	2.37006e-16	Fibroblast	SCAMP2
2.76042e-09	-0.273211	0.415	0.305	9.30095e-05	Fibroblast	WIPF1
2.94307e-111	-0.273957	0.018	0.11	9.91638e-107	Fibroblast	SEL1L3
1.12192e-57	-0.27396	0.048	0.114	3.78019e-53	Fibroblast	PIK3CD
6.8412e-15	-0.274512	0.31	0.316	2.30507e-10	Fibroblast	M6PR
8.32362e-21	-0.274576	0.115	0.153	2.80456e-16	Fibroblast	LYAR
1.62993e-69	-0.27481	0.747	0.723	5.49189e-65	Fibroblast	HNRNPA1
1.21781e-61	-0.274841	0.387	0.247	4.1033e-57	Fibroblast	MT1X
1.14939e-91	-0.275849	0.863	0.858	3.87277e-87	Fibroblast	RPL37A
3.98559e-13	-0.276369	0.252	0.27	1.3429e-08	Fibroblast	USP15
1.30909e-126	-0.276521	0.014	0.114	4.41086e-122	Fibroblast	IGFLR1
8.0403e-07	-0.27748	0.452	0.413	0.027091	Fibroblast	UXT
1.07153e-61	-0.278029	0.078	0.154	3.6104e-57	Fibroblast	SMAP2
1.9379e-80	-0.278186	0.048	0.132	6.52957e-76	Fibroblast	ELMO1
1.0518e-06	-0.279934	0.519	0.458	0.0354393	Fibroblast	SRSF2
8.59074e-55	-0.28014	0.081	0.151	2.89457e-50	Fibroblast	ARHGEF3
8.69658e-39	-0.280424	0.098	0.156	2.93022e-34	Fibroblast	PAG1
1.2687e-23	-0.283083	0.201	0.241	4.27476e-19	Fibroblast	BAZ1A
3.15667e-43	-0.283113	0.107	0.168	1.06361e-38	Fibroblast	LYSMD2
1.27625e-68	-0.283774	0.759	0.738	4.30019e-64	Fibroblast	RPL31
4.38143e-72	-0.283879	0.034	0.106	1.47628e-67	Fibroblast	LYN
1.87648e-65	-0.284112	0.963	0.959	6.32261e-61	Fibroblast	ACTB
7.5917e-146	-0.28464	0.01	0.121	2.55795e-141	Fibroblast	PSD4
1.21843e-27	-0.285047	0.059	0.103	4.10537e-23	Fibroblast	NQO1
6.25728e-48	-0.285429	0.098	0.164	2.10833e-43	Fibroblast	TSEN54
1.82668e-14	-0.285827	0.156	0.184	6.15483e-10	Fibroblast	CHMP1B
1.09371e-13	-0.286095	0.125	0.152	3.68516e-09	Fibroblast	ZNF331
8.91151e-57	-0.288653	0.108	0.184	3.00264e-52	Fibroblast	RNF44
1.99595e-123	-0.29038	0.82	0.827	6.72514e-119	Fibroblast	RPL22
3.46663e-24	-0.290443	0.103	0.145	1.16805e-19	Fibroblast	PTGER4
3.11942e-42	-0.290585	0.146	0.209	1.05106e-37	Fibroblast	HDAC1
6.10152e-118	-0.290598	0.949	0.953	2.05585e-113	Fibroblast	RPL13
1.88496e-22	-0.291228	0.513	0.482	6.35119e-18	Fibroblast	MCL1
9.78426e-13	-0.291787	0.325	0.319	3.29671e-08	Fibroblast	ADIPOR1
1.49656e-57	-0.292668	0.126	0.202	5.04251e-53	Fibroblast	TRAPPC6A
1.21943e-78	-0.292856	0.072	0.16	4.10876e-74	Fibroblast	RGS14
2.08741e-140	-0.293453	0.005	0.108	7.03333e-136	Fibroblast	SNX20
5.83906e-09	-0.29347	0.463	0.418	0.000196741	Fibroblast	NDUFV2
6.3934e-07	-0.293796	0.329	0.317	0.0215419	Fibroblast	PSMA6
6.42974e-146	-0.293862	0.819	0.834	2.16644e-141	Fibroblast	NACA
3.5588e-21	-0.293913	0.114	0.151	1.1991e-16	Fibroblast	DGKA
3.91077e-143	-0.29406	0.873	0.89	1.31769e-138	Fibroblast	RPS13
3.07093e-25	-0.294455	0.166	0.208	1.03472e-20	Fibroblast	C10orf54
9.06101e-15	-0.294503	0.307	0.315	3.05302e-10	Fibroblast	PSMA5
1.63994e-15	-0.294957	0.719	0.689	5.52561e-11	Fibroblast	YBX1
1.68395e-09	-0.295186	0.542	0.48	5.67391e-05	Fibroblast	ATPIF1
1.63207e-153	-0.295932	0.009	0.124	5.49909e-149	Fibroblast	STXBP2
6.19375e-07	-0.296215	0.514	0.445	0.0208692	Fibroblast	TOMM20
3.59796e-137	-0.296302	0.01	0.115	1.2123e-132	Fibroblast	DOCK2
3.27391e-13	-0.29663	0.432	0.408	1.10311e-08	Fibroblast	SMDT1
4.89761e-51	-0.297174	0.717	0.696	1.6502e-46	Fibroblast	NPM1
1.43671e-19	-0.29738	0.215	0.244	4.84086e-15	Fibroblast	SYNRG
1.01202e-28	-0.298074	0.592	0.548	3.4099e-24	Fibroblast	UBE2D3
7.36651e-38	-0.2994	0.124	0.182	2.48207e-33	Fibroblast	SSH2
1.01263e-137	-0.300186	0.008	0.113	3.41196e-133	Fibroblast	FBP1
8.13828e-148	-0.300297	0.01	0.121	2.74211e-143	Fibroblast	NUP210
1.27943e-09	-0.301476	0.271	0.276	4.31092e-05	Fibroblast	CFLAR
1.13475e-119	-0.301617	0.017	0.116	3.82344e-115	Fibroblast	CLDN7
3.72281e-57	-0.30194	0.061	0.13	1.25437e-52	Fibroblast	SLC7A5
6.04379e-90	-0.302796	0.763	0.773	2.03639e-85	Fibroblast	RPL27
1.60686e-147	-0.303203	0.011	0.124	5.41414e-143	Fibroblast	CRACR2B
2.43666e-153	-0.303303	0.012	0.128	8.21007e-149	Fibroblast	RPS6KA1
1.86293e-107	-0.304001	0.883	0.883	6.27695e-103	Fibroblast	RPL3
1.99351e-43	-0.304223	0.705	0.685	6.71695e-39	Fibroblast	CHCHD2
3.46559e-07	-0.304896	0.276	0.27	0.0116769	Fibroblast	SERPINB1
1.24496e-22	-0.305341	0.093	0.133	4.19476e-18	Fibroblast	EEF1G
2.43785e-135	-0.305458	0.016	0.123	8.21408e-131	Fibroblast	PLPP2
1.68398e-07	-0.305495	0.376	0.354	0.00567401	Fibroblast	CYCS
1.19766e-37	-0.305528	0.129	0.187	4.03539e-33	Fibroblast	ODC1
5.2582e-146	-0.305537	0.826	0.83	1.7717e-141	Fibroblast	EIF1
4.92505e-102	-0.305998	0.067	0.172	1.65945e-97	Fibroblast	SVIP
2.51007e-133	-0.307368	0.006	0.105	8.45741e-129	Fibroblast	PRKCB
4.25978e-114	-0.307912	0.444	0.556	1.43529e-109	Fibroblast	IER2
1.57557e-67	-0.308295	0.134	0.221	5.30871e-63	Fibroblast	FLOT2
2.08339e-12	-0.309073	0.41	0.392	7.01978e-08	Fibroblast	MDH2
9.17703e-133	-0.309164	0.015	0.12	3.09211e-128	Fibroblast	KIAA1324
3.89815e-50	-0.309185	0.109	0.175	1.31344e-45	Fibroblast	CMTM7
4.00209e-44	-0.309256	0.621	0.6	1.34846e-39	Fibroblast	EIF3K
2.221e-15	-0.309644	0.457	0.439	7.48343e-11	Fibroblast	ANKRD12
5.81346e-155	-0.309759	0.032	0.16	1.95879e-150	Fibroblast	RASSF7
5.90061e-89	-0.310082	0.041	0.129	1.98815e-84	Fibroblast	CD4
1.63773e-134	-0.310188	0.005	0.104	5.51818e-130	Fibroblast	AC006129.2
2.92056e-98	-0.310555	0.02	0.104	9.84055e-94	Fibroblast	STAT4
3.13737e-145	-0.310599	0.835	0.85	1.0571e-140	Fibroblast	RPL9
7.55578e-212	-0.310607	0.949	0.916	2.54584e-207	Fibroblast	FTL
1.9043e-31	-0.311572	0.073	0.12	6.41636e-27	Fibroblast	SGK1
3.04518e-96	-0.31177	0.049	0.145	1.02604e-91	Fibroblast	RCAN3
1.09935e-84	-0.312452	0.046	0.132	3.70416e-80	Fibroblast	SNX10
1.77151e-70	-0.312687	0.08	0.162	5.96892e-66	Fibroblast	PSMB8-AS1
1.64282e-07	-0.314264	0.321	0.31	0.00553533	Fibroblast	CACYBP
1.57155e-56	-0.315193	0.769	0.745	5.29519e-52	Fibroblast	RPL4
3.19371e-63	-0.315887	0.118	0.199	1.07609e-58	Fibroblast	HPCAL1
2.11082e-48	-0.316486	0.238	0.306	7.11221e-44	Fibroblast	TNFRSF14
8.43935e-191	-0.316524	0.898	0.916	2.84356e-186	Fibroblast	RPS4X
1.88052e-125	-0.31662	0.051	0.168	6.33624e-121	Fibroblast	AP1G2
2.72928e-90	-0.316774	0.022	0.102	9.19603e-86	Fibroblast	COL9A2
2.07465e-155	-0.316987	0.9	0.911	6.99033e-151	Fibroblast	RPL34
5.23098e-90	-0.317136	0.087	0.186	1.76253e-85	Fibroblast	NUDT14
1.91331e-148	-0.317474	0.009	0.12	6.4467e-144	Fibroblast	ABI3
2.22496e-54	-0.317525	0.123	0.202	7.49679e-50	Fibroblast	RP11-160E2.6
2.72415e-35	-0.318882	0.115	0.171	9.17874e-31	Fibroblast	FKBP5
1.26956e-107	-0.319405	0.014	0.101	4.27767e-103	Fibroblast	CD79B
7.02375e-136	-0.319788	0.785	0.82	2.36658e-131	Fibroblast	ATP5E
7.37588e-25	-0.320139	0.526	0.497	2.48523e-20	Fibroblast	UBE2D2
4.6434e-17	-0.320275	0.776	0.782	1.56455e-12	Fibroblast	MIF
5.82587e-15	-0.320445	0.606	0.544	1.96297e-10	Fibroblast	UQCRH
1.57598e-41	-0.320897	0.664	0.509	5.31011e-37	Fibroblast	GPX1
4.87826e-56	-0.321086	0.084	0.154	1.64368e-51	Fibroblast	STK10
2.22769e-08	-0.321274	0.366	0.347	0.000750598	Fibroblast	TALDO1
1.90389e-08	-0.321337	0.42	0.386	0.000641498	Fibroblast	COX17
1.03229e-114	-0.321364	0.308	0.163	3.47821e-110	Fibroblast	NDRG1
1.54428e-19	-0.321418	0.324	0.335	5.20331e-15	Fibroblast	RAP1A
1.52806e-08	-0.322281	0.167	0.183	0.000514864	Fibroblast	ADAM15
3.80142e-12	-0.322393	0.514	0.464	1.28085e-07	Fibroblast	SNRPG
6.58971e-90	-0.322613	0.772	0.758	2.22034e-85	Fibroblast	RPL38
2.66248e-16	-0.325117	0.227	0.249	8.97096e-12	Fibroblast	CDKN1B
7.31716e-11	-0.325622	0.142	0.166	2.46544e-06	Fibroblast	TM4SF1
1.22348e-174	-0.3266	0.007	0.135	4.12238e-170	Fibroblast	HSH2D
5.63141e-57	-0.326747	0.171	0.247	1.89745e-52	Fibroblast	UHMK1
8.77508e-19	-0.326881	0.327	0.335	2.95668e-14	Fibroblast	SIGIRR
1.75002e-15	-0.32693	0.625	0.557	5.89651e-11	Fibroblast	ATP6V1G1
6.0149e-42	-0.326959	0.062	0.118	2.02666e-37	Fibroblast	RGS2
5.34898e-33	-0.327633	0.756	0.727	1.80229e-28	Fibroblast	RPL7
2.13777e-145	-0.328423	0.906	0.92	7.20299e-141	Fibroblast	RPS18
2.96752e-12	-0.328447	0.434	0.418	9.99878e-08	Fibroblast	LSP1
3.38418e-133	-0.328621	0.027	0.139	1.14027e-128	Fibroblast	PTK2B
1.24966e-154	-0.32954	0.018	0.14	4.2106e-150	Fibroblast	ST6GAL1
6.57585e-36	-0.33018	0.273	0.317	2.21567e-31	Fibroblast	ANP32A
1.28388e-25	-0.33039	0.575	0.547	4.3259e-21	Fibroblast	PNRC1
1.47494e-40	-0.33069	0.314	0.349	4.96967e-36	Fibroblast	SELT
6.1997e-10	-0.330718	0.199	0.214	2.08893e-05	Fibroblast	FKBP4
7.72403e-108	-0.331675	0.026	0.121	2.60254e-103	Fibroblast	AFF3
9.08625e-75	-0.331732	0.076	0.161	3.06152e-70	Fibroblast	RNF166
8.40518e-130	-0.331953	0.023	0.13	2.83204e-125	Fibroblast	ARHGAP25
1.24604e-145	-0.331986	0.008	0.117	4.19841e-141	Fibroblast	MAP4K1
1.54488e-139	-0.332003	0.025	0.139	5.20532e-135	Fibroblast	PREX1
3.78545e-75	-0.33228	0.128	0.22	1.27547e-70	Fibroblast	ARRDC1
1.38856e-172	-0.332428	0.876	0.898	4.67861e-168	Fibroblast	RPS3A
1.07991e-142	-0.332988	0.015	0.126	3.63864e-138	Fibroblast	ADAM8
3.78463e-25	-0.333879	0.234	0.266	1.27519e-20	Fibroblast	TMEM134
2.10115e-99	-0.335035	0.028	0.117	7.07961e-95	Fibroblast	TNFRSF25
1.7019e-127	-0.335542	0.062	0.183	5.73437e-123	Fibroblast	ATP6V0E2
6.65234e-218	-0.335597	0.858	0.894	2.24144e-213	Fibroblast	RPL35A
1.51146e-83	-0.335697	0.047	0.132	5.09272e-79	Fibroblast	CISH
6.29466e-14	-0.33608	0.215	0.234	2.12092e-09	Fibroblast	SUN2
1.85356e-136	-0.336583	0.013	0.119	6.24539e-132	Fibroblast	LIME1
8.34431e-20	-0.337379	0.62	0.563	2.81153e-15	Fibroblast	GNG5
6.22025e-213	-0.338717	0.86	0.872	2.09585e-208	Fibroblast	RPL6
3.68571e-62	-0.339299	0.042	0.109	1.24186e-57	Fibroblast	PTTG1
5.58847e-33	-0.339726	0.461	0.455	1.88298e-28	Fibroblast	ERP29
5.9316e-42	-0.340466	0.698	0.67	1.99859e-37	Fibroblast	CALM1
1.16059e-172	-0.341999	0.833	0.846	3.91049e-168	Fibroblast	RPS16
2.58813e-255	-0.342351	0.917	0.942	8.72045e-251	Fibroblast	RPL41
2.19397e-43	-0.342725	0.216	0.275	7.39235e-39	Fibroblast	TSC22D4
1.64686e-111	-0.34282	0.052	0.159	5.54892e-107	Fibroblast	CASP8
4.67391e-145	-0.34286	0.005	0.111	1.57483e-140	Fibroblast	LY9
8.0756e-28	-0.342879	0.257	0.289	2.72099e-23	Fibroblast	ARF6
1.60054e-129	-0.34312	0.016	0.121	5.39285e-125	Fibroblast	EPCAM
3.35872e-149	-0.343359	0.018	0.136	1.13169e-144	Fibroblast	ITGA6
2.23635e-63	-0.346564	0.046	0.116	7.53515e-59	Fibroblast	OASL
1.87708e-167	-0.347335	0.005	0.126	6.32463e-163	Fibroblast	CYTH4
1.49708e-157	-0.347422	0.01	0.128	5.04425e-153	Fibroblast	RAB25
1.30909e-28	-0.347786	0.605	0.555	4.41085e-24	Fibroblast	COX8A
6.66692e-30	-0.347925	0.261	0.292	2.24635e-25	Fibroblast	FAM96A
1.88087e-85	-0.348232	0.691	0.68	6.33742e-81	Fibroblast	ATP5L
9.83954e-118	-0.348854	0.03	0.132	3.31533e-113	Fibroblast	PCED1B
5.14129e-37	-0.348874	0.121	0.174	1.73231e-32	Fibroblast	PIK3IP1
8.93566e-60	-0.348878	0.668	0.644	3.01078e-55	Fibroblast	UQCRB
2.76109e-133	-0.349311	0.032	0.146	9.30321e-129	Fibroblast	ICAM2
6.42336e-127	-0.349544	0.009	0.106	2.16429e-122	Fibroblast	BCL11B
3.51776e-23	-0.349584	0.212	0.245	1.18527e-18	Fibroblast	NINJ1
4.86391e-157	-0.349682	0.025	0.151	1.63885e-152	Fibroblast	FGD3
6.62921e-63	-0.349882	0.135	0.215	2.23364e-58	Fibroblast	CYTH1
1.83291e-113	-0.349976	0.026	0.125	6.1758e-109	Fibroblast	POU2F2
3.08827e-42	-0.35074	0.617	0.58	1.04056e-37	Fibroblast	COX7A2
2.29106e-133	-0.350872	0.018	0.125	7.71951e-129	Fibroblast	FAM46C
1.11549e-99	-0.350943	0.725	0.722	3.75852e-95	Fibroblast	COX4I1
2.45694e-26	-0.351461	0.591	0.555	8.27843e-22	Fibroblast	PSMA7
5.55703e-12	-0.351907	0.297	0.303	1.87239e-07	Fibroblast	SMCHD1
1.77189e-72	-0.351989	0.075	0.158	5.97021e-68	Fibroblast	JAK3
6.28642e-157	-0.352149	0.005	0.119	2.11815e-152	Fibroblast	SP140
6.22759e-79	-0.353382	0.729	0.721	2.09832e-74	Fibroblast	OAZ1
5.31366e-108	-0.354472	0.049	0.151	1.79039e-103	Fibroblast	KCNAB2
2.7171e-133	-0.35545	0.005	0.104	9.15501e-129	Fibroblast	SIRPG
9.21136e-237	-0.355689	0.957	0.972	3.10367e-232	Fibroblast	RPLP1
4.63916e-15	-0.3563	0.162	0.187	1.56312e-10	Fibroblast	MRPS30
9.34983e-191	-0.356994	0.006	0.143	3.15033e-186	Fibroblast	MFNG
7.28101e-170	-0.357821	0.818	0.833	2.45326e-165	Fibroblast	RPS5
1.23319e-174	-0.358094	0.007	0.134	4.15512e-170	Fibroblast	NCF4
8.58016e-13	-0.358763	0.562	0.511	2.891e-08	Fibroblast	EIF3E
2.94362e-13	-0.358777	0.578	0.507	9.91824e-09	Fibroblast	SRP9
2.99697e-10	-0.358951	0.241	0.259	1.0098e-05	Fibroblast	RGCC
3.2493e-11	-0.359844	0.197	0.209	1.09482e-06	Fibroblast	PRKACB
4.23789e-258	-0.360086	0.962	0.977	1.42791e-253	Fibroblast	EEF1A1
5.55478e-18	-0.362712	0.132	0.162	1.87163e-13	Fibroblast	PARP8
6.34495e-22	-0.36295	0.483	0.462	2.13787e-17	Fibroblast	ACTR3
1.07393e-31	-0.36303	0.377	0.391	3.61851e-27	Fibroblast	GTF3A
9.82317e-225	-0.363247	0.911	0.929	3.30982e-220	Fibroblast	RPL32
2.53985e-157	-0.364039	0.028	0.157	8.55776e-153	Fibroblast	GCHFR
1.01013e-162	-0.364212	0.011	0.133	3.40353e-158	Fibroblast	ITGB7
7.34386e-121	-0.364495	0.072	0.189	2.47444e-116	Fibroblast	DCK
1.43558e-178	-0.364685	0.869	0.878	4.83706e-174	Fibroblast	RPLP2
2.7064e-54	-0.365411	0.123	0.196	9.11894e-50	Fibroblast	ADGRE5
6.24442e-36	-0.365967	0.272	0.314	2.10399e-31	Fibroblast	BUB3
4.6778e-35	-0.366857	0.294	0.329	1.57614e-30	Fibroblast	ELF1
6.68458e-109	-0.367135	0.059	0.166	2.2523e-104	Fibroblast	CKS2
8.05977e-139	-0.367804	0.046	0.168	2.71566e-134	Fibroblast	PNP
2.04564e-82	-0.368409	0.075	0.165	6.89259e-78	Fibroblast	CASP1
4.27692e-51	-0.368906	0.206	0.281	1.44106e-46	Fibroblast	CTSC
2.04425e-65	-0.368998	0.064	0.139	6.88791e-61	Fibroblast	FAM65B
6.39804e-08	-0.369963	0.575	0.5	0.00215576	Fibroblast	PCBP1
4.84571e-11	-0.370267	0.333	0.325	1.63271e-06	Fibroblast	EML4
6.26762e-128	-0.370629	0.723	0.72	2.11181e-123	Fibroblast	ATP5G2
1.84106e-40	-0.371964	0.492	0.482	6.20327e-36	Fibroblast	HNRNPF
2.22795e-51	-0.372453	0.638	0.61	7.50686e-47	Fibroblast	YWHAB
5.39596e-40	-0.372572	0.603	0.568	1.81811e-35	Fibroblast	SERP1
3.89315e-152	-0.372897	0.025	0.149	1.31176e-147	Fibroblast	SORL1
3.58259e-09	-0.373025	0.508	0.446	0.000120712	Fibroblast	HSPE1
5.83828e-64	-0.37306	0.237	0.312	1.96715e-59	Fibroblast	PARP1
1.15696e-85	-0.373375	0.033	0.115	3.89825e-81	Fibroblast	TCF7
3.17049e-50	-0.373612	0.532	0.528	1.06826e-45	Fibroblast	SRSF7
3.92075e-28	-0.374007	0.094	0.142	1.32106e-23	Fibroblast	HIST1H1C
1.04529e-31	-0.374342	0.19	0.237	3.52201e-27	Fibroblast	CD82
1.54632e-165	-0.374495	0.01	0.132	5.21017e-161	Fibroblast	GIMAP6
3.39774e-21	-0.375015	0.329	0.339	1.14483e-16	Fibroblast	PSMB10
7.65657e-54	-0.375252	0.709	0.683	2.5798e-49	Fibroblast	MYL12A
1.34429e-37	-0.375418	0.416	0.423	4.52945e-33	Fibroblast	RBM8A
1.08093e-189	-0.375986	0.012	0.151	3.64207e-185	Fibroblast	CCDC88C
2.67707e-114	-0.378582	0.028	0.127	9.02013e-110	Fibroblast	ARAP2
3.3486e-20	-0.378661	0.384	0.376	1.12828e-15	Fibroblast	SNRPB
1.35357e-08	-0.378811	0.543	0.465	0.000456071	Fibroblast	NDUFB9
3.03824e-162	-0.378898	0.009	0.128	1.0237e-157	Fibroblast	SPN
6.04121e-19	-0.379889	0.455	0.318	2.03552e-14	Fibroblast	GLUL
3.04445e-125	-0.380484	0.044	0.156	1.0258e-120	Fibroblast	IL27RA
1.64865e-137	-0.382016	0.045	0.167	5.55495e-133	Fibroblast	AQP3
4.30107e-188	-0.382172	0.007	0.142	1.4492e-183	Fibroblast	PARVG
6.48485e-156	-0.382784	0.028	0.155	2.18501e-151	Fibroblast	CCDC69
5.42683e-75	-0.383564	0.104	0.192	1.82852e-70	Fibroblast	TTC39C
5.851e-136	-0.384653	0.72	0.732	1.97144e-131	Fibroblast	TMA7
1.30615e-39	-0.384878	0.27	0.313	4.40096e-35	Fibroblast	OSTF1
1.86098e-183	-0.386753	0.007	0.139	6.27037e-179	Fibroblast	INPP5D
5.42031e-80	-0.387146	0.08	0.168	1.82632e-75	Fibroblast	FMNL1
3.09313e-13	-0.387526	0.449	0.4	1.0422e-08	Fibroblast	C1orf43
3.85906e-39	-0.387876	0.568	0.548	1.30027e-34	Fibroblast	RAN
7.39456e-144	-0.38862	0.005	0.111	2.49152e-139	Fibroblast	RP5-1171I10.5
3.32274e-148	-0.389225	0.007	0.117	1.11956e-143	Fibroblast	ZG16B
8.88341e-162	-0.389317	0.007	0.125	2.99317e-157	Fibroblast	CD84
6.91694e-144	-0.389535	0.038	0.161	2.33059e-139	Fibroblast	CYFIP2
4.4974e-13	-0.3903	0.191	0.209	1.51535e-08	Fibroblast	CKLF
5.85956e-147	-0.390342	0.043	0.169	1.97432e-142	Fibroblast	SH3BP1
2.94135e-39	-0.390621	0.694	0.639	9.91059e-35	Fibroblast	HSP90AA1
6.71972e-40	-0.39074	0.529	0.514	2.26414e-35	Fibroblast	APRT
2.24766e-58	-0.390863	0.759	0.725	7.57325e-54	Fibroblast	ALDOA
5.08971e-162	-0.392217	0.795	0.818	1.71493e-157	Fibroblast	PPIA
5.43681e-30	-0.39262	0.241	0.285	1.83188e-25	Fibroblast	SYNE2
6.11558e-11	-0.393548	0.49	0.439	2.06058e-06	Fibroblast	ARPC1B
3.81005e-20	-0.394172	0.46	0.437	1.28376e-15	Fibroblast	C9orf142
0	-0.394239	0.869	0.903	0	Fibroblast	PTMA
6.04758e-302	-0.394999	0.914	0.922	2.03767e-297	Fibroblast	RPL11
1.65579e-129	-0.395176	0.008	0.107	5.57902e-125	Fibroblast	PLEK
2.35269e-14	-0.395223	0.341	0.327	7.92714e-10	Fibroblast	PPP1R18
5.17703e-139	-0.396362	0.017	0.126	1.74435e-134	Fibroblast	PTPN22
3.11544e-199	-0.396476	0.032	0.188	1.04972e-194	Fibroblast	EPB41
4.17287e-88	-0.3967	0.045	0.131	1.40601e-83	Fibroblast	CAMK4
3.92484e-142	-0.397444	0.009	0.117	1.32243e-137	Fibroblast	HLA-DMB
3.64383e-125	-0.397775	0.063	0.18	1.22775e-120	Fibroblast	FLI1
0	-0.39818	0.908	0.917	0	Fibroblast	RPS15
1.29769e-192	-0.398551	0.008	0.147	4.37243e-188	Fibroblast	NCKAP1L
4.26815e-120	-0.398617	0.084	0.203	1.43811e-115	Fibroblast	PLEKHF2
2.56581e-147	-0.399187	0.006	0.114	8.64526e-143	Fibroblast	SCML4
1.39837e-236	-0.399238	0.86	0.883	4.71165e-232	Fibroblast	RPS6
6.1606e-51	-0.400309	0.378	0.413	2.07575e-46	Fibroblast	SNHG8
2.12379e-19	-0.400711	0.316	0.318	7.15589e-15	Fibroblast	RHOG
2.66623e-178	-0.401092	0.028	0.166	8.98361e-174	Fibroblast	SUSD3
1.90997e-61	-0.402077	0.223	0.304	6.43544e-57	Fibroblast	CITED2
5.07537e-137	-0.402518	0.009	0.112	1.71009e-132	Fibroblast	SPDEF
2.17099e-50	-0.402786	0.172	0.24	7.31492e-46	Fibroblast	PIM3
6.01267e-163	-0.403255	0.021	0.148	2.02591e-158	Fibroblast	MYO1F
2.74193e-35	-0.403606	0.405	0.415	9.23865e-31	Fibroblast	PSMB8
4.08703e-33	-0.40388	0.308	0.331	1.37708e-28	Fibroblast	LSM4
2.75e-179	-0.404059	0.013	0.146	9.26586e-175	Fibroblast	GPR65
1.06198e-16	-0.40494	0.26	0.271	3.57822e-12	Fibroblast	CELF2
3.35934e-242	-0.405097	0.856	0.871	1.1319e-237	Fibroblast	RPL14
1.74559e-113	-0.407519	0.047	0.152	5.8816e-109	Fibroblast	OXNAD1
4.24305e-52	-0.408541	0.26	0.318	1.42965e-47	Fibroblast	ARPC5L
1.97844e-71	-0.409013	0.033	0.105	6.66615e-67	Fibroblast	TPRG1
3.29835e-54	-0.409149	0.553	0.553	1.11135e-49	Fibroblast	RPL17
1.46993e-126	-0.409927	0.057	0.176	4.95277e-122	Fibroblast	PDE4B
1.24252e-41	-0.410345	0.342	0.372	4.18653e-37	Fibroblast	PPP1R2
5.63959e-141	-0.410891	0.769	0.786	1.9002e-136	Fibroblast	RPL26
9.58211e-132	-0.411411	0.008	0.108	3.2286e-127	Fibroblast	CCR7
6.03311e-51	-0.411557	0.241	0.301	2.0328e-46	Fibroblast	TRABD
3.93387e-60	-0.413526	0.485	0.493	1.32548e-55	Fibroblast	ANAPC16
9.61439e-09	-0.413905	0.195	0.199	0.000323947	Fibroblast	FYN
1.52342e-109	-0.414064	0.1	0.213	5.13301e-105	Fibroblast	PAFAH1B3
8.70168e-197	-0.41513	0.816	0.824	2.93194e-192	Fibroblast	RPL21
4.42364e-45	-0.415346	0.318	0.355	1.4905e-40	Fibroblast	GRB2
1.36068e-255	-0.415514	0.86	0.872	4.58469e-251	Fibroblast	RPS25
4.83998e-216	-0.416183	0.785	0.806	1.63078e-211	Fibroblast	UBA52
3.39234e-92	-0.416213	0.672	0.66	1.14301e-87	Fibroblast	CLIC1
5.36514e-27	-0.416545	0.379	0.387	1.80773e-22	Fibroblast	LITAF
1.23664e-31	-0.416785	0.202	0.247	4.16675e-27	Fibroblast	PPP2R5C
2.7087e-79	-0.418096	0.214	0.302	9.12671e-75	Fibroblast	CDC42SE1
2.25715e-33	-0.418379	0.578	0.537	7.60523e-29	Fibroblast	EIF3H
1.18272e-45	-0.418491	0.198	0.258	3.98505e-41	Fibroblast	SMS
2.35215e-155	-0.41875	0.01	0.125	7.92534e-151	Fibroblast	GPR183
0	-0.41881	0.852	0.869	0	Fibroblast	FAU
0	-0.419693	0.87	0.892	0	Fibroblast	RPL18
3.14712e-248	-0.41974	0.013	0.188	1.06039e-243	Fibroblast	TPD52
4.74684e-39	-0.421395	0.148	0.205	1.5994e-34	Fibroblast	CTSS
1.76365e-185	-0.422213	0.009	0.143	5.94246e-181	Fibroblast	MYO1G
3.57686e-71	-0.422233	0.114	0.199	1.20519e-66	Fibroblast	AKNA
2.19224e-31	-0.422447	0.46	0.455	7.38655e-27	Fibroblast	CD44
1.39655e-50	-0.423354	0.27	0.327	4.70552e-46	Fibroblast	TAP1
6.26862e-53	-0.425901	0.224	0.284	2.11215e-48	Fibroblast	PYCARD
2.32716e-41	-0.426006	0.476	0.479	7.84114e-37	Fibroblast	PGK1
1.43261e-160	-0.426386	0.007	0.124	4.82705e-156	Fibroblast	ITK
5.44734e-37	-0.426913	0.233	0.286	1.83543e-32	Fibroblast	ID2
2.74924e-204	-0.426927	0.853	0.873	9.2633e-200	Fibroblast	RPS2
2.78699e-184	-0.427273	0.02	0.16	9.39049e-180	Fibroblast	SEMA4D
3.83773e-123	-0.428817	0.024	0.127	1.29308e-118	Fibroblast	MLPH
1.54089e-124	-0.429575	0.035	0.144	5.19189e-120	Fibroblast	RUNX3
6.74937e-60	-0.429751	0.434	0.466	2.27413e-55	Fibroblast	ANP32B
1.57888e-132	-0.429842	0.151	0.293	5.31987e-128	Fibroblast	CRIP1
6.16467e-54	-0.430791	0.284	0.341	2.07712e-49	Fibroblast	CDK2AP2
7.67314e-08	-0.430956	0.536	0.462	0.00258539	Fibroblast	TCEA1
2.598e-170	-0.432461	0.007	0.131	8.7537e-166	Fibroblast	CD5
8.26065e-54	-0.433727	0.516	0.515	2.78334e-49	Fibroblast	GSTK1
3.15155e-34	-0.435695	0.353	0.366	1.06188e-29	Fibroblast	ENSA
6.74909e-74	-0.436207	0.546	0.548	2.27404e-69	Fibroblast	DAZAP2
1.30941e-150	-0.436372	0.049	0.181	4.41192e-146	Fibroblast	NFATC2
0	-0.436445	0.894	0.921	0	Fibroblast	RPL18A
5.48795e-210	-0.437771	0.024	0.182	1.84911e-205	Fibroblast	MGAT4A
5.1854e-185	-0.438327	0.007	0.141	1.74717e-180	Fibroblast	ITGAL
0	-0.438497	0.863	0.903	0	Fibroblast	RPS14
8.03034e-45	-0.439078	0.329	0.368	2.70574e-40	Fibroblast	HLA-F
5.41017e-154	-0.439143	0.008	0.123	1.8229e-149	Fibroblast	SH2D1A
1.41023e-201	-0.439588	0.02	0.17	4.75163e-197	Fibroblast	ATP2A3
3.47534e-26	-0.440253	0.386	0.404	1.17098e-21	Fibroblast	NFKBIA
2.56048e-113	-0.440557	0.019	0.113	8.62728e-109	Fibroblast	CA2
3.70787e-155	-0.443536	0.954	0.923	1.24933e-150	Fibroblast	B2M
1.42701e-92	-0.44604	0.375	0.442	4.80818e-88	Fibroblast	LRRFIP1
2.81188e-173	-0.448021	0.03	0.169	9.47436e-169	Fibroblast	TSPAN13
6.13184e-192	-0.448766	0.771	0.786	2.06606e-187	Fibroblast	CFL1
1.19796e-198	-0.44881	0.009	0.151	4.03641e-194	Fibroblast	PSTPIP1
6.75521e-150	-0.450956	0.013	0.128	2.2761e-145	Fibroblast	C1orf162
1.60884e-45	-0.451476	0.364	0.396	5.42083e-41	Fibroblast	PLP2
1.46224e-52	-0.451575	0.046	0.106	4.92687e-48	Fibroblast	ESR1
4.99923e-28	-0.452361	0.331	0.347	1.68444e-23	Fibroblast	RAD21
1.40377e-31	-0.455869	0.184	0.116	4.72987e-27	Fibroblast	CD68
8.94089e-101	-0.457916	0.021	0.108	3.01254e-96	Fibroblast	CD83
1.95263e-54	-0.459875	0.469	0.489	6.57921e-50	Fibroblast	PSME2
6.37805e-181	-0.461834	0.022	0.162	2.14902e-176	Fibroblast	GPRIN3
0	-0.462599	0.907	0.932	0	Fibroblast	RPS28
1.25283e-170	-0.464502	0.024	0.158	4.22127e-166	Fibroblast	EFNA1
0	-0.46716	0.851	0.863	0	Fibroblast	RPL23A
4.18952e-198	-0.468144	0.04	0.196	1.41162e-193	Fibroblast	LPXN
8.1047e-10	-0.468614	0.371	0.346	2.7308e-05	Fibroblast	DCXR
7.03205e-50	-0.469911	0.244	0.299	2.36938e-45	Fibroblast	PDCD4
4.03154e-139	-0.470305	0.007	0.11	1.35839e-134	Fibroblast	LINC00861
5.61742e-60	-0.470856	0.775	0.773	1.89273e-55	Fibroblast	PPDPF
5.55436e-116	-0.47344	0.013	0.106	1.87149e-111	Fibroblast	AARD
6.1037e-177	-0.47563	0.049	0.194	2.05658e-172	Fibroblast	FERMT3
1.64738e-106	-0.478256	0.648	0.653	5.55068e-102	Fibroblast	ARPC2
4.54643e-13	-0.478713	0.52	0.457	1.53187e-08	Fibroblast	LDHB
1.08975e-282	-0.478909	0.011	0.204	3.6718e-278	Fibroblast	SYTL1
3.1714e-186	-0.479939	0.058	0.215	1.06857e-181	Fibroblast	RCSD1
5.45409e-77	-0.481001	0.408	0.446	1.8377e-72	Fibroblast	CIB1
9.13252e-08	-0.484481	0.621	0.549	0.00307711	Fibroblast	RPS20
1.08259e-83	-0.484704	0.263	0.355	3.64768e-79	Fibroblast	IRF1
1.60393e-142	-0.485689	0.827	0.836	5.40428e-138	Fibroblast	RPS26
1.06307e-120	-0.486538	0.056	0.17	3.5819e-116	Fibroblast	BIRC3
2.23731e-25	-0.489904	0.202	0.239	7.53838e-21	Fibroblast	HMGB2
7.0896e-219	-0.490937	0.879	0.842	2.38877e-214	Fibroblast	HLA-B
7.39999e-116	-0.491464	0.123	0.241	2.49335e-111	Fibroblast	IL16
2.28674e-143	-0.492604	0.075	0.205	7.70493e-139	Fibroblast	ANKRD44
8.75977e-111	-0.493891	0.09	0.202	2.95152e-106	Fibroblast	ITGA4
4.30293e-117	-0.495458	0.065	0.18	1.44983e-112	Fibroblast	GBP5
7.14543e-170	-0.497186	0.086	0.233	2.40758e-165	Fibroblast	RGS19
1.69527e-187	-0.497842	0.72	0.737	5.71203e-183	Fibroblast	EEF1B2
3.78416e-123	-0.49832	0.165	0.289	1.27503e-118	Fibroblast	SEC11C
4.27012e-70	-0.499066	0.278	0.343	1.43877e-65	Fibroblast	IDH2
4.65694e-122	-0.499147	0.846	0.774	1.56911e-117	Fibroblast	HLA-A
1.40889e-113	-0.502728	0.017	0.111	4.74711e-109	Fibroblast	CLDN4
1.13492e-59	-0.504147	0.139	0.214	3.82399e-55	Fibroblast	LDLRAD4
2.85691e-16	-0.504248	0.423	0.402	9.62608e-12	Fibroblast	RPS10
0	-0.504433	0.887	0.923	0	Fibroblast	RPS27A
2.13287e-96	-0.504863	0.047	0.141	7.18649e-92	Fibroblast	TACSTD2
5.02729e-237	-0.505498	0.015	0.184	1.69389e-232	Fibroblast	SELPLG
3.79201e-167	-0.506761	0.076	0.221	1.27768e-162	Fibroblast	TNFAIP8
2.12209e-140	-0.50684	0.012	0.12	7.15018e-136	Fibroblast	PRF1
5.88785e-225	-0.507033	0.012	0.172	1.98385e-220	Fibroblast	RASAL3
1.28632e-207	-0.50841	0.013	0.163	4.33411e-203	Fibroblast	SLA
0	-0.511282	0.916	0.948	0	Fibroblast	RPS12
2.0838e-151	-0.512239	0.011	0.126	7.02114e-147	Fibroblast	SMIM22
1.78095e-138	-0.514102	0.127	0.258	6.00073e-134	Fibroblast	CSK
3.60608e-251	-0.514713	0.012	0.187	1.21503e-246	Fibroblast	BIN2
0	-0.516	0.868	0.91	0	Fibroblast	RPS15A
6.5192e-21	-0.516822	0.286	0.298	2.19658e-16	Fibroblast	SLC2A3
1.37765e-106	-0.517102	0.158	0.268	4.64186e-102	Fibroblast	MBP
3.32636e-133	-0.517354	0.039	0.154	1.12078e-128	Fibroblast	SH2D2A
7.81491e-07	-0.517557	0.614	0.542	0.0263315	Fibroblast	CSTB
2.91253e-126	-0.521422	0.009	0.106	9.81348e-122	Fibroblast	TNFRSF18
6.13466e-107	-0.522173	0.214	0.319	2.06701e-102	Fibroblast	LEPROTL1
1.39887e-111	-0.522921	0.578	0.584	4.71334e-107	Fibroblast	HMGN1
3.68504e-108	-0.525103	0.016	0.105	1.24164e-103	Fibroblast	SPI1
1.62885e-39	-0.525499	0.55	0.521	5.48823e-35	Fibroblast	DBI
1.30838e-54	-0.525527	0.043	0.105	4.40847e-50	Fibroblast	TNFRSF4
2.29198e-65	-0.525813	0.311	0.369	7.72261e-61	Fibroblast	CORO1B
1.99626e-153	-0.526034	0.553	0.608	6.72618e-149	Fibroblast	PSME1
1.83088e-248	-0.526045	0.008	0.18	6.16896e-244	Fibroblast	DOK2
2.98227e-198	-0.52609	0.061	0.223	1.00485e-193	Fibroblast	ARRB2
2.0345e-272	-0.526923	0.031	0.229	6.85506e-268	Fibroblast	TMC6
0	-0.52868	0.892	0.943	0	Fibroblast	RPL39
1.69784e-75	-0.529541	0.475	0.483	5.72069e-71	Fibroblast	COX5A
1.57563e-62	-0.529689	0.325	0.38	5.30892e-58	Fibroblast	DNAJB1
2.00972e-154	-0.53173	0.146	0.289	6.77156e-150	Fibroblast	REL
0	-0.53233	0.902	0.937	0	Fibroblast	RPS19
1.0168e-100	-0.532437	0.335	0.415	3.426e-96	Fibroblast	2022-09-09
4.93725e-58	-0.532754	0.101	0.181	1.66356e-53	Fibroblast	MGST1
8.50309e-217	-0.534483	0.008	0.162	2.86503e-212	Fibroblast	SAMSN1
0	-0.53465	0.926	0.95	0	Fibroblast	RPL28
7.07649e-128	-0.536819	0.014	0.115	2.38435e-123	Fibroblast	S100A14
3.50776e-115	-0.53717	0.096	0.211	1.18191e-110	Fibroblast	CLEC2D
6.22064e-160	-0.537381	0.08	0.222	2.09598e-155	Fibroblast	CARD16
1.30677e-248	-0.538294	0.79	0.799	4.40302e-244	Fibroblast	EEF1D
2.2013e-193	-0.53986	0.067	0.232	7.41706e-189	Fibroblast	ARHGAP15
3.87337e-245	-0.540031	0.048	0.237	1.30509e-240	Fibroblast	DOCK8
1.40176e-79	-0.540379	0.496	0.526	4.7231e-75	Fibroblast	SLC25A5
9.17868e-238	-0.541801	0.78	0.806	3.09267e-233	Fibroblast	H3F3A
4.70474e-73	-0.543371	0.24	0.31	1.58521e-68	Fibroblast	CCND3
6.76807e-57	-0.54405	0.274	0.327	2.28043e-52	Fibroblast	HN1
1.82863e-183	-0.544335	0.1	0.258	6.16137e-179	Fibroblast	CDC42SE2
3.03815e-60	-0.544859	0.262	0.321	1.02367e-55	Fibroblast	STK17B
7.52722e-122	-0.545679	0.021	0.123	2.53622e-117	Fibroblast	LAG3
6.9354e-176	-0.547085	0.017	0.151	2.33681e-171	Fibroblast	FXYD3
1.05652e-172	-0.547197	0.654	0.667	3.55985e-168	Fibroblast	YWHAZ
9.02503e-207	-0.552189	0.008	0.155	3.04089e-202	Fibroblast	GZMM
1.52193e-52	-0.553737	0.307	0.189	5.12799e-48	Fibroblast	SLC39A6
4.40321e-233	-0.55384	0.012	0.176	1.48362e-228	Fibroblast	SIT1
5.17393e-200	-0.554162	0.68	0.699	1.7433e-195	Fibroblast	HSPA8
6.30138e-151	-0.554798	0.606	0.627	2.12319e-146	Fibroblast	ARPC3
1.49192e-232	-0.554875	0.031	0.203	5.02687e-228	Fibroblast	RHOF
2.34546e-279	-0.56362	0.012	0.203	7.9028e-275	Fibroblast	ARHGAP30
1.40732e-176	-0.564179	0.056	0.204	4.74183e-172	Fibroblast	TNFRSF1B
9.73206e-294	-0.564847	0.015	0.217	3.27912e-289	Fibroblast	HMHA1
1.06921e-148	-0.566695	0.456	0.515	3.60259e-144	Fibroblast	PRR13
3.14867e-303	-0.567087	0.86	0.831	1.06091e-298	Fibroblast	HLA-C
6.6475e-159	-0.570428	0.01	0.129	2.23981e-154	Fibroblast	PKIB
2.98035e-146	-0.570527	0.229	0.359	1.0042e-141	Fibroblast	RNASET2
9.97679e-116	-0.572305	0.087	0.201	3.36158e-111	Fibroblast	APOBEC3G
0	-0.572336	0.835	0.879	0	Fibroblast	RPS21
1.58752e-185	-0.572399	0.067	0.222	5.34897e-181	Fibroblast	EMB
4.84072e-257	-0.575071	0.032	0.218	1.63103e-252	Fibroblast	RASSF5
8.26307e-36	-0.577106	0.145	0.087	2.78416e-31	Fibroblast	APOC1
4.00378e-209	-0.577419	0.647	0.665	1.34903e-204	Fibroblast	HINT1
1.07396e-17	-0.581682	0.337	0.335	3.61859e-13	Fibroblast	MIEN1
0	-0.582038	0.783	0.805	0	Fibroblast	RPSA
6.88279e-251	-0.582385	0.012	0.186	2.31909e-246	Fibroblast	TAGAP
0	-0.58263	0.869	0.905	0	Fibroblast	RPS3
1.89587e-201	-0.584064	0.025	0.178	6.38793e-197	Fibroblast	PIM2
1.08216e-281	-0.586204	0.898	0.919	3.64622e-277	Fibroblast	RPL8
0	-0.586313	0.842	0.898	0	Fibroblast	RPS7
9.3745e-103	-0.587384	0.278	0.367	3.15864e-98	Fibroblast	ABRACL
0	-0.588931	0.013	0.227	0	Fibroblast	DEF6
2.68278e-240	-0.591617	0.008	0.175	9.03937e-236	Fibroblast	IKZF3
1.07008e-264	-0.594681	0.013	0.197	3.60552e-260	Fibroblast	TMC8
9.69102e-240	-0.595343	0.023	0.197	3.26529e-235	Fibroblast	FCMR
1.14557e-290	-0.595409	0.021	0.222	3.85989e-286	Fibroblast	ARHGAP4
1.24424e-288	-0.596128	0.012	0.208	4.19234e-284	Fibroblast	ARHGAP9
2.52127e-242	-0.596503	0.01	0.179	8.49517e-238	Fibroblast	BATF
5.9685e-31	-0.599852	0.269	0.299	2.01103e-26	Fibroblast	CAPG
2.8071e-114	-0.600495	0.67	0.674	9.45825e-110	Fibroblast	JUNB
6.34275e-139	-0.60154	0.219	0.346	2.13713e-134	Fibroblast	ARHGEF1
3.18136e-105	-0.607086	0.496	0.526	1.07193e-100	Fibroblast	H2AFZ
2.66798e-282	-0.608236	0.017	0.211	8.98951e-278	Fibroblast	PRKCH
1.04285e-301	-0.609156	0.928	0.934	3.51379e-297	Fibroblast	RPL19
3.85339e-239	-0.613503	0.011	0.178	1.29836e-234	Fibroblast	CD96
2.1106e-117	-0.614746	0.197	0.308	7.11145e-113	Fibroblast	LYPLA1
6.32803e-251	-0.615548	0.053	0.241	2.13216e-246	Fibroblast	APBB1IP
1.6284e-197	-0.618113	0.021	0.17	5.48672e-193	Fibroblast	IL2RB
1.03112e-275	-0.618645	0.078	0.287	3.47426e-271	Fibroblast	SLC38A1
4.29664e-244	-0.619882	0.011	0.182	1.44771e-239	Fibroblast	CD6
5.04835e-121	-0.622867	0.329	0.432	1.70099e-116	Fibroblast	RARRES3
0	-0.624985	0.016	0.233	0	Fibroblast	DENND2D
0	-0.627066	0.017	0.238	0	Fibroblast	WAS
2.3414e-160	-0.62939	0.192	0.334	7.88913e-156	Fibroblast	STK4
5.50625e-158	-0.629766	0.014	0.135	1.85528e-153	Fibroblast	PECAM1
1.35053e-305	-0.635304	0.023	0.234	4.55047e-301	Fibroblast	TUBA4A
1.82197e-188	-0.635507	0.366	0.479	6.13893e-184	Fibroblast	PPP1CA
0	-0.636269	0.011	0.227	0	Fibroblast	SASH3
2.59826e-265	-0.636535	0.01	0.191	8.75458e-261	Fibroblast	CD247
4.72937e-230	-0.637665	0.017	0.182	1.59352e-225	Fibroblast	CXCR3
4.80883e-107	-0.63792	0.014	0.102	1.62029e-102	Fibroblast	MZB1
2.56538e-186	-0.639285	0.008	0.143	8.64378e-182	Fibroblast	TIGIT
1.18125e-224	-0.64342	0.116	0.293	3.98009e-220	Fibroblast	ICAM3
5.11172e-304	-0.644988	0.044	0.261	1.72234e-299	Fibroblast	HMGA1
7.97785e-162	-0.64868	0.009	0.129	2.68806e-157	Fibroblast	TNF
5.68076e-17	-0.652352	0.325	0.329	1.91408e-12	Fibroblast	MARCKSL1
1.5121e-283	-0.654257	0.014	0.208	5.09486e-279	Fibroblast	PTPN7
2.05343e-174	-0.656131	0.578	0.602	6.91884e-170	Fibroblast	SUB1
8.34697e-124	-0.656196	0.215	0.327	2.81243e-119	Fibroblast	2022-09-06
2.47747e-127	-0.658876	0.278	0.375	8.3476e-123	Fibroblast	RGS10
1.307e-177	-0.661575	0.015	0.149	4.40382e-173	Fibroblast	ELF3
0	-0.663054	0.011	0.22	0	Fibroblast	SKAP1
5.65948e-216	-0.669967	0.016	0.173	1.90691e-211	Fibroblast	SELL
0	-0.670126	0.93	0.941	0	Fibroblast	RPS27
5.26387e-155	-0.672333	0.013	0.131	1.77361e-150	Fibroblast	HLA-DQA2
2.69811e-266	-0.673058	0.016	0.202	9.09103e-262	Fibroblast	ZAP70
0	-0.674344	0.016	0.232	0	Fibroblast	IKZF1
7.50009e-77	-0.675463	0.612	0.604	2.52708e-72	Fibroblast	ZFP36L2
5.5818e-140	-0.689565	0.362	0.455	1.88073e-135	Fibroblast	PSMB9
0	-0.699164	0.018	0.238	0	Fibroblast	IL10RA
0	-0.703426	0.123	0.352	0	Fibroblast	FAM49B
5.79106e-132	-0.704522	0.41	0.504	1.95124e-127	Fibroblast	DUSP1
0	-0.707779	0.02	0.266	0	Fibroblast	PTPN6
0	-0.708124	0.04	0.262	0	Fibroblast	TC2N
2.95577e-220	-0.708581	0.177	0.357	9.95918e-216	Fibroblast	KIAA1551
0	-0.717317	0.017	0.274	0	Fibroblast	RHOH
0	-0.722413	0.902	0.943	0	Fibroblast	RPL30
0	-0.723181	0.016	0.225	0	Fibroblast	NCF1
3.72074e-230	-0.723641	0.874	0.904	1.25367e-225	Fibroblast	GAPDH
2.83131e-126	-0.724933	0.011	0.11	9.53983e-122	Fibroblast	ANKRD30A
4.68957e-71	-0.727712	0.144	0.232	1.5801e-66	Fibroblast	STMN1
3.67557e-100	-0.730618	0.018	0.103	1.23845e-95	Fibroblast	AIF1
1.84878e-74	-0.742574	0.088	0.176	6.22929e-70	Fibroblast	KRT7
0	-0.744139	0.921	0.883	0	Fibroblast	TMSB4X
3.31118e-18	-0.747283	0.399	0.285	1.11567e-13	Fibroblast	ASAH1
1.10433e-240	-0.748736	0.035	0.214	3.72094e-236	Fibroblast	DUSP4
3.30487e-132	-0.751579	0.224	0.336	1.11354e-127	Fibroblast	STK17A
7.05542e-239	-0.761562	0.21	0.405	2.37725e-234	Fibroblast	DDIT4
0	-0.765106	0.127	0.383	0	Fibroblast	EZR
0	-0.770315	0.044	0.342	0	Fibroblast	OCIAD2
7.11956e-269	-0.771801	0.095	0.297	2.39887e-264	Fibroblast	2022-09-01
0	-0.774722	0.48	0.589	0	Fibroblast	TPM3
1.74025e-171	-0.776572	0.523	0.565	5.86361e-167	Fibroblast	CYBA
0	-0.778227	0.797	0.853	0	Fibroblast	PFN1
1.31063e-155	-0.779242	0.013	0.132	4.41605e-151	Fibroblast	CD8B
0	-0.782359	0.017	0.272	0	Fibroblast	CYTIP
0	-0.782362	0.013	0.226	0	Fibroblast	CD3G
1.16964e-181	-0.784336	0.057	0.211	3.941e-177	Fibroblast	KRT8
3.99457e-298	-0.788174	0.044	0.256	1.34593e-293	Fibroblast	LAT
0	-0.797384	0.747	0.798	0	Fibroblast	PABPC1
8.99106e-266	-0.797745	0.041	0.237	3.02945e-261	Fibroblast	HLA-DMA
0	-0.797882	0.765	0.799	0	Fibroblast	RPS29
0	-0.801096	0.144	0.409	0	Fibroblast	SYNGR2
0	-0.807019	0.016	0.233	0	Fibroblast	CD27
2.89487e-161	-0.807928	0.703	0.715	9.75398e-157	Fibroblast	AC090498.1
1.787e-226	-0.815491	0.694	0.669	6.02111e-222	Fibroblast	HLA-E
1.5497e-256	-0.819249	0.044	0.232	5.22155e-252	Fibroblast	TRAC
2.64957e-108	-0.823435	0.418	0.479	8.92748e-104	Fibroblast	TSC22D3
0	-0.841354	0.014	0.295	0	Fibroblast	CD53
0	-0.84342	0.017	0.282	0	Fibroblast	CD48
6.62733e-195	-0.843876	0.055	0.217	2.23301e-190	Fibroblast	KRT18
0	-0.845596	0.047	0.293	0	Fibroblast	LCP2
0	-0.845705	0.09	0.365	0	Fibroblast	GMFG
5.94621e-167	-0.849874	0.12	0.268	2.00352e-162	Fibroblast	TNFAIP3
4.9463e-299	-0.858686	0.586	0.647	1.66661e-294	Fibroblast	SARAF
2.19738e-249	-0.861224	0.137	0.325	7.40386e-245	Fibroblast	ITGB2
0	-0.862755	0.019	0.281	0	Fibroblast	TRAF3IP3
0	-0.863086	0.017	0.275	0	Fibroblast	TBC1D10C
0	-0.871362	0.018	0.24	0	Fibroblast	SPOCK2
0	-0.876008	0.018	0.282	0	Fibroblast	GIMAP4
1.25983e-52	-0.878979	0.054	0.115	4.24489e-48	Fibroblast	FCER1G
0	-0.882569	0.008	0.233	0	Fibroblast	PTPRCAP
9.079e-283	-0.891139	0.02	0.216	3.05908e-278	Fibroblast	TRBC1
0	-0.897766	0.013	0.261	0	Fibroblast	GIMAP7
0	-0.899228	0.165	0.427	0	Fibroblast	BTG2
4.96936e-24	-0.899589	0.078	0.117	1.67438e-19	Fibroblast	RNASE1
0	-0.917348	0.046	0.305	0	Fibroblast	ACAP1
0	-0.91872	0.044	0.351	0	Fibroblast	HCLS1
0	-0.927743	0.09	0.387	0	Fibroblast	TSTD1
3.03174e-250	-0.933185	0.015	0.19	1.02152e-245	Fibroblast	CTSW
1.36393e-303	-0.949162	0.011	0.216	4.59563e-299	Fibroblast	RGS1
0	-0.960354	0.073	0.315	0	Fibroblast	NR4A2
0	-0.962815	0.017	0.277	0	Fibroblast	LCK
0	-0.964635	0.464	0.588	0	Fibroblast	FXYD5
0	-0.965775	0.101	0.359	0	Fibroblast	ISG20
0	-0.966662	0.079	0.383	0	Fibroblast	GPSM3
0	-0.976624	0.057	0.317	0	Fibroblast	SPINT2
0	-0.9804	0.656	0.755	0	Fibroblast	SH3BGRL3
1.73632e-135	-0.984016	0.074	0.202	5.85035e-131	Fibroblast	AZGP1
0	-0.986976	0.329	0.498	0	Fibroblast	EVL
2.37009e-53	-0.990548	0.046	0.108	7.98578e-49	Fibroblast	LYZ
0	-0.993772	0.032	0.365	0	Fibroblast	UCP2
1.07045e-169	-1.0021	0.079	0.223	3.60678e-165	Fibroblast	CST7
0	-1.01323	0.081	0.409	0	Fibroblast	SLC9A3R1
4.39413e-185	-1.01958	0.012	0.148	1.48056e-180	Fibroblast	CD8A
0	-1.03854	0.05	0.445	0	Fibroblast	VAMP8
0	-1.04909	0.038	0.267	0	Fibroblast	ALOX5AP
1.33132e-281	-1.06523	0.058	0.264	4.48576e-277	Fibroblast	GATA3
1.3785e-161	-1.07201	0.012	0.132	4.64472e-157	Fibroblast	GZMK
0	-1.08672	0.215	0.417	0	Fibroblast	LIMD2
0	-1.09115	0.027	0.292	0	Fibroblast	TRBC2
1.41887e-295	-1.13781	0.024	0.23	4.78075e-291	Fibroblast	HLA-DQB1
0	-1.14072	0.029	0.386	0	Fibroblast	LCP1
0	-1.14737	0.028	0.349	0	Fibroblast	FYB
0	-1.15193	0.259	0.576	0	Fibroblast	ARHGDIB
1.50284e-85	-1.1581	0.391	0.416	5.06366e-81	Fibroblast	IL32
0	-1.17239	0.037	0.272	0	Fibroblast	DUSP2
7.21643e-247	-1.17806	0.012	0.184	2.4315e-242	Fibroblast	GZMA
2.52791e-254	-1.20814	0.03	0.216	8.51755e-250	Fibroblast	HLA-DQA1
0	-1.2193	0.025	0.375	0	Fibroblast	IL2RG
0	-1.22263	0.02	0.282	0	Fibroblast	CD69
0	-1.22992	0.024	0.31	0	Fibroblast	CD3D
7.01276e-235	-1.23136	0.051	0.229	2.36288e-230	Fibroblast	IL7R
0	-1.26066	0.431	0.63	0	Fibroblast	BTG1
0	-1.26479	0.023	0.312	0	Fibroblast	CXCR4
2.24491e-105	-1.27802	0.123	0.232	7.564e-101	Fibroblast	CD24
0	-1.2969	0.023	0.262	0	Fibroblast	CD7
0	-1.33495	0.025	0.321	0	Fibroblast	CD2
9.62256e-117	-1.33943	0.038	0.142	3.24222e-112	Fibroblast	TYROBP
0	-1.34613	0.188	0.463	0	Fibroblast	COTL1
3.81949e-247	-1.38118	0.097	0.291	1.28694e-242	Fibroblast	KRT19
0	-1.3925	0.024	0.385	0	Fibroblast	HCST
0	-1.42463	0.03	0.427	0	Fibroblast	CD37
8.42563e-69	-1.45535	0.684	0.654	2.83893e-64	Fibroblast	COX6C
4.94947e-14	-1.49229	0.089	0.12	1.66768e-09	Fibroblast	IGKV4-1
0	-1.52139	0.028	0.31	0	Fibroblast	LTB
0	-1.5259	0.035	0.46	0	Fibroblast	RAC2
0	-1.53133	0.038	0.445	0	Fibroblast	PTPRC
8.6581e-252	-1.541	0.015	0.191	2.91726e-247	Fibroblast	NKG7
0	-1.57105	0.046	0.462	0	Fibroblast	LAPTM5
0	-1.59078	0.155	0.38	0	Fibroblast	HLA-DPB1
0	-1.59417	0.03	0.361	0	Fibroblast	CD3E
4.65851e-35	-1.62195	0.173	0.229	1.56964e-30	Fibroblast	IGHG1
5.06745e-17	-1.62539	0.07	0.103	1.70743e-12	Fibroblast	IGLV1-51
0	-1.64344	0.043	0.466	0	Fibroblast	CORO1A
0	-1.67152	0.064	0.466	0	Fibroblast	SRGN
3.46131e-16	-1.68521	0.077	0.109	1.16625e-11	Fibroblast	IGHV3-23
0	-1.70052	0.052	0.337	0	Fibroblast	HLA-DRB5
2.05507e-18	-1.7091	0.262	0.288	6.92436e-14	Fibroblast	IGKC
0	-1.80053	0.112	0.387	0	Fibroblast	HLA-DPA1
0	-1.83344	0.037	0.446	0	Fibroblast	CD52
2.36395e-233	-1.92791	0.015	0.181	7.9651e-229	Fibroblast	CCL4
0	-1.94484	0.098	0.335	0	Fibroblast	HLA-DRA
0	-1.99133	0.081	0.395	0	Fibroblast	HLA-DRB1
1.42172e-298	-1.99294	0.056	0.269	4.79034e-294	Fibroblast	CCL5
2.18343e-114	-2.07627	0.016	0.11	7.35684e-110	Fibroblast	TFF3
2.56359e-16	-2.12467	0.117	0.152	8.63777e-12	Fibroblast	IGKV3-20
0	-2.44435	0.361	0.701	0	Fibroblast	CD74

## Sheet: BC_EC
p_val	avg_logFC	pct.1	pct.2	p_val_adj	cluster	gene
0	3.23678	0.418	0.026	0	EC	FABP4
0	2.77586	0.755	0.012	0	EC	PLVAP
0	2.70522	0.742	0.012	0	EC	VWF
0	2.6001	0.784	0.038	0	EC	RAMP2
0	2.59595	0.735	0.024	0	EC	AQP1
0	2.43208	0.815	0.042	0	EC	EGFL7
0	2.42695	0.423	0.007	0	EC	ACKR1
0	2.37916	0.7	0.046	0	EC	ID1
0	2.34618	0.799	0.083	0	EC	GNG11
0	2.34214	0.837	0.137	0	EC	SPARCL1
0	2.29115	0.793	0.085	0	EC	PECAM1
0	2.25125	0.816	0.138	0	EC	A2M
0	2.23359	0.593	0.005	0	EC	CLDN5
0	2.20439	0.739	0.119	0	EC	HSPG2
0	2.1319	0.741	0.127	0	EC	ENG
0	2.02364	0.718	0.02	0	EC	CD34
0	1.96401	0.505	0.021	0	EC	RBP7
0	1.93308	0.725	0.108	0	EC	CAV1
0	1.90774	0.617	0.076	0	EC	COL4A1
0	1.89784	0.685	0.005	0	EC	CLEC14A
0	1.88889	0.73	0.19	0	EC	ID3
0	1.88722	0.702	0.005	0	EC	ADGRL4
0	1.85526	0.878	0.218	0	EC	IGFBP7
0	1.83631	0.664	0.005	0	EC	EMCN
0	1.82967	0.351	0.03	0	EC	CD36
0	1.78414	0.624	0.091	0	EC	COL4A2
0	1.75452	0.756	0.18	0	EC	NPDC1
0	1.75372	0.668	0.016	0	EC	ESAM
0	1.75064	0.607	0.006	0	EC	RAMP3
0	1.73272	0.653	0.028	0	EC	CD93
0	1.73251	0.635	0.065	0	EC	COL15A1
0	1.70536	0.807	0.211	0	EC	CRIP2
0	1.68555	0.533	0.029	0	EC	PODXL
0	1.67673	0.308	0.006	0	EC	BTNL9
0	1.66263	0.635	0.004	0	EC	CDH5
0	1.65636	0.571	0.019	0	EC	CALCRL
0	1.55956	0.485	0.086	0	EC	SLC9A3R2
0	1.54658	0.676	0.091	0	EC	EPAS1
0	1.52838	0.533	0.012	0	EC	FLT1
0	1.48852	0.708	0.145	0	EC	BCAM
0	1.47854	0.749	0.08	0	EC	RNASE1
0	1.47418	0.551	0.069	0	EC	MGLL
0	1.46298	0.706	0.136	0	EC	TM4SF1
0	1.45409	0.58	0.02	0	EC	PALMD
0	1.44495	0.604	0.014	0	EC	CYYR1
0	1.4423	0.709	0.205	0	EC	SPTBN1
0	1.42429	0.797	0.493	0	EC	FKBP1A
0	1.39731	0.665	0.156	0	EC	ADAM15
0	1.39321	0.513	0.132	0	EC	PRCP
0	1.36649	0.546	0.004	0	EC	PTPRB
0	1.36591	0.558	0.002	0	EC	CXorf36
0	1.36426	0.533	0.003	0	EC	SOX18
0	1.35012	0.94	0.576	0	EC	IFITM3
0	1.34925	0.58	0.005	0	EC	MMRN2
0	1.34861	0.745	0.276	0	EC	GSN
0	1.34046	0.56	0.004	0	EC	TIE1
0	1.33485	0.418	0.016	0	EC	IL33
0	1.3183	0.577	0.02	0	EC	ADCY4
0	1.30448	0.685	0.226	0	EC	TGFBR2
0	1.29962	0.509	0.017	0	EC	ADGRF5
0	1.29306	0.464	0.013	0	EC	NOTCH4
4.26161e-223	1.28035	0.246	0.065	1.43591e-218	EC	IGFBP3
0	1.27286	0.396	0.006	0	EC	APLNR
0	1.27272	0.554	0.068	0	EC	ETS2
0	1.27192	0.59	0.082	0	EC	ARHGAP29
0	1.27156	0.447	0.005	0	EC	KDR
0	1.25714	0.578	0.097	0	EC	ITGA6
0	1.25702	0.848	0.297	0	EC	IFI27
0	1.24457	0.511	0.056	0	EC	HYAL2
0	1.21189	0.688	0.177	0	EC	TCF4
0	1.1992	0.712	0.162	0	EC	PTRF
0	1.19384	0.499	0.168	0	EC	ADIRF
0	1.19259	0.714	0.289	0	EC	CD59
0	1.18968	0.463	0.025	0	EC	MCTP1
0	1.18546	0.493	0.002	0	EC	ROBO4
0	1.17679	0.387	0.007	0	EC	SLCO2A1
0	1.16723	0.536	0.085	0	EC	NRP1
0	1.16425	0.514	0.089	0	EC	HEG1
0	1.1635	0.756	0.238	0	EC	IGFBP4
0	1.16071	0.588	0.169	0	EC	PDLIM1
0	1.15657	0.526	0.039	0	EC	LDB2
0	1.1196	0.74	0.282	0	EC	APP
0	1.11232	0.45	0.024	0	EC	TM4SF18
0	1.10677	0.521	0.035	0	EC	FZD4
0	1.10532	0.462	0.038	0	EC	VWA1
0	1.10351	0.477	0.011	0	EC	RAPGEF3
0	1.10335	0.542	0.101	0	EC	PLXND1
0	1.09768	0.446	0.119	0	EC	PLPP1
0	1.09767	0.521	0.054	0	EC	LIMS2
0	1.09007	0.3	0.054	0	EC	INSR
0	1.05949	0.633	0.238	0	EC	STOM
0	1.05833	0.525	0.111	0	EC	ICAM2
0	1.04691	0.706	0.397	0	EC	CCDC85B
0	1.02792	0.374	0.012	0	EC	SDPR
0	1.0219	0.364	0.036	0	EC	LIFR
4.54465e-277	1.02108	0.382	0.115	1.53127e-272	EC	CXCL12
0	1.01494	0.296	0.031	0	EC	ENPP2
0	1.01466	0.408	0.038	0	EC	MCAM
0	1.01352	0.468	0.027	0	EC	JAM2
0	1.012	0.41	0.006	0	EC	SHANK3
0	1.00771	0.437	0.027	0	EC	SNCG
0	1.00581	0.395	0.006	0	EC	TSPAN7
0	0.989304	0.523	0.067	0	EC	S1PR1
0	0.978231	0.356	0.014	0	EC	ZNF385D
0	0.975784	0.32	0.001	0	EC	CCL14
0	0.972772	0.448	0.001	0	EC	ARHGEF15
0	0.972262	0.524	0.108	0	EC	EMP1
0	0.966549	0.324	0.002	0	EC	PCDH17
0	0.959342	0.454	0.007	0	EC	ERG
0	0.957731	0.351	0.017	0	EC	JAG2
0	0.957667	0.515	0.113	0	EC	EHD4
0	0.95507	0.542	0.121	0	EC	ELK3
0	0.954379	0.419	0.049	0	EC	NRN1
0	0.954279	0.504	0.102	0	EC	LMCD1
0	0.946534	0.501	0.094	0	EC	ITGA5
0	0.943454	0.509	0.11	0	EC	MGST2
0	0.941691	0.56	0.149	0	EC	ECE1
0	0.940151	0.961	0.745	0	EC	VIM
0	0.933898	0.508	0.098	0	EC	LPAR6
0	0.932503	0.457	0.039	0	EC	TINAGL1
0	0.924556	0.365	0.039	0	EC	TGM2
0	0.923638	0.437	0.06	0	EC	SMAD1
0	0.922003	0.427	0.008	0	EC	PREX2
0	0.918229	0.288	0.026	0	EC	ADAMTS1
0	0.915916	0.53	0.085	0	EC	NFIB
0	0.908508	0.469	0.115	0	EC	FSCN1
0	0.906893	0.603	0.228	0	EC	VAMP5
0	0.905684	0.502	0.097	0	EC	TMEM204
0	0.904341	0.487	0.079	0	EC	TNS2
0	0.904249	0.337	0.001	0	EC	SOX17
2.13262e-274	0.904241	0.437	0.161	7.18566e-270	EC	KLF2
0	0.902291	0.518	0.096	0	EC	TJP1
0	0.901053	0.47	0.12	0	EC	RDX
0	0.89762	0.378	0.013	0	EC	GPR146
0	0.897436	0.23	0.001	0	EC	GPIHBP1
0	0.896088	0.458	0.053	0	EC	DOCK9
0	0.895977	0.829	0.56	0	EC	IFITM2
5.56956e-303	0.890116	0.521	0.216	1.87661e-298	EC	PIM3
0	0.888951	0.376	0.021	0	EC	THBD
0	0.888938	0.431	0.001	0	EC	MYCT1
4.7887e-228	0.877602	0.496	0.241	1.61351e-223	EC	DUSP23
0	0.876616	0.525	0.133	0	EC	PRKCDBP
0	0.872296	0.323	0.004	0	EC	DLL4
0	0.866242	0.548	0.217	0	EC	TSC22D1
0	0.860885	0.415	0.034	0	EC	MALL
0	0.860733	0.453	0.13	0	EC	CD320
0	0.859943	0.499	0.157	0	EC	SEC14L1
0	0.859662	0.177	0.014	0	EC	GJA4
1.0658e-164	0.859246	0.359	0.149	3.5911e-160	EC	CLU
0	0.858367	0.342	0.011	0	EC	FAM167B
0	0.855395	0.468	0.067	0	EC	CAV2
0	0.852624	0.338	0.075	0	EC	SCARB1
1.08849e-165	0.851575	0.7	0.497	3.66755e-161	EC	TXNIP
0	0.849316	0.743	0.49	0	EC	CDC37
0	0.847263	0.423	0.036	0	EC	NOSTRIN
0	0.842811	0.547	0.133	0	EC	MEF2C
0	0.841434	0.432	0.087	0	EC	SPRY1
0	0.838904	0.42	0.035	0	EC	ACVRL1
0	0.838853	0.44	0.056	0	EC	PTPRM
0	0.836825	0.398	0.009	0	EC	IL3RA
0	0.833517	0.423	0.019	0	EC	TMEM255B
0	0.825578	0.49	0.133	0	EC	TSPAN13
0	0.825073	0.454	0.073	0	EC	PKP4
0	0.822351	0.451	0.127	0	EC	BMPR2
0	0.822071	0.445	0.095	0	EC	MTUS1
0	0.816532	0.408	0.049	0	EC	LAMA5
0	0.812464	0.412	0.096	0	EC	MKL2
0	0.804377	0.353	0.043	0	EC	RASA4
0	0.804192	0.326	0.004	0	EC	TMEM88
8.07543e-255	0.803083	0.224	0.05	2.72093e-250	EC	C10orf10
0	0.802296	0.167	0.001	0	EC	CD300LG
0	0.80017	0.337	0.007	0	EC	HOXD9
0	0.796178	0.374	0.04	0	EC	MCF2L
0	0.794513	0.342	0.003	0	EC	THSD7A
1.21185e-276	0.789409	0.605	0.297	4.08322e-272	EC	GNAI2
0	0.789301	0.506	0.122	0	EC	EFNA1
0	0.786604	0.279	0.007	0	EC	ADM5
0	0.783824	0.336	0.03	0	EC	DOCK6
0	0.783807	0.602	0.248	0	EC	FCGRT
0	0.781544	0.562	0.172	0	EC	S100A16
6.00063e-223	0.781015	0.73	0.524	2.02185e-218	EC	SEPW1
0	0.780066	0.338	0.038	0	EC	NES
0	0.77948	0.529	0.175	0	EC	PVRL2
0	0.773422	0.446	0.088	0	EC	LAMB1
0	0.768694	0.532	0.196	0	EC	TACC1
1.43287e-267	0.768533	0.547	0.24	4.82792e-263	EC	TNFSF10
0	0.768453	0.376	0.101	0	EC	PLPP3
0	0.768444	0.381	0.042	0	EC	KIAA1462
0	0.767508	0.338	0.041	0	EC	SYNPO
0	0.766785	0.384	0.061	0	EC	CRYBG3
2.30812e-273	0.765545	0.665	0.346	7.77697e-269	EC	LMNA
0	0.763085	0.367	0.015	0	EC	SCARF1
0	0.761308	0.461	0.133	0	EC	FAM198B
0	0.760546	0.403	0.094	0	EC	KCTD12
4.48475e-285	0.758665	0.549	0.236	1.51109e-280	EC	CD81
0	0.757793	0.362	0.023	0	EC	CFI
0	0.757506	0.327	0.015	0	EC	ANKRD29
1.95836e-170	0.756508	0.696	0.456	6.5985e-166	EC	BST2
0	0.75465	0.251	0.014	0	EC	EFNB2
0	0.751604	0.352	0.006	0	EC	KANK3
0	0.748868	0.573	0.211	0	EC	GIMAP7
1.30864e-293	0.747464	0.607	0.288	4.40933e-289	EC	CD151
0	0.738133	0.315	0.003	0	EC	BCL6B
0	0.73751	0.396	0.1	0	EC	PIK3R3
0	0.735847	0.489	0.123	0	EC	UACA
0	0.735264	0.379	0.097	0	EC	LAMA4
2.61217e-295	0.733459	0.571	0.25	8.80146e-291	EC	RAB13
6.11416e-220	0.732269	0.804	0.669	2.06011e-215	EC	ITM2B
0	0.729677	0.38	0.039	0	EC	GIMAP8
0	0.728907	0.328	0.003	0	EC	PDE2A
0	0.727392	0.302	0.005	0	EC	MECOM
0	0.726154	0.464	0.096	0	EC	EHD2
0	0.711117	0.297	0.028	0	EC	OLFM1
0	0.710035	0.272	0.009	0	EC	ADAMTS9
0	0.709562	0.365	0.074	0	EC	NDST1
0	0.706063	0.396	0.054	0	EC	RPS6KA2
0	0.70592	0.56	0.188	0	EC	CNN3
0	0.705035	0.343	0.026	0	EC	HSPA12B
0	0.704572	0.273	0.007	0	EC	MEOX1
1.3543e-301	0.704056	0.491	0.191	4.56319e-297	EC	SHC1
0	0.703284	0.309	0.015	0	EC	DYSF
3.8166e-292	0.702578	0.345	0.098	1.28597e-287	EC	PTP4A3
0	0.701234	0.146	0.004	0	EC	SEMA3G
0	0.700032	0.366	0.057	0	EC	C1orf54
0	0.69841	0.311	0.004	0	EC	AFAP1L1
0	0.694139	0.351	0.002	0	EC	TEK
0	0.692841	0.262	0.003	0	EC	PCDH12
0	0.692562	0.505	0.182	0	EC	RCN1
0	0.689148	0.354	0.079	0	EC	ASS1
1.26632e-278	0.68871	0.536	0.231	4.26673e-274	EC	LEPROT
1.1226e-234	0.68432	0.864	0.662	3.78247e-230	EC	HLA-E
0	0.681133	0.43	0.114	0	EC	SSFA2
0	0.680947	0.144	0.001	0	EC	SELE
0	0.68093	0.468	0.141	0	EC	MAP3K11
0	0.679025	0.523	0.184	0	EC	HDAC7
0	0.678962	0.298	0.056	0	EC	TFPI
0	0.678219	0.404	0.102	0	EC	BACE2
0	0.675855	0.335	0.045	0	EC	MAGI1
1.30765e-302	0.674063	0.467	0.165	4.40599e-298	EC	SH3BP5
0	0.671926	0.368	0.072	0	EC	NOTCH1
0	0.668787	0.362	0.061	0	EC	CRIM1
0	0.66693	0.454	0.104	0	EC	RBPMS
2.25099e-287	0.665632	0.324	0.086	7.58449e-283	EC	ITGA1
0	0.663904	0.412	0.116	0	EC	SLC29A1
2.21499e-265	0.662567	0.511	0.194	7.46319e-261	EC	ITM2A
0	0.661109	0.331	0.047	0	EC	CD200
0	0.65996	0.246	0.012	0	EC	HECW2
0	0.659302	0.314	0.015	0	EC	AOC3
0	0.658644	0.352	0.045	0	EC	ITGB4
0	0.658345	0.325	0.015	0	EC	ARAP3
0	0.655837	0.434	0.088	0	EC	COX7A1
0	0.654	0.389	0.06	0	EC	ARHGAP31
0	0.653637	0.319	0.01	0	EC	SHROOM4
0	0.65314	0.251	0.041	0	EC	ARL15
0	0.653066	0.301	0.029	0	EC	GRB10
0	0.651884	0.457	0.139	0	EC	TSPAN4
0	0.650094	0.313	0.054	0	EC	PTPRG
0	0.650017	0.243	0.004	0	EC	CYTL1
0	0.648497	0.281	0.013	0	EC	RAPGEF5
1.69886e-223	0.647877	0.457	0.193	5.72415e-219	EC	HERC2
2.78538e-219	0.646953	0.549	0.267	9.38505e-215	EC	IL6ST
0	0.646533	0.43	0.095	0	EC	TSHZ2
1.17438e-238	0.645653	0.571	0.271	3.95695e-234	EC	APLP2
0	0.645374	0.362	0.025	0	EC	RASIP1
0	0.644088	0.372	0.037	0	EC	STAB1
4.33107e-185	0.643799	0.547	0.304	1.45931e-180	EC	RAB11A
0	0.643204	0.233	0.018	0	EC	SEMA3F
0	0.642872	0.24	0.01	0	EC	CLEC3B
7.86609e-146	0.642452	0.788	0.696	2.6504e-141	EC	SRP14
6.48622e-201	0.64234	0.5	0.23	2.18547e-196	EC	UTRN
0	0.640302	0.341	0.085	0	EC	RGS3
0	0.639975	0.434	0.119	0	EC	SWAP70
0	0.638051	0.298	0.006	0	EC	SHE
0	0.636839	0.228	0.003	0	EC	SELP
1.08854e-293	0.636766	0.28	0.066	3.66771e-289	EC	JAG1
0	0.636286	0.497	0.175	0	EC	EMP2
0	0.635569	0.353	0.057	0	EC	RALGAPA2
0	0.635176	0.273	0.004	0	EC	FLT4
0	0.634031	0.546	0.18	0	EC	SERPINH1
0	0.633475	0.646	0.182	0	EC	TIMP3
0	0.632144	0.227	0.013	0	EC	ABLIM3
0	0.632013	0.495	0.156	0	EC	PRSS23
0	0.630435	0.381	0.097	0	EC	PLK2
0	0.629985	0.361	0.047	0	EC	SOCS2
9.97541e-283	0.62811	0.477	0.178	3.36111e-278	EC	CLIC4
0	0.628051	0.227	0.024	0	EC	ACE
0	0.628045	0.312	0.056	0	EC	IGFBP2
0	0.627459	0.214	0.013	0	EC	CDH13
0	0.626662	0.336	0.039	0	EC	DCHS1
0	0.625848	0.325	0.019	0	EC	RHOJ
0	0.625239	0.312	0.033	0	EC	GPRC5B
0	0.623446	0.348	0.073	0	EC	DUSP6
3.01296e-218	0.621763	0.598	0.312	1.01519e-213	EC	CYB5R3
0	0.615501	0.289	0.009	0	EC	NOS3
0	0.615049	0.448	0.139	0	EC	PXN
7.19982e-213	0.614023	0.537	0.261	2.42591e-208	EC	PEA15
0	0.613224	0.336	0.018	0	EC	GALNT18
4.43942e-165	0.611673	0.634	0.367	1.49582e-160	EC	LGALS3
0	0.609748	0.406	0.114	0	EC	ABLIM1
2.6533e-216	0.609156	0.565	0.264	8.94004e-212	EC	SYNE2
6.78807e-292	0.607492	0.371	0.116	2.28717e-287	EC	SEPN1
0	0.60641	0.265	0.038	0	EC	C8orf4
6.89306e-168	0.605395	0.609	0.362	2.32255e-163	EC	MSN
0	0.60407	0.333	0.047	0	EC	NUAK1
2.9436e-191	0.601894	0.577	0.321	9.91815e-187	EC	FLOT1
1.80274e-163	0.601087	0.378	0.159	6.07415e-159	EC	WARS
0	0.600848	0.257	0.027	0	EC	PDGFB
0	0.60008	0.367	0.078	0	EC	TNFAIP1
1.05467e-268	0.596375	0.347	0.106	3.55362e-264	EC	FAM213A
0	0.595432	0.405	0.126	0	EC	CMIP
0	0.59543	0.353	0.066	0	EC	TGFBR3
0	0.593847	0.411	0.094	0	EC	NFIA
0	0.59284	0.393	0.105	0	EC	LAMC1
0	0.592117	0.351	0.063	0	EC	ADGRG1
0	0.591565	0.202	0.009	0	EC	EDN1
2.17362e-253	0.591332	0.454	0.169	7.3238e-249	EC	FLNB
0	0.590588	0.432	0.134	0	EC	ASAP1
0	0.588872	0.269	0.019	0	EC	FAM13C
0	0.588694	0.437	0.1	0	EC	GIMAP6
0	0.587579	0.292	0.003	0	EC	NPR1
0	0.587143	0.333	0.061	0	EC	SASH1
0	0.58714	0.323	0.05	0	EC	EPHB4
2.13355e-197	0.586905	0.46	0.206	7.18878e-193	EC	RHOC
8.81128e-282	0.584265	0.456	0.169	2.96887e-277	EC	CTNND1
1.99745e-148	0.582599	0.537	0.281	6.73022e-144	EC	RHOB
0	0.581756	0.307	0.023	0	EC	TNXB
0	0.581221	0.434	0.129	0	EC	PHACTR2
0	0.580004	0.404	0.106	0	EC	WWTR1
0	0.579099	0.277	0.032	0	EC	RASGRP3
0	0.578862	0.186	0.02	0	EC	ANGPT2
3.94334e-300	0.578718	0.386	0.119	1.32867e-295	EC	PIK3C2A
3.33838e-198	0.574408	0.329	0.113	1.12483e-193	EC	PXDN
7.98609e-303	0.574117	0.428	0.137	2.69083e-298	EC	PPFIBP1
0	0.573628	0.374	0.092	0	EC	TRIOBP
0	0.572613	0.308	0.023	0	EC	PLCB1
4.66983e-232	0.57248	0.496	0.208	1.57345e-227	EC	PLSCR1
0	0.571838	0.321	0.015	0	EC	FGD5
1.17364e-213	0.570609	0.318	0.104	3.95448e-209	EC	KLF4
0	0.570389	0.387	0.065	0	EC	SH2D3C
0	0.57036	0.301	0.011	0	EC	SPNS2
8.53772e-179	0.566468	0.719	0.483	2.8767e-174	EC	HSPB1
0	0.56605	0.339	0.074	0	EC	TAOK2
3.14459e-155	0.565402	0.487	0.243	1.05954e-150	EC	LAP3
0	0.564961	0.357	0.072	0	EC	CEP68
0	0.564902	0.513	0.141	0	EC	COL18A1
0	0.563054	0.376	0.099	0	EC	2022-09-10
0	0.562921	0.32	0.057	0	EC	TCN2
0	0.562065	0.318	0.08	0	EC	MLLT4
0	0.561315	0.245	0.024	0	EC	PDK4
0	0.560299	0.396	0.116	0	EC	DPYSL2
2.31129e-80	0.55981	0.436	0.284	7.78766e-76	EC	MLEC
0	0.559581	0.126	0.001	0	EC	FCN3
0	0.559185	0.291	0.045	0	EC	CPXM2
0	0.558923	0.38	0.086	0	EC	RAI14
0	0.558219	0.377	0.096	0	EC	ENTPD1
8.72082e-151	0.555927	0.527	0.285	2.93839e-146	EC	SPTAN1
0	0.555712	0.435	0.124	0	EC	FKBP9
0	0.555453	0.277	0.024	0	EC	CASKIN2
3.54848e-229	0.554841	0.496	0.22	1.19563e-224	EC	CTNNA1
1.74795e-26	0.553526	0.339	0.252	5.88955e-22	EC	RGCC
2.38529e-104	0.552889	0.403	0.217	8.03701e-100	EC	SOCS3
0	0.552781	0.279	0.021	0	EC	TSPAN18
2.14524e-168	0.552701	0.436	0.196	7.22816e-164	EC	FABP5
0	0.549414	0.395	0.108	0	EC	PLS3
0	0.546785	0.277	0.017	0	EC	LMO2
2.4356e-292	0.546182	0.368	0.112	8.20652e-288	EC	PCGF2
0	0.545695	0.307	0.038	0	EC	GFOD1
5.25807e-225	0.543937	0.559	0.231	1.77165e-220	EC	GIMAP4
0	0.542392	0.338	0.068	0	EC	DLC1
2.21639e-184	0.541783	0.2	0.051	7.46791e-180	EC	GPX3
0	0.538356	0.246	0.045	0	EC	PLXNA2
6.34069e-144	0.537383	0.447	0.23	2.13643e-139	EC	SNHG7
0	0.536824	0.261	0.009	0	EC	MET
0	0.536275	0.36	0.08	0	EC	TRIM47
0	0.536184	0.289	0.003	0	EC	PCAT19
0	0.535657	0.342	0.067	0	EC	RBMS2
1.50911e-277	0.535367	0.344	0.099	5.08481e-273	EC	ARL4A
0	0.534987	0.368	0.099	0	EC	ABCD4
3.29348e-141	0.534374	0.793	0.593	1.1097e-136	EC	IFITM1
1.81661e-296	0.532071	0.232	0.047	6.12087e-292	EC	EFNB1
1.19311e-204	0.531941	0.305	0.1	4.02006e-200	EC	AGRN
0	0.530376	0.249	0.001	0	EC	USHBP1
0	0.529195	0.273	0.014	0	EC	SEMA6A
8.01132e-149	0.528647	0.573	0.346	2.69934e-144	EC	NUCB1
3.48601e-141	0.528424	0.705	0.508	1.17458e-136	EC	MYH9
0	0.527778	0.301	0.064	0	EC	RASAL2
0	0.525598	0.227	0.006	0	EC	FAM107A
0	0.523993	0.317	0.059	0	EC	PPM1F
0	0.523692	0.336	0.069	0	EC	KIAA0355
7.92594e-161	0.522327	0.713	0.475	2.67057e-156	EC	ANXA2
0	0.52081	0.227	0.013	0	EC	MEOX2
0	0.520462	0.279	0.029	0	EC	PCDH1
6.8644e-199	0.517845	0.445	0.191	2.31289e-194	EC	VAT1
0	0.517792	0.297	0.06	0	EC	PTPN14
0	0.516356	0.249	0.007	0	EC	GPR4
6.66635e-145	0.516306	0.748	0.586	2.24616e-140	EC	TAGLN2
0	0.514549	0.185	0.018	0	EC	SPRY4
0	0.513989	0.297	0.032	0	EC	CLIC2
0	0.513956	0.155	0.019	0	EC	HEY1
1.11157e-59	0.512947	0.252	0.135	3.74532e-55	EC	TP53I11
4.92694e-138	0.512246	0.609	0.407	1.66008e-133	EC	KTN1
0	0.51131	0.382	0.112	0	EC	LUZP1
1.82618e-140	0.511226	0.569	0.339	6.15313e-136	EC	ACTN4
1.45773e-273	0.510872	0.34	0.095	4.91167e-269	EC	NID1
1.50431e-202	0.510112	0.35	0.126	5.06864e-198	EC	LPCAT4
0	0.509241	0.217	0.003	0	EC	RP11-536O18.1
0	0.50686	0.227	0.035	0	EC	AIF1L
0	0.506051	0.284	0.041	0	EC	C4orf32
8.47581e-224	0.50503	0.424	0.165	2.85584e-219	EC	YBX3
0	0.503527	0.265	0.011	0	EC	SEMA6B
2.10165e-300	0.503128	0.361	0.103	7.08131e-296	EC	PARVB
4.4559e-265	0.501299	0.382	0.124	1.50137e-260	EC	SUN1
0	0.501125	0.231	0.012	0	EC	CDA
1.90191e-263	0.501045	0.313	0.085	6.40829e-259	EC	CFH
1.19028e-126	0.501025	0.583	0.372	4.01055e-122	EC	WASF2
0	0.500416	0.27	0.019	0	EC	CPLX1
0	0.499772	0.274	0.053	0	EC	CTNNAL1
2.01265e-201	0.499675	0.35	0.126	6.78141e-197	EC	RALB
2.3788e-184	0.499611	0.414	0.175	8.01511e-180	EC	ATP1B3
3.58318e-134	0.498352	0.279	0.106	1.20732e-129	EC	SGK1
2.0147e-183	0.497266	0.323	0.117	6.78833e-179	EC	MYO1B
0	0.497199	0.216	0.002	0	EC	SOX7
0	0.496644	0.216	0.008	0	EC	CNTNAP3B
2.84428e-150	0.49597	0.391	0.178	9.58353e-146	EC	MYO1C
7.56768e-72	0.495635	0.761	0.669	2.54985e-67	EC	CALM1
3.53677e-149	0.495454	0.516	0.281	1.19168e-144	EC	SDCBP
4.56837e-243	0.495347	0.315	0.094	1.53927e-238	EC	NR2F2
8.88238e-287	0.493663	0.345	0.099	2.99283e-282	EC	FAM65A
8.98799e-148	0.493234	0.482	0.254	3.02841e-143	EC	PRMT1
0	0.493143	0.261	0.005	0	EC	NR5A2
0	0.492928	0.261	0.019	0	EC	MATN2
2.76529e-180	0.492606	0.45	0.189	9.31736e-176	EC	ETS1
1.17006e-78	0.490818	0.36	0.195	3.94239e-74	EC	C10orf54
8.88502e-103	0.489176	0.402	0.215	2.99372e-98	EC	EFCAB14
3.90961e-268	0.488259	0.359	0.107	1.31731e-263	EC	SNRK
8.8163e-134	0.488034	0.485	0.259	2.97057e-129	EC	CTNNB1
0	0.487622	0.262	0.027	0	EC	NEURL1B
0	0.48738	0.373	0.097	0	EC	SULF2
6.97384e-212	0.485294	0.545	0.242	2.34977e-207	EC	S100A13
0	0.485125	0.204	0.015	0	EC	FILIP1
0	0.482635	0.269	0.001	0	EC	ECSCR.1
0	0.480258	0.168	0.014	0	EC	C7
2.31398e-292	0.479898	0.367	0.107	7.79673e-288	EC	TUBB6
2.72135e-139	0.478475	0.767	0.57	9.16931e-135	EC	S100A10
0	0.477233	0.369	0.086	0	EC	CD40
2.99627e-272	0.4767	0.319	0.091	1.00956e-267	EC	CDC42BPB
8.54104e-308	0.474939	0.293	0.07	2.87782e-303	EC	FKBP1C
2.23559e-94	0.474482	0.731	0.63	7.53261e-90	EC	MYL12B
6.75849e-177	0.474341	0.345	0.131	2.27721e-172	EC	CPD
0	0.472946	0.324	0.063	0	EC	KIFC3
1.71201e-99	0.472388	0.587	0.392	5.76845e-95	EC	ARGLU1
0	0.471964	0.191	0.009	0	EC	EXOC3L1
5.09536e-133	0.470682	0.44	0.221	1.71683e-128	EC	CTSH
3.42472e-247	0.469994	0.38	0.125	1.15392e-242	EC	AHR
3.62572e-213	0.469229	0.33	0.112	1.22165e-208	EC	ARHGEF12
0	0.468687	0.267	0.029	0	EC	C10orf128
0	0.468669	0.263	0.016	0	EC	MAPK11
0	0.468	0.34	0.086	0	EC	HIP1
0	0.467805	0.25	0.009	0	EC	THSD1
0	0.467371	0.225	0.022	0	EC	PLCB4
9.03381e-228	0.467039	0.423	0.163	3.04385e-223	EC	CCDC50
4.30314e-178	0.465819	0.433	0.185	1.4499e-173	EC	TMEM173
0	0.464692	0.226	0.011	0	EC	TMTC1
9.13842e-194	0.463284	0.316	0.11	3.0791e-189	EC	TMEM184B
0	0.462963	0.266	0.05	0	EC	EVA1C
0	0.462888	0.277	0.037	0	EC	OLFML2A
7.4304e-180	0.462755	0.418	0.182	2.5036e-175	EC	SERPINB6
0	0.46246	0.277	0.043	0	EC	DOCK4
3.42205e-93	0.46166	0.585	0.378	1.15303e-88	EC	XIST
4.12174e-168	0.461618	0.361	0.141	1.38878e-163	EC	PNP
2.79453e-135	0.461345	0.487	0.26	9.41587e-131	EC	TNFRSF1A
2.02163e-241	0.461125	0.314	0.091	6.81167e-237	EC	NRP2
3.07029e-291	0.46101	0.152	0.021	1.0345e-286	EC	GALNT15
0	0.460849	0.266	0.035	0	EC	FRY
2.42354e-297	0.460779	0.344	0.094	8.16587e-293	EC	PTPRK
0	0.460585	0.249	0.025	0	EC	FAM171A1
1.16268e-248	0.459517	0.242	0.058	3.91754e-244	EC	MYO15B
7.36941e-156	0.459144	0.468	0.223	2.48305e-151	EC	SLC44A2
0	0.458801	0.278	0.043	0	EC	A4GALT
8.57235e-118	0.458526	0.667	0.465	2.88837e-113	EC	RAC1
0	0.456533	0.201	0.025	0	EC	ACACB
0	0.456302	0.218	0.014	0	EC	SH3BGRL2
0	0.455835	0.237	0.001	0	EC	FAM110D
0	0.453789	0.234	0.003	0	EC	CLEC1A
6.71479e-159	0.453642	0.349	0.139	2.26248e-154	EC	TBCD
5.46587e-197	0.452723	0.361	0.133	1.84167e-192	EC	MOB2
3.84337e-236	0.452712	0.36	0.115	1.29499e-231	EC	ZEB1
0	0.452629	0.261	0.049	0	EC	LPCAT2
0	0.451255	0.262	0.017	0	EC	TSPAN12
0	0.449634	0.259	0.034	0	EC	PIK3C2B
0	0.448816	0.232	0.033	0	EC	CLDN15
5.50364e-92	0.448754	0.547	0.366	1.8544e-87	EC	NAA38
1.76356e-203	0.447556	0.385	0.149	5.94214e-199	EC	PON2
0	0.445503	0.218	0.014	0	EC	MMP28
1.57139e-208	0.44541	0.454	0.184	5.29465e-204	EC	PDLIM5
3.51634e-140	0.443929	0.416	0.202	1.1848e-135	EC	CAPNS1
1.90962e-259	0.442978	0.298	0.081	6.43428e-255	EC	TSPAN15
2.18101e-303	0.441639	0.31	0.079	7.34868e-299	EC	MAPK3
0	0.440453	0.289	0.062	0	EC	TANC1
0	0.440061	0.817	0.275	0	EC	SPARC
0	0.440028	0.151	0.002	0	EC	MMRN1
7.50695e-118	0.439215	0.403	0.205	2.52939e-113	EC	CYSTM1
3.28801e-291	0.438508	0.177	0.028	1.10786e-286	EC	ADAMTS6
1.53108e-299	0.438297	0.349	0.095	5.15882e-295	EC	ICA1
8.31134e-133	0.437384	0.463	0.237	2.80042e-128	EC	TMEM109
5.52904e-158	0.437035	0.397	0.177	1.86295e-153	EC	BCAP29
0	0.436898	0.278	0.043	0	EC	CSGALNACT1
5.07458e-97	0.436865	0.605	0.412	1.70983e-92	EC	MGST3
0	0.435692	0.294	0.063	0	EC	INPP1
3.91544e-109	0.43539	0.373	0.178	1.31927e-104	EC	ATP2B4
7.26514e-124	0.435316	0.452	0.238	2.44792e-119	EC	ACTN1
1.034e-277	0.435092	0.323	0.09	3.48397e-273	EC	YES1
0	0.434299	0.251	0.042	0	EC	TNFAIP8L1
1.21912e-96	0.434152	0.715	0.618	4.1077e-92	EC	GUK1
0	0.433693	0.213	0.026	0	EC	CCDC3
3.66449e-235	0.431708	0.621	0.283	1.23471e-230	EC	HLA-DRB5
4.44674e-273	0.431623	0.37	0.108	1.49829e-268	EC	ELMO1
9.13953e-133	0.43156	0.519	0.288	3.07947e-128	EC	PTTG1IP
4.4382e-77	0.431222	0.604	0.467	1.49541e-72	EC	SNX3
1.46766e-82	0.429771	0.601	0.424	4.94514e-78	EC	LRRFIP1
0	0.429618	0.282	0.048	0	EC	PROS1
0	0.429326	0.228	0.02	0	EC	FAM43A
0	0.428699	0.284	0.041	0	EC	IPO11
1.13198e-216	0.427908	0.37	0.127	3.81408e-212	EC	CARD8
1.02294e-101	0.427907	0.364	0.187	3.4467e-97	EC	MRPL17
8.14001e-191	0.427617	0.403	0.152	2.74269e-186	EC	FLI1
2.86746e-173	0.427282	0.394	0.162	9.66162e-169	EC	RGL2
0	0.425757	0.186	0	0	EC	AVPR2
4.45426e-274	0.425553	0.195	0.036	1.50082e-269	EC	CX3CL1
0	0.425101	0.258	0.046	0	EC	MYO5C
4.59081e-188	0.424898	0.387	0.155	1.54683e-183	EC	GNS
7.17089e-133	0.424283	0.447	0.224	2.41616e-128	EC	CARHSP1
1.16863e-251	0.424219	0.295	0.08	3.93757e-247	EC	FMNL3
5.15608e-273	0.423326	0.18	0.031	1.73729e-268	EC	F8
3.53958e-166	0.422741	0.401	0.176	1.19262e-161	EC	VAMP3
0	0.422497	0.31	0.073	0	EC	FRMD4B
3.96921e-225	0.422271	0.226	0.055	1.33738e-220	EC	RIMKLB
1.69852e-148	0.422082	0.287	0.109	5.723e-144	EC	OSBPL1A
1.73329e-178	0.421242	0.324	0.117	5.84015e-174	EC	PIEZO1
0	0.419246	0.235	0.023	0	EC	ARHGAP23
0	0.419043	0.193	0.018	0	EC	PPARG
0	0.419038	0.28	0.058	0	EC	GFOD2
0	0.419036	0.222	0.015	0	EC	PKN3
2.61987e-268	0.417394	0.143	0.02	8.82737e-264	EC	EDNRB
0	0.417333	0.245	0.025	0	EC	GRASP
1.9081e-142	0.417081	0.392	0.179	6.42914e-138	EC	MEF2A
0	0.416978	0.261	0.043	0	EC	SMAGP
2.21422e-151	0.416578	0.362	0.154	7.46059e-147	EC	FEZ2
0	0.416453	0.27	0.044	0	EC	PLEKHG1
1.14902e-119	0.416127	0.446	0.238	3.87152e-115	EC	TMOD3
8.612e-66	0.415121	0.638	0.468	2.90173e-61	EC	MTRNR2L8
0	0.415105	0.216	0.013	0	EC	MMP15
6.06999e-95	0.414359	0.53	0.335	2.04522e-90	EC	MACF1
2.32953e-227	0.41388	0.259	0.068	7.84911e-223	EC	DIAPH2
7.59834e-86	0.413809	0.616	0.458	2.56019e-81	EC	EID1
1.71287e-220	0.412924	0.256	0.068	5.77134e-216	EC	CSRP2
0	0.411271	0.219	0.022	0	EC	ABCB1
2.7548e-193	0.410938	0.324	0.107	9.28202e-189	EC	GJA1
2.46746e-263	0.410817	0.423	0.134	8.31385e-259	EC	NNMT
9.37186e-262	0.409343	0.701	0.335	3.15776e-257	EC	HLA-DRB1
3.26691e-169	0.409026	0.334	0.126	1.10075e-164	EC	PLEKHA1
0	0.407185	0.222	0.001	0	EC	NOVA2
1.32834e-111	0.406493	0.379	0.184	4.4757e-107	EC	IFNGR1
0	0.406301	0.263	0.048	0	EC	HOXB7
5.70227e-139	0.405459	0.339	0.145	1.92132e-134	EC	GNAQ
1.525e-213	0.405016	0.853	0.646	5.13832e-209	EC	CD74
5.84187e-141	0.404975	0.379	0.166	1.96836e-136	EC	FRYL
0	0.404856	0.258	0.044	0	EC	CADPS2
9.93885e-158	0.404793	0.37	0.156	3.34879e-153	EC	PICALM
0	0.403965	0.251	0.031	0	EC	MANSC1
2.98442e-76	0.403292	0.623	0.467	1.00557e-71	EC	SEC62
5.1436e-236	0.40288	0.403	0.137	1.73308e-231	EC	DAB2
2.22744e-210	0.401958	0.246	0.066	7.50513e-206	EC	FBXO31
0	0.401853	0.24	0.024	0	EC	EPB41L4A
9.8752e-97	0.400909	0.444	0.238	3.32735e-92	EC	XAF1
0	0.400233	0.251	0.033	0	EC	HHEX
5.60278e-120	0.399971	0.674	0.448	1.8878e-115	EC	ITGB1
3.3087e-246	0.399129	0.282	0.075	1.11483e-241	EC	FERMT2
4.02067e-149	0.397924	0.565	0.317	1.35472e-144	EC	MARCKSL1
0	0.397171	0.258	0.041	0	EC	CPNE8
1.98875e-170	0.396011	0.326	0.115	6.7009e-166	EC	GBP4
0	0.39455	0.191	0.021	0	EC	LEPR
4.32894e-256	0.394028	0.269	0.069	1.45859e-251	EC	FCHO2
3.31262e-72	0.393265	0.929	0.867	1.11615e-67	EC	MTRNR2L12
5.58049e-206	0.391753	0.278	0.083	1.88029e-201	EC	CDC42BPA
5.86403e-130	0.391104	0.353	0.157	1.97583e-125	EC	BAZ2B
0	0.391051	0.261	0.05	0	EC	NHSL2
0	0.390107	0.209	0.029	0	EC	STARD9
0	0.389536	0.204	0.008	0	EC	DOC2B
1.17764e-128	0.389445	0.364	0.163	3.96795e-124	EC	NUDT14
2.23761e-271	0.389157	0.255	0.06	7.53941e-267	EC	MYO10
1.23504e-213	0.387686	0.325	0.102	4.16133e-209	EC	IGF2
1.8714e-154	0.386968	0.357	0.151	6.30549e-150	EC	ZFYVE21
8.7159e-115	0.385639	0.352	0.161	2.93673e-110	EC	HSD17B11
1.84913e-303	0.385368	0.269	0.06	6.23047e-299	EC	CD109
5.48062e-266	0.38511	0.14	0.019	1.84664e-261	EC	CLIC5
0	0.384779	0.139	0.014	0	EC	VEGFC
5.52267e-68	0.384413	0.668	0.515	1.86081e-63	EC	AHNAK
1.509e-142	0.38419	0.33	0.136	5.08442e-138	EC	PPP3CA
3.12471e-150	0.383635	0.126	0.026	1.05284e-145	EC	ALPL
0	0.383519	0.16	0.002	0	EC	TACR1
6.47344e-99	0.383217	0.519	0.311	2.18116e-94	EC	PLEC
0	0.383021	0.232	0.027	0	EC	CEP112
0	0.382428	0.201	0.005	0	EC	CARD10
6.18444e-291	0.382223	0.297	0.074	2.08378e-286	EC	TSPAN9
1.2699e-207	0.381448	0.407	0.152	4.27881e-203	EC	LAMB2
7.38376e-195	0.381295	0.417	0.163	2.48788e-190	EC	PPIC
2.77341e-139	0.381151	0.252	0.088	9.34472e-135	EC	APOL1
0	0.381095	0.178	0.003	0	EC	RUNDC3B
4.53333e-93	0.380632	0.279	0.131	1.52746e-88	EC	JUP
1.05993e-189	0.380105	0.301	0.1	3.57134e-185	EC	DBN1
2.30964e-168	0.379895	0.277	0.091	7.78211e-164	EC	C9orf3
0	0.379695	0.162	0.02	0	EC	HLX
0	0.379068	0.294	0.054	0	EC	CNRIP1
5.2824e-142	0.37821	0.321	0.129	1.77985e-137	EC	SVIL
3.35194e-145	0.378094	0.442	0.199	1.1294e-140	EC	HLA-DMA
0	0.377901	0.228	0.024	0	EC	TNFRSF10D
1.58981e-131	0.377851	0.416	0.195	5.35671e-127	EC	TSPAN14
4.2947e-211	0.377794	0.303	0.097	1.44706e-206	EC	FAM129B
3.77785e-107	0.376984	0.376	0.184	1.27291e-102	EC	PML
0	0.376082	0.223	0.041	0	EC	DAB2IP
0	0.375569	0.147	0.005	0	EC	LINC01235
0	0.375094	0.192	0.023	0	EC	MPZL2
2.28166e-203	0.374689	0.322	0.109	7.68781e-199	EC	NCKAP1
1.69595e-70	0.37407	0.461	0.296	5.71433e-66	EC	CAPZA2
1.06275e-214	0.374	0.279	0.083	3.58083e-210	EC	ABL2
1.508e-83	0.373041	0.447	0.266	5.08105e-79	EC	SYPL1
0	0.372446	0.253	0.052	0	EC	FZD6
1.80119e-123	0.372203	0.33	0.146	6.06893e-119	EC	KLF3
3.46473e-293	0.371474	0.271	0.061	1.16741e-288	EC	SORBS2
1.01217e-96	0.370883	0.448	0.251	3.4104e-92	EC	MAP4
1.03503e-176	0.370715	0.224	0.063	3.48744e-172	EC	DGKH
1.7494e-86	0.369981	0.46	0.275	5.89442e-82	EC	SERINC3
0	0.369778	0.237	0.046	0	EC	TJP2
6.48236e-138	0.36941	0.242	0.083	2.18417e-133	EC	MAP1B
5.21624e-138	0.369333	0.352	0.154	1.75756e-133	EC	ATN1
8.25475e-100	0.368658	0.402	0.214	2.78136e-95	EC	FDPS
2.83374e-127	0.368153	0.334	0.144	9.548e-123	EC	NCOA7
2.33973e-99	0.368122	0.233	0.091	7.88347e-95	EC	CTGF
4.73358e-100	0.368019	0.476	0.266	1.59493e-95	EC	CFLAR
1.34731e-130	0.367987	0.303	0.123	4.53963e-126	EC	BCL3
0	0.365721	0.245	0.045	0	EC	CPNE2
0	0.365599	0.185	0.012	0	EC	TLL1
2.88635e-80	0.365125	0.635	0.462	9.72528e-76	EC	GNAS
1.57718e-227	0.365047	0.238	0.06	5.31416e-223	EC	PINK1
0	0.363636	0.21	0.028	0	EC	CDC42EP2
1.25978e-250	0.363603	0.241	0.056	4.2447e-246	EC	SH2B3
2.01999e-134	0.363178	0.311	0.126	6.80616e-130	EC	CDC42EP1
0	0.363166	0.195	0.03	0	EC	CSF2RB
1.08503e-131	0.362943	0.221	0.075	3.65588e-127	EC	LXN
0	0.362641	0.177	0.001	0	EC	CCDC178
4.62979e-265	0.362269	0.278	0.069	1.55996e-260	EC	TPD52L1
7.56641e-146	0.360593	0.341	0.14	2.54942e-141	EC	SPTLC2
0	0.36019	0.207	0.026	0	EC	PPP1R13B
0	0.359607	0.176	0.01	0	EC	ITGA9
0	0.359437	0.22	0.022	0	EC	HOXD8
6.28484e-166	0.358784	0.255	0.083	2.11761e-161	EC	DOCK1
5.52878e-151	0.357901	0.34	0.135	1.86287e-146	EC	MAP4K4
2.1593e-153	0.357859	0.331	0.13	7.27556e-149	EC	APBB2
2.24231e-243	0.357189	0.212	0.046	7.55523e-239	EC	RAPGEF2
4.31649e-226	0.356836	0.237	0.06	1.4544e-221	EC	CTTNBP2NL
1.18112e-241	0.356292	0.257	0.066	3.97967e-237	EC	LRRC8A
4.91973e-153	0.35582	0.311	0.119	1.65765e-148	EC	FNBP1L
9.10974e-146	0.354677	0.318	0.126	3.06944e-141	EC	QKI
8.44494e-218	0.354428	0.271	0.075	2.84544e-213	EC	AKT3
0	0.354089	0.212	0.026	0	EC	ADGRL2
0	0.353952	0.244	0.01	0	EC	GATA2
3.89655e-260	0.353749	0.227	0.049	1.3129e-255	EC	SH3TC1
0	0.349515	0.237	0.044	0	EC	STXBP1
3.607e-80	0.349335	0.582	0.406	1.21534e-75	EC	YWHAE
5.43957e-211	0.348904	0.215	0.052	1.83281e-206	EC	HIP1R
1.32972e-259	0.348598	0.289	0.077	4.48036e-255	EC	TEAD2
3.01392e-237	0.348587	0.232	0.055	1.01551e-232	EC	EOGT
1.87545e-121	0.348505	0.269	0.105	6.31913e-117	EC	ICAM1
9.75059e-135	0.348395	0.409	0.188	3.28536e-130	EC	LIMA1
5.06185e-203	0.346932	0.244	0.067	1.70554e-198	EC	TAF1C
1.51732e-56	0.346565	0.563	0.422	5.11246e-52	EC	FIS1
2.56024e-258	0.346372	0.22	0.047	8.62646e-254	EC	TTC28
1.80902e-249	0.345617	0.24	0.056	6.09531e-245	EC	MIER2
6.60577e-117	0.344398	0.374	0.178	2.22575e-112	EC	GRAMD1A
2.04673e-151	0.343726	0.218	0.067	6.89627e-147	EC	DNAJB4
0	0.342916	0.394	0.101	0	EC	LHFP
6.31102e-272	0.342576	0.235	0.051	2.12644e-267	EC	PROCR
6.66633e-263	0.342218	0.237	0.052	2.24615e-258	EC	EBF1
1.94292e-203	0.341797	0.248	0.069	6.54647e-199	EC	LIMCH1
1.53377e-110	0.341505	0.295	0.127	5.16788e-106	EC	PKIG
1.56038e-281	0.341146	0.231	0.048	5.25756e-277	EC	ATP11C
1.66169e-75	0.339374	0.375	0.213	5.5989e-71	EC	GNG10
0	0.339021	0.202	0.026	0	EC	C1orf115
6.98386e-183	0.338649	0.189	0.046	2.35314e-178	EC	DGKE
1.11537e-124	0.338561	0.322	0.141	3.75812e-120	EC	CRK
1.24272e-50	0.33816	0.493	0.353	4.18721e-46	EC	MRPL33
1.33209e-102	0.338021	0.317	0.141	4.48835e-98	EC	MAST4
2.55098e-101	0.337539	0.324	0.15	8.59528e-97	EC	DST
0	0.337003	0.143	0.01	0	EC	KCNN3
3.81776e-62	0.336601	0.486	0.322	1.28636e-57	EC	ATP1A1
5.1534e-163	0.336473	0.205	0.058	1.73639e-158	EC	PLSCR4
5.35003e-170	0.336459	0.272	0.09	1.80264e-165	EC	TUSC3
4.02648e-101	0.33637	0.376	0.191	1.35668e-96	EC	ADAM10
4.72332e-157	0.336136	0.249	0.081	1.59148e-152	EC	RELL1
1.65601e-92	0.336094	0.33	0.163	5.57974e-88	EC	NUMB
7.09635e-143	0.335822	0.352	0.148	2.39104e-138	EC	PTK2
0	0.335227	0.144	0.004	0	EC	FAM69B
8.86406e-244	0.334923	0.21	0.045	2.98666e-239	EC	VASH1
5.55854e-131	0.334346	0.283	0.109	1.8729e-126	EC	YPEL2
4.0884e-99	0.333887	0.233	0.09	1.37755e-94	EC	TNFRSF4
2.09793e-113	0.332446	0.302	0.132	7.06877e-109	EC	CYFIP1
2.69195e-44	0.332226	0.113	0.046	9.07026e-40	EC	STC1
2.44237e-72	0.332066	0.686	0.516	8.22933e-68	EC	NEAT1
0	0.331814	0.2	0.021	0	EC	FAT4
2.84419e-173	0.331758	0.248	0.078	9.58321e-169	EC	RP11-382A20.3
5.17983e-108	0.330567	0.402	0.204	1.74529e-103	EC	NASP
0	0.33001	0.186	0.014	0	EC	PEAR1
2.80388e-125	0.329904	0.185	0.057	9.4474e-121	EC	CDKN1C
3.38907e-69	0.329627	0.318	0.17	1.14191e-64	EC	TMEM2
6.44301e-92	0.329606	0.318	0.155	2.17091e-87	EC	MPRIP
9.52138e-90	0.329537	0.367	0.191	3.20813e-85	EC	SORBS3
4.5578e-163	0.328535	0.335	0.125	1.53571e-158	EC	LIPA
2.73434e-127	0.328363	0.349	0.157	9.21308e-123	EC	CSNK1E
0	0.328126	0.174	0.001	0	EC	EXOC3L2
8.85041e-293	0.327971	0.172	0.026	2.98206e-288	EC	GNAI1
0	0.327453	0.18	0.005	0	EC	RAPGEF4
3.95312e-101	0.326726	0.148	0.046	1.33196e-96	EC	SIPA1L2
1.73136e-283	0.326683	0.131	0.016	5.83363e-279	EC	ADAMTSL2
2.12817e-185	0.326188	0.191	0.046	7.17066e-181	EC	LRRC32
9.50287e-122	0.325222	0.264	0.1	3.2019e-117	EC	APOL3
2.85221e-235	0.325124	0.209	0.046	9.61024e-231	EC	MPDZ
0	0.324992	0.164	0.001	0	EC	CCM2L
0	0.323842	0.183	0.017	0	EC	TMCC3
1.3204e-248	0.323275	0.229	0.051	4.44897e-244	EC	LRRC8C
3.63988e-81	0.323063	0.369	0.202	1.22642e-76	EC	ELOVL1
1.95492e-129	0.322926	0.297	0.123	6.5869e-125	EC	PTPN12
1.16221e-85	0.32272	0.672	0.499	3.91594e-81	EC	TPM4
2.04238e-70	0.322625	0.428	0.262	6.88158e-66	EC	UBE2J1
1.05155e-157	0.322059	0.198	0.056	3.5431e-153	EC	SEMA4C
1.9187e-253	0.321439	0.312	0.088	6.46487e-249	EC	LAPTM4B
0	0.321273	0.152	0.002	0	EC	LHX6
4.11896e-129	0.321046	0.373	0.167	1.38784e-124	EC	CTTN
3.97241e-44	0.320604	0.567	0.446	1.33847e-39	EC	GABARAPL2
5.45817e-46	0.319855	0.269	0.155	1.83908e-41	EC	CAT
2.84691e-53	0.319409	0.244	0.127	9.59238e-49	EC	ARHGAP18
7.45284e-182	0.319198	0.245	0.071	2.51116e-177	EC	TECPR1
2.05975e-136	0.318946	0.306	0.122	6.94013e-132	EC	HIPK3
7.63507e-153	0.318439	0.193	0.055	2.57256e-148	EC	TMEM47
6.74011e-247	0.31761	0.22	0.048	2.27101e-242	EC	KIAA1671
2.52671e-103	0.317581	0.968	0.947	8.51349e-99	EC	TMSB10
1.89039e-144	0.316001	0.202	0.061	6.3695e-140	EC	LRP6
3.09345e-128	0.315624	0.357	0.153	1.04231e-123	EC	AP1S2
3.07215e-84	0.314802	0.227	0.097	1.03513e-79	EC	RAPGEF1
8.95469e-124	0.314703	0.394	0.189	3.01719e-119	EC	DYNC1LI2
5.96109e-61	0.314338	0.473	0.309	2.00853e-56	EC	NKTR
1.47092e-168	0.314136	0.234	0.07	4.95612e-164	EC	ERF
5.77503e-139	0.31407	0.279	0.104	1.94584e-134	EC	MYO1E
1.20247e-256	0.31392	0.241	0.056	4.05159e-252	EC	BCAR1
6.9393e-110	0.313829	0.246	0.098	2.33813e-105	EC	NAV1
1.60114e-273	0.313446	0.211	0.042	5.39488e-269	EC	ZNF467
7.3564e-58	0.313423	0.35	0.208	2.47867e-53	EC	MIDN
5.42789e-15	0.312847	0.284	0.216	1.82887e-10	EC	IVNS1ABP
3.94339e-89	0.312492	0.947	0.91	1.32868e-84	EC	MT-ND4
3.33018e-217	0.312404	0.244	0.062	1.12207e-212	EC	IL18BP
1.16602e-105	0.311054	0.206	0.077	3.92878e-101	EC	PDIA5
4.36238e-190	0.310754	0.178	0.041	1.46986e-185	EC	FGD4
7.25752e-86	0.310456	0.388	0.21	2.44535e-81	EC	BNIP2
2.43681e-45	0.310364	0.663	0.57	8.21059e-41	EC	TPM3
8.35524e-151	0.31003	0.19	0.053	2.81522e-146	EC	FES
1.47007e-64	0.308955	0.4	0.245	4.95325e-60	EC	GNB1
1.85369e-135	0.308564	0.272	0.101	6.24581e-131	EC	SLC39A10
5.33868e-175	0.308497	0.189	0.047	1.79881e-170	EC	FAM101B
9.8215e-140	0.308364	0.258	0.089	3.30926e-135	EC	ABCG1
1.08296e-227	0.308285	0.214	0.049	3.64891e-223	EC	ATP8B1
2.83114e-82	0.308242	0.359	0.185	9.53924e-78	EC	CDC42EP3
0	0.308114	0.182	0.02	0	EC	KLHL3
2.86902e-124	0.307924	0.256	0.096	9.66689e-120	EC	TNS1
7.99467e-74	0.306867	0.419	0.252	2.69372e-69	EC	EPN1
2.61843e-131	0.306605	0.299	0.117	8.82254e-127	EC	PLCG1
7.97699e-89	0.306186	0.327	0.163	2.68777e-84	EC	MBNL2
2.41094e-189	0.306094	0.141	0.026	8.12342e-185	EC	ITIH5
0	0.305341	0.167	0.003	0	EC	GIPC2
1.33479e-125	0.305124	0.227	0.077	4.49744e-121	EC	ANGPTL2
1.45937e-42	0.303788	0.635	0.523	4.9172e-38	EC	EIF4G2
2.44781e-178	0.303626	0.271	0.087	8.24765e-174	EC	SNTB2
5.3546e-188	0.303212	0.215	0.057	1.80418e-183	EC	GIT1
4.21361e-150	0.302939	0.22	0.067	1.41973e-145	EC	RCBTB2
0	0.302359	0.219	0.033	0	EC	TEAD4
0	0.302121	0.189	0.016	0	EC	STARD8
0	0.301689	0.131	0.005	0	EC	ATOH8
1.22414e-58	0.301439	0.402	0.24	4.12461e-54	EC	PARP14
3.51911e-90	0.301344	0.388	0.211	1.18573e-85	EC	GINM1
4.77586e-187	0.301273	0.147	0.029	1.60918e-182	EC	ADAMTS4
7.05634e-190	0.301072	0.214	0.056	2.37756e-185	EC	ARRB1
1.9249e-100	0.300979	0.92	0.898	6.48577e-96	EC	PTMA
3.15393e-65	0.300018	0.461	0.297	1.06269e-60	EC	SH3GLB1
7.42992e-85	0.299589	0.483	0.271	2.50344e-80	EC	CD9
6.59158e-117	0.299431	0.325	0.145	2.22097e-112	EC	NFE2L1
1.1423e-53	0.299377	0.367	0.227	3.84885e-49	EC	ADD1
1.11233e-82	0.299328	0.168	0.062	3.74789e-78	EC	RP11-124N14.3
4.96408e-232	0.299287	0.209	0.046	1.6726e-227	EC	BCR
0	0.299278	0.146	0.01	0	EC	MYRIP
1.61506e-209	0.298756	0.174	0.036	5.44179e-205	EC	RPGR
8.41312e-184	0.298133	0.745	0.414	2.83472e-179	EC	CST3
1.69856e-152	0.297075	0.215	0.066	5.72314e-148	EC	KLHL5
6.8555e-240	0.297029	0.21	0.045	2.30989e-235	EC	C10orf11
1.64607e-57	0.295949	0.56	0.403	5.54626e-53	EC	2022-09-02
3.97404e-116	0.295927	0.228	0.083	1.33901e-111	EC	TBC1D15
1.05977e-61	0.295503	0.453	0.29	3.57078e-57	EC	SERINC1
4.32275e-76	0.295217	0.349	0.189	1.45651e-71	EC	SPAG9
9.03469e-265	0.294825	0.279	0.066	3.04415e-260	EC	GIMAP1
8.95318e-173	0.294734	0.263	0.083	3.01668e-168	EC	KBTBD2
0	0.294154	0.177	0.012	0	EC	SLC35G2
4.40276e-205	0.293588	0.143	0.025	1.48347e-200	EC	APOLD1
3.02299e-213	0.293328	0.231	0.059	1.01857e-208	EC	FRMD4A
2.92006e-208	0.293156	0.217	0.053	9.83886e-204	EC	TSPAN6
0	0.292793	0.141	0.006	0	EC	HAGLROS
0	0.292637	0.143	0.006	0	EC	BDKRB2
1.63177e-190	0.292632	0.161	0.034	5.49807e-186	EC	SOX13
1.1291e-72	0.291351	0.272	0.134	3.8044e-68	EC	C1orf21
2.43039e-183	0.29127	0.218	0.059	8.18897e-179	EC	NOL4L
1.66824e-100	0.290857	0.295	0.13	5.62097e-96	EC	EML3
0	0.290795	0.159	0.01	0	EC	ADAMTSL1
4.43843e-154	0.290604	0.252	0.084	1.49548e-149	EC	EGLN1
5.17151e-76	0.290329	0.504	0.308	1.74249e-71	EC	IFI16
7.60318e-138	0.290175	0.31	0.115	2.56182e-133	EC	MFNG
1.44255e-89	0.28995	0.2	0.078	4.86053e-85	EC	FHOD1
2.82927e-292	0.289889	0.202	0.035	9.53294e-288	EC	EPHA4
1.18893e-95	0.28974	0.282	0.124	4.00598e-91	EC	PRKD2
2.96836e-282	0.289494	0.212	0.041	1.00016e-277	EC	FAM219A
1.58884e-189	0.289323	0.197	0.048	5.35344e-185	EC	NOD1
1.51734e-196	0.289206	0.211	0.053	5.11253e-192	EC	OAF
2.08847e-48	0.288494	0.455	0.31	7.0369e-44	EC	DYNC1H1
3.64868e-39	0.288159	0.585	0.481	1.22939e-34	EC	DAD1
0	0.28812	0.177	0.02	0	EC	TDRP
1.1761e-302	0.287164	0.179	0.027	3.96276e-298	EC	CHST7
2.46067e-162	0.286979	0.281	0.096	8.29097e-158	EC	LMBR1
1.54437e-57	0.286807	0.235	0.121	5.20359e-53	EC	COLGALT1
3.59807e-74	0.286547	0.895	0.856	1.21233e-69	EC	MT-ND2
1.28502e-120	0.285938	0.251	0.095	4.32974e-116	EC	WDR60
5.16026e-206	0.285302	0.162	0.032	1.7387e-201	EC	RASGRF2
4.60724e-142	0.285113	0.29	0.109	1.55236e-137	EC	GNB4
1.98526e-101	0.285069	0.278	0.121	6.68915e-97	EC	AK1
2.55236e-275	0.284588	0.426	0.129	8.59993e-271	EC	HTRA1
5.47667e-103	0.284444	0.245	0.097	1.84531e-98	EC	NEDD9
3.81604e-119	0.283533	0.544	0.312	1.28578e-114	EC	GRN
0	0.283397	0.133	0.005	0	EC	ABCG2
4.77985e-81	0.283023	0.354	0.19	1.61052e-76	EC	MGMT
2.71893e-90	0.282872	0.398	0.211	9.16117e-86	EC	VGLL4
1.00886e-44	0.282723	0.235	0.13	3.39924e-40	EC	CTNNBIP1
2.02098e-219	0.282091	0.138	0.022	6.80948e-215	EC	ASRGL1
0	0.28191	0.196	0.031	0	EC	IRAK3
0	0.281742	0.168	0.011	0	EC	DNM3
5.21601e-136	0.281252	0.219	0.072	1.75748e-131	EC	IL1R1
1.23767e-165	0.281215	0.146	0.031	4.17022e-161	EC	ZBTB16
2.3811e-72	0.280842	0.309	0.163	8.02287e-68	EC	ZNF280D
0	0.280828	0.154	0.003	0	EC	ZNF366
1.79073e-85	0.280697	0.387	0.209	6.03369e-81	EC	RSU1
2.07145e-46	0.280626	0.755	0.692	6.97954e-42	EC	RHOA
0	0.280353	0.149	0	0	EC	CADM3-AS1
2.54867e-273	0.2799	0.144	0.02	8.58748e-269	EC	KALRN
6.6028e-102	0.279699	0.203	0.075	2.22475e-97	EC	EEF2K
2.58421e-80	0.279455	0.286	0.138	8.70723e-76	EC	ABHD17A
2.22794e-26	0.279376	0.135	0.075	7.50682e-22	EC	UNC5B
1.03039e-174	0.279373	0.23	0.067	3.47179e-170	EC	GAS2L1
5.99018e-218	0.278923	0.193	0.042	2.01833e-213	EC	ATP11A
0	0.278736	0.169	0.021	0	EC	NYNRIN
3.16735e-90	0.278298	0.114	0.031	1.06721e-85	EC	PGF
1.33066e-168	0.277694	0.195	0.052	4.48351e-164	EC	AMOTL1
2.14301e-90	0.277322	0.198	0.077	7.22064e-86	EC	SMTN
1.48482e-99	0.277274	0.253	0.106	5.00294e-95	EC	INF2
1.97722e-86	0.277226	0.347	0.18	6.66203e-82	EC	STK25
6.97943e-115	0.276379	0.312	0.129	2.35165e-110	EC	CCDC69
2.29157e-298	0.276203	0.19	0.031	7.72121e-294	EC	CASP10
3.00182e-73	0.276036	0.25	0.118	1.01143e-68	EC	ARHGEF7
1.14259e-79	0.275972	0.343	0.176	3.84984e-75	EC	ERICH1
1.06526e-76	0.275746	0.211	0.091	3.58928e-72	EC	SLC27A3
3.17368e-88	0.27563	0.328	0.16	1.06934e-83	EC	CRBN
2.33826e-78	0.275106	0.247	0.112	7.87852e-74	EC	REV3L
8.483e-74	0.274738	0.286	0.145	2.85826e-69	EC	PHACTR4
0	0.274361	0.17	0.024	0	EC	LAMA3
1.3131e-127	0.274311	0.27	0.099	4.42435e-123	EC	F2R
6.44472e-130	0.274064	0.143	0.036	2.17148e-125	EC	HOXB3
6.87145e-60	0.273993	0.426	0.268	2.31527e-55	EC	ANKRD10
1.08606e-85	0.273905	0.227	0.095	3.65937e-81	EC	HAPLN3
5.91856e-125	0.273156	0.347	0.148	1.9942e-120	EC	PMP22
1.97902e-72	0.273119	0.877	0.821	6.66809e-68	EC	MYL6
2.91122e-70	0.272992	0.305	0.159	9.80907e-66	EC	KLF10
2.11867e-62	0.272958	0.421	0.266	7.13866e-58	EC	PSMB5
3.11178e-124	0.272701	0.174	0.052	1.04848e-119	EC	RCAN1
4.19483e-127	0.272505	0.199	0.064	1.41341e-122	EC	IQCK
4.55347e-56	0.27238	0.33	0.191	1.53425e-51	EC	PKN2
8.38201e-95	0.271423	0.294	0.134	2.82423e-90	EC	AFF1
1.06997e-56	0.271415	0.389	0.243	3.60515e-52	EC	POLE4
4.43955e-159	0.271245	0.122	0.023	1.49586e-154	EC	INHBB
2.77091e-249	0.270997	0.216	0.047	9.33629e-245	EC	ZNF521
6.18806e-88	0.270953	0.396	0.213	2.08501e-83	EC	TSPAN3
7.93839e-64	0.270635	0.282	0.149	2.67476e-59	EC	WDR13
6.64485e-101	0.270334	0.281	0.123	2.23892e-96	EC	ATXN3
1.03676e-71	0.270013	0.248	0.117	3.49327e-67	EC	MAN2C1
1.49076e-46	0.269844	0.647	0.511	5.02297e-42	EC	DDX17
2.7884e-145	0.269302	0.308	0.115	9.39523e-141	EC	NREP
1.10122e-57	0.269296	0.21	0.102	3.71046e-53	EC	EPN2
1.48139e-200	0.26901	0.21	0.051	4.99141e-196	EC	SERTAD4-AS1
5.99527e-216	0.268902	0.198	0.043	2.02005e-211	EC	TESC
2.69927e-247	0.268801	0.157	0.026	9.09491e-243	EC	SNAI1
4.95994e-58	0.267749	0.523	0.358	1.6712e-53	EC	ATOX1
3.24695e-80	0.267737	0.303	0.151	1.09403e-75	EC	ZMIZ1
2.93436e-48	0.267044	0.552	0.396	9.88703e-44	EC	RTN4
4.2043e-102	0.267032	0.213	0.08	1.4166e-97	EC	RIN2
1.40615e-123	0.266919	0.118	0.027	4.73788e-119	EC	APCDD1
2.08566e-124	0.266873	0.24	0.087	7.02741e-120	EC	MESDC1
1.82252e-36	0.266869	0.393	0.264	6.14079e-32	EC	CTSC
9.21848e-83	0.266717	0.474	0.278	3.10607e-78	EC	YWHAH
1.32945e-60	0.26663	0.137	0.053	4.47944e-56	EC	FADS3
0	0.266484	0.139	0.004	0	EC	KIF26A
1.52589e-45	0.266175	0.517	0.38	5.14135e-41	EC	BCAP31
6.65847e-43	0.2659	0.455	0.312	2.2435e-38	EC	CD46
5.8977e-66	0.265894	0.389	0.23	1.98717e-61	EC	CCNL2
1.19683e-122	0.26589	0.243	0.089	4.03261e-118	EC	CMTM8
4.58908e-116	0.265832	0.239	0.089	1.54624e-111	EC	LRCH1
5.16194e-51	0.265799	0.411	0.268	1.73926e-46	EC	YIPF3
2.09517e-90	0.2654	0.15	0.05	7.05946e-86	EC	KITLG
9.52923e-46	0.265152	0.551	0.41	3.21078e-41	EC	AP2M1
2.17184e-59	0.264518	0.415	0.257	7.31779e-55	EC	DDAH2
0	0.264516	0.18	0.013	0	EC	SMAD9
1.11435e-77	0.264041	0.208	0.088	3.7547e-73	EC	SOS1
6.55996e-39	0.26356	0.596	0.489	2.21031e-34	EC	SERBP1
1.22004e-52	0.262825	0.265	0.146	4.1108e-48	EC	OAZ2
8.68761e-92	0.262747	0.306	0.146	2.9272e-87	EC	SMAD5
6.70101e-148	0.262145	0.253	0.085	2.25784e-143	EC	ENDOD1
1.28805e-59	0.261936	0.407	0.249	4.33994e-55	EC	HIF1A
3.1217e-70	0.261058	0.276	0.14	1.05182e-65	EC	ZDHHC3
0	0.260599	0.11	0	0	EC	TPO
4.12726e-174	0.260465	0.163	0.037	1.39064e-169	EC	CNKSR3
0	0.260451	0.133	0.005	0	EC	ELOVL7
1.78763e-127	0.260336	0.116	0.025	6.02325e-123	EC	SERPINE1
3.69964e-155	0.260265	0.197	0.055	1.24656e-150	EC	PDE8A
1.6374e-130	0.259753	0.163	0.046	5.51705e-126	EC	ARHGEF10
1.93193e-81	0.259386	0.376	0.206	6.50944e-77	EC	C5orf24
1.33917e-248	0.259376	0.148	0.023	4.51221e-244	EC	AKR1C3
8.87724e-142	0.259277	0.168	0.045	2.9911e-137	EC	STARD13
1.35674e-123	0.25927	0.207	0.07	4.57142e-119	EC	LRP5
2.92829e-65	0.2592	0.429	0.252	9.86658e-61	EC	SLFN5
3.17307e-66	0.258996	0.263	0.133	1.06914e-61	EC	MLXIP
5.17924e-70	0.25884	0.932	0.842	1.74509e-65	EC	HLA-B
1.74666e-249	0.257856	0.119	0.015	5.88519e-245	EC	HRCT1
0	0.257288	0.111	0.01	0	EC	CHST1
1.93621e-188	0.256707	0.157	0.032	6.52386e-184	EC	ASAP2
0	0.256325	0.125	0	0	EC	RAB3C
3.417e-75	0.256233	0.244	0.114	1.15132e-70	EC	TNKS1BP1
2.56661e-59	0.255938	0.378	0.225	8.64793e-55	EC	CHD9
4.08087e-26	0.255795	0.536	0.436	1.37501e-21	EC	POMP
7.44728e-101	0.255379	0.226	0.088	2.50929e-96	EC	PEAK1
5.14272e-126	0.254623	0.231	0.082	1.73279e-121	EC	TRIP10
6.23917e-150	0.254456	0.285	0.096	2.10223e-145	EC	ABI3
6.90599e-110	0.25356	0.247	0.093	2.3269e-105	EC	PITPNC1
3.36268e-101	0.253255	0.237	0.093	1.13302e-96	EC	CDK9
6.79573e-156	0.252843	0.211	0.061	2.28975e-151	EC	PRKAR1B
2.12725e-36	0.252771	0.518	0.408	7.16754e-32	EC	SEC11A
1.7422e-70	0.252536	0.578	0.4	5.87017e-66	EC	LAPTM4A
4.77083e-134	0.251926	0.268	0.1	1.60748e-129	EC	BAG3
1.34129e-41	0.251636	0.494	0.343	4.51935e-37	EC	TUBA1A
2.89585e-268	0.251634	0.135	0.018	9.75729e-264	EC	PLEKHG5
1.61797e-110	0.251541	0.257	0.103	5.45159e-106	EC	SLK
5.3706e-68	0.251237	0.252	0.123	1.80957e-63	EC	TMEM245
0	0.251045	0.118	0.003	0	EC	CCDC68
0	0.250714	0.118	0.004	0	EC	RASSF9
1.19994e-238	0.250544	0.148	0.023	4.04309e-234	EC	HBEGF
5.43653e-102	0.250161	0.16	0.051	1.83178e-97	EC	DENND3
0	0.250082	0.16	0.021	0	EC	MAPK12
8.16449e-30	-0.25026	0.06	0.146	2.75094e-25	EC	ORMDL3
3.608e-08	-0.250482	0.199	0.231	0.00121568	EC	CMTM3
3.98461e-08	-0.252065	0.093	0.129	0.00134258	EC	EEF1G
1.98107e-39	-0.252174	0.026	0.12	6.67502e-35	EC	ATP1B1
6.61743e-29	-0.25296	0.083	0.171	2.22968e-24	EC	EPB41
2.02417e-21	-0.254244	0.05	0.115	6.82023e-17	EC	TNFRSF12A
1.60408e-18	-0.254568	0.496	0.528	5.40478e-14	EC	PEBP1
2.37715e-42	-0.254785	0.019	0.114	8.00955e-38	EC	STXBP2
2.49905e-13	-0.255075	0.126	0.181	8.42029e-09	EC	EPSTI1
4.83366e-10	-0.255954	0.214	0.26	1.62865e-05	EC	NFKBIZ
7.6535e-15	-0.25638	0.104	0.163	2.57877e-10	EC	PDE4B
1.27479e-41	-0.256507	0.029	0.127	4.29528e-37	EC	PDE7A
4.8905e-48	-0.256567	0.01	0.11	1.6478e-43	EC	TFAP2A
3.43153e-41	-0.257345	0.014	0.103	1.15622e-36	EC	FBP1
2.02453e-53	-0.257489	0.858	0.891	6.82145e-49	EC	RPL36
5.99947e-48	-0.257874	0.88	0.889	2.02146e-43	EC	RPL18
4.48586e-11	-0.25792	0.261	0.308	1.51146e-06	EC	LEPROTL1
2.53809e-55	-0.258474	0.385	0.204	8.55185e-51	EC	MYL9
6.62176e-51	-0.259223	0.014	0.121	2.23114e-46	EC	NBPF19
4.4099e-44	-0.259325	0.016	0.112	1.48587e-39	EC	SSPN
1.51021e-34	-0.259586	0.863	0.878	5.08851e-30	EC	RPLP2
2.1236e-07	-0.259913	0.522	0.525	0.00715527	EC	DBI
9.35157e-19	-0.26064	0.836	0.835	3.15092e-14	EC	RPS26
7.87597e-23	-0.260757	0.07	0.142	2.65373e-18	EC	TCEA3
3.7763e-37	-0.260976	0.033	0.125	1.27239e-32	EC	MT1F
2.48426e-12	-0.261276	0.191	0.243	8.37048e-08	EC	SYNRG
1.059e-06	-0.261297	0.181	0.213	0.035682	EC	FKBP4
1.46853e-31	-0.261646	0.625	0.685	4.94808e-27	EC	OST4
1.2174e-45	-0.262203	0.01	0.105	4.10191e-41	EC	IGFLR1
2.79327e-32	-0.262755	0.585	0.635	9.41163e-28	EC	COX6B1
3.86928e-45	-0.262874	0.014	0.11	1.30371e-40	EC	KIAA1324
1.3685e-49	-0.263423	0.025	0.135	4.61101e-45	EC	HNMT
1.35406e-20	-0.26345	0.189	0.267	4.56236e-16	EC	SFT2D1
3.50432e-29	-0.263979	0.034	0.11	1.18075e-24	EC	OASL
4.03067e-38	-0.264618	0.042	0.138	1.35809e-33	EC	EPS8L2
9.33405e-14	-0.265342	0.4	0.441	3.14502e-09	EC	CALM3
3.6974e-08	-0.265765	0.098	0.137	0.0012458	EC	HIST1H1C
2.70727e-12	-0.26594	0.105	0.154	9.12187e-08	EC	CKS2
2.27984e-13	-0.266153	0.112	0.166	7.68168e-09	EC	FKBP5
1.22242e-42	-0.266241	0.932	0.954	4.11884e-38	EC	RPL13
1.67884e-22	-0.266626	0.61	0.644	5.65669e-18	EC	GABARAP
2.11098e-18	-0.266647	0.086	0.151	7.11272e-14	EC	ZNF331
3.56225e-24	-0.267283	0.098	0.179	1.20026e-19	EC	TMEM106C
2.27017e-21	-0.267426	0.437	0.484	7.64912e-17	EC	JTB
1.21367e-08	-0.26813	0.309	0.353	0.000408934	EC	FOSB
7.7458e-47	-0.268155	0.534	0.34	2.60987e-42	EC	HLA-DPB1
6.41397e-45	-0.268819	0.019	0.117	2.16112e-40	EC	RPS6KA1
1.20252e-65	-0.268969	0.903	0.916	4.05176e-61	EC	RPS15
1.05703e-45	-0.269649	0.843	0.868	3.56155e-41	EC	FAU
1.36634e-46	-0.270278	0.906	0.919	4.60375e-42	EC	RPS27A
1.6327e-41	-0.271918	0.853	0.872	5.50123e-37	EC	RPS25
2.70673e-12	-0.27224	0.078	0.126	9.12006e-08	EC	CERCAM
6.39788e-17	-0.272798	0.166	0.23	2.1557e-12	EC	PRNP
2.56987e-22	-0.27313	0.127	0.206	8.65892e-18	EC	CYLD
1.06253e-08	-0.273143	0.266	0.305	0.000358007	EC	IRF7
2.98705e-12	-0.275737	0.232	0.278	1.00646e-07	EC	PYCARD
4.67377e-30	-0.275973	0.092	0.184	1.57478e-25	EC	TOB1
9.22092e-25	-0.276009	0.154	0.24	3.1069e-20	EC	SNHG12
1.69803e-46	-0.276145	0.016	0.116	5.72133e-42	EC	RALGPS2
2.04045e-23	-0.277112	0.609	0.654	6.8751e-19	EC	ARPC2
2.22765e-29	-0.277554	0.184	0.279	7.50585e-25	EC	TADA3
1.40319e-07	-0.277814	0.301	0.319	0.00472792	EC	RHOG
7.54575e-24	-0.278356	0.1	0.179	2.54246e-19	EC	TSPYL2
1.27766e-21	-0.278473	0.143	0.217	4.30496e-17	EC	RGS19
5.96389e-18	-0.278926	0.096	0.157	2.00947e-13	EC	FLT3LG
2.01488e-49	-0.279196	0.931	0.945	6.78892e-45	EC	RPS12
7.35648e-29	-0.279446	0.046	0.124	2.47869e-24	EC	SNX10
3.07281e-47	-0.279573	0.009	0.106	1.03535e-42	EC	DOCK2
3.65039e-51	-0.279612	0.012	0.118	1.22996e-46	EC	HIST3H2A
2.1289e-21	-0.280551	0.454	0.505	7.1731e-17	EC	NDUFB11
3.40031e-24	-0.281881	0.387	0.457	1.1457e-19	EC	ARL6IP5
3.01516e-31	-0.282371	0.029	0.106	1.01593e-26	EC	CLDN7
6.32743e-09	-0.283109	0.079	0.115	0.000213196	EC	MLPH
1.92178e-17	-0.284078	0.128	0.194	6.47524e-13	EC	RP11-160E2.6
1.34149e-52	-0.28412	0.007	0.111	4.52002e-48	EC	NUP210
3.07013e-64	-0.284739	0.015	0.146	1.03445e-59	EC	PAK1
8.32848e-48	-0.285866	0.006	0.102	2.8062e-43	EC	RUNX2
4.43516e-38	-0.286436	0.111	0.224	1.49438e-33	EC	HDDC2
3.21528e-28	-0.286875	0.055	0.135	1.08336e-23	EC	NABP1
2.25296e-46	-0.287201	0.027	0.134	7.59112e-42	EC	PTPRF
4.25258e-09	-0.287539	0.093	0.134	0.000143286	EC	PLAUR
6.59006e-32	-0.288074	0.076	0.169	2.22046e-27	EC	TPD52
2.02602e-46	-0.28905	0.626	0.698	6.82646e-42	EC	COX7C
9.94312e-24	-0.289447	0.478	0.527	3.35024e-19	EC	ATP5J2
1.14355e-20	-0.290223	0.222	0.297	3.85309e-16	EC	FAM162A
1.14335e-19	-0.290561	0.502	0.547	3.85241e-15	EC	SOD1
1.87203e-18	-0.29215	0.136	0.205	6.3076e-14	EC	KAT6B
6.29503e-49	-0.292607	0.03	0.142	2.12105e-44	EC	IQGAP2
5.45701e-14	-0.293735	0.496	0.524	1.83869e-09	EC	SEC61G
5.94718e-29	-0.29493	0.041	0.119	2.00384e-24	EC	FHL2
1.76701e-49	-0.295099	0.008	0.108	5.95376e-45	EC	TNIK
3.12444e-72	-0.295389	0.017	0.161	1.05275e-67	EC	NBPF14
4.94086e-10	-0.295624	0.187	0.234	1.66477e-05	EC	BLVRB
1.51278e-42	-0.297041	0.629	0.696	5.09717e-38	EC	TOMM7
9.17772e-34	-0.297291	0.029	0.112	3.09234e-29	EC	AFF3
5.25631e-20	-0.297396	0.176	0.251	1.77106e-15	EC	PCBD1
9.43991e-32	-0.297613	0.041	0.125	3.18068e-27	EC	SLC7A5
7.92245e-64	-0.298322	0.027	0.163	2.66939e-59	EC	ATIC
1.34088e-30	-0.298365	0.033	0.111	4.51796e-26	EC	EPCAM
4.65653e-45	-0.299068	0.014	0.11	1.56897e-40	EC	LIME1
8.59118e-24	-0.299847	0.049	0.117	2.89471e-19	EC	ARAP2
1.44238e-39	-0.300212	0.141	0.257	4.85994e-35	EC	IAH1
3.13974e-51	-0.300746	0.025	0.138	1.0579e-46	EC	BCL2
3.75569e-10	-0.301371	0.29	0.328	1.26544e-05	EC	EML4
3.50782e-46	-0.302526	0.011	0.107	1.18193e-41	EC	MAP4K1
1.05229e-25	-0.302865	0.106	0.19	3.54559e-21	EC	PPM1K
6.15514e-41	-0.304631	0.107	0.224	2.07391e-36	EC	A1BG
3.92594e-23	-0.304907	0.227	0.307	1.32281e-18	EC	APOA1BP
1.40636e-49	-0.30567	0.739	0.807	4.73859e-45	EC	UBA52
1.91973e-24	-0.30606	0.226	0.307	6.46833e-20	EC	MZT2A
1.76683e-09	-0.30616	0.302	0.335	5.95315e-05	EC	KIAA1551
1.70518e-46	-0.30617	0.008	0.102	5.74545e-42	EC	LY9
7.30131e-47	-0.306654	0.033	0.142	2.4601e-42	EC	ALCAM
7.0241e-17	-0.30672	0.257	0.317	2.3667e-12	EC	PTP4A2
1.87966e-45	-0.306922	0.014	0.11	6.33334e-41	EC	PIK3CD
2.9148e-49	-0.306989	0.014	0.118	9.82112e-45	EC	RAB25
5.73753e-38	-0.307102	0.033	0.125	1.9332e-33	EC	CISH
1.16136e-30	-0.307311	0.06	0.147	3.9131e-26	EC	GPRIN3
1.66771e-24	-0.307413	0.042	0.112	5.61917e-20	EC	MRC2
1.14784e-17	-0.308904	0.418	0.466	3.86754e-13	EC	PPP1CA
1.93169e-11	-0.309376	0.436	0.455	6.50863e-07	EC	HSPE1
1.81714e-44	-0.309444	0.021	0.119	6.12267e-40	EC	AR
8.83557e-49	-0.310303	0.013	0.115	2.97706e-44	EC	FAM46C
4.59198e-29	-0.311625	0.03	0.104	1.54722e-24	EC	PTTG1
1.46228e-40	-0.312214	0.018	0.109	4.92699e-36	EC	MUC1
1.4223e-59	-0.31232	0.007	0.123	4.79228e-55	EC	HSH2D
4.0557e-41	-0.312638	0.032	0.128	1.36653e-36	EC	PARVG
1.93011e-61	-0.312806	0.84	0.875	6.50331e-57	EC	RPS21
2.03038e-49	-0.313065	0.008	0.109	6.84118e-45	EC	SP140
5.5939e-40	-0.313114	0.015	0.103	1.88481e-35	EC	OLFML3
3.55269e-49	-0.313656	0.013	0.116	1.19704e-44	EC	ADAM8
1.25229e-41	-0.313862	0.05	0.156	4.21946e-37	EC	AQP3
4.10627e-18	-0.314461	0.323	0.38	1.38357e-13	EC	TECR
1.07559e-64	-0.316359	0.88	0.906	3.62411e-60	EC	RPS15A
7.45615e-35	-0.316751	0.555	0.625	2.51227e-30	EC	SNRPD2
4.10197e-53	-0.317534	0.008	0.115	1.38212e-48	EC	CYTH4
6.66467e-07	-0.318362	0.25	0.28	0.0224559	EC	ID2
2.71465e-31	-0.318656	0.151	0.255	9.14675e-27	EC	SMS
1.61736e-25	-0.318749	0.471	0.534	5.44954e-21	EC	ZFAS1
9.96368e-26	-0.319354	0.256	0.342	3.35716e-21	EC	PSMB10
8.47119e-56	-0.322321	0.01	0.122	2.85428e-51	EC	NCF4
1.94305e-16	-0.322366	0.211	0.273	6.54692e-12	EC	REL
1.33034e-37	-0.3231	0.033	0.123	4.48244e-33	EC	PCED1B
5.44364e-20	-0.323207	0.14	0.21	1.83418e-15	EC	TUBA4A
5.79703e-41	-0.323229	0.084	0.196	1.95325e-36	EC	SFXN1
1.16253e-35	-0.324893	0.049	0.142	3.91704e-31	EC	CLEC11A
5.74568e-09	-0.325212	0.304	0.33	0.000193595	EC	ARHGEF1
6.3878e-19	-0.3268	0.276	0.346	2.15231e-14	EC	IRF1
5.2867e-18	-0.327243	0.093	0.154	1.7813e-13	EC	RASAL3
1.24019e-28	-0.327299	0.217	0.312	4.17869e-24	EC	CD47
1.00214e-65	-0.327501	0.033	0.173	3.37662e-61	EC	ATP6V0E2
4.34943e-60	-0.330782	0.013	0.135	1.4655e-55	EC	APOBEC3C
2.56921e-74	-0.330783	0.908	0.934	8.65668e-70	EC	RPS19
1.12167e-06	-0.331112	0.607	0.608	0.0377937	EC	SSR4
4.91683e-41	-0.331601	0.023	0.116	1.65668e-36	EC	POU2F2
3.77129e-34	-0.334631	0.42	0.501	1.2707e-29	EC	HIGD2A
1.77764e-07	-0.334698	0.304	0.327	0.00598959	EC	VMP1
4.55135e-53	-0.335227	0.013	0.122	1.53353e-48	EC	ITGB7
3.00076e-32	-0.336879	0.532	0.586	1.01107e-27	EC	HMGN1
8.11495e-54	-0.33821	0.055	0.184	2.73425e-49	EC	FAM107B
2.77634e-34	-0.339995	0.48	0.555	9.35459e-30	EC	ATP5G3
5.08196e-29	-0.340248	0.522	0.568	1.71232e-24	EC	ATP6V1G1
1.0386e-43	-0.340864	0.039	0.142	3.49945e-39	EC	KCNAB2
7.92415e-38	-0.34145	0.344	0.44	2.66996e-33	EC	CD164
3.55774e-53	-0.341628	0.01	0.117	1.19874e-48	EC	SPN
4.98076e-22	-0.342045	0.49	0.545	1.67822e-17	EC	EIF3H
1.30583e-14	-0.343384	0.096	0.152	4.39985e-10	EC	FASN
1.02037e-54	-0.343498	0.79	0.825	3.43804e-50	EC	RPL21
3.9302e-75	-0.34375	0.876	0.92	1.32424e-70	EC	RPL18A
4.01426e-67	-0.344311	0.009	0.141	1.35257e-62	EC	FGD3
6.92352e-21	-0.344943	0.166	0.242	2.33281e-16	EC	ATM
4.39093e-66	-0.345426	0.56	0.336	1.47948e-61	EC	MGP
2.56554e-32	-0.346832	0.508	0.564	8.64433e-28	EC	COX8A
7.13286e-62	-0.350038	0.013	0.138	2.40335e-57	EC	SORL1
1.13789e-26	-0.35021	0.18	0.272	3.83401e-22	EC	PIK3R1
8.76806e-55	-0.352577	0.006	0.115	2.95431e-50	EC	CD84
1.84444e-32	-0.352826	0.214	0.316	6.21467e-28	EC	RNF149
3.15268e-37	-0.35315	0.027	0.115	1.06226e-32	EC	RGS2
4.14844e-49	-0.35447	0.004	0.101	1.39778e-44	EC	RP5-1171I10.5
2.15535e-23	-0.354518	0.899	0.917	7.26225e-19	EC	RPL8
3.33102e-62	-0.354871	0.01	0.134	1.12235e-57	EC	NCKAP1L
1.10483e-44	-0.355118	0.01	0.103	3.72261e-40	EC	SPDEF
1.46353e-29	-0.355411	0.386	0.455	4.93123e-25	EC	ATP6V0C
1.31728e-19	-0.357176	0.176	0.244	4.43844e-15	EC	NINJ1
2.84058e-36	-0.358344	0.042	0.134	9.57105e-32	EC	ECM1
5.09921e-22	-0.3598	0.129	0.205	1.71813e-17	EC	CCND2
2.25463e-36	-0.360893	0.143	0.254	7.59677e-32	EC	TMED3
1.68602e-26	-0.361579	0.157	0.242	5.68087e-22	EC	SH3KBP1
3.90215e-46	-0.361727	0.01	0.105	1.31479e-41	EC	SCML4
9.74722e-48	-0.362167	0.009	0.107	3.28423e-43	EC	ZG16B
7.15146e-33	-0.367279	0.198	0.299	2.40961e-28	EC	MRPS6
1.65585e-41	-0.367403	0.074	0.184	5.57923e-37	EC	GNG2
3.3354e-36	-0.3698	0.05	0.143	1.12383e-31	EC	OXNAD1
5.89722e-70	-0.371316	0.015	0.155	1.98701e-65	EC	SUSD3
5.83442e-63	-0.37415	0.596	0.686	1.96585e-58	EC	ATP5L
3.93083e-39	-0.374797	0.016	0.102	1.32445e-34	EC	SMOC2
5.55886e-56	-0.375286	0.007	0.117	1.873e-51	EC	PTPN22
1.79108e-53	-0.376374	0.022	0.137	6.03486e-49	EC	MYO1F
5.39884e-55	-0.377442	0.011	0.123	1.81908e-50	EC	CD4
4.01311e-44	-0.377656	0.021	0.119	1.35218e-39	EC	TNFSF13B
1.87725e-44	-0.37816	0.031	0.134	6.32521e-40	EC	FAM65B
1.09046e-44	-0.378615	0.014	0.108	3.67418e-40	EC	TCF7
1.48502e-13	-0.379218	0.357	0.407	5.00364e-09	EC	RPS10
7.82863e-64	-0.381095	0.009	0.134	2.63778e-59	EC	GPR65
1.48654e-17	-0.381122	0.053	0.109	5.00874e-13	EC	PLTP
7.36737e-48	-0.381598	0.413	0.512	2.48236e-43	EC	PRR13
1.07571e-20	-0.38204	0.148	0.227	3.62449e-16	EC	PERP
2.45122e-28	-0.382105	0.153	0.241	8.25913e-24	EC	CDC42SE2
3.65635e-49	-0.383121	0.047	0.165	1.23197e-44	EC	ZEB2
8.05989e-132	-0.383543	0.919	0.94	2.7157e-127	EC	RPL41
3.39424e-49	-0.38405	0.371	0.479	1.14365e-44	EC	CUTA
3.11023e-53	-0.384469	0.008	0.114	1.04796e-48	EC	ITK
3.66096e-53	-0.388133	0.014	0.125	1.23352e-48	EC	CAMK4
4.61905e-19	-0.388164	0.059	0.122	1.55634e-14	EC	ERBB2
3.60152e-47	-0.38884	0.035	0.144	1.2135e-42	EC	PTGER4
4.98013e-91	-0.389681	0.788	0.847	1.678e-86	EC	RPS16
1.67176e-07	-0.38988	0.098	0.13	0.00563281	EC	TACSTD2
7.30952e-31	-0.390044	0.095	0.186	2.46287e-26	EC	PIM1
6.36776e-32	-0.390716	0.2	0.298	2.14555e-27	EC	TRABD
2.89091e-71	-0.390724	0.039	0.192	9.74063e-67	EC	FAM102A
8.42388e-62	-0.391669	0.009	0.131	2.83834e-57	EC	MYO1G
2.49036e-07	-0.392761	0.537	0.56	0.00839101	EC	RPS20
5.18584e-24	-0.393807	0.163	0.245	1.74732e-19	EC	PPP2R5C
3.96636e-57	-0.393953	0.025	0.147	1.33642e-52	EC	SEMA4D
1.69646e-68	-0.394233	0.624	0.706	5.71604e-64	EC	RPL36AL
7.9244e-40	-0.394256	0.243	0.359	2.67005e-35	EC	ANXA6
1.92642e-31	-0.394359	0.117	0.211	6.49088e-27	EC	CKLF
2.57334e-47	-0.394633	0.017	0.118	8.6706e-43	EC	C1orf162
7.41533e-34	-0.394891	0.193	0.298	2.49852e-29	EC	CITED2
2.56896e-41	-0.395241	0.034	0.133	8.65585e-37	EC	EFHD1
8.98364e-73	-0.395503	0.058	0.22	3.02695e-68	EC	PDE4DIP
3.17465e-60	-0.396768	0.046	0.182	1.06967e-55	EC	LPXN
5.38858e-34	-0.39737	0.261	0.36	1.81563e-29	EC	ABRACL
3.71079e-46	-0.397646	0.478	0.561	1.25031e-41	EC	SSR2
2.26019e-47	-0.398238	0.087	0.211	7.61547e-43	EC	MTHFD2
5.50113e-48	-0.398668	0.013	0.114	1.85355e-43	EC	COL16A1
3.47551e-53	-0.398695	0.247	0.393	1.17104e-48	EC	LITAF
5.95724e-56	-0.399814	0.008	0.12	2.00723e-51	EC	CD5
3.41143e-54	-0.400832	0.008	0.115	1.14945e-49	EC	GPR183
3.77321e-23	-0.400956	0.085	0.159	1.27135e-18	EC	BIRC3
2.82794e-37	-0.400963	0.09	0.193	9.52847e-33	EC	AKNA
1.81169e-36	-0.403416	0.403	0.49	6.10429e-32	EC	MCL1
3.053e-68	-0.403418	0.015	0.151	1.02868e-63	EC	DOCK10
6.53265e-69	-0.403519	0.014	0.151	2.20111e-64	EC	CYFIP2
2.15993e-68	-0.405516	0.119	0.284	7.27768e-64	EC	NT5C
2.25228e-98	-0.40605	0.017	0.203	7.58883e-94	EC	NOTCH2
1.84439e-63	-0.407395	0.006	0.129	6.21447e-59	EC	ITGAL
2.81803e-80	-0.409183	0.008	0.159	9.49508e-76	EC	SH3BP1
3.8812e-24	-0.409252	0.244	0.324	1.30773e-19	EC	HN1
1.99922e-43	-0.411594	0.031	0.133	6.73618e-39	EC	CDKN2A
4.13072e-53	-0.412173	0.007	0.113	1.3918e-48	EC	SH2D1A
9.27019e-13	-0.413209	0.122	0.173	3.1235e-08	EC	MFAP2
1.27802e-61	-0.413844	0.03	0.162	4.30617e-57	EC	FMNL1
8.9681e-38	-0.417264	0.121	0.241	3.02171e-33	EC	MT1E
1.73891e-44	-0.418627	0.174	0.299	5.85908e-40	EC	FNBP1
5.42446e-65	-0.419932	0.01	0.138	1.82772e-60	EC	PSTPIP1
1.81345e-73	-0.420596	0.02	0.168	6.11023e-69	EC	SYTL2
1.24273e-13	-0.42246	0.449	0.467	4.18726e-09	EC	LDHB
2.84295e-31	-0.424172	0.568	0.598	9.57902e-27	EC	GPX4
1.10278e-23	-0.424682	0.422	0.474	3.71571e-19	EC	TCEA1
5.36705e-53	-0.425009	0.015	0.125	1.80837e-48	EC	SPON2
2.7649e-70	-0.425203	0.015	0.155	9.31607e-66	EC	PAG1
2.6437e-53	-0.426441	0.486	0.57	8.90767e-49	EC	UQCR10
1.86694e-44	-0.427178	0.22	0.345	6.29047e-40	EC	IDS
4.28579e-72	-0.430626	0.036	0.187	1.44405e-67	EC	TTC39C
5.65138e-73	-0.430678	0.069	0.239	1.90418e-68	EC	CD82
1.82249e-24	-0.43185	0.247	0.313	6.1407e-20	EC	HCLS1
3.43216e-18	-0.431919	0.338	0.395	1.15643e-13	EC	BTG2
6.61994e-142	-0.432535	0.892	0.939	2.23052e-137	EC	RPL39
6.57357e-52	-0.436232	0.061	0.186	2.2149e-47	EC	INPP4B
4.97952e-39	-0.437534	0.289	0.397	1.6778e-34	EC	PLP2
1.29679e-90	-0.437986	0.015	0.186	4.36942e-86	EC	SYTL1
3.43249e-66	-0.43821	0.007	0.135	1.15654e-61	EC	RUNX3
6.84236e-55	-0.440997	0.515	0.593	2.30546e-50	EC	C12orf57
3.58119e-17	-0.442374	0.179	0.252	1.20665e-12	EC	EGR1
2.02142e-51	-0.442557	0.132	0.266	6.81096e-47	EC	SLC38A1
3.8181e-169	-0.443192	0.932	0.948	1.28647e-164	EC	RPL28
6.48646e-32	-0.443453	0.035	0.115	2.18555e-27	EC	TMEM176A
1.79492e-48	-0.445089	0.107	0.247	6.04779e-44	EC	LGALS3BP
5.11975e-51	-0.445173	0.202	0.341	1.72505e-46	EC	IDH2
4.27049e-47	-0.446076	0.007	0.101	1.4389e-42	EC	LINC00861
4.09817e-56	-0.446305	0.048	0.176	1.38084e-51	EC	C12orf75
6.34175e-48	-0.446581	0.374	0.481	2.13679e-43	EC	DRAP1
3.96088e-161	-0.447781	0.957	0.971	1.33458e-156	EC	RPLP1
5.34688e-32	-0.448177	0.112	0.208	1.80158e-27	EC	LDLRAD4
5.71204e-69	-0.449185	0.05	0.201	1.92461e-64	EC	RCSD1
8.72757e-81	-0.450446	0.037	0.205	2.94067e-76	EC	GLIPR2
3.29384e-46	-0.451854	0.092	0.214	1.10983e-41	EC	PRKACB
1.49375e-69	-0.453148	0.055	0.208	5.03304e-65	EC	CEBPB
1.52954e-41	-0.455131	0.013	0.103	5.15363e-37	EC	CLDN4
2.72193e-42	-0.455239	0.012	0.101	9.17126e-38	EC	ADAM12
8.63335e-31	-0.455469	0.71	0.744	2.90892e-26	EC	SH3BGRL3
1.67806e-52	-0.455992	0.081	0.21	5.65405e-48	EC	DENND2D
5.35858e-79	-0.45718	0.025	0.182	1.80552e-74	EC	FERMT3
1.05401e-123	-0.45745	0.825	0.871	3.55138e-119	EC	RPL14
2.19865e-44	-0.458165	0.052	0.163	7.40815e-40	EC	FBXO32
1.63739e-26	-0.461046	0.048	0.121	5.51701e-22	EC	CDH11
4.91911e-40	-0.46196	0.017	0.106	1.65744e-35	EC	S100A14
3.15679e-26	-0.462153	0.523	0.574	1.06365e-21	EC	PKM
7.517e-83	-0.462677	0.012	0.171	2.53278e-78	EC	BIN2
3.42929e-73	-0.462717	0.018	0.165	1.15546e-68	EC	PARP8
1.00948e-21	-0.464011	0.542	0.534	3.40134e-17	EC	ARHGDIB
8.33189e-62	-0.464137	0.067	0.208	2.80735e-57	EC	TNFAIP8
4.6039e-47	-0.466125	0.015	0.115	1.55124e-42	EC	SMIM22
1.44606e-42	-0.467377	0.012	0.102	4.87236e-38	EC	ESR1
5.50804e-64	-0.470296	0.064	0.208	1.85588e-59	EC	ARRB2
7.53509e-59	-0.47278	0.104	0.247	2.53887e-54	EC	CSK
7.67532e-69	-0.473786	0.032	0.177	2.58612e-64	EC	SOCS1
9.65014e-56	-0.474911	0.061	0.192	3.25152e-51	EC	ADGRE5
1.17243e-08	-0.475042	0.467	0.471	0.00039504	EC	TSC22D3
3.06451e-80	-0.475228	0.04	0.204	1.03256e-75	EC	BIN1
7.78385e-64	-0.476944	0.308	0.448	2.62269e-59	EC	CIB1
2.69287e-69	-0.47696	0.013	0.149	9.07335e-65	EC	SLA
1.6e-50	-0.477268	0.008	0.111	5.39103e-46	EC	PRF1
1.44006e-50	-0.47797	0.021	0.131	4.85213e-46	EC	TGFBI
5.20926e-77	-0.479624	0.017	0.169	1.75521e-72	EC	SELPLG
1.64619e-69	-0.480416	0.152	0.316	5.54668e-65	EC	DNPH1
3.2856e-78	-0.480443	0.034	0.196	1.10705e-73	EC	ANKRD44
5.34782e-73	-0.481043	0.042	0.197	1.8019e-68	EC	HMHA1
1.15046e-17	-0.481432	0.667	0.674	3.87635e-13	EC	JUNB
3.36443e-49	-0.48318	0.096	0.222	1.13361e-44	EC	ARL4C
9.7646e-59	-0.483478	0.079	0.219	3.29009e-54	EC	DOCK8
6.09685e-85	-0.483995	0.027	0.196	2.05427e-80	EC	TRPS1
5.38907e-58	-0.485146	0.497	0.576	1.81579e-53	EC	SERP1
1.57201e-81	-0.486156	0.009	0.164	5.29672e-77	EC	DOK2
4.22784e-108	-0.490825	0.029	0.235	1.42453e-103	EC	RUNX1
7.55697e-62	-0.491259	0.085	0.232	2.54625e-57	EC	IL16
4.77783e-70	-0.493501	0.011	0.148	1.60984e-65	EC	SAMSN1
1.27522e-60	-0.493622	0.015	0.139	4.29674e-56	EC	FXYD3
4.34532e-143	-0.494013	0.804	0.864	1.46411e-138	EC	RPL23A
4.49061e-82	-0.494044	0.025	0.188	1.51306e-77	EC	RHOF
8.09085e-122	-0.49788	0.916	0.938	2.72613e-117	EC	RPL30
1.28059e-44	-0.500429	0.209	0.325	4.31481e-40	EC	WIPF1
1.0895e-40	-0.501298	0.022	0.115	3.67096e-36	EC	CRYAB
3.6371e-66	-0.503505	0.013	0.145	1.22548e-61	EC	SH2D2A
3.46242e-46	-0.503556	0.017	0.118	1.16663e-41	EC	PKIB
1.24862e-78	-0.504941	0.01	0.161	4.20709e-74	EC	SIT1
1.34214e-30	-0.506158	0.082	0.172	4.52222e-26	EC	GSTM3
6.48549e-91	-0.507504	0.013	0.186	2.18522e-86	EC	ARHGAP30
9.76249e-111	-0.508003	0.73	0.806	3.28937e-106	EC	RPSA
3.07756e-60	-0.512783	0.13	0.276	1.03695e-55	EC	ICAM3
4.30115e-68	-0.514765	0.009	0.142	1.44923e-63	EC	GZMM
1.19066e-43	-0.515819	0.024	0.121	4.0118e-39	EC	PRRX1
4.58323e-64	-0.517496	0.504	0.603	1.54427e-59	EC	SUB1
6.1715e-69	-0.51867	0.919	0.934	2.07943e-64	EC	RPL19
1.66336e-12	-0.523561	0.531	0.538	5.60454e-08	EC	LGALS1
4.69771e-61	-0.52532	0.033	0.164	1.58285e-56	EC	PIM2
2.0201e-44	-0.526075	0.199	0.317	6.80652e-40	EC	2022-09-06
3.53499e-69	-0.526398	0.169	0.329	1.19108e-64	EC	FAM49B
9.90111e-73	-0.52683	0.031	0.18	3.33608e-68	EC	TMC8
1.41081e-22	-0.527171	0.299	0.373	4.7536e-18	EC	TYMP
3.25563e-112	-0.527175	0.017	0.223	1.09695e-107	EC	GLIPR1
1.41072e-86	-0.527538	0.019	0.187	4.75329e-82	EC	ACP5
2.15549e-44	-0.527883	0.017	0.114	7.26271e-40	EC	LAG3
8.6662e-19	-0.528774	0.143	0.083	2.91999e-14	EC	PTGDS
4.63905e-69	-0.529295	0.051	0.203	1.56308e-64	EC	CLEC2D
1.88065e-94	-0.530404	0.022	0.202	6.33666e-90	EC	RASSF5
3.27772e-72	-0.533667	0.114	0.282	1.1044e-67	EC	CRIP1
7.9655e-43	-0.534704	0.028	0.127	2.6839e-38	EC	TMEM176B
3.03033e-58	-0.534923	0.04	0.171	1.02104e-53	EC	GBP5
3.23844e-81	-0.535256	0.014	0.17	1.09116e-76	EC	TAGAP
9.28758e-70	-0.536406	0.021	0.164	3.12936e-65	EC	BATF
4.81278e-77	-0.536863	0.026	0.181	1.62162e-72	EC	FCMR
1.06984e-104	-0.537395	0.717	0.802	3.60471e-100	EC	EEF1D
9.5375e-74	-0.537575	0.524	0.629	3.21357e-69	EC	HMGN2
1.31697e-56	-0.537817	0.024	0.146	4.43741e-52	EC	CRABP2
2.31595e-31	-0.538203	0.103	0.195	7.80336e-27	EC	DUSP4
1.59192e-78	-0.540066	0.009	0.16	5.3638e-74	EC	IKZF3
3.23455e-96	-0.541744	0.024	0.208	1.08985e-91	EC	DEF6
1.503e-99	-0.545274	0.703	0.795	5.0642e-95	EC	PABPC1
3.81637e-84	-0.547119	0.02	0.186	1.28589e-79	EC	CHPF
1.53422e-41	-0.548765	0.054	0.157	5.1694e-37	EC	SELL
7.00738e-56	-0.549301	0.019	0.137	2.36107e-51	EC	ELF3
4.4664e-65	-0.552328	0.015	0.147	1.50491e-60	EC	GPNMB
1.13387e-54	-0.553213	0.019	0.135	3.82047e-50	EC	SDC2
1.75203e-107	-0.553951	0.789	0.849	5.90328e-103	EC	PFN1
5.31099e-34	-0.555979	0.118	0.215	1.78948e-29	EC	SPOCK2
6.09186e-88	-0.556181	0.564	0.671	2.05259e-83	EC	YWHAZ
7.38015e-128	-0.556565	0.939	0.961	2.48667e-123	EC	ACTB
5.3988e-93	-0.557615	0.018	0.195	1.81907e-88	EC	ITGA4
1.09425e-62	-0.558265	0.052	0.193	3.68697e-58	EC	APOBEC3G
4.79238e-42	-0.559061	0.022	0.117	1.61474e-37	EC	PDGFRB
2.4322e-77	-0.561408	0.015	0.166	8.19507e-73	EC	CD6
5.98316e-83	-0.565124	0.642	0.733	2.01597e-78	EC	ALDOA
1.70711e-17	-0.565536	0.107	0.169	5.75192e-13	EC	PALLD
3.67566e-70	-0.567074	0.16	0.323	1.23848e-65	EC	STK4
1.07395e-77	-0.568355	0.013	0.163	3.61858e-73	EC	CD96
5.32077e-11	-0.571472	0.415	0.435	1.79278e-06	EC	CTSD
4.5689e-85	-0.576279	0.013	0.175	1.53945e-80	EC	CD247
9.17495e-111	-0.578338	0.016	0.218	3.09141e-106	EC	WAS
1.46601e-97	-0.580506	0.01	0.19	4.93958e-93	EC	ARHGAP9
4.47883e-37	-0.581726	0.04	0.132	1.5091e-32	EC	ISLR
2.89085e-55	-0.583581	0.702	0.785	9.74043e-51	EC	MIF
1.87237e-23	-0.583726	0.588	0.605	6.30876e-19	EC	BTG1
2.22867e-81	-0.587191	0.012	0.167	7.50927e-77	EC	CXCR3
2.24662e-39	-0.58747	0.029	0.122	7.56975e-35	EC	SOD3
4.32052e-55	-0.589114	0.131	0.266	1.45576e-50	EC	LCP2
1.91887e-61	-0.589114	0.009	0.131	6.46545e-57	EC	TIGIT
5.36941e-104	-0.590071	0.016	0.207	1.80917e-99	EC	SASH3
1.78772e-25	-0.591546	0.181	0.27	6.02355e-21	EC	MT1X
6.69099e-103	-0.592176	0.018	0.21	2.25446e-98	EC	EMB
5.50921e-20	-0.59253	0.059	0.121	1.85627e-15	EC	MXRA5
2.36745e-95	-0.593073	0.05	0.241	7.97688e-91	EC	HMGA1
3.21502e-94	-0.595919	0.021	0.201	1.08327e-89	EC	SKAP1
5.49433e-44	-0.604885	0.391	0.513	1.85126e-39	EC	MT2A
2.82305e-54	-0.606374	0.009	0.118	9.51198e-50	EC	TNF
5.4546e-76	-0.608468	0.011	0.157	1.83787e-71	EC	IL2RB
4.69574e-41	-0.610886	0.246	0.358	1.58218e-36	EC	STAT1
2.97784e-85	-0.613511	0.173	0.358	1.00335e-80	EC	EZR
4.95973e-92	-0.616397	0.055	0.242	1.67113e-87	EC	PTPN6
2.5844e-56	-0.618591	0.238	0.379	8.70789e-52	EC	DNAJB1
1.6961e-102	-0.619443	0.041	0.242	5.71484e-98	EC	TC2N
1.33826e-91	-0.625036	0.017	0.19	4.50915e-87	EC	PTPN7
2.05771e-153	-0.625155	0.597	0.729	6.93325e-149	EC	OAZ1
1.20214e-28	-0.628796	0.05	0.129	4.05048e-24	EC	CD68
1.31648e-85	-0.629762	0.02	0.185	4.43574e-81	EC	ZAP70
6.32587e-118	-0.632296	0.015	0.226	2.13144e-113	EC	APBB1IP
9.62351e-112	-0.63672	0.011	0.213	3.24255e-107	EC	IKZF1
1.57757e-106	-0.640026	0.021	0.22	5.31546e-102	EC	ARHGAP15
5.4442e-58	-0.64116	0.017	0.137	1.83437e-53	EC	SDC1
1.47381e-12	-0.64337	0.153	0.197	4.96585e-08	EC	KRT18
9.0127e-50	-0.644173	0.64	0.717	3.03674e-45	EC	AC090498.1
1.81148e-100	-0.647615	0.076	0.279	6.1036e-96	EC	CELF2
1.48873e-126	-0.655953	0.024	0.251	5.01612e-122	EC	RHOH
2.50258e-61	-0.656863	0.017	0.142	8.43219e-57	EC	MXRA8
2.39571e-111	-0.658159	0.016	0.218	8.0721e-107	EC	IL10RA
4.17369e-15	-0.659757	0.142	0.193	1.40628e-10	EC	KRT8
3.91432e-45	-0.661774	0.062	0.175	1.31889e-40	EC	MGST1
7.8487e-92	-0.66307	0.027	0.206	2.64454e-87	EC	NCF1
5.83396e-39	-0.669732	0.056	0.156	1.96569e-34	EC	PCOLCE
6.69007e-91	-0.671773	0.174	0.369	2.25415e-86	EC	CHCHD10
1.49355e-112	-0.674704	0.706	0.799	5.03238e-108	EC	RPS29
6.48528e-24	-0.675714	0.269	0.157	2.18515e-19	EC	CTHRC1
3.64786e-102	-0.680245	0.147	0.352	1.22911e-97	EC	GPSM3
1.026e-31	-0.685818	0.276	0.166	3.457e-27	EC	APOD
5.59583e-84	-0.697485	0.179	0.358	1.88546e-79	EC	DCXR
3.40281e-82	-0.701011	0.065	0.236	1.14654e-77	EC	LAT
8.63265e-97	-0.70227	0.129	0.334	2.90868e-92	EC	ISG20
3.20297e-153	-0.707902	0.08	0.355	1.07921e-148	EC	RNASET2
8.94727e-147	-0.711438	0.014	0.265	3.01469e-142	EC	MBP
2.74076e-68	-0.713284	0.175	0.328	9.23472e-64	EC	STK17A
1.54149e-39	-0.721924	0.352	0.43	5.19388e-35	EC	COTL1
1.00363e-52	-0.723656	0.013	0.121	3.38163e-48	EC	CD8B
3.22864e-238	-0.724127	0.924	0.94	1.08786e-233	EC	RPS27
4.25374e-132	-0.730563	0.155	0.404	1.43326e-127	EC	VAMP8
1.41525e-38	-0.731035	0.016	0.101	4.76854e-34	EC	ANKRD30A
5.575e-46	-0.732892	0.027	0.131	1.87844e-41	EC	ANTXR1
2.4978e-103	-0.735413	0.016	0.207	8.41608e-99	EC	CD3G
7.92638e-43	-0.739852	0.059	0.17	2.67071e-38	EC	KRT7
3.91023e-133	-0.744162	0.016	0.249	1.31751e-128	EC	CYTIP
7.8586e-131	-0.744353	0.671	0.778	2.64788e-126	EC	PPDPF
9.59708e-105	-0.745746	0.018	0.213	3.23364e-100	EC	CD27
2.22572e-76	-0.750405	0.023	0.176	7.49934e-72	EC	LRP1
6.71977e-36	-0.751139	0.329	0.417	2.26416e-31	EC	IL32
9.25019e-52	-0.754571	0.08	0.211	3.11676e-47	EC	SLC39A6
5.85206e-52	-0.76046	0.021	0.133	1.97179e-47	EC	FBLN1
5.96316e-135	-0.760782	0.019	0.258	2.00923e-130	EC	CD48
1.20963e-69	-0.772124	0.13	0.29	4.07572e-65	EC	NR4A2
3.74775e-23	-0.782988	0.133	0.208	1.26277e-18	EC	TPM2
3.42247e-135	-0.783311	0.019	0.257	1.15317e-130	EC	TRAF3IP3
3.2751e-99	-0.787095	0.028	0.216	1.10351e-94	EC	TRAC
2.68433e-159	-0.790059	0.048	0.326	9.04458e-155	EC	STK17B
6.71803e-112	-0.793404	0.039	0.254	2.26357e-107	EC	ITM2C
1.3137e-134	-0.795027	0.132	0.377	4.42639e-130	EC	SLC9A3R1
2.62705e-144	-0.795725	0.02	0.269	8.85159e-140	EC	CD53
9.28061e-67	-0.797008	0.102	0.255	3.12701e-62	EC	TNFAIP3
3.33253e-125	-0.798411	0.197	0.429	1.12286e-120	EC	RARRES3
5.87862e-90	-0.800631	0.116	0.304	1.98074e-85	EC	CAPG
1.60148e-110	-0.811132	0.012	0.213	5.39604e-106	EC	PTPRCAP
7.7262e-132	-0.816548	0.019	0.251	2.60327e-127	EC	TBC1D10C
2.73107e-90	-0.818086	0.023	0.198	9.20206e-86	EC	TRBC1
4.23849e-137	-0.832343	0.495	0.646	1.42812e-132	EC	SARAF
3.0988e-144	-0.843165	0.2	0.448	1.04411e-139	EC	CNN2
1.08041e-146	-0.843758	0.028	0.282	3.64035e-142	EC	2022-09-01
3.11444e-43	-0.854503	0.025	0.124	1.04938e-38	EC	CFD
4.49577e-124	-0.856619	0.029	0.253	1.5148e-119	EC	LCK
1.33068e-95	-0.862382	0.017	0.197	4.4836e-91	EC	RGS1
1.00745e-51	-0.868722	0.015	0.123	3.39451e-47	EC	THBS2
1.90469e-85	-0.872961	0.012	0.175	6.41765e-81	EC	CTSW
7.67171e-22	-0.878598	0.063	0.128	2.5849e-17	EC	COL5A1
3.35233e-50	-0.891933	0.298	0.406	1.12953e-45	EC	XBP1
8.20477e-157	-0.893222	0.018	0.283	2.76452e-152	EC	ACAP1
3.89155e-40	-0.897143	0.047	0.145	1.31122e-35	EC	CTSK
8.69991e-180	-0.898966	0.034	0.335	2.93135e-175	EC	UCP2
7.99964e-96	-0.903898	0.082	0.283	2.6954e-91	EC	CXCR4
8.09641e-179	-0.904179	0.143	0.445	2.728e-174	EC	EMP3
1.17378e-53	-0.910644	0.049	0.172	3.95492e-49	EC	SERPINF1
1.51616e-43	-0.911742	0.047	0.153	5.10855e-39	EC	RARRES2
1.02321e-214	-0.91399	0.039	0.378	3.44759e-210	EC	RGS10
2.63148e-46	-0.928712	0.073	0.191	8.86651e-42	EC	AZGP1
1.81896e-128	-0.930553	0.053	0.294	6.12882e-124	EC	SPINT2
2.68248e-37	-0.932387	0.064	0.16	9.03835e-33	EC	C1S
1.40711e-46	-0.93362	0.014	0.112	4.74113e-42	EC	FCER1G
1.56158e-192	-0.944257	0.048	0.362	5.26158e-188	EC	TSTD1
8.07393e-13	-0.957705	0.106	0.152	2.72043e-08	EC	COL5A2
6.46116e-63	-0.965096	0.011	0.136	2.17702e-58	EC	CD8A
8.60863e-99	-0.966339	0.049	0.246	2.90059e-94	EC	GATA3
7.58586e-53	-0.967786	0.013	0.121	2.55598e-48	EC	GZMK
2.14115e-170	-0.972309	0.027	0.314	7.21438e-166	EC	ITGB2
2.87264e-126	-0.977833	0.02	0.247	9.67907e-122	EC	ALOX5AP
3.71952e-29	-0.990155	0.067	0.152	1.25326e-24	EC	COL12A1
3.45326e-193	-0.998008	0.294	0.573	1.16354e-188	EC	CYBA
3.43645e-141	-1.02334	0.022	0.269	1.15788e-136	EC	TRBC2
4.28935e-152	-1.03337	0.248	0.487	1.44525e-147	EC	EVL
8.80676e-194	-1.03751	0.039	0.354	2.96735e-189	EC	LCP1
1.63912e-29	-1.03874	0.029	0.103	5.52285e-25	EC	LYZ
2.59714e-106	-1.04503	0.017	0.213	8.75079e-102	EC	CST7
7.44187e-154	-1.04713	0.073	0.341	2.50746e-149	EC	IL2RG
1.16856e-47	-1.04715	0.059	0.178	3.93735e-43	EC	ACTA2
2.4203e-10	-1.05047	0.287	0.313	8.15497e-06	EC	COL6A3
3.2528e-162	-1.05216	0.042	0.32	1.096e-157	EC	FYB
9.84944e-117	-1.06123	0.211	0.417	3.31867e-112	EC	LAPTM5
1.08622e-78	-1.07052	0.015	0.169	3.6599e-74	EC	GZMA
1.04631e-122	-1.08101	0.028	0.252	3.52544e-118	EC	DUSP2
2.23532e-291	-1.09722	0.906	0.962	7.5317e-287	EC	FTH1
2.18353e-16	-1.11196	0.154	0.212	7.35718e-12	EC	TAGLN
4.46206e-13	-1.11497	0.642	0.659	1.50345e-08	EC	COX6C
3.41113e-155	-1.12452	0.143	0.402	1.14935e-150	EC	LIMD2
4.09599e-135	-1.15341	0.02	0.258	1.3801e-130	EC	CD69
3.27579e-303	-1.15515	0.049	0.476	1.10375e-298	EC	CD44
7.5163e-238	-1.15938	0.076	0.438	2.53254e-233	EC	LSP1
6.96246e-152	-1.17798	0.024	0.284	2.34593e-147	EC	CD3D
1.75905e-97	-1.18773	0.027	0.214	5.92695e-93	EC	IL7R
4.45418e-85	-1.18879	0.089	0.274	1.50079e-80	EC	KRT19
2.21475e-160	-1.20098	0.867	0.923	7.46238e-156	EC	FTL
4.33662e-121	-1.21412	0.022	0.241	1.46118e-116	EC	CD7
2.22894e-34	-1.23228	0.039	0.128	7.5102e-30	EC	SCGB2A2
5.182e-81	-1.234	0.053	0.226	1.74602e-76	EC	CD24
9.09246e-45	-1.24243	0.031	0.133	3.06361e-40	EC	TYROBP
1.62218e-162	-1.2873	0.021	0.294	5.46578e-158	EC	CD2
3.60208e-203	-1.29667	0.028	0.352	1.21368e-198	EC	HCST
4.04862e-10	-1.31326	0.141	0.186	1.36414e-05	EC	MUCL1
6.13963e-234	-1.33642	0.034	0.391	2.06869e-229	EC	CD37
7.84811e-39	-1.35082	0.052	0.153	2.64434e-34	EC	APOE
9.78193e-34	-1.37951	0.036	0.12	3.29592e-29	EC	MMP11
1.52534e-135	-1.3917	0.041	0.284	5.13949e-131	EC	LTB
4.91966e-11	-1.40455	0.149	0.185	1.65763e-06	EC	AEBP1
5.12275e-11	-1.41953	0.1	0.15	1.72606e-06	EC	IGKV3-20
1.1856e-258	-1.4336	0.04	0.422	3.99476e-254	EC	RAC2
2.89499e-82	-1.44431	0.016	0.175	9.75437e-78	EC	NKG7
5.3845e-09	-1.47588	0.181	0.224	0.000181425	EC	IGHG1
6.73241e-254	-1.49485	0.032	0.409	2.26842e-249	EC	PTPRC
1.0219e-184	-1.50752	0.03	0.331	3.44319e-180	EC	CD3E
1.32326e-253	-1.52159	0.05	0.427	4.4586e-249	EC	CORO1A
2.23764e-55	-1.54411	0.061	0.19	7.53949e-51	EC	LUM
2.46132e-34	-1.56455	0.075	0.167	8.29318e-30	EC	SFRP2
6.73358e-50	-1.5753	0.079	0.201	2.26881e-45	EC	DCN
4.51747e-18	-1.61005	0.057	0.119	1.52212e-13	EC	IGKV4-1
2.98644e-29	-1.63844	0.06	0.143	1.00625e-24	EC	CXCL14
7.75601e-16	-1.65292	0.048	0.101	2.61331e-11	EC	IGLV1-51
7.74846e-22	-1.67314	0.043	0.108	2.61077e-17	EC	IGHV3-23
1.45053e-231	-1.70974	0.055	0.408	4.88742e-227	EC	CD52
4.26383e-71	-1.74512	0.022	0.166	1.43665e-66	EC	CCL4
0	-1.75622	0.144	0.582	0	EC	S100A4
6.71363e-110	-1.90247	0.043	0.251	2.26209e-105	EC	CCL5
5.56522e-51	-2.10981	0.134	0.261	1.87515e-46	EC	COL3A1
1.53338e-59	-2.35872	0.152	0.291	5.16658e-55	EC	COL1A2
7.37891e-53	-2.58914	0.175	0.302	2.48625e-48	EC	COL1A1

## Sheet: CRC_T
p_val	avg_logFC	pct.1	pct.2	p_val_adj	cluster	gene
0	2.77194	0.5	0.041	0	T_cell	CCL5
0	2.45349	0.801	0.032	0	T_cell	CD3D
0	2.39787	0.775	0.075	0	T_cell	TRAC
0	2.28543	0.473	0.019	0	T_cell	KLRB1
0	2.26438	0.196	0.024	0	T_cell	GNLY
0	2.20119	0.423	0.019	0	T_cell	GZMA
0	2.15559	0.726	0.02	0	T_cell	CD2
0	2.11422	0.361	0.027	0	T_cell	NKG7
0	2.08144	0.493	0.018	0	T_cell	TRBC1
0	2.03724	0.332	0.084	0	T_cell	CCL4
0	1.91726	0.599	0.033	0	T_cell	TRBC2
0	1.87661	0.535	0.021	0	T_cell	CD7
0	1.85097	0.517	0.037	0	T_cell	IL7R
0	1.84415	0.599	0.1	0	T_cell	LTB
0	1.82137	0.664	0.016	0	T_cell	CD3E
0	1.75061	0.819	0.211	0	T_cell	CXCR4
0	1.67283	0.759	0.148	0	T_cell	PTPRC
0	1.66611	0.725	0.138	0	T_cell	CD69
0	1.65524	0.819	0.177	0	T_cell	CD52
0	1.65503	0.816	0.344	0	T_cell	IL32
0	1.49784	0.182	0.007	0	T_cell	GZMK
0	1.49382	0.646	0.13	0	T_cell	EVL
0	1.49311	0.908	0.562	0	T_cell	BTG1
0	1.48987	0.682	0.135	0	T_cell	HCST
0	1.45761	0.224	0.037	0	T_cell	GZMB
0	1.4462	0.501	0.009	0	T_cell	CD3G
0	1.43859	0.682	0.244	0	T_cell	RGS1
0	1.40401	0.737	0.205	0	T_cell	CORO1A
0	1.37215	0.586	0.11	0	T_cell	ACAP1
0	1.33609	0.52	0.037	0	T_cell	LCK
0	1.31234	0.355	0.021	0	T_cell	CST7
0	1.31047	0.557	0.08	0	T_cell	FYB
0	1.26789	0.564	0.134	0	T_cell	CYTIP
0	1.23789	0.406	0.023	0	T_cell	SPOCK2
0	1.21251	0.2	0.016	0	T_cell	KLRD1
0	1.20986	0.508	0.136	0	T_cell	IL2RG
0	1.19926	0.277	0.008	0	T_cell	AC092580.4
0	1.18546	0.384	0.083	0	T_cell	RORA
0	1.16586	0.557	0.318	0	T_cell	ID2
0	1.14601	0.152	0.044	0	T_cell	CCL4L2
0	1.14335	0.256	0.061	0	T_cell	TNFRSF18
0	1.13333	0.211	0.067	0	T_cell	TNFRSF4
0	1.12528	0.262	0.023	0	T_cell	CTSW
0	1.12063	0.412	0.061	0	T_cell	CLEC2D
0	1.11473	0.713	0.291	0	T_cell	ARHGDIB
0	1.11056	0.46	0.185	0	T_cell	BIRC3
0	1.10105	0.572	0.186	0	T_cell	RAC2
0	1.09904	0.483	0.165	0	T_cell	TNFAIP3
0	1.09897	0.488	0.225	0	T_cell	PPP2R5C
0	1.08316	0.298	0.009	0	T_cell	TIGIT
0	1.06473	0.415	0.067	0	T_cell	SLA
0	1.06401	0.412	0.09	0	T_cell	PIK3IP1
0	1.05403	0.533	0.235	0	T_cell	STK4
0	1.04744	0.156	0.005	0	T_cell	IFNG
0	1.04385	0.295	0.072	0	T_cell	DUSP2
0	1.03497	0.817	0.507	0	T_cell	TSC22D3
0	1.01829	0.333	0.008	0	T_cell	CD247
0	1.01134	0.453	0.122	0	T_cell	ETS1
0	1.00954	0.201	0.006	0	T_cell	CD8A
0	1.00787	0.289	0.05	0	T_cell	BATF
0	1.0036	0.519	0.157	0	T_cell	CD48
0	0.981388	0.262	0.007	0	T_cell	GPR171
0	0.980874	0.604	0.233	0	T_cell	GMFG
0	0.968455	0.681	0.509	0	T_cell	ZFP36L2
0	0.950516	0.143	0.005	0	T_cell	GZMH
0	0.931259	0.832	0.348	0	T_cell	SRGN
0	0.929661	0.444	0.148	0	T_cell	STK17A
0	0.929262	0.446	0.17	0	T_cell	STK17B
0	0.922623	0.371	0.053	0	T_cell	TBC1D10C
0	0.922519	0.933	0.755	0	T_cell	HLA-A
0	0.921426	0.302	0.011	0	T_cell	CD96
0	0.91989	0.381	0.068	0	T_cell	TRAF3IP3
0	0.916132	0.207	0.006	0	T_cell	PRF1
0	0.911819	0.336	0.06	0	T_cell	PTPN7
0	0.911013	0.704	0.504	0	T_cell	SARAF
0	0.907357	0.996	0.956	0	T_cell	B2M
0	0.903961	0.275	0.005	0	T_cell	GZMM
0	0.892778	0.366	0.117	0	T_cell	CD27
0	0.892316	0.403	0.167	0	T_cell	AAK1
0	0.89004	0.335	0.033	0	T_cell	LAT
0	0.88475	0.337	0.095	0	T_cell	FYN
0	0.869305	0.237	0.08	0	T_cell	DUSP4
0	0.864988	0.341	0.064	0	T_cell	GIMAP7
4.04313e-255	0.862476	0.457	0.347	1.36229e-250	T_cell	DNAJB1
0	0.856922	0.745	0.577	0	T_cell	TXNIP
0	0.851346	0.514	0.255	0	T_cell	RARRES3
0	0.847625	0.457	0.277	0	T_cell	RNF213
0	0.839896	0.419	0.212	0	T_cell	LEPROTL1
0	0.837148	0.288	0.079	0	T_cell	RP11-347P5.1
0	0.836242	0.725	0.5	0	T_cell	KLF6
0	0.835153	0.16	0.003	0	T_cell	TRGC2
0	0.83263	0.347	0.155	0	T_cell	PRDM1
0	0.829135	0.526	0.235	0	T_cell	LSP1
0	0.828938	0.914	0.732	0	T_cell	HLA-C
0	0.825842	0.272	0.053	0	T_cell	RUNX3
0	0.824893	0.277	0.073	0	T_cell	APOBEC3G
0	0.824203	0.439	0.136	0	T_cell	LIMD2
0	0.809399	0.417	0.194	0	T_cell	FNBP1
0	0.808476	0.394	0.147	0	T_cell	2022-09-06
0	0.806775	0.479	0.167	0	T_cell	CD53
0	0.798111	0.315	0.093	0	T_cell	ARL4C
6.62756e-62	0.795703	0.134	0.081	2.23309e-57	T_cell	CCL3
0	0.785021	0.41	0.192	0	T_cell	CELF2
0	0.782292	0.998	0.924	0	T_cell	MALAT1
0	0.781881	0.29	0.04	0	T_cell	SKAP1
0	0.781776	0.496	0.326	0	T_cell	CKLF
0	0.779673	0.217	0.01	0	T_cell	PYHIN1
0	0.777208	0.383	0.134	0	T_cell	ITM2A
0	0.769072	0.365	0.107	0	T_cell	SAMSN1
0	0.767687	0.374	0.095	0	T_cell	RHOH
0	0.765419	0.302	0.153	0	T_cell	CREM
0	0.756956	0.219	0.014	0	T_cell	RASGRP1
0	0.755638	0.213	0.056	0	T_cell	RP11-138A9.2
0	0.755543	0.406	0.117	0	T_cell	LCP1
0	0.751842	0.241	0.072	0	T_cell	RP11-138A9.1
0	0.750253	0.81	0.599	0	T_cell	HLA-E
0	0.750048	0.228	0.026	0	T_cell	SYTL3
0	0.748206	0.323	0.132	0	T_cell	KIAA1551
0	0.744602	0.235	0.009	0	T_cell	CD6
0	0.743955	0.571	0.375	0	T_cell	CD44
0	0.741896	0.217	0.004	0	T_cell	TRAT1
0	0.737044	0.253	0.046	0	T_cell	IKZF3
0	0.736845	0.561	0.418	0	T_cell	SRSF7
0	0.734209	0.439	0.244	0	T_cell	HLA-F
0	0.733785	0.228	0.028	0	T_cell	BCL11B
0	0.729035	0.426	0.159	0	T_cell	GPSM3
0	0.722847	0.303	0.105	0	T_cell	SLFN5
0	0.718069	0.323	0.088	0	T_cell	GIMAP4
0	0.716677	0.328	0.107	0	T_cell	2022-09-01
0	0.71308	0.206	0.062	0	T_cell	HOPX
0	0.711734	0.256	0.03	0	T_cell	SIT1
0	0.709051	0.283	0.116	0	T_cell	PBXIP1
0	0.708572	0.215	0.004	0	T_cell	SH2D1A
0	0.706551	0.346	0.156	0	T_cell	WIPF1
0	0.697625	0.378	0.189	0	T_cell	ICAM3
0	0.692942	0.15	0.005	0	T_cell	CD8B
0	0.688654	0.205	0.006	0	T_cell	IL2RB
1.34766e-144	0.688508	0.359	0.284	4.54082e-140	T_cell	RBPJ
0	0.684613	0.263	0.066	0	T_cell	BIN2
4.63741e-272	0.68294	0.4	0.279	1.56253e-267	T_cell	PPP1R2
0	0.677758	0.285	0.099	0	T_cell	EMB
0	0.675605	0.254	0.041	0	T_cell	PRKCH
3.49461e-166	0.674551	0.222	0.124	1.17747e-161	T_cell	ENTPD1
0	0.673647	0.99	0.98	0	T_cell	TMSB4X
0	0.672798	0.354	0.115	0	T_cell	ITGB2
0	0.6723	0.509	0.383	0	T_cell	DDX24
0	0.667768	0.627	0.212	0	T_cell	LAPTM5
0	0.66726	0.172	0.003	0	T_cell	CD40LG
0	0.665942	0.74	0.604	0	T_cell	JUNB
7.31904e-264	0.665089	0.413	0.293	2.46608e-259	T_cell	ANKRD12
0	0.656939	0.24	0.073	0	T_cell	AKNA
0	0.654713	0.19	0.037	0	T_cell	PTPN22
0	0.653785	0.939	0.769	0	T_cell	HLA-B
0	0.653342	0.119	0.016	0	T_cell	IL2RA
1.96226e-222	0.651461	0.241	0.125	6.61164e-218	T_cell	PMAIP1
0	0.648691	0.25	0.097	0	T_cell	TNFRSF1B
0	0.646427	0.563	0.406	0	T_cell	FXYD5
0	0.644999	0.357	0.14	0	T_cell	UCP2
0	0.642363	0.23	0.067	0	T_cell	MYO1F
0	0.636388	0.268	0.095	0	T_cell	DOCK8
1.45656e-288	0.634148	0.228	0.1	4.90773e-284	T_cell	TSPYL2
0	0.632429	0.191	0.012	0	T_cell	GATA3
0	0.628898	0.166	0.004	0	T_cell	ICOS
0	0.626857	0.545	0.178	0	T_cell	CD37
0	0.626428	0.419	0.127	0	T_cell	ALOX5AP
7.90749e-306	0.62614	0.334	0.191	2.66435e-301	T_cell	CDC42SE2
0	0.624872	0.236	0.054	0	T_cell	IKZF1
0	0.624651	0.968	0.968	0	T_cell	RPS27
0	0.624068	0.184	0.044	0	T_cell	RP11-51J9.5
0	0.621056	0.247	0.062	0	T_cell	ARHGAP30
0	0.620724	0.212	0.045	0	T_cell	SELL
3.7572e-238	0.617653	0.303	0.178	1.26595e-233	T_cell	SYNE2
1.04361e-184	0.614133	0.245	0.142	3.51633e-180	T_cell	RNF19A
0	0.613142	0.194	0.014	0	T_cell	SH2D2A
0	0.610405	0.176	0.007	0	T_cell	ITK
9.1903e-12	0.608348	0.172	0.164	3.09658e-07	T_cell	CMC1
1.51297e-171	0.60747	0.35	0.255	5.09779e-167	T_cell	PCSK7
0	0.607127	0.242	0.051	0	T_cell	DOK2
7.13663e-184	0.606957	0.298	0.192	2.40462e-179	T_cell	GABPB1-AS1
0	0.605424	0.531	0.4	0	T_cell	ARL6IP5
1.60341e-174	0.60508	0.253	0.153	5.40251e-170	T_cell	ADGRE5
0	0.599573	0.831	0.673	0	T_cell	DDX5
0	0.59712	0.202	0.046	0	T_cell	JAML
0	0.596789	0.293	0.148	0	T_cell	ARHGEF1
1.2433e-240	0.595539	0.315	0.187	4.18916e-236	T_cell	CLEC2B
0	0.588124	0.222	0.049	0	T_cell	MYO1G
0	0.587141	0.208	0.035	0	T_cell	OXNAD1
0	0.585235	0.32	0.154	0	T_cell	CCND3
0	0.584067	0.236	0.084	0	T_cell	ANKRD44
0	0.581475	0.943	0.932	0	T_cell	RPS29
0	0.581339	0.278	0.114	0	T_cell	EVI2A
0	0.579743	0.315	0.148	0	T_cell	PPP1R18
6.96189e-283	0.57788	0.621	0.519	2.34574e-278	T_cell	NFKBIA
0	0.577345	0.13	0.005	0	T_cell	CTLA4
0	0.577262	0.13	0.015	0	T_cell	LAG3
0	0.576639	0.529	0.381	0	T_cell	PSMB9
1.01046e-153	0.576203	0.375	0.292	3.40466e-149	T_cell	MBNL1
0	0.57472	0.202	0.037	0	T_cell	SPN
0	0.574232	0.149	0.003	0	T_cell	CXCR6
3.69917e-186	0.57277	0.269	0.16	1.2464e-181	T_cell	FKBP5
0	0.572544	0.311	0.129	0	T_cell	HCLS1
0	0.570878	0.217	0.053	0	T_cell	TAGAP
1.26994e-165	0.570259	0.388	0.307	4.27894e-161	T_cell	PRPF38B
0	0.564167	0.132	0.031	0	T_cell	AC133644.2
3.54654e-249	0.558611	0.195	0.081	1.19497e-244	T_cell	PRMT9
0	0.558141	0.206	0.039	0	T_cell	ARHGAP9
4.44861e-217	0.556835	0.404	0.298	1.49892e-212	T_cell	ELF1
0	0.551516	0.782	0.627	0	T_cell	SH3BGRL3
0	0.551315	0.176	0.005	0	T_cell	ZAP70
1.25008e-124	0.550975	0.368	0.3	4.21201e-120	T_cell	POLR2J3
4.31029e-134	0.550205	0.262	0.176	1.45231e-129	T_cell	ODF2L
2.26075e-157	0.548469	0.283	0.185	7.61738e-153	T_cell	NR3C1
0	0.546752	0.234	0.066	0	T_cell	LCP2
1.01699e-260	0.545364	0.174	0.064	3.42665e-256	T_cell	RP11-596C23.2
0	0.544972	0.233	0.082	0	T_cell	SOCS1
0	0.542874	0.186	0.066	0	T_cell	PTGER4
2.23511e-263	0.541076	0.32	0.184	7.53099e-259	T_cell	TUBA4A
0	0.539427	0.122	0.013	0	T_cell	KLRG1
0	0.539284	0.151	0.011	0	T_cell	STAT4
0	0.538823	0.117	0.021	0	T_cell	TNF
6.40525e-118	0.538698	0.259	0.182	2.15819e-113	T_cell	EML4
0	0.537649	0.173	0.038	0	T_cell	TNFRSF25
0	0.536128	0.163	0.004	0	T_cell	SIRPG
0	0.535569	0.272	0.115	0	T_cell	GPR183
2.47489e-123	0.532824	0.267	0.184	8.3389e-119	T_cell	SMCHD1
0	0.532092	0.206	0.07	0	T_cell	DENND2D
9.34557e-232	0.531948	0.468	0.365	3.1489e-227	T_cell	VAMP2
1.44408e-225	0.530867	0.193	0.087	4.86569e-221	T_cell	AIM1
0	0.527167	0.438	0.278	0	T_cell	ISG20
3.39675e-144	0.527156	0.364	0.286	1.1445e-139	T_cell	CLK1
0	0.525927	0.149	0.018	0	T_cell	CCR7
1.63396e-298	0.525733	0.407	0.247	5.50547e-294	T_cell	COTL1
0	0.525155	0.201	0.068	0	T_cell	IL10RA
0	0.523816	0.79	0.542	0	T_cell	S100A4
7.21414e-220	0.523656	0.563	0.488	2.43073e-215	T_cell	N4BP2L2
0	0.521313	0.225	0.07	0	T_cell	APBB1IP
0	0.521204	0.186	0.054	0	T_cell	CD84
1.85193e-256	0.520303	0.214	0.097	6.23988e-252	T_cell	RAB27A
3.33733e-130	0.519244	0.263	0.181	1.12448e-125	T_cell	BTN3A2
0	0.5185	0.203	0.051	0	T_cell	DEF6
3.42432e-67	0.517774	0.249	0.193	1.15379e-62	T_cell	REL
6.63475e-116	0.517122	0.303	0.228	2.23551e-111	T_cell	IDS
4.90507e-159	0.516702	0.396	0.318	1.65271e-154	T_cell	JAK1
0	0.509677	0.844	0.731	0	T_cell	PFN1
0	0.509368	0.249	0.1	0	T_cell	RHOF
6.59335e-127	0.508768	0.161	0.083	2.22156e-122	T_cell	ZNF331
7.24061e-200	0.50865	0.402	0.281	2.43965e-195	T_cell	HMGB2
9.38863e-191	0.508137	0.541	0.48	3.1634e-186	T_cell	PNISR
9.54897e-122	0.508002	0.268	0.176	3.21743e-117	T_cell	NR4A2
1.07106e-180	0.507873	0.225	0.123	3.60883e-176	T_cell	ZC3HAV1
1.86492e-59	0.506335	0.305	0.276	6.28368e-55	T_cell	CORO1B
0	0.504436	0.135	0.029	0	T_cell	MIAT
0	0.504199	0.184	0.031	0	T_cell	PSTPIP1
9.91138e-135	0.504049	0.327	0.249	3.33954e-130	T_cell	C9orf142
1.21113e-188	0.501453	0.156	0.067	4.08078e-184	T_cell	TBC1D4
0	0.501441	0.222	0.071	0	T_cell	GNG2
1.95111e-203	0.499709	0.192	0.091	6.57406e-199	T_cell	CASP8
1.12419e-204	0.497915	0.437	0.32	3.78785e-200	T_cell	IFI16
0	0.496459	0.211	0.063	0	T_cell	RASSF5
2.59037e-121	0.496039	0.235	0.154	8.728e-117	T_cell	SLC38A1
8.47461e-286	0.495733	0.18	0.063	2.85543e-281	T_cell	RP11-796E2.4
9.04947e-174	0.495571	0.206	0.11	3.04913e-169	T_cell	CYLD
0	0.491644	0.212	0.079	0	T_cell	HMHA1
2.80443e-136	0.491199	0.364	0.293	9.44926e-132	T_cell	TERF2IP
5.58808e-233	0.490606	0.18	0.075	1.88285e-228	T_cell	TCF7
0	0.489855	0.159	0.013	0	T_cell	GRAP2
9.13501e-283	0.487399	0.189	0.072	3.07795e-278	T_cell	FMNL1
2.36548e-199	0.486441	0.321	0.204	7.97026e-195	T_cell	CARD16
8.45418e-164	0.486314	0.328	0.235	2.84855e-159	T_cell	2022-09-09
7.22657e-96	0.485699	0.361	0.309	2.43492e-91	T_cell	AKAP13
1.71814e-125	0.484428	0.265	0.183	5.78909e-121	T_cell	GABPB1
0	0.483933	0.181	0.052	0	T_cell	SELPLG
1.18739e-113	0.482046	0.195	0.117	4.00081e-109	T_cell	PAG1
5.11009e-167	0.479012	0.21	0.116	1.72179e-162	T_cell	GALM
0	0.478525	0.157	0.048	0	T_cell	ITGA4
1.021e-130	0.475131	0.275	0.193	3.44014e-126	T_cell	TAP1
3.95138e-196	0.472155	0.535	0.462	1.33138e-191	T_cell	FUS
1.05732e-64	0.471354	0.332	0.295	3.56255e-60	T_cell	NKTR
9.28121e-111	0.471132	0.195	0.12	3.12721e-106	T_cell	NABP1
0	0.469898	0.14	0.006	0	T_cell	IPCEF1
0	0.469736	0.146	0.011	0	T_cell	CAMK4
1.38932e-249	0.468957	0.405	0.282	4.68117e-245	T_cell	ABRACL
8.14568e-64	0.464824	0.356	0.326	2.74461e-59	T_cell	RSRP1
4.87106e-304	0.464395	0.206	0.08	1.64126e-299	T_cell	LPXN
1.83683e-99	0.464019	0.21	0.137	6.18903e-95	T_cell	PIK3R1
4.73588e-57	0.463824	0.24	0.196	1.59571e-52	T_cell	G3BP2
7.62076e-86	0.461666	0.302	0.237	2.56774e-81	T_cell	IRF1
2.03849e-106	0.460348	0.424	0.385	6.86849e-102	T_cell	PRRC2C
2.27397e-39	0.460126	0.167	0.128	7.6619e-35	T_cell	FAM118A
0	0.459645	0.124	0.009	0	T_cell	SCML4
3.61705e-60	0.459496	0.214	0.162	1.21873e-55	T_cell	ATM
0	0.458007	0.134	0.017	0	T_cell	CXCR3
8.83507e-198	0.456861	0.579	0.524	2.97689e-193	T_cell	SON
4.8297e-114	0.456379	0.38	0.325	1.62732e-109	T_cell	ARF6
1.00694e-127	0.455348	0.246	0.16	3.39279e-123	T_cell	GBP2
0	0.454134	0.188	0.053	0	T_cell	GIMAP1
1.17029e-217	0.453649	0.255	0.136	3.94317e-213	T_cell	TNFAIP8
2.16814e-102	0.453582	0.244	0.172	7.30532e-98	T_cell	CDKN1B
4.52428e-133	0.453557	0.21	0.126	1.52441e-128	T_cell	TMC6
0	0.453114	0.169	0.035	0	T_cell	S1PR4
0	0.453069	0.142	0.024	0	T_cell	ITGAL
3.31484e-107	0.451796	0.21	0.135	1.1169e-102	T_cell	APOBEC3C
1.59195e-99	0.451694	0.183	0.113	5.36391e-95	T_cell	CNOT6L
0	0.450715	0.173	0.052	0	T_cell	GPR65
6.00707e-150	0.448603	0.33	0.236	2.02402e-145	T_cell	ANXA6
0	0.44742	0.167	0.046	0	T_cell	IL27RA
2.32707e-30	0.447068	0.201	0.169	7.84083e-26	T_cell	CTD-3252C9.4
0	0.446714	0.24	0.086	0	T_cell	ARHGAP15
0	0.446322	0.163	0.042	0	T_cell	TTC39C
6.67377e-58	0.44557	0.335	0.307	2.24866e-53	T_cell	CFLAR
5.68438e-220	0.445401	0.593	0.526	1.91529e-215	T_cell	SRSF5
4.71591e-302	0.445086	0.165	0.054	1.58898e-297	T_cell	CYFIP2
0	0.443966	0.209	0.071	0	T_cell	WAS
2.27956e-85	0.443803	0.283	0.223	7.68076e-81	T_cell	PDCD4
5.7066e-69	0.443622	0.448	0.391	1.92278e-64	T_cell	ANXA1
3.15028e-98	0.44038	0.791	0.74	1.06146e-93	T_cell	HSP90AA1
1.36002e-250	0.439856	0.31	0.169	4.58244e-246	T_cell	EVI2B
9.13565e-124	0.439479	0.308	0.229	3.07817e-119	T_cell	SH3KBP1
2.99764e-50	0.438526	0.335	0.314	1.01002e-45	T_cell	GPBP1
2.27603e-109	0.437992	0.195	0.121	7.66886e-105	T_cell	SYNRG
7.54848e-164	0.437664	0.205	0.11	2.54339e-159	T_cell	ARID5A
7.65392e-159	0.43723	0.172	0.086	2.57891e-154	T_cell	LPIN2
7.37923e-63	0.436989	0.29	0.247	2.48636e-58	T_cell	ARID4B
0	0.436728	0.168	0.051	0	T_cell	FAM65B
1.6533e-166	0.435029	0.14	0.06	5.57065e-162	T_cell	PARP8
0	0.433952	0.12	0.003	0	T_cell	PDCD1
2.93485e-28	0.433074	0.265	0.248	9.88869e-24	T_cell	MGEA5
1.39095e-242	0.432683	0.121	0.035	4.68667e-238	T_cell	AC016831.7
2.36247e-144	0.432166	0.207	0.118	7.96011e-140	T_cell	PIM1
5.65631e-59	0.431322	0.363	0.342	1.90584e-54	T_cell	KMT2E
0	0.428609	0.711	0.625	0	T_cell	ARPC2
6.48156e-111	0.427972	0.367	0.296	2.1839e-106	T_cell	LINC00152
8.17746e-120	0.425722	0.47	0.396	2.75531e-115	T_cell	DDIT4
5.77054e-112	0.425644	0.202	0.121	1.94433e-107	T_cell	MAF
1.81844e-154	0.425081	0.238	0.14	6.12705e-150	T_cell	SMAP2
1.69566e-98	0.423733	0.301	0.238	5.71335e-94	T_cell	BUB3
3.76871e-39	0.422554	0.307	0.288	1.26983e-34	T_cell	STAT3
2.05122e-281	0.422414	0.176	0.064	6.91138e-277	T_cell	GIMAP2
5.72247e-96	0.421952	0.241	0.167	1.92813e-91	T_cell	GLIPR1
1.60833e-85	0.421547	0.317	0.262	5.41912e-81	T_cell	SP100
0	0.421091	0.176	0.044	0	T_cell	SUSD3
9.50813e-76	0.420847	0.258	0.204	3.20367e-71	T_cell	NAP1L4
2.04486e-266	0.420134	0.646	0.555	6.88995e-262	T_cell	HSPA8
2.33933e-26	0.419104	0.204	0.181	7.88213e-22	T_cell	CLDND1
1.44777e-156	0.418373	0.328	0.224	4.87813e-152	T_cell	FAM49B
0	0.41809	0.127	0.019	0	T_cell	SLAMF1
3.33763e-55	0.417428	0.239	0.194	1.12458e-50	T_cell	EPC1
1.45493e-70	0.415822	0.218	0.159	4.90225e-66	T_cell	CCND2
1.01005e-161	0.41515	0.165	0.079	3.40327e-157	T_cell	CCDC88C
0	0.414504	0.129	0.021	0	T_cell	GBP5
3.14681e-297	0.414038	0.157	0.049	1.06029e-292	T_cell	TMC8
3.61945e-182	0.412651	0.357	0.239	1.21954e-177	T_cell	MSN
4.08727e-55	0.411139	0.205	0.156	1.37716e-50	T_cell	USP15
2.74239e-150	0.410303	0.135	0.06	9.2402e-146	T_cell	PTPN4
0	0.409146	0.153	0.037	0	T_cell	FCMR
8.33532e-08	0.408878	0.172	0.168	0.0028085	T_cell	KRR1
1.17677e-250	0.406449	0.241	0.112	3.965e-246	T_cell	LBH
1.3795e-260	0.404834	0.214	0.09	4.64808e-256	T_cell	RCSD1
6.13927e-227	0.402481	0.658	0.607	2.06857e-222	T_cell	GLTSCR2
1.90726e-69	0.402364	0.238	0.186	6.42634e-65	T_cell	RNF167
[truncated: 937 more rows]

## Sheet: CRC_B
p_val	avg_logFC	pct.1	pct.2	p_val_adj	cluster	gene
[truncated: 1,614 more rows]

[truncated: 13 more sheets: CRC_myeloid, CRC_CAF, CRC_EC, LC_T, LC_B, LC_myeloid, LC_CAF, LC_EC, OvC_T, OvC_B, OvC_myeloid, OvC_CAF, OvC_EC]
