# Supplementary material for: scHumanNet: a single-cell network analysis platform for the study of cell-type specificity of disease genes
Source: Nucleic Acids Res. 2022 Nov 9;51(2):e8. doi: 10.1093/nar/gkac1042 (PMC9881140; doi:10.1093/nar/gkac1042)
Supplement: gkac1042_Supplemental_Files [file gkac1042_supplemental_files.zip › Supplemental Data 6. Brain cell type scHumanNet hub vs top100 DEG.xlsx]

## Sheet: ASD_scHumanNet_top100_DEGrank
Astrocyte_scHumanNet	Astrocyte_DEGrank	Endothelial_scHumanNet	Endothelial_DEGrank	Excitatory_scHumanNet	Excitatory_DEGrank	Inhibitory_scHumanNet	Inhibitory_DEGrank	Microglia_scHumanNet	Microglia_DEGrank	Oligodendrocyte_scHumanNet	Oligodendrocyte_DEGrank	OPC_scHumanNet	OPC_DEGrank
SLC27A1	218	CD4	NA	ULK1	NA	AR	NA	CD4	255	HSD17B4	436	SHH	NA
ALDH1L1	89	STAT1	656	CAMK2A	336	GAD1	22	CD86	94	CA2	173	BMP4	NA
EHHADH	NA	EEF1A1	152	ULK2	NA	TFAM	NA	CD14	200	MBP	4	SOX10	226
CA2	NA	CXCL10	NA	RPE	NA	ABCB10	NA	IRF8	289	ALDH3B1	NA	BMP2	NA
ACADS	NA	IRF7	NA	GRIN2B	164	SHH	NA	TNF	NA	SOX10	401	CDK1	NA
ABCA1	424	IFIH1	718	PRKACB	NA	SCN1A	216	TLR3	NA	SLC27A1	602	BGN	NA
ACACB	107	IRF1	NA	MARK3	NA	NPY	NA	IRF7	NA	MAG	39	OLIG2	103
HSD17B8	NA	IFNG	NA	CACNA1C	85	DLX5	NA	IL10	NA	TF	11	ASCL1	NA
HSD17B14	NA	ISG15	214	AKT3	466	CHRM2	211	CD28	NA	H2AFX	NA	EGFR	NA
EGFR	330	IFIT2	NA	CACNA1A	193	GRIN2B	149	CD40	NA	ACSS2	438	AR	NA
ACADVL	233	IFIT1	NA	NRXN1	NA	GRIA1	46	FCER1G	314	BDH2	NA	NANOG	NA
APC	90	GBP1	NA	MTFMT	NA	HCRTR2	NA	CD163	NA	ATM	607	ALDH1L1	NA
PAX6	350	COL1A1	NA	MAP2K1	NA	NMBR	NA	TLR4	NA	ABCG1	461	FGF2	NA
SOX9	139	GZMB	NA	PRKAA2	NA	GAD2	17	CD19	NA	CPM	160	BMP7	328
TP53	NA	HLA-A	65	STK36	NA	SCN5A	NA	IL12B	NA	CFTR	421	NKX2-2	NA
HADHA	699	MX1	520	FMR1	NA	MC3R	NA	IL1B	NA	SLCO1B1	NA	AURKB	NA
GFAP	48	TNFSF10	279	MAPK8	NA	ABCA6	NA	CLEC7A	NA	ABCA2	60	SOX3	NA
SLC25A20	NA	TPT1	477	SCN8A	222	CACNA1A	168	TLR8	NA	MOG	79	THBS2	317
SLC10A2	NA	CCR7	NA	NEK4	NA	ABCA12	NA	CCL3	NA	MOBP	6	NOTCH1	NA
TAT	NA	OAS1	NA	MARK2	NA	CHRM5	NA	NLRP3	NA	BRCA1	NA	HES5	NA
ACSF2	NA	DDX58	837	GRIN1	NA	ISL1	NA	GZMB	NA	ACSM1	NA	SOX1	NA
ALDH7A1	413	RSAD2	NA	ALDH1L2	NA	SCN9A	471	IFIH1	NA	SGK2	NA	SRY	NA
NANOG	NA	OAS2	NA	ABCA3	NA	MC4R	NA	ITGAM	171	OLIG2	NA	COL11A1	29
ABCB7	NA	EGFR	491	PIK3CA	NA	SLC6A11	NA	TLR7	NA	KDSR	NA	COL8A1	NA
DCXR	NA	FAU	619	GRIN2A	73	BMP2	NA	CX3CR1	21	OLIG1	289	ACAN	NA
GCDH	NA	ANXA2	647	PDPK1	NA	HTR2C	231	HLA-DRA	189	SLCO3A1	77	KRTAP10-8	NA
ALDH2	NA	TNFAIP3	NA	CAMK2D	NA	TACR1	327	CASP1	NA	ACSL1	NA	CSPG4	135
BDH2	NA	STAT2	NA	CAMK2B	NA	SLC17A5	NA	TLR2	NA	MDM2	NA	ABCB6	NA
ACAA2	NA	ACTG1	869	BRSK2	NA	MLNR	NA	IRF3	NA	NKX2-2	NA	VCAN	4
HP	NA	ACTA2	101	CEP290	NA	HTR1D	NA	CTLA4	NA	ALDH6A1	NA	HES1	NA
SLC46A1	NA	CDH5	276	SLC25A26	NA	PECR	NA	SYK	33	MCM2	NA	FOXD3	NA
ALDH9A1	NA	IFI35	NA	MARK1	415	ABCA5	240	CSF1R	18	SLC35B3	NA	EN1	NA
ALDH6A1	NA	HLA-C	55	SCN2A	432	NPBWR2	NA	CD1C	NA	SLC35D2	268	PDGFRA	24
CPT1A	412	IFI44	275	DLG4	NA	CA1	NA	CCL2	NA	PLP1	1	BUB1	NA
PPARA	449	CASP1	NA	ULK3	NA	SLC22A4	NA	CD74	16	TAT	NA	GDNF	NA
HADHB	696	DDX60	802	GRIA1	273	KCNJ3	105	TREM2	305	SLC6A8	678	MYC	NA
BMP7	388	CD69	NA	PTEN	NA	SLC27A6	297	CD69	NA	SREBF1	455	STAT1	NA
RELA	NA	COL1A2	215	GRIA2	261	EGFR	196	CCR2	NA	UGT8	16	CCND1	NA
SREBF1	478	FN1	28	MARK4	NA	MRGPRD	NA	CD209	NA	SCD	13	SLC10A2	NA
PHGDH	NA	OAS3	NA	PAK1	280	KCNA2	NA	CD68	NA	SGK3	NA	DKK1	NA
ALDH1A1	50	CD27	NA	IFT20	NA	HTR1E	263	IL18	131	CDK6	315	HJURP	NA
SIX3	NA	AKT1	NA	CAMK1D	100	ABCB5	NA	TYROBP	141	SLCO1A2	57	KIF14	NA
CYP27A1	NA	IFI6	258	CAMK1	NA	SLC8A3	276	CCL20	NA	KCNQ1	756	EZH2	NA
ACOX1	NA	EEF2	NA	CHEK2	NA	SLC7A8	289	HLA-A	NA	SLC17A2	NA	TTK	NA
ACAD10	NA	CXCL11	NA	ATR	NA	HCN4	NA	PTPRC	32	SLC31A2	355	COL9A1	27
SLC15A2	158	COL3A1	NA	PRKCZ	NA	SDHB	NA	IL21	NA	ABCA8	48	SLC22A3	NA
CPM	NA	USP18	NA	CHD8	NA	SLC27A2	NA	IRF5	NA	FA2H	72	SMAD2	501
SLC35C2	NA	VIM	71	SNAP25	NA	CRH	99	CD33	NA	SLC26A6	NA	KIF20A	NA
HES5	219	IFI44L	126	KCNQ2	NA	SLC18A2	NA	MRC1	95	ACSS1	NA	CBR4	NA
ACAD11	NA	UBA52	948	ABCB8	NA	TAS1R2	NA	OAS1	NA	SGK1	137	TOP2A	NA
MSX1	NA	CCL3	NA	KCNJ6	243	SLC25A17	NA	ITGAX	161	SLC44A1	9	LRP5	NA
IRF7	NA	COL4A2	94	KIF3A	NA	AKT1	NA	TLR1	202	CDH1	NA	ALDH1A3	NA
SLC38A3	NA	CA2	NA	NUAK1	NA	GPR12	NA	TNFAIP3	NA	CNP	15	RRM2	NA
CXCL10	NA	STAT3	284	BRSK1	NA	KCND2	153	SPI1	NA	LMNA	NA	SOX11	NA
SCD	NA	GBP2	NA	IFT140	NA	ADRB3	NA	C1QA	76	SLC5A11	25	CDKN2A	NA
FAS	NA	HERC5	NA	NEK11	NA	OPRK1	NA	BTK	NA	SLC2A2	NA	DLK1	NA
SLC51B	NA	NFKB1	NA	PIK3R1	NA	SLC5A6	NA	IL6	NA	CDKN2A	NA	KCNQ1	NA
CD40	NA	IL15	NA	ARL13B	NA	NPFFR1	NA	CCL4	NA	GSTP1	NA	KRTAP12-2	NA
FGF2	201	PECAM1	95	IFT172	NA	CHRNA7	238	HLA-DRB1	249	GCDH	NA	ADH1A	NA
NOTCH1	520	COL4A1	81	MAPK9	NA	FLVCR1	NA	TLR5	NA	CLCN2	NA	HTRA1	268
ACSBG1	64	ISG20	NA	MAPK10	265	TH	NA	STAT3	493	PHGDH	NA	MMP2	NA
IFT88	NA	PRF1	NA	CUL1	NA	QRFPR	NA	CD274	NA	SLC48A1	334	NOTCH2	461
ACSL6	188	TRIM22	NA	NEK5	NA	MC5R	NA	IRAK4	NA	SPTLC2	276	LGR5	NA
IRF3	NA	B2M	9	CHUK	NA	SLC35A3	NA	TNFSF10	NA	ACAA2	NA	TNC	NA
SLC2A10	NA	COL6A1	430	PRKCE	NA	UTS2B	NA	TNFSF13B	NA	GATA1	NA	KIFC1	NA
SLC6A8	NA	CD80	NA	STXBP1	NA	KCNQ4	NA	CCL8	NA	CBR1	313	KRTAP10-9	NA
TLR4	NA	UBC	368	PRKCG	NA	SLC22A3	NA	HLA-DPA1	NA	NOTCH1	NA	ELN	NA
ACSS1	40	TLR4	NA	KCNQ3	246	TFB1M	NA	IL10RA	NA	BARD1	NA	IFIH1	NA
DECR1	NA	COL6A3	NA	NOP2	NA	MYH7	NA	LAG3	NA	TFEB	254	FBN2	391
SOX3	NA	ACTB	319	PAK3	219	RXFP4	NA	MX1	NA	FTL	475	NCAPG	NA
TLR3	NA	COL14A1	NA	SETDB1	NA	ADCYAP1R1	431	DDX58	NA	TSC22D3	NA	PBK	NA
HES1	195	CXCL3	NA	MTOR	NA	CNR1	35	HLA-C	NA	MVK	NA	ABCA1	511
ECI2	NA	PSMB9	NA	MAPK14	NA	NMUR1	NA	HLA-E	342	SLC26A9	NA	CDK4	NA
MSX2	NA	CCL2	NA	BRAF	NA	SLC25A16	NA	CD2	NA	ELOVL1	339	GPR17	63
GLI3	46	CD44	NA	PNCK	NA	MC2R	NA	IL12RB1	NA	ACSBG1	NA	KRTAP10-3	NA
SLC19A1	NA	IL6	NA	PLK2	NA	CRHR2	NA	IL13	NA	SLC4A2	NA	LAMA4	109
LHX2	335	GBP4	458	RAC1	NA	RXFP3	NA	OAS2	NA	EEF1A1	757	NDC80	NA
RPE65	NA	KDR	316	UBE3A	NA	SLC7A3	NA	CD40LG	NA	GPRC5B	109	ISG15	NA
SLC25A18	38	RELA	NA	PRKCI	510	KCNH2	NA	CCR5	NA	NEK7	NA	OLIG1	32
SLC2A12	NA	BGN	107	STK25	NA	COX10	NA	IL1A	NA	TYMS	NA	DTL	NA
CYP4F12	NA	NFKBIA	99	DYNC2H1	NA	CACNA1D	102	HLA-DPB1	NA	MTNR1B	NA	TYMS	NA
SLC22A5	NA	COL6A2	268	SRC	NA	NDUFB9	NA	SIGLEC1	NA	ATP4B	NA	MKI67	NA
PLK1	NA	CD3D	NA	FBXW7	121	KCND3	321	MX2	NA	KEAP1	NA	SLC2A10	NA
SLC38A4	NA	BST2	124	CACNA1B	70	CYC1	NA	C1QB	47	PAK2	NA	WNT5A	NA
LRP5	NA	EIF2AK2	NA	CAMK1G	NA	TRPM5	NA	APOE	368	ABCD3	NA	ADH1C	NA
APOE	6	CXCL2	NA	IFT122	NA	NKX2-5	NA	FCGR3A	NA	LAMP1	NA	FGFR1	100
SLC48A1	NA	ICOS	NA	SETD2	NA	SLC4A3	NA	CLEC9A	NA	GCLC	529	ALDH7A1	NA
SLC12A4	NA	TBX21	NA	MAP3K7	NA	SLC25A20	NA	HLA-DQB1	NA	ACAD11	NA	DROSHA	NA
LDLR	NA	XAF1	91	SLC17A7	494	PROKR1	NA	ITGB2	270	HDAC1	NA	KRTAP15-1	NA
SLC41A1	NA	HSP90AA1	949	DMPK	NA	KCNT1	275	IFI44	NA	SLC4A8	407	ALK	203
SLC7A10	292	CD34	163	HDAC2	NA	GPR149	229	TREM1	NA	CDX2	NA	BRCA2	NA
STAT3	NA	IFNAR1	NA	ABCA6	NA	NDUFS8	NA	LILRB2	NA	GRHPR	NA	MEIS1	NA
TAZ	NA	CD38	NA	TLK2	NA	SLC29A2	NA	CCR1	NA	SP1	NA	SLC5A9	NA
SLC19A2	NA	HLA-E	24	GFM2	NA	NPW	NA	IRAK1	NA	HEXA	NA	NRXN1	136
FGFR2	197	HLA-DRA	NA	DYRK1A	NA	KCNK3	NA	CXCR6	NA	SLC11A2	646	CA1	NA
HMGCL	NA	DES	NA	MAST3	NA	SCN1B	NA	CD84	294	BEST1	NA	COL9A2	313
FOXG1	NA	ABCB4	NA	MAP3K2	NA	RXFP2	NA	FPR1	NA	NEK3	433	COL4A3	392
ERBB2	NA	CXCL1	NA	GFM1	NA	HTR7	NA	CCL22	NA	NMUR2	NA	KRTAP13-1	NA
SLC6A11	225	PARP9	568	MAPK15	NA	SLC10A4	NA	MS4A6A	NA	TRAF1	NA	LRP6	NA
SLC26A1	NA	EOMES	NA	KCNJ3	293	SLC36A4	NA	MAVS	NA	GIPR	NA	SMAD3	NA

## Sheet: Celltype_DE_marker_list
# Cell-type-specific DEG markers on merged celltypes
# q value < 0.05
p_val	avg_logFC	pct.1	pct.2	p_val_adj	cluster	gene
0	3.26358	0.978	0.412	0	Astrocyte	SLC1A2
0	2.83546	0.968	0.311	0	Astrocyte	GPC5
0	2.76589	0.943	0.174	0	Astrocyte	SLC1A3
0	2.31276	0.716	0.114	0	Astrocyte	COL5A3
0	2.30078	0.633	0.143	0	Astrocyte	HPSE2
0	2.27895	0.577	0.128	0	Astrocyte	APOE
0	2.26882	0.799	0.232	0	Astrocyte	SLC4A4
0	2.20345	0.528	0.087	0	Astrocyte	ZNF98
0	1.95781	0.564	0.03	0	Astrocyte	FGFR3
0	1.9452	0.888	0.425	0	Astrocyte	PITPNC1
0	1.92089	0.71	0.144	0	Astrocyte	GLUL
0	1.87378	0.521	0.021	0	Astrocyte	GJA1
0	1.84448	0.526	0.039	0	Astrocyte	AQP4
0	1.83715	0.649	0.111	0	Astrocyte	NDRG2
0	1.83371	0.812	0.341	0	Astrocyte	MSI2
0	1.83338	0.688	0.262	0	Astrocyte	SFXN5
0	1.81658	0.593	0.091	0	Astrocyte	NHSL1
0	1.80814	0.667	0.084	0	Astrocyte	ATP1A2
0	1.80278	0.634	0.179	0	Astrocyte	CST3
0	1.75912	0.541	0.07	0	Astrocyte	BMPR1B
0	1.71722	0.482	0.022	0	Astrocyte	SLCO1C1
0	1.70935	0.907	0.567	0	Astrocyte	DTNA
0	1.70663	0.727	0.189	0	Astrocyte	PREX2
0	1.67095	0.586	0.163	0	Astrocyte	GLIS3
0	1.63815	0.643	0.175	0	Astrocyte	PARD3B
0	1.6319	0.715	0.343	0	Astrocyte	RYR3
0	1.62747	0.562	0.158	0	Astrocyte	MMD2
0	1.61141	0.473	0.049	0	Astrocyte	SLC7A11
0	1.60757	0.464	0.085	0	Astrocyte	PAMR1
0	1.6046	0.451	0.041	0	Astrocyte	RANBP3L
0	1.58731	0.491	0.083	0	Astrocyte	MT2A
0	1.5857	0.497	0.146	0	Astrocyte	RFX4
0	1.58408	0.421	0.021	0	Astrocyte	F3
0	1.56905	0.829	0.513	0	Astrocyte	TNIK
0	1.56674	0.412	0.027	0	Astrocyte	PRODH
0	1.52891	0.937	0.607	0	Astrocyte	RORA
0	1.51128	0.514	0.127	0	Astrocyte	ATP1B2
0	1.50644	0.426	0.043	0	Astrocyte	SLC25A18
0	1.50189	0.971	0.676	0	Astrocyte	NPAS3
0	1.49628	0.449	0.044	0	Astrocyte	ACSS1
0	1.49074	0.457	0.149	0	Astrocyte	LRRC3B
0	1.47283	0.426	0.052	0	Astrocyte	HIF3A
0	1.46969	0.982	0.772	0	Astrocyte	GPM6A
0	1.46631	0.462	0.097	0	Astrocyte	SPON1
0	1.4564	0.415	0.074	0	Astrocyte	RGS20
0	1.45422	0.404	0.031	0	Astrocyte	GLI3
0	1.4518	0.832	0.528	0	Astrocyte	CLU
0	1.44951	0.258	0.029	0	Astrocyte	GFAP
0	1.44258	0.472	0.172	0	Astrocyte	CABLES1
0	1.44257	0.39	0.069	0	Astrocyte	ALDH1A1
0	1.43728	0.514	0.224	0	Astrocyte	NCAN
0	1.43369	0.652	0.377	0	Astrocyte	AHCYL2
0	1.43093	0.859	0.604	0	Astrocyte	CADM1
0	1.42384	0.772	0.271	0	Astrocyte	FBXL7
0	1.42329	0.808	0.5	0	Astrocyte	CACNB2
0	1.41205	0.486	0.202	0	Astrocyte	SHROOM3
0	1.41011	0.406	0.041	0	Astrocyte	STON2
0	1.40137	0.58	0.3	0	Astrocyte	MT3
0	1.39007	0.961	0.661	0	Astrocyte	CTNNA2
0	1.36442	0.325	0.047	0	Astrocyte	WIF1
0	1.36357	0.38	0.077	0	Astrocyte	TPD52L1
0	1.35459	0.769	0.405	0	Astrocyte	PRKG1
0	1.34882	0.979	0.749	0	Astrocyte	NTM
0	1.34081	0.394	0.044	0	Astrocyte	ACSBG1
0	1.33393	0.823	0.308	0	Astrocyte	PTGDS
0	1.32897	0.505	0.22	0	Astrocyte	GLUD1
0	1.32464	0.327	0.01	0	Astrocyte	ETNPPL
0	1.31543	0.348	0.087	0	Astrocyte	GNA14
0	1.3124	0.595	0.25	0	Astrocyte	PARD3
0	1.30572	0.316	0.024	0	Astrocyte	MLC1
0	1.29914	0.636	0.387	0	Astrocyte	ABLIM1
0	1.28985	0.649	0.356	0	Astrocyte	TRPS1
0	1.28543	0.403	0.088	0	Astrocyte	LRIG1
0	1.28202	0.409	0.076	0	Astrocyte	ATP13A4
0	1.27964	0.879	0.65	0	Astrocyte	MACF1
0	1.27655	0.405	0.134	0	Astrocyte	ACOT11
0	1.25989	0.731	0.362	0	Astrocyte	CDH20
0	1.2541	0.298	0.007	0	Astrocyte	EMX2
0	1.2492	0.446	0.073	0	Astrocyte	PON2
0	1.23864	0.807	0.44	0	Astrocyte	NFIA
0	1.22698	0.481	0.228	0	Astrocyte	TTYH1
0	1.22433	0.756	0.504	0	Astrocyte	GABRB1
0	1.22114	0.331	0.085	0	Astrocyte	ZNRF3
0	1.21945	0.351	0.091	0	Astrocyte	RGMA
0	1.21928	0.28	0.017	0	Astrocyte	FAM189A2
0	1.21211	0.31	0.022	0	Astrocyte	PRDM16
0	1.21055	0.611	0.22	0	Astrocyte	PTN
0	1.20787	0.536	0.139	0	Astrocyte	ARHGAP24
0	1.1932	0.287	0.02	0	Astrocyte	ALDH1L1
0	1.19283	0.562	0.366	0	Astrocyte	APC
0	1.19195	0.994	0.841	0	Astrocyte	LSAMP
0	1.18935	0.72	0.492	0	Astrocyte	SORBS1
0	1.18209	0.353	0.062	0	Astrocyte	GPR37L1
0	1.18067	0.487	0.183	0	Astrocyte	TCF7L2
0	1.17475	0.613	0.288	0	Astrocyte	MEIS2
0	1.17264	0.395	0.187	0	Astrocyte	MGST1
0	1.16627	0.44	0.284	0	Astrocyte	NAT8L
0	1.13991	0.323	0.053	0	Astrocyte	ARHGEF26
0	1.13751	0.516	0.33	0	Astrocyte	CAMK2G
0	1.13121	0.721	0.504	0	Astrocyte	NEBL
0	1.12394	0.295	0.061	0	Astrocyte	ITGA7
0	1.11892	0.317	0.082	0	Astrocyte	VAV3
0	1.11873	0.562	0.426	0	Astrocyte	DCLK2
0	1.11489	0.442	0.246	0	Astrocyte	AHCYL1
0	1.10878	0.259	0.019	0	Astrocyte	GRIN2C
0	1.10806	0.569	0.311	0	Astrocyte	SASH1
0	1.10367	0.309	0.055	0	Astrocyte	ACACB
0	1.10177	0.68	0.424	0	Astrocyte	GRM3
0	1.09494	0.27	0.023	0	Astrocyte	SLC39A12
0	1.08848	0.413	0.258	0	Astrocyte	FAM184A
0	1.08448	0.492	0.325	0	Astrocyte	ZHX3
0	1.08232	0.264	0.026	0	Astrocyte	EZR
0	1.08137	0.277	0.043	0	Astrocyte	RAPGEF3
0	1.07546	0.473	0.206	0	Astrocyte	LIFR
0	1.06542	0.24	0.01	0	Astrocyte	SDC4
0	1.05424	0.888	0.504	0	Astrocyte	ZBTB20
0	1.05423	0.576	0.368	0	Astrocyte	OPHN1
0	1.04827	0.209	0.051	0	Astrocyte	LCNL1
0	1.04698	0.265	0.051	0	Astrocyte	MFGE8
0	1.03559	0.417	0.259	0	Astrocyte	EPHB1
0	1.03415	0.361	0.079	0	Astrocyte	HEPACAM
0	1.03159	0.668	0.3	0	Astrocyte	ITPR2
0	1.0315	0.278	0.058	0	Astrocyte	PSD2
0	1.03055	0.437	0.211	0	Astrocyte	CRB1
0	1.02411	0.297	0.066	0	Astrocyte	STK33
0	1.02297	0.25	0.019	0	Astrocyte	OAF
0	1.02242	0.276	0.074	0	Astrocyte	ZFP36L1
0	1.01764	0.252	0.023	0	Astrocyte	EDNRB
0	1.01692	0.946	0.738	0	Astrocyte	CTNND2
0	1.01609	0.552	0.343	0	Astrocyte	CSGALNACT1
0	1.01604	0.334	0.147	0	Astrocyte	TPCN1
0	1.01578	0.324	0.148	0	Astrocyte	RERG
0	1.0145	0.415	0.113	0	Astrocyte	ZFHX4
0	1.01223	0.285	0.066	0	Astrocyte	RHOJ
0	1.0098	0.289	0.127	0	Astrocyte	ANKDD1A
0	1.00756	0.507	0.213	0	Astrocyte	RORB
0	1.00098	0.29	0.08	0	Astrocyte	EYA2
0	0.999165	0.432	0.314	0	Astrocyte	DOCK7
0	0.99807	0.234	0.038	0	Astrocyte	SOX9
0	0.996492	0.319	0.066	0	Astrocyte	MERTK
0	0.996048	0.185	0.019	0	Astrocyte	ANGPTL4
0	0.994796	0.295	0.052	0	Astrocyte	ITPKB
0	0.990797	0.263	0.058	0	Astrocyte	FAM107A
0	0.989205	0.441	0.33	0	Astrocyte	CHPT1
0	0.989172	0.411	0.227	0	Astrocyte	BCL2
0	0.988545	0.276	0.072	0	Astrocyte	PHF21B
0	0.983945	0.774	0.564	0	Astrocyte	CPE
0	0.982648	0.266	0.068	0	Astrocyte	ACSS3
0	0.978373	0.269	0.053	0	Astrocyte	PLXNB1
0	0.978299	0.473	0.2	0	Astrocyte	KANK1
0	0.977024	0.487	0.36	0	Astrocyte	GABRA2
0	0.975686	0.725	0.525	0	Astrocyte	FMN2
0	0.969899	0.189	0.007	0	Astrocyte	SLC14A1
0	0.969447	0.526	0.333	0	Astrocyte	ADD3
0	0.968747	0.491	0.376	0	Astrocyte	CEP85L
0	0.966636	0.302	0.142	0	Astrocyte	GRAMD1C
0	0.963091	0.14	0.033	0	Astrocyte	TNC
0	0.961002	0.27	0.072	0	Astrocyte	SLC15A2
0	0.958683	0.261	0.042	0	Astrocyte	YAP1
0	0.956875	0.366	0.243	0	Astrocyte	MAPK4
0	0.954143	0.486	0.355	0	Astrocyte	TRPM3
0	0.953681	0.443	0.313	0	Astrocyte	OLFM2
0	0.953662	0.649	0.441	0	Astrocyte	SOX5
0	0.947888	0.279	0.068	0	Astrocyte	NPL
0	0.94709	0.227	0.018	0	Astrocyte	EYA1
0	0.936074	0.327	0.199	0	Astrocyte	CDHR3
0	0.935462	0.18	0.015	0	Astrocyte	PPP1R3C
0	0.93511	0.368	0.105	0	Astrocyte	FOXO1
0	0.929654	0.221	0.103	0	Astrocyte	MICALL2
0	0.928122	0.352	0.24	0	Astrocyte	INTU
0	0.926493	0.317	0.171	0	Astrocyte	LGR4
0	0.924609	0.834	0.59	0	Astrocyte	SPARCL1
0	0.924607	0.277	0.103	0	Astrocyte	TUBB2B
0	0.919987	0.396	0.238	0	Astrocyte	BMP2K
0	0.915072	0.244	0.031	0	Astrocyte	MT1E
0	0.912024	0.413	0.343	0	Astrocyte	ARHGEF4
0	0.90756	0.648	0.477	0	Astrocyte	SGCD
0	0.905182	0.27	0.122	0	Astrocyte	ANKFN1
0	0.904838	0.372	0.191	0	Astrocyte	PCSK5
0	0.901684	0.839	0.669	0	Astrocyte	NTRK2
0	0.89945	0.572	0.436	0	Astrocyte	FYN
0	0.898399	0.342	0.113	0	Astrocyte	PDLIM5
0	0.895355	0.284	0.144	0	Astrocyte	ECHDC2
0	0.89388	0.485	0.298	0	Astrocyte	SERPINE2
0	0.887331	0.773	0.597	0	Astrocyte	WWOX
0	0.885115	0.473	0.341	0	Astrocyte	ASPH
3.06e-181	0.878607	0.269	0.192	2e-176	Astrocyte	ELOVL5
0	0.875531	0.41	0.308	0	Astrocyte	ACSL6
0	0.875095	0.208	0.053	0	Astrocyte	DIO2
0	0.87431	0.375	0.155	0	Astrocyte	HTRA1
0	0.873989	0.451	0.336	0	Astrocyte	DDAH1
0	0.873983	0.252	0.139	0	Astrocyte	KCNN3
0	0.868195	0.247	0.049	0	Astrocyte	METTL7A
0	0.865038	0.456	0.325	0	Astrocyte	DGKG
0	0.861756	0.179	0.034	0	Astrocyte	HES1
0	0.861037	0.508	0.372	0	Astrocyte	MAP3K5
0	0.860728	0.388	0.146	0	Astrocyte	FGFR2
0	0.859931	0.309	0.169	0	Astrocyte	MCC
0	0.859284	0.194	0.018	0	Astrocyte	EFEMP1
5.98e-269	0.859113	0.308	0.223	3.9e-264	Astrocyte	WWC1
0	0.858436	0.219	0.035	0	Astrocyte	FGF2
0	0.857921	0.246	0.124	0	Astrocyte	C2orf72
0	0.856582	0.354	0.186	0	Astrocyte	MYO10
9.47e-141	0.855817	0.18	0.115	6.17e-136	Astrocyte	FOS
0	0.854133	0.228	0.109	0	Astrocyte	SNTA1
0	0.853499	0.197	0.008	0	Astrocyte	PAPLN
0	0.851638	0.264	0.058	0	Astrocyte	IGFBP7
0	0.848839	0.188	0.025	0	Astrocyte	CDC42EP4
2.26e-158	0.847398	0.287	0.234	1.47e-153	Astrocyte	DNAH7
1.92e-267	0.845833	0.323	0.24	1.25e-262	Astrocyte	LGI1
0	0.844883	0.21	0.053	0	Astrocyte	LAMA1
0	0.842656	0.492	0.392	0	Astrocyte	ARHGAP5
1.07e-262	0.837248	0.262	0.17	6.99e-258	Astrocyte	LGI4
0	0.834955	0.187	0.026	0	Astrocyte	PBXIP1
0	0.834271	0.227	0.058	0	Astrocyte	C4orf19
0	0.833966	0.201	0.034	0	Astrocyte	SCARA3
0	0.832808	0.348	0.154	0	Astrocyte	PAQR8
0	0.830364	0.307	0.197	0	Astrocyte	SLC27A1
0	0.828075	0.131	0.017	0	Astrocyte	HES5
0	0.823064	0.668	0.538	0	Astrocyte	PRKCA
0	0.819989	0.307	0.165	0	Astrocyte	RHOBTB3
0	0.817898	0.657	0.534	0	Astrocyte	FUT9
0	0.813323	0.201	0.034	0	Astrocyte	ELOVL2
0	0.800583	0.362	0.221	0	Astrocyte	FGD4
0	0.797933	0.222	0.102	0	Astrocyte	SLC6A11
0	0.79204	0.237	0.12	0	Astrocyte	FADS2
0	0.790434	0.979	0.777	0	Astrocyte	NRXN1
0	0.790407	0.156	0.013	0	Astrocyte	ID4
0	0.788864	0.492	0.339	0	Astrocyte	PDE7B
0	0.786819	0.207	0.032	0	Astrocyte	PDGFRB
0	0.78437	0.369	0.183	0	Astrocyte	ZHX2
0	0.782448	0.2	0.027	0	Astrocyte	CLDN10
3.77e-135	0.779836	0.281	0.232	2.46e-130	Astrocyte	ACADVL
0	0.776215	0.174	0.048	0	Astrocyte	NWD1
0	0.771669	0.603	0.523	0	Astrocyte	LRP4
0	0.770557	0.169	0.01	0	Astrocyte	MRVI1
1.69e-222	0.768162	0.346	0.278	1.1e-217	Astrocyte	BCKDHB
0	0.767555	0.197	0.028	0	Astrocyte	PLSCR4
0	0.765282	0.224	0.054	0	Astrocyte	CDC14A
0	0.764973	0.187	0.051	0	Astrocyte	GPAM
0	0.764375	0.178	0.009	0	Astrocyte	GJB6
0	0.758305	0.816	0.727	0	Astrocyte	DST
0	0.755658	0.485	0.416	0	Astrocyte	MED12L
9.11e-296	0.753804	0.292	0.19	5.94e-291	Astrocyte	SORCS2
2.65e-187	0.753637	0.368	0.322	1.73e-182	Astrocyte	RALGAPA2
3.69e-31	0.752834	0.182	0.164	2.4e-26	Astrocyte	TFRC
0	0.752417	0.186	0.032	0	Astrocyte	S100A1
5.08e-90	0.747752	0.219	0.177	3.31e-85	Astrocyte	B4GALNT4
0	0.74724	0.515	0.3	0	Astrocyte	RBMS3
4.52e-277	0.747238	0.433	0.375	2.95e-272	Astrocyte	PDZRN3
0	0.745658	0.201	0.081	0	Astrocyte	BCL6
0	0.74416	0.219	0.099	0	Astrocyte	NBPF19
0	0.743143	0.222	0.046	0	Astrocyte	KCNJ10
0	0.74039	0.186	0.049	0	Astrocyte	SDC2
0	0.738546	0.616	0.515	0	Astrocyte	ADCY2
0	0.735068	0.192	0.077	0	Astrocyte	TGFB2
2.33e-172	0.734188	0.293	0.231	1.52e-167	Astrocyte	ASAP2
0	0.733289	0.17	0.054	0	Astrocyte	WFS1
4.7e-121	0.731447	0.205	0.15	3.06e-116	Astrocyte	IQCA1
0	0.730029	0.629	0.312	0	Astrocyte	MAML2
3.53e-130	0.727733	0.185	0.12	2.3e-125	Astrocyte	HSPB1
1.63e-88	0.727003	0.253	0.211	1.06e-83	Astrocyte	ID2
7.48e-42	0.726803	0.51	0.661	4.88e-37	Astrocyte	DPP10
2.17e-265	0.725436	0.302	0.207	1.41e-260	Astrocyte	PALLD
0	0.724943	0.464	0.361	0	Astrocyte	PRKD1
0	0.723716	0.613	0.557	0	Astrocyte	MKLN1
4e-174	0.721945	0.286	0.219	2.61e-169	Astrocyte	IQCK
0	0.721905	0.355	0.248	0	Astrocyte	SAT1
6.07e-182	0.720169	0.217	0.142	3.96e-177	Astrocyte	SLC1A4
4.75e-187	0.718831	0.214	0.14	3.1e-182	Astrocyte	FGD6
0	0.718562	0.212	0.063	0	Astrocyte	NOTCH2
0	0.718305	0.517	0.4	0	Astrocyte	FNBP1
3.5e-133	0.716972	0.265	0.213	2.28e-128	Astrocyte	BICC1
0	0.710721	0.39	0.17	0	Astrocyte	GPRC5B
0	0.709061	0.214	0.045	0	Astrocyte	APCDD1
0	0.708707	0.158	0.026	0	Astrocyte	RNF182
0	0.708164	0.151	0.016	0	Astrocyte	SH3BP2
1.11e-192	0.70358	0.407	0.374	7.23e-188	Astrocyte	TOM1L2
0	0.69855	0.25	0.139	0	Astrocyte	PTAR1
0	0.695749	0.657	0.468	0	Astrocyte	MGAT4C
0	0.69352	0.2	0.072	0	Astrocyte	VEGFA
0	0.693377	0.186	0.087	0	Astrocyte	EMID1
2.66e-187	0.690856	0.381	0.337	1.73e-182	Astrocyte	ABI1
0	0.689131	0.559	0.475	0	Astrocyte	BAZ2B
6.79e-143	0.689066	0.346	0.309	4.43e-138	Astrocyte	TRAK1
2.54e-195	0.687486	0.23	0.153	1.65e-190	Astrocyte	CLYBL
2.39e-145	0.686583	0.348	0.308	1.56e-140	Astrocyte	CHKA
0	0.686184	0.22	0.109	0	Astrocyte	RASSF4
0	0.685836	0.267	0.1	0	Astrocyte	ARHGAP31
2.53e-179	0.683105	0.205	0.133	1.65e-174	Astrocyte	RFX2
0	0.681632	0.49	0.434	0	Astrocyte	ESRRG
0	0.680851	0.135	0.011	0	Astrocyte	SLC7A10
3.89e-160	0.679067	0.336	0.286	2.54e-155	Astrocyte	TEAD1
4.28e-124	0.674788	0.288	0.241	2.79e-119	Astrocyte	CDH4
0	0.67241	0.182	0.072	0	Astrocyte	CHRDL1
3.86e-205	0.671235	0.184	0.105	2.52e-200	Astrocyte	SLC25A33
0	0.669344	0.136	0.02	0	Astrocyte	PDK4
1.99e-164	0.668555	0.424	0.417	1.3e-159	Astrocyte	ITSN1
1.09e-120	0.668256	0.35	0.331	7.13e-116	Astrocyte	REPS1
2.86e-266	0.665596	0.418	0.343	1.87e-261	Astrocyte	SLC39A11
1.94e-279	0.664546	0.305	0.2	1.27e-274	Astrocyte	WLS
0	0.662432	0.272	0.095	0	Astrocyte	MEGF10
2.05e-134	0.661928	0.267	0.21	1.34e-129	Astrocyte	BBS2
0	0.660429	0.2	0.08	0	Astrocyte	TULP3
0	0.65956	0.221	0.113	0	Astrocyte	SH3PXD2B
0	0.656861	0.59	0.504	0	Astrocyte	MAST4
0	0.655859	0.184	0.046	0	Astrocyte	ITGA6
0	0.653788	0.261	0.15	0	Astrocyte	PLEKHG1
0	0.653155	0.174	0.046	0	Astrocyte	TP53BP2
3.86e-139	0.652564	0.289	0.234	2.52e-134	Astrocyte	GPD2
1.06e-307	0.651856	0.492	0.429	6.92e-303	Astrocyte	RPS6KA2
2.29e-66	0.65092	0.34	0.338	1.49e-61	Astrocyte	SAMD4A
3.46e-304	0.649953	0.196	0.098	2.26e-299	Astrocyte	PRDX6
1.36e-74	0.649677	0.284	0.263	8.85e-70	Astrocyte	PIK3C2A
4.05e-241	0.649133	0.467	0.433	2.64e-236	Astrocyte	MYO6
8.41e-201	0.649099	0.182	0.104	5.49e-196	Astrocyte	PLCG1
9.18e-234	0.645644	0.242	0.151	5.98e-229	Astrocyte	MFAP3L
0	0.645216	0.524	0.355	0	Astrocyte	DLC1
0	0.641017	0.128	0.012	0	Astrocyte	MT1M
0	0.639579	0.161	0.058	0	Astrocyte	PHKA1
1.6e-119	0.63951	0.28	0.23	1.04e-114	Astrocyte	SMURF2
0	0.63703	0.24	0.093	0	Astrocyte	TSC22D4
0	0.635101	0.12	0.007	0	Astrocyte	MT1G
3.22e-190	0.634066	0.18	0.105	2.1e-185	Astrocyte	ARHGEF10L
0	0.634055	0.147	0.015	0	Astrocyte	HEPH
0	0.633084	0.684	0.311	0	Astrocyte	PTPRZ1
2.02e-292	0.631312	0.233	0.128	1.32e-287	Astrocyte	FERMT2
1.07e-90	0.630874	0.19	0.144	6.95e-86	Astrocyte	ABCD2
1.06e-259	0.629949	0.266	0.162	6.9e-255	Astrocyte	ADAMTS17
0	0.62941	0.221	0.098	0	Astrocyte	EGFR
4.52e-140	0.627972	0.418	0.411	2.95e-135	Astrocyte	FAM171B
3.2e-94	0.62769	0.219	0.169	2.09e-89	Astrocyte	COL16A1
1.58e-219	0.624728	0.182	0.1	1.03e-214	Astrocyte	PLOD2
4.31e-95	0.623485	0.338	0.317	2.81e-90	Astrocyte	RBMX
9.54e-141	0.622466	0.163	0.101	6.22e-136	Astrocyte	LHX2
1.2e-155	0.618172	0.162	0.096	7.82e-151	Astrocyte	BCAT2
0	0.61702	0.271	0.145	0	Astrocyte	BCAN
0	0.616259	0.162	0.06	0	Astrocyte	TCF7L1
7.77e-298	0.616218	0.153	0.067	5.07e-293	Astrocyte	STOX1
0	0.616064	0.313	0.123	0	Astrocyte	DAAM2
1.24e-301	0.614365	0.172	0.08	8.09e-297	Astrocyte	TGFBR3
4.89e-240	0.613193	0.204	0.115	3.19e-235	Astrocyte	GABRG1
0	0.613037	0.585	0.483	0	Astrocyte	NFIB
3.18e-78	0.612654	0.268	0.238	2.07e-73	Astrocyte	WASF3
0	0.611959	0.142	0.049	0	Astrocyte	MMP28
5.95e-114	0.611897	0.245	0.19	3.88e-109	Astrocyte	ZMAT1
1.61e-38	0.609456	0.204	0.186	1.05e-33	Astrocyte	TLE1
2.21e-177	0.60838	0.174	0.102	1.44e-172	Astrocyte	SLC18B1
0	0.60524	0.126	0.012	0	Astrocyte	CD38
0	0.603771	0.133	0.015	0	Astrocyte	PAX6
1.09e-64	0.602148	0.317	0.311	7.1e-60	Astrocyte	BAALC
2.42e-43	0.599956	0.217	0.199	1.58e-38	Astrocyte	MFHAS1
5.9e-69	0.59984	0.211	0.176	3.85e-64	Astrocyte	GAN
0	0.599135	0.754	0.638	0	Astrocyte	MAPK10
1.77e-277	0.597591	0.234	0.131	1.15e-272	Astrocyte	TBL1X
5.95e-189	0.597516	0.192	0.114	3.88e-184	Astrocyte	CNN3
0	0.590638	0.142	0.034	0	Astrocyte	NKAIN4
3.61e-33	0.587766	0.215	0.202	2.36e-28	Astrocyte	PFKFB3
0	0.586669	0.96	0.69	0	Astrocyte	NRG3
1.08e-189	0.584308	0.23	0.147	7.03e-185	Astrocyte	GOLIM4
0	0.582742	0.108	0.01	0	Astrocyte	SLC13A5
8.66e-24	0.581862	0.234	0.238	5.65e-19	Astrocyte	LPIN1
8.55e-94	0.581507	0.244	0.198	5.57e-89	Astrocyte	PER3
6.01e-71	0.581382	0.358	0.365	3.92e-66	Astrocyte	JARID2
0	0.578705	0.394	0.269	0	Astrocyte	TOX
1.33e-110	0.576405	0.416	0.419	8.64e-106	Astrocyte	GABBR1
2.09e-80	0.573775	0.212	0.169	1.36e-75	Astrocyte	OGFRL1
0	0.571407	0.139	0.032	0	Astrocyte	S100A13
1.63e-86	0.570118	0.191	0.144	1.06e-81	Astrocyte	EGLN3
5.59e-39	0.567335	0.277	0.278	3.65e-34	Astrocyte	BMPR1A
2.13e-15	0.566284	0.239	0.251	1.39e-10	Astrocyte	APC2
2.53e-119	0.564339	0.186	0.128	1.65e-114	Astrocyte	SLC3A2
3.5e-61	0.561811	0.163	0.126	2.28e-56	Astrocyte	GPT2
1.76e-14	0.561061	0.275	0.305	1.15e-09	Astrocyte	ME1
3.94e-45	0.559934	0.403	0.447	2.57e-40	Astrocyte	CIRBP
0	0.558851	0.584	0.554	0	Astrocyte	LPP
8.68e-199	0.558749	0.163	0.088	5.66e-194	Astrocyte	ZNF516
0	0.556358	0.115	0.01	0	Astrocyte	BBOX1
1.05e-45	0.556004	0.356	0.385	6.87e-41	Astrocyte	FAM171A1
4.73e-25	0.555687	0.251	0.257	3.08e-20	Astrocyte	PPFIA1
0	0.555363	0.194	0.07	0	Astrocyte	CSRP1
0	0.55416	0.631	0.59	0	Astrocyte	SYNE1
0	0.549414	0.128	0.03	0	Astrocyte	SLC7A2
3.98e-250	0.549044	0.138	0.062	2.6e-245	Astrocyte	ABCC9
5.22e-25	0.547409	0.298	0.321	3.41e-20	Astrocyte	EHMT1
1.53e-43	0.547265	0.174	0.148	9.99e-39	Astrocyte	TMEM164
1.05e-61	0.546636	0.244	0.215	6.85e-57	Astrocyte	MGLL
0	0.546335	0.152	0.059	0	Astrocyte	BMP7
0	0.545954	0.156	0.057	0	Astrocyte	EPHX1
1.23e-252	0.545281	0.566	0.574	8.03e-248	Astrocyte	DDX17
6.46e-56	0.544561	0.204	0.172	4.22e-51	Astrocyte	NRP1
0	0.544001	0.217	0.098	0	Astrocyte	S100B
1.81e-287	0.543303	0.146	0.063	1.18e-282	Astrocyte	ZNF423
0	0.542784	0.108	0.007	0	Astrocyte	S1PR1
4.32e-277	0.541635	0.238	0.133	2.81e-272	Astrocyte	RASSF8
3.63e-114	0.541324	0.447	0.473	2.37e-109	Astrocyte	ARHGEF12
3.89e-82	0.538544	0.444	0.475	2.53e-77	Astrocyte	SON
0	0.537606	0.106	0.009	0	Astrocyte	RAB34
3.43e-155	0.5375	0.279	0.205	2.24e-150	Astrocyte	STK3
4.15e-78	0.537319	0.194	0.151	2.71e-73	Astrocyte	MID1
3.02e-293	0.536864	0.354	0.233	1.97e-288	Astrocyte	SLC6A1
0	0.534916	0.659	0.644	0	Astrocyte	GNAQ
6.29e-160	0.533315	0.305	0.229	4.1e-155	Astrocyte	FIGN
7.66e-09	0.532916	0.33	0.391	0.000499256	Astrocyte	SNRNP70
0	0.529597	0.108	0.013	0	Astrocyte	FKBP10
9.41e-227	0.528266	0.203	0.112	6.14e-222	Astrocyte	PDE3A
1.43e-50	0.527375	0.331	0.337	9.33e-46	Astrocyte	SCG3
7.15e-151	0.526851	0.134	0.073	4.67e-146	Astrocyte	SLC16A9
2.64e-168	0.5262	0.135	0.071	1.72e-163	Astrocyte	FAT1
0	0.526036	0.121	0.04	0	Astrocyte	GLI2
5.79e-44	0.52508	0.283	0.274	3.78e-39	Astrocyte	DPH6
1.81e-179	0.523536	0.137	0.071	1.18e-174	Astrocyte	CPT1A
4.88e-90	0.522897	0.17	0.121	3.18e-85	Astrocyte	ALDH7A1
5.79e-11	0.521495	0.271	0.3	3.78e-06	Astrocyte	PDE3B
5.01e-69	0.520236	0.293	0.268	3.27e-64	Astrocyte	KIAA1958
0	0.520114	0.208	0.098	0	Astrocyte	TNS3
1.65e-196	0.519702	0.204	0.119	1.08e-191	Astrocyte	DPF3
1.49e-90	0.519341	0.175	0.124	9.71e-86	Astrocyte	RAMP1
0	0.517894	0.105	0.018	0	Astrocyte	TRIL
0	0.516738	0.106	0.028	0	Astrocyte	INPPL1
0	0.516314	0.108	0.017	0	Astrocyte	RNF43
6.13e-84	0.516304	0.213	0.166	4e-79	Astrocyte	LIMS1
3.6e-40	0.516109	0.147	0.119	2.35e-35	Astrocyte	ADCYAP1R1
5.19e-226	0.515943	0.158	0.078	3.39e-221	Astrocyte	ABCA1
0	0.515422	0.726	0.613	0	Astrocyte	DOCK4
0	0.514368	0.104	0.01	0	Astrocyte	SLC25A48
2.75e-22	0.511444	0.219	0.214	1.79e-17	Astrocyte	MAT2A
4.65e-41	0.511181	0.365	0.399	3.03e-36	Astrocyte	FARP1
3.21e-41	0.510613	0.252	0.237	2.1e-36	Astrocyte	SH3RF1
0	0.51014	0.162	0.044	0	Astrocyte	AASS
0	0.509543	0.639	0.578	0	Astrocyte	FHIT
1.96e-103	0.5093	0.156	0.102	1.28e-98	Astrocyte	TMEM47
1.73e-238	0.509076	0.193	0.102	1.13e-233	Astrocyte	ROR1
7.49e-33	0.508557	0.308	0.323	4.88e-28	Astrocyte	ELP4
5.25e-29	0.506916	0.163	0.144	3.42e-24	Astrocyte	KATNAL2
3.24e-71	0.506693	0.214	0.172	2.11e-66	Astrocyte	ZNF521
1.71e-100	0.505943	0.268	0.218	1.11e-95	Astrocyte	AFF1
2.22e-206	0.505562	0.173	0.092	1.45e-201	Astrocyte	PRRX1
7.29e-68	0.505362	0.15	0.109	4.76e-63	Astrocyte	LRRC8A
2.86e-177	0.505068	0.134	0.069	1.86e-172	Astrocyte	FUT10
0	0.504446	0.622	0.59	0	Astrocyte	CKB
8.89e-229	0.504442	0.569	0.587	5.8e-224	Astrocyte	CHD9
2.49e-34	0.504432	0.206	0.188	1.63e-29	Astrocyte	ANTXR1
0	0.50409	0.142	0.03	0	Astrocyte	CGNL1
1.16e-170	0.504048	0.147	0.08	7.58e-166	Astrocyte	CAPN2
8.63e-33	0.503447	0.19	0.171	5.63e-28	Astrocyte	FGGY
6.77e-09	0.503025	0.238	0.262	0.000441579	Astrocyte	DOK5
0	0.501344	0.104	0.027	0	Astrocyte	ROBO3
5.1e-176	0.500651	0.148	0.079	3.33e-171	Astrocyte	PPARA
3.47e-29	0.500063	0.164	0.144	2.27e-24	Astrocyte	WDR6
1.28e-120	0.499377	0.262	0.2	8.34e-116	Astrocyte	CPQ
1e-138	0.499113	0.264	0.192	6.53e-134	Astrocyte	ITGAV
6.54e-34	0.498998	0.244	0.234	4.27e-29	Astrocyte	FNDC3B
6.63e-44	0.498586	0.171	0.143	4.33e-39	Astrocyte	ASRGL1
4.93e-34	0.498471	0.254	0.247	3.22e-29	Astrocyte	PLEKHA7
3.42e-07	0.498117	0.316	0.384	0.0222938	Astrocyte	CLIP1
2.23e-176	0.497734	0.237	0.154	1.45e-171	Astrocyte	RAB31
3.04e-27	0.497603	0.156	0.138	1.99e-22	Astrocyte	SEMA4B
0	0.496965	0.344	0.192	0	Astrocyte	DOCK1
6e-12	0.493932	0.256	0.279	3.91e-07	Astrocyte	TSC22D2
1.59e-111	0.490565	0.132	0.08	1.04e-106	Astrocyte	AMZ2
3.69e-29	0.487694	0.292	0.298	2.4e-24	Astrocyte	LRP1
1.21e-205	0.487046	0.103	0.043	7.89e-201	Astrocyte	KLKB1
1.54e-15	0.486386	0.289	0.32	1.01e-10	Astrocyte	NT5C2
0	0.485645	0.147	0.044	0	Astrocyte	PMP2
0	0.48465	0.122	0.034	0	Astrocyte	FREM2
2.21e-242	0.484428	0.126	0.054	1.44e-237	Astrocyte	ACP6
6.67e-96	0.483156	0.191	0.136	4.35e-91	Astrocyte	ADRA1A
4.91e-92	0.482703	0.34	0.306	3.2e-87	Astrocyte	STARD13
0	0.482214	0.101	0.007	0	Astrocyte	SELENBP1
2.06e-38	0.481912	0.292	0.29	1.34e-33	Astrocyte	PTPN13
3.17e-109	0.480586	0.273	0.214	2.07e-104	Astrocyte	SRGAP1
6e-65	0.480368	0.154	0.113	3.92e-60	Astrocyte	TOB2
3.9e-11	0.478873	0.197	0.268	2.54e-06	Astrocyte	GPC1
0	0.47839	0.106	0.02	0	Astrocyte	PLTP
0	0.476285	0.112	0.033	0	Astrocyte	FSTL1
2.62e-41	0.474665	0.126	0.096	1.71e-36	Astrocyte	NTNG2
3.32e-154	0.469523	0.133	0.07	2.16e-149	Astrocyte	SREBF1
6.53e-95	0.468079	0.455	0.474	4.26e-90	Astrocyte	TTC28
2.01e-09	0.467833	0.311	0.363	0.000130941	Astrocyte	RNPC3
3.47e-119	0.467709	0.212	0.147	2.27e-114	Astrocyte	ARHGEF10
2.43e-10	0.467278	0.144	0.138	1.58e-05	Astrocyte	LTBP3
1.48e-204	0.466367	0.582	0.587	9.65e-200	Astrocyte	ZSWIM6
1.72e-87	0.465822	0.109	0.065	1.12e-82	Astrocyte	ENHO
1.09e-57	0.465772	0.391	0.412	7.11e-53	Astrocyte	PHACTR3
6.88e-200	0.465709	0.139	0.067	4.49e-195	Astrocyte	NACC2
9.98e-63	0.465222	0.152	0.113	6.51e-58	Astrocyte	BCAR3
4.82e-201	0.462166	0.148	0.073	3.14e-196	Astrocyte	PSAT1
0	0.461716	0.278	0.136	0	Astrocyte	RFTN2
7.87e-213	0.460755	0.581	0.604	5.13e-208	Astrocyte	NCOA1
4.01e-102	0.460125	0.46	0.47	2.62e-97	Astrocyte	NAALADL2
0	0.458783	0.11	0.031	0	Astrocyte	PAQR6
2.1e-63	0.45811	0.397	0.407	1.37e-58	Astrocyte	LMO3
2.06e-52	0.457144	0.378	0.395	1.34e-47	Astrocyte	NEO1
3.63e-187	0.453665	0.132	0.064	2.37e-182	Astrocyte	ITGB5
2.75e-58	0.453441	0.448	0.503	1.79e-53	Astrocyte	NFAT5
2.8e-303	0.452441	0.631	0.623	1.83e-298	Astrocyte	PSD3
3.91e-65	0.451893	0.2	0.155	2.55e-60	Astrocyte	HIP1R
5.74e-29	0.451655	0.136	0.11	3.74e-24	Astrocyte	HSPA1B
9.55e-100	0.451499	0.235	0.177	6.23e-95	Astrocyte	CECR2
2.44e-261	0.450964	0.109	0.041	1.59e-256	Astrocyte	ADHFE1
0	0.448338	0.101	0.017	0	Astrocyte	SALL3
4.83e-33	0.448025	0.124	0.098	3.15e-28	Astrocyte	MXD4
2.17e-22	0.447726	0.142	0.125	1.41e-17	Astrocyte	NADK2
2.62e-20	0.447628	0.21	0.201	1.71e-15	Astrocyte	ADCY8
0	0.447424	0.879	0.78	0	Astrocyte	PPP2R2B
0	0.445855	0.119	0.034	0	Astrocyte	ZFP36L2
0	0.445442	0.116	0.034	0	Astrocyte	AXL
6.69e-163	0.443496	0.25	0.169	4.36e-158	Astrocyte	ZFHX3
2.86e-206	0.441586	0.157	0.079	1.86e-201	Astrocyte	MTMR10
0	0.441446	0.126	0.035	0	Astrocyte	ZIC1
9.06e-29	0.439999	0.397	0.46	5.91e-24	Astrocyte	DENND1A
2.7e-236	0.439668	0.127	0.054	1.76e-231	Astrocyte	COLEC12
2.82e-148	0.435712	0.189	0.116	1.84e-143	Astrocyte	PELI2
0	0.435341	0.132	0.034	0	Astrocyte	IFITM3
4.2e-51	0.43265	0.454	0.516	2.74e-46	Astrocyte	TNRC6A
2.54e-103	0.431692	0.153	0.097	1.66e-98	Astrocyte	DBI
2.22e-266	0.431455	0.137	0.057	1.45e-261	Astrocyte	LYN
8.45e-09	0.431039	0.2	0.206	0.000550865	Astrocyte	PDGFC
5.88e-282	0.429469	0.102	0.034	3.83e-277	Astrocyte	NOTCH1
6.99e-08	0.42827	0.227	0.243	0.00455848	Astrocyte	SYT17
8.97e-15	0.427366	0.184	0.178	5.85e-10	Astrocyte	RNF213
5.94e-07	0.423976	0.176	0.229	0.0387097	Astrocyte	KAT2A
3.25e-182	0.423193	0.254	0.162	2.12e-177	Astrocyte	RIN2
3.14e-28	0.422847	0.408	0.469	2.05e-23	Astrocyte	OSBPL6
1.24e-25	0.422071	0.146	0.126	8.11e-21	Astrocyte	TET1
0	0.420943	0.523	0.354	0	Astrocyte	NCKAP5
5.21e-48	0.42023	0.216	0.183	3.4e-43	Astrocyte	NFE2L2
6.55e-20	0.419587	0.387	0.454	4.27e-15	Astrocyte	POU2F1
2.42e-94	0.419517	0.109	0.064	1.58e-89	Astrocyte	SNTB1
4.57e-11	0.419252	0.217	0.221	2.98e-06	Astrocyte	CSPG5
8.84e-86	0.417452	0.113	0.069	5.77e-81	Astrocyte	RHBDL3
1.06e-134	0.417306	0.102	0.051	6.88e-130	Astrocyte	RHPN2
4.08e-24	0.415786	0.126	0.107	2.66e-19	Astrocyte	SNCAIP
2.57e-16	0.413636	0.349	0.393	1.68e-11	Astrocyte	NR3C2
4.45e-13	0.409249	0.286	0.309	2.9e-08	Astrocyte	CAMKMT
5.69e-40	0.408664	0.135	0.106	3.71e-35	Astrocyte	IDH1
1.07e-12	0.408621	0.107	0.096	6.99e-08	Astrocyte	PFKP
1.26e-15	0.405552	0.144	0.132	8.23e-11	Astrocyte	ZC3H12C
6.24e-07	0.405489	0.171	0.176	0.040677	Astrocyte	CYSTM1
1.28e-38	0.400347	0.16	0.13	8.34e-34	Astrocyte	KNOP1
2.66e-31	0.399963	0.134	0.109	1.73e-26	Astrocyte	HSDL2
1.03e-07	0.396469	0.247	0.265	0.00669468	Astrocyte	MXI1
1.83e-08	0.395909	0.121	0.116	0.00119403	Astrocyte	AK4
2.81e-17	0.395716	0.168	0.155	1.83e-12	Astrocyte	LTBP1
1.42e-65	0.395184	0.498	0.562	9.25e-61	Astrocyte	LUC7L3
0	0.39319	0.104	0.032	0	Astrocyte	RREB1
8.16e-10	0.392917	0.161	0.157	5.32e-05	Astrocyte	DPY19L3
3.23e-23	0.390865	0.32	0.336	2.11e-18	Astrocyte	ITM2C
8.75e-14	0.387026	0.15	0.206	5.71e-09	Astrocyte	MOK
2.39e-156	0.386692	0.597	0.645	1.56e-151	Astrocyte	KIF1B
1.84e-34	0.386583	0.108	0.082	1.2e-29	Astrocyte	PTCH1
1.65e-08	0.385025	0.102	0.095	0.00107754	Astrocyte	DTX1
1.56e-138	0.384419	0.351	0.3	1.02e-133	Astrocyte	SFMBT2
8.76e-17	0.383185	0.297	0.315	5.71e-12	Astrocyte	ENO1
3.21e-17	0.381935	0.22	0.312	2.09e-12	Astrocyte	KIAA0319
1.45e-07	0.379166	0.117	0.148	0.00944685	Astrocyte	DNAJB1
2.73e-28	0.378059	0.169	0.25	1.78e-23	Astrocyte	KNDC1
6.53e-11	0.377662	0.257	0.349	4.26e-06	Astrocyte	SRRM2
2.2e-13	0.376316	0.184	0.179	1.44e-08	Astrocyte	AK3
1.81e-103	0.374846	0.156	0.1	1.18e-98	Astrocyte	USP3
5.82e-50	0.374076	0.116	0.083	3.8e-45	Astrocyte	CAT
0	0.373637	0.69	0.677	0	Astrocyte	GPM6B
3.76e-12	0.363182	0.128	0.117	2.45e-07	Astrocyte	ZNF680
3.33e-09	0.360126	0.141	0.135	0.000217365	Astrocyte	COX20
2.83e-34	0.358511	0.469	0.548	1.85e-29	Astrocyte	PNISR
2.86e-08	0.358104	0.123	0.116	0.00186631	Astrocyte	ABHD3
9.2e-28	0.357852	0.442	0.517	6e-23	Astrocyte	KMT2C
8.64e-26	0.356466	0.454	0.533	5.64e-21	Astrocyte	CPEB4
8.55e-10	0.353528	0.24	0.324	5.57e-05	Astrocyte	NRF1
1.21e-15	0.353259	0.118	0.103	7.89e-11	Astrocyte	OSBPL11
6.37e-17	0.349148	0.163	0.226	4.15e-12	Astrocyte	ATL2
2.21e-10	0.348164	0.207	0.278	1.44e-05	Astrocyte	FRS2
1.22e-52	0.348073	0.514	0.59	7.93e-48	Astrocyte	SGIP1
1.54e-14	0.346573	0.133	0.119	1e-09	Astrocyte	LSS
3.8e-13	0.345902	0.256	0.261	2.48e-08	Astrocyte	CRADD
5.79e-33	0.345409	0.16	0.24	3.78e-28	Astrocyte	QTRT1
4.98e-34	0.344794	0.182	0.275	3.25e-29	Astrocyte	GRAMD1B
0	0.342024	0.59	0.501	0	Astrocyte	PHLPP1
7.54e-225	0.341794	0.588	0.544	4.92e-220	Astrocyte	SLC35F1
4.44e-32	0.340656	0.11	0.084	2.89e-27	Astrocyte	TPP1
2.2e-18	0.337618	0.103	0.086	1.44e-13	Astrocyte	RXRA
3.6e-72	0.336408	0.136	0.091	2.35e-67	Astrocyte	SUCLG2
1.12e-30	0.331294	0.12	0.18	7.27e-26	Astrocyte	CASKIN1
3.01e-36	0.331272	0.105	0.077	1.96e-31	Astrocyte	PDE9A
2.47e-30	0.329958	0.28	0.267	1.61e-25	Astrocyte	RAD51B
7.93e-48	0.329806	0.134	0.215	5.17e-43	Astrocyte	PLEC
2.14e-86	0.329704	0.116	0.07	1.4e-81	Astrocyte	ENTPD1
1.06e-20	0.32901	0.137	0.192	6.91e-16	Astrocyte	DPP7
0	0.327802	0.689	0.653	0	Astrocyte	FMNL2
7.25e-14	0.327683	0.145	0.195	4.73e-09	Astrocyte	CCNL2
2.07e-108	0.327477	0.2	0.134	1.35e-103	Astrocyte	EPS8
1.9e-10	0.325598	0.158	0.206	1.24e-05	Astrocyte	TMEM132A
2.37e-11	0.325424	0.122	0.111	1.54e-06	Astrocyte	RYR1
0	0.324829	0.899	0.623	0	Astrocyte	ERBB4
5.78e-83	0.324261	0.116	0.07	3.77e-78	Astrocyte	DDR1
2.78e-228	0.32353	0.124	0.051	1.81e-223	Astrocyte	KIAA1755
5.72e-14	0.323472	0.136	0.184	3.73e-09	Astrocyte	INTS3
5.63e-14	0.322069	0.196	0.266	3.67e-09	Astrocyte	RAB11FIP2
2.64e-09	0.321825	0.299	0.415	0.00017225	Astrocyte	SPIRE1
5.23e-09	0.321006	0.168	0.164	0.000341161	Astrocyte	ZFAND6
1.35e-19	0.320771	0.101	0.083	8.8e-15	Astrocyte	SCML1
1.22e-14	0.320273	0.131	0.116	7.94e-10	Astrocyte	2022-03-03
4.35e-27	0.320261	0.222	0.325	2.84e-22	Astrocyte	FHOD3
1.33e-16	0.315958	0.106	0.147	8.65e-12	Astrocyte	MAOB
2.74e-15	0.315798	0.197	0.268	1.79e-10	Astrocyte	ERI3
2.03e-14	0.315533	0.134	0.12	1.32e-09	Astrocyte	IRF2
3.73e-15	0.31466	0.431	0.492	2.43e-10	Astrocyte	RFX3
1.65e-10	0.312903	0.234	0.313	1.07e-05	Astrocyte	HMGN3
1.17e-24	0.312284	0.235	0.339	7.63e-20	Astrocyte	ZNF532
2.69e-23	0.311406	0.13	0.186	1.76e-18	Astrocyte	ECE1
1.46e-08	0.31134	0.159	0.204	0.0009543	Astrocyte	ST5
2.95e-27	0.311104	0.097	0.146	1.93e-22	Astrocyte	SPEG
4.14e-09	0.30823	0.179	0.233	0.000269996	Astrocyte	PNPLA8
5.88e-20	0.30671	0.128	0.18	3.83e-15	Astrocyte	AKT2
8.26e-47	0.30637	0.13	0.209	5.39e-42	Astrocyte	SGSM2
1.7e-08	0.304978	0.134	0.172	0.00110846	Astrocyte	SEMA3A
5.62e-181	0.304892	0.668	0.647	3.67e-176	Astrocyte	NRCAM
4.34e-18	0.303815	0.192	0.267	2.83e-13	Astrocyte	WRN
7.95e-34	0.303686	0.196	0.292	5.18e-29	Astrocyte	GOLGB1
3.16e-52	0.302177	0.247	0.204	2.06e-47	Astrocyte	PREX1
7.61e-118	0.299313	0.103	0.052	4.96e-113	Astrocyte	C1orf198
1e-31	0.299105	0.226	0.336	6.52e-27	Astrocyte	XPR1
1.93e-46	0.298133	0.187	0.29	1.26e-41	Astrocyte	PABPN1
1.15e-13	0.298008	0.134	0.179	7.53e-09	Astrocyte	CHST1
0	0.297617	0.85	0.645	0	Astrocyte	QKI
3.28e-09	0.297188	0.121	0.157	0.000214017	Astrocyte	PIR
7.5e-55	0.296239	0.519	0.577	4.89e-50	Astrocyte	NAV2
6.47e-25	0.293639	0.164	0.14	4.22e-20	Astrocyte	SCRG1
6.09e-39	0.291787	0.082	0.134	3.97e-34	Astrocyte	RHPN1
1.06e-46	0.291719	0.434	0.453	6.92e-42	Astrocyte	ARAP2
1.63e-07	0.289826	0.304	0.408	0.0106417	Astrocyte	SREBF2
8.87e-29	0.28941	0.263	0.39	5.79e-24	Astrocyte	WDR17
2.01e-31	0.289245	0.186	0.275	1.31e-26	Astrocyte	SPOP
1.18e-36	0.289023	0.121	0.186	7.7e-32	Astrocyte	TSC2
2.51e-23	0.287711	0.114	0.092	1.64e-18	Astrocyte	RHOQ
2.37e-23	0.285629	0.116	0.166	1.54e-18	Astrocyte	SLC20A1
2.02e-26	0.285306	0.253	0.367	1.32e-21	Astrocyte	VGLL4
3.44e-10	0.284696	0.153	0.199	2.24e-05	Astrocyte	DARS
3.39e-07	0.28448	0.125	0.156	0.0221046	Astrocyte	EEF1D
5.28e-23	0.28441	0.124	0.177	3.45e-18	Astrocyte	PYGB
3.25e-16	0.284288	0.09	0.125	2.12e-11	Astrocyte	DMPK
2.55e-27	0.283286	0.221	0.319	1.67e-22	Astrocyte	TAB2
1.37e-25	0.28255	0.11	0.161	8.95e-21	Astrocyte	HRH1
4.16e-11	0.282402	0.106	0.139	2.71e-06	Astrocyte	VSIG10
6.95e-18	0.279155	0.397	0.422	4.53e-13	Astrocyte	EFNA5
3.17e-25	0.278643	0.244	0.351	2.06e-20	Astrocyte	TMEM135
4.33e-31	0.277969	0.086	0.133	2.82e-26	Astrocyte	MAPK11
1.08e-48	0.277911	0.177	0.278	7.03e-44	Astrocyte	HIVEP1
1.94e-11	0.277741	0.196	0.257	1.26e-06	Astrocyte	NASP
5.06e-22	0.277456	0.216	0.304	3.3e-17	Astrocyte	HMBOX1
1.12e-08	0.277294	0.106	0.137	0.000730401	Astrocyte	DAG1
6.12e-27	0.276693	0.292	0.428	3.99e-22	Astrocyte	DAAM1
4.09e-23	0.275465	0.164	0.233	2.67e-18	Astrocyte	MINK1
7e-23	0.274789	0.118	0.17	4.57e-18	Astrocyte	ZSCAN5A
2.24e-15	0.274675	0.12	0.163	1.46e-10	Astrocyte	MTM1
1.68e-21	0.273906	0.185	0.26	1.09e-16	Astrocyte	GALNT2
4.11e-21	0.27386	0.121	0.17	2.68e-16	Astrocyte	PFKL
5.32e-29	0.273201	0.087	0.133	3.47e-24	Astrocyte	ADAMTS10
1.05e-13	0.272364	0.108	0.145	6.82e-09	Astrocyte	HERPUD2
1.82e-57	0.272309	0.267	0.22	1.18e-52	Astrocyte	KAT2B
2e-14	0.271505	0.098	0.133	1.3e-09	Astrocyte	HDAC7
5.1e-23	0.270648	0.152	0.215	3.33e-18	Astrocyte	ZNF254
1.31e-29	0.269917	0.197	0.286	8.57e-25	Astrocyte	METTL15
3.25e-44	0.269533	0.127	0.2	2.12e-39	Astrocyte	TMEM259
6.12e-40	0.269085	0.115	0.178	3.99e-35	Astrocyte	ARFGAP1
9.54e-15	0.268949	0.232	0.315	6.22e-10	Astrocyte	KANSL1L
1.55e-17	0.268331	0.153	0.209	1.01e-12	Astrocyte	RALGDS
9.62e-08	0.26761	0.171	0.167	0.00627233	Astrocyte	OTUD7B
3.45e-58	0.267388	0.178	0.287	2.25e-53	Astrocyte	PRKRIP1
1.05e-07	0.266738	0.094	0.119	0.00684094	Astrocyte	SPRY2
1.38e-25	0.266394	0.181	0.256	9.03e-21	Astrocyte	CLK1
1.98e-44	0.265946	0.151	0.113	1.29e-39	Astrocyte	FAXDC2
3.3e-09	0.265774	0.107	0.137	0.000214893	Astrocyte	EPM2A
0	0.265398	0.506	0.296	0	Astrocyte	SOX6
6.26e-12	0.264552	0.248	0.246	4.08e-07	Astrocyte	ZNF462
2.58e-07	0.264077	0.388	0.442	0.0168382	Astrocyte	KLF12
4.98e-08	0.262069	0.168	0.213	0.00324766	Astrocyte	FDFT1
3.95e-09	0.261894	0.255	0.336	0.000257337	Astrocyte	FOXN3
1.43e-34	0.261224	0.138	0.209	9.34e-30	Astrocyte	MTMR1
2.32e-15	0.260985	0.125	0.169	1.51e-10	Astrocyte	CPSF7
2.04e-125	0.260837	0.151	0.085	1.33e-120	Astrocyte	PMP22
7.18e-13	0.260705	0.258	0.349	4.68e-08	Astrocyte	SIRPA
8.89e-11	0.260672	0.456	0.534	5.79e-06	Astrocyte	STXBP5
2.74e-27	0.260607	0.099	0.147	1.79e-22	Astrocyte	SMARCD3
3.54e-49	0.259369	0.201	0.313	2.31e-44	Astrocyte	CTIF
4.67e-09	0.258803	0.16	0.204	0.000304516	Astrocyte	ZMIZ1
7.17e-211	0.258454	0.821	0.781	4.68e-206	Astrocyte	ANK2
1e-21	0.257298	0.113	0.091	6.54e-17	Astrocyte	GATM
2.64e-26	0.256655	0.273	0.399	1.72e-21	Astrocyte	PACS1
4.3e-20	0.256017	0.116	0.164	2.8e-15	Astrocyte	SLC35G2
1.72e-17	0.254767	0.117	0.161	1.12e-12	Astrocyte	MTHFD2L
1.91e-41	0.254573	0.17	0.259	1.24e-36	Astrocyte	WDR59
3.91e-60	0.252855	0.159	0.255	2.55e-55	Astrocyte	HMGCS1
1.19e-28	0.252113	0.133	0.193	7.75e-24	Astrocyte	CHD4
3.33e-13	0.251495	0.12	0.159	2.17e-08	Astrocyte	HADHB
1.77e-44	0.250792	0.2	0.306	1.15e-39	Astrocyte	CHD2
5.77e-12	0.250582	0.155	0.201	3.76e-07	Astrocyte	SAMD4B
1.29e-10	0.250302	0.121	0.157	8.43e-06	Astrocyte	HADHA
0	2.98362	0.716	0.044	0	Endothelial	FLT1
0	2.67248	0.682	0.016	0	Endothelial	CLDN5
0	2.65647	0.691	0.188	0	Endothelial	ABCB1
0	2.6231	0.714	0.023	0	Endothelial	EBF1
0	2.55767	0.657	0.049	0	Endothelial	ATP10A
0	2.55434	0.753	0.068	0	Endothelial	COBLL1
0	2.52135	0.749	0.048	0	Endothelial	EPAS1
0	2.45023	0.624	0.047	0	Endothelial	MECOM
0	2.28696	0.801	0.176	0	Endothelial	B2M
0	2.17313	0.618	0.161	0	Endothelial	GPCPD1
0	2.09861	0.652	0.067	0	Endothelial	IGFBP7
0	2.08178	0.608	0.076	0	Endothelial	RGS5
0	1.98111	0.506	0.17	0	Endothelial	LAMA2
0	1.97216	0.62	0.053	0	Endothelial	A2M
0	1.93776	0.545	0.024	0	Endothelial	ITIH5
0	1.93595	0.558	0.065	0	Endothelial	PRKCH
0	1.9327	0.521	0.031	0	Endothelial	ABCG2
0	1.92684	0.567	0.129	0	Endothelial	SLC7A5
0	1.89938	0.68	0.367	0	Endothelial	DLC1
0	1.89338	0.528	0.011	0	Endothelial	LEF1
0	1.89003	0.806	0.313	0	Endothelial	RBMS3
0	1.88499	0.629	0.144	0	Endothelial	ARHGAP29
0	1.83821	0.511	0.022	0	Endothelial	ITM2A
0	1.82186	0.557	0.02	0	Endothelial	HLA-E
0	1.82034	0.562	0.119	0	Endothelial	MT2A
0	1.80864	0.536	0.14	0	Endothelial	THSD4
0	1.80275	0.747	0.282	0	Endothelial	UTRN
0	1.78902	0.562	0.095	0	Endothelial	FN1
0	1.75277	0.476	0.015	0	Endothelial	ID1
0	1.75156	0.413	0.053	0	Endothelial	COLEC12
0	1.73398	0.517	0.033	0	Endothelial	IFITM3
0	1.70534	0.484	0.117	0	Endothelial	ELOVL7
0	1.70345	0.5	0.03	0	Endothelial	FLI1
0	1.69117	0.498	0.143	0	Endothelial	ATP1A2
0	1.68375	0.472	0.032	0	Endothelial	CGNL1
0	1.6699	0.5	0.134	0	Endothelial	SLC7A1
0	1.6601	0.481	0.048	0	Endothelial	PODXL
0	1.6454	0.463	0.068	0	Endothelial	VWF
0	1.60285	0.537	0.112	0	Endothelial	SYNE2
0	1.5962	0.467	0.028	0	Endothelial	ENG
0	1.5934	0.424	0.03	0	Endothelial	ST8SIA6
0	1.58364	0.428	0.051	0	Endothelial	RBPMS
0	1.5826	0.474	0.04	0	Endothelial	ITGA1
0	1.58219	0.509	0.132	0	Endothelial	EPS8
0	1.58086	0.435	0.054	0	Endothelial	ERG
0	1.58024	0.427	0.087	0	Endothelial	DUSP1
0	1.54072	0.457	0.119	0	Endothelial	HSPB1
0	1.53756	0.646	0.318	0	Endothelial	ST6GALNAC3
0	1.52944	0.69	0.38	0	Endothelial	BSG
0	1.52646	0.591	0.271	0	Endothelial	CALD1
0	1.52494	0.443	0.052	0	Endothelial	ETS1
0	1.51855	0.521	0.227	0	Endothelial	PTPRB
0	1.50692	0.858	0.597	0	Endothelial	PTPRG
0	1.49421	0.481	0.135	0	Endothelial	WWTR1
0	1.49049	0.499	0.083	0	Endothelial	HLA-C
0	1.4822	0.356	0.022	0	Endothelial	NOTCH3
0	1.47942	0.406	0.038	0	Endothelial	ANO2
0	1.47348	0.472	0.175	0	Endothelial	DACH1
9.2e-80	1.4586	0.35	0.249	6e-75	Endothelial	AKAP12
0	1.45001	0.419	0.033	0	Endothelial	SLC2A1
0	1.44369	0.438	0.053	0	Endothelial	ITGA6
0	1.43101	0.392	0.011	0	Endothelial	ID3
0	1.42475	0.386	0.033	0	Endothelial	EMCN
0	1.38005	0.359	0.02	0	Endothelial	MFSD2A
0	1.36969	0.506	0.115	0	Endothelial	HLA-A
0	1.36292	0.244	0.018	0	Endothelial	MYL9
0	1.36233	0.513	0.24	0	Endothelial	PLCB4
0	1.36006	0.495	0.189	0	Endothelial	NXN
0	1.35788	0.483	0.211	0	Endothelial	TBC1D4
0	1.35535	0.375	0.111	0	Endothelial	SVIL
0	1.3551	0.391	0.017	0	Endothelial	VIM
0	1.35355	0.513	0.265	0	Endothelial	CRIM1
0	1.34946	0.326	0.064	0	Endothelial	SLC38A11
1.39e-134	1.33867	0.138	0.042	9.08e-130	Endothelial	TAGLN
0	1.33378	0.392	0.132	0	Endothelial	NAMPT
0	1.33059	0.453	0.133	0	Endothelial	EGFL7
0	1.32686	0.417	0.036	0	Endothelial	TGFBR2
0	1.32645	0.441	0.156	0	Endothelial	PLEKHG1
0	1.31919	0.617	0.35	0	Endothelial	TACC1
0	1.31913	0.406	0.052	0	Endothelial	HEG1
0	1.31657	0.262	0.073	0	Endothelial	COL4A1
0	1.31536	0.466	0.093	0	Endothelial	SLCO1A2
0	1.31518	0.344	0.014	0	Endothelial	NDUFA4L2
0	1.30573	0.341	0.029	0	Endothelial	DCN
0	1.30508	0.413	0.048	0	Endothelial	UACA
0	1.3024	0.349	0.045	0	Endothelial	PDGFRB
1.98e-292	1.30034	0.612	0.438	1.29e-287	Endothelial	SLC39A10
0	1.29126	0.339	0.021	0	Endothelial	ADIRF
0	1.28404	0.588	0.344	0	Endothelial	PPFIBP1
0	1.27726	0.376	0.027	0	Endothelial	STOM
0	1.27374	0.386	0.026	0	Endothelial	XAF1
6.14e-61	1.27306	0.513	0.471	4.01e-56	Endothelial	ARL15
0	1.27131	0.343	0.006	0	Endothelial	SLC38A5
4.91e-248	1.25818	0.315	0.125	3.2e-243	Endothelial	COL4A2
0	1.25356	0.343	0.04	0	Endothelial	PECAM1
0	1.24714	0.133	0.008	0	Endothelial	EMP1
0	1.23939	0.24	0.005	0	Endothelial	TM4SF1
0	1.23153	0.335	0.043	0	Endothelial	RNF144B
0	1.21927	0.3	0.05	0	Endothelial	NFKBIA
0	1.21608	0.381	0.148	0	Endothelial	MYO1B
1.51e-121	1.20544	0.117	0.034	9.87e-117	Endothelial	ACTA2
0	1.20474	0.408	0.094	0	Endothelial	LAMA4
0	1.20425	0.446	0.109	0	Endothelial	SPARC
0	1.20367	0.391	0.053	0	Endothelial	SLCO2B1
0	1.19378	0.323	0.008	0	Endothelial	GNG11
0	1.19059	0.64	0.31	0	Endothelial	PTPRM
0	1.18611	0.298	0.014	0	Endothelial	BGN
0	1.1851	0.335	0.017	0	Endothelial	SRGN
0	1.16317	0.275	0.01	0	Endothelial	KLF2
0	1.16135	0.386	0.049	0	Endothelial	TNS1
2.31e-154	1.16006	0.212	0.08	1.51e-149	Endothelial	ADAMTS9
8.79e-278	1.1535	0.592	0.411	5.73e-273	Endothelial	IGF1R
0	1.14573	0.302	0.03	0	Endothelial	HIGD1B
0	1.14468	0.282	0.009	0	Endothelial	SLC6A12
0	1.14404	0.676	0.438	0	Endothelial	ZEB1
0	1.141	0.445	0.105	0	Endothelial	CLIC4
0	1.14013	0.52	0.248	0	Endothelial	ST6GAL1
0	1.14012	0.413	0.161	0	Endothelial	ETS2
0	1.13989	0.323	0.077	0	Endothelial	APOLD1
1.34e-73	1.1339	0.249	0.146	8.72e-69	Endothelial	PELI1
0	1.12143	0.274	0.004	0	Endothelial	TGM2
1.05e-108	1.11855	0.293	0.166	6.85e-104	Endothelial	SLC2A3
0	1.10645	0.406	0.129	0	Endothelial	FOXO1
0	1.09768	0.314	0.01	0	Endothelial	BST2
2.43e-161	1.09725	0.488	0.355	1.59e-156	Endothelial	SLC20A2
0	1.09492	0.29	0.007	0	Endothelial	IFI44L
0	1.08978	0.259	0.029	0	Endothelial	HMCN1
5.39e-261	1.08155	0.43	0.197	3.52e-256	Endothelial	HSPA1A
0	1.07673	0.365	0.139	0	Endothelial	ACVR1
2.86e-96	1.07526	0.513	0.446	1.86e-91	Endothelial	PRKG1
7.61e-248	1.0725	0.315	0.125	4.96e-243	Endothelial	GPR85
0	1.06965	0.319	0.093	0	Endothelial	CMTM8
0	1.06601	0.571	0.283	0	Endothelial	PARD3
0	1.06007	0.708	0.482	0	Endothelial	FOXP1
7.15e-242	1.05372	0.366	0.166	4.66e-237	Endothelial	SCARB1
0	1.05226	0.402	0.13	0	Endothelial	ITGB1
0	1.04404	0.29	0.077	0	Endothelial	CA4
0	1.04088	0.312	0.067	0	Endothelial	MSN
2.81e-201	1.04022	0.341	0.162	1.83e-196	Endothelial	FRMD3
2.15e-282	1.04002	0.491	0.263	1.4e-277	Endothelial	ACTN4
0	1.03938	0.309	0.037	0	Endothelial	SLC9A3R2
0	1.03818	0.274	0.06	0	Endothelial	RNF152
0	1.03435	0.365	0.058	0	Endothelial	TMEM123
0	1.0331	0.292	0.017	0	Endothelial	LMO2
0	1.02905	0.298	0.047	0	Endothelial	NET1
0	1.02412	0.403	0.168	0	Endothelial	MYH9
0	1.01719	0.276	0.011	0	Endothelial	NOSTRIN
6.76e-286	1.01533	0.335	0.126	4.41e-281	Endothelial	KLF6
0	1.01183	0.276	0.019	0	Endothelial	TAGLN2
0	1.01037	0.284	0.025	0	Endothelial	EMP2
0	1.00908	0.304	0.052	0	Endothelial	RELL1
2.1e-272	1.00813	0.561	0.348	1.37e-267	Endothelial	EEF1A1
1.23e-117	1.00757	0.4	0.257	8e-113	Endothelial	SAT1
2.17e-95	1.00617	0.238	0.119	1.42e-90	Endothelial	FOS
6.66e-162	1.00396	0.468	0.32	4.34e-157	Endothelial	GALNT18
0	1.00239	0.689	0.538	0	Endothelial	SPTBN1
4.43e-156	0.995272	0.406	0.252	2.89e-151	Endothelial	SNED1
0	0.993374	0.346	0.074	0	Endothelial	SERPINB6
0	0.991343	0.286	0.073	0	Endothelial	PALMD
1.29e-163	0.989151	0.543	0.422	8.41e-159	Endothelial	MYRIP
4.64e-201	0.988254	0.417	0.228	3.02e-196	Endothelial	RPS28
1.5e-67	0.988118	0.341	0.25	9.81e-63	Endothelial	GRM8
0	0.986841	0.269	0.005	0	Endothelial	CD34
4.67e-220	0.98633	0.232	0.076	3.04e-215	Endothelial	FLNA
7.24e-230	0.985443	0.359	0.161	4.72e-225	Endothelial	TFRC
0	0.983668	0.287	0.053	0	Endothelial	SLC39A8
3.78e-208	0.983515	0.381	0.194	2.47e-203	Endothelial	SNRK
0	0.982813	0.268	0.016	0	Endothelial	TIE1
0	0.982006	0.311	0.03	0	Endothelial	PARP14
0	0.98199	0.255	0.007	0	Endothelial	GGT5
0	0.979457	0.323	0.105	0	Endothelial	HES4
0	0.979124	0.27	0.008	0	Endothelial	IFITM2
0	0.978282	0.368	0.106	0	Endothelial	CFLAR
7.39e-294	0.977563	0.269	0.083	4.82e-289	Endothelial	LAMA3
0	0.974019	0.302	0.026	0	Endothelial	SP100
0	0.973584	0.308	0.057	0	Endothelial	AHNAK
0	0.972571	0.249	0.01	0	Endothelial	TFPI
1.1e-185	0.972174	0.412	0.237	7.2e-181	Endothelial	RBMS1
0	0.971962	0.367	0.124	0	Endothelial	MYO1E
3.48e-139	0.971944	0.306	0.161	2.27e-134	Endothelial	FLNB
3.94e-254	0.967968	0.426	0.2	2.57e-249	Endothelial	MYO10
4.63e-250	0.967084	0.291	0.106	3.02e-245	Endothelial	NEDD9
0	0.966813	0.27	0.008	0	Endothelial	ESAM
1.8e-167	0.965014	0.282	0.119	1.18e-162	Endothelial	PDE3A
0	0.955213	0.229	0.009	0	Endothelial	CFH
0	0.954354	0.286	0.05	0	Endothelial	MT1E
1.84e-81	0.954237	0.205	0.103	1.2e-76	Endothelial	JUNB
1.03e-283	0.944442	0.425	0.186	6.73e-279	Endothelial	LDLRAD3
2.72e-202	0.937608	0.472	0.288	1.78e-197	Endothelial	CTNNB1
1.89e-94	0.935811	0.421	0.334	1.23e-89	Endothelial	RUNDC3B
0	0.934518	0.308	0.085	0	Endothelial	RBMS2
1.3e-217	0.934019	0.334	0.134	8.49e-213	Endothelial	PDLIM5
3.99e-198	0.933299	0.295	0.125	2.6e-193	Endothelial	GRK5
3.8e-138	0.931541	0.485	0.369	2.48e-133	Endothelial	PTEN
7.21e-46	0.929385	0.208	0.133	4.7e-41	Endothelial	NR4A1
0	0.928867	0.233	0.004	0	Endothelial	ICAM2
0	0.927629	0.272	0.063	0	Endothelial	COL18A1
0	0.927336	0.395	0.09	0	Endothelial	ZFP36L1
1.85e-169	0.92284	0.407	0.238	1.2e-164	Endothelial	RAPGEF1
0	0.92171	0.24	0.034	0	Endothelial	BTNL9
0	0.920098	0.231	0.042	0	Endothelial	SLC5A6
0	0.917587	0.343	0.104	0	Endothelial	EPB41L4A
6.53e-108	0.915848	0.38	0.265	4.26e-103	Endothelial	CYTH3
3.79e-142	0.912738	0.359	0.206	2.47e-137	Endothelial	HIPK3
6.94e-117	0.91168	0.307	0.173	4.52e-112	Endothelial	SLC30A10
4.91e-178	0.91138	0.391	0.214	3.2e-173	Endothelial	MGLL
5.48e-260	0.910627	0.561	0.342	3.57e-255	Endothelial	RPL13
0	0.909765	0.242	0.052	0	Endothelial	TRPC3
0	0.904557	0.316	0.086	0	Endothelial	RHOJ
2.57e-183	0.904461	0.567	0.434	1.68e-178	Endothelial	DOCK9
0	0.901499	0.246	0.027	0	Endothelial	PTH1R
0	0.900779	0.507	0.21	0	Endothelial	MTUS1
0	0.897405	0.3	0.062	0	Endothelial	YAP1
0	0.896619	0.259	0.065	0	Endothelial	ISG15
0	0.894447	0.195	0.002	0	Endothelial	COL1A2
2.36e-288	0.892075	0.167	0.035	1.54e-283	Endothelial	TPM2
0	0.891406	0.234	0.009	0	Endothelial	SLC12A7
2.14e-142	0.889747	0.481	0.344	1.4e-137	Endothelial	SLC12A2
0	0.889341	0.381	0.113	0	Endothelial	ARHGAP31
0	0.888488	0.251	0.029	0	Endothelial	LIMS2
5.44e-165	0.88842	0.338	0.171	3.54e-160	Endothelial	NRP1
0	0.888215	0.248	0.01	0	Endothelial	VAMP5
6.8e-120	0.888203	0.373	0.232	4.43e-115	Endothelial	FNDC3B
1.7e-74	0.887217	0.439	0.355	1.11e-69	Endothelial	PDE7B
0	0.885257	0.211	0.019	0	Endothelial	YBX3
1.35e-183	0.885058	0.491	0.318	8.82e-179	Endothelial	RPS19
0	0.882472	0.224	0.038	0	Endothelial	SLC19A1
0	0.877458	0.236	0.01	0	Endothelial	RAMP2
4.28e-169	0.876081	0.363	0.193	2.79e-164	Endothelial	USP53
5.43e-142	0.875733	0.236	0.103	3.54e-137	Endothelial	SGPP2
7.55e-201	0.875543	0.493	0.306	4.92e-196	Endothelial	RPL10
1.03e-109	0.874906	0.329	0.19	6.71e-105	Endothelial	RHOB
3.11e-175	0.874708	0.436	0.26	2.03e-170	Endothelial	RPS6
5.06e-211	0.874697	0.314	0.133	3.3e-206	Endothelial	PPARD
0	0.87133	0.29	0.042	0	Endothelial	TXNIP
1.02e-129	0.868591	0.345	0.2	6.62e-125	Endothelial	SEC14L1
0	0.868503	0.319	0.093	0	Endothelial	SLC7A11
3.87e-248	0.867042	0.235	0.072	2.53e-243	Endothelial	SLC16A1
0	0.864461	0.169	0.009	0	Endothelial	EDN1
1.27e-206	0.864451	0.495	0.299	8.29e-202	Endothelial	H3F3B
0	0.863985	0.298	0.067	0	Endothelial	INPP5D
0	0.863093	0.805	0.606	0	Endothelial	TMSB10
4.14e-239	0.860936	0.374	0.163	2.7e-234	Endothelial	LGALS1
1.62e-123	0.86049	0.274	0.139	1.06e-118	Endothelial	CDH6
2.2e-153	0.8577	0.34	0.178	1.43e-148	Endothelial	CD59
0	0.854021	0.406	0.145	0	Endothelial	TANC1
8.75e-176	0.852791	0.598	0.49	5.71e-171	Endothelial	BMPR2
0	0.84699	0.207	0.003	0	Endothelial	ROBO4
0	0.844968	0.198	0.016	0	Endothelial	CXCL12
0	0.843753	0.213	0.015	0	Endothelial	SERPINH1
1.66e-196	0.8434	0.564	0.388	1.08e-191	Endothelial	PAM
5.75e-261	0.842756	0.66	0.476	3.75e-256	Endothelial	PTMA
0	0.841071	0.266	0.063	0	Endothelial	DOCK6
7.38e-171	0.838212	0.28	0.123	4.81e-166	Endothelial	MSRB3
1.91e-218	0.835103	0.292	0.108	1.24e-213	Endothelial	HSPA1B
4.34e-107	0.835084	0.334	0.209	2.83e-102	Endothelial	UNC13B
1.91e-159	0.834254	0.494	0.336	1.25e-154	Endothelial	RPLP1
2.17e-245	0.834013	0.301	0.11	1.41e-240	Endothelial	IFI6
0	0.832191	0.29	0.06	0	Endothelial	PALD1
7.96e-209	0.832019	0.303	0.123	5.19e-204	Endothelial	USP6NL
0	0.824695	0.24	0.033	0	Endothelial	NR2F2
4.15e-120	0.824524	0.334	0.194	2.71e-115	Endothelial	RAP1B
2.2e-111	0.824217	0.467	0.361	1.44e-106	Endothelial	BBS9
9.52e-154	0.823893	0.601	0.502	6.21e-149	Endothelial	IMMP2L
0	0.82353	0.248	0.046	0	Endothelial	YES1
1.99e-190	0.82298	0.28	0.117	1.3e-185	Endothelial	TSPAN9
0	0.822613	0.174	0.034	0	Endothelial	BMP6
0	0.820677	0.204	0.007	0	Endothelial	COL6A2
6.19e-126	0.820564	0.262	0.125	4.04e-121	Endothelial	JUN
1.09e-165	0.820438	0.292	0.133	7.13e-161	Endothelial	HERPUD1
0	0.81377	0.183	0.011	0	Endothelial	ZNF366
0	0.812286	0.229	0.036	0	Endothelial	PGM5
1.8e-101	0.810927	0.358	0.238	1.17e-96	Endothelial	LRCH1
5.81e-128	0.810828	0.455	0.316	3.79e-123	Endothelial	SPOCK2
0	0.809725	0.238	0.02	0	Endothelial	IFI44
0	0.808946	0.207	0.01	0	Endothelial	CDH5
4.44e-67	0.805652	0.306	0.213	2.9e-62	Endothelial	GRB10
2.4e-79	0.802687	0.444	0.371	1.57e-74	Endothelial	GMDS
0	0.800389	0.2	0.004	0	Endothelial	TNFSF10
2.64e-68	0.79985	0.286	0.192	1.72e-63	Endothelial	VCL
2.03e-276	0.799495	0.246	0.073	1.32e-271	Endothelial	RASSF3
8.94e-124	0.799384	0.316	0.176	5.83e-119	Endothelial	ECE1
0	0.798798	0.262	0.072	0	Endothelial	PRKD3
1.3e-124	0.797049	0.334	0.189	8.47e-120	Endothelial	STAT3
6.39e-171	0.795592	0.269	0.114	4.17e-166	Endothelial	LEPR
6.15e-195	0.793189	0.322	0.142	4.01e-190	Endothelial	GNAI2
9.08e-77	0.792266	0.397	0.315	5.92e-72	Endothelial	LMBR1
0	0.791613	0.22	0.025	0	Endothelial	IRAK3
0	0.788083	0.187	0.017	0	Endothelial	SMAD6
3.4e-128	0.78573	0.397	0.247	2.21e-123	Endothelial	MYL6
4.11e-94	0.785617	0.341	0.221	2.68e-89	Endothelial	TPM1
4.65e-155	0.785538	0.386	0.213	3.03e-150	Endothelial	KLHL5
1.5e-208	0.783911	0.379	0.173	9.77e-204	Endothelial	ZFHX3
0	0.783684	0.219	0.039	0	Endothelial	GJC1
3.85e-277	0.783572	0.216	0.057	2.51e-272	Endothelial	MYOF
0	0.782153	0.231	0.048	0	Endothelial	PRTG
2.51e-115	0.780489	0.62	0.556	1.63e-110	Endothelial	LPP
7.97e-242	0.780413	0.224	0.066	5.2e-237	Endothelial	IER2
8.51e-98	0.777691	0.363	0.247	5.55e-93	Endothelial	WWC2
1.78e-167	0.772314	0.352	0.176	1.16e-162	Endothelial	CTBP2
6.12e-82	0.772191	0.102	0.034	3.99e-77	Endothelial	CYP1B1
4.64e-119	0.771604	0.505	0.406	3.03e-114	Endothelial	PCCA
0	0.770735	0.229	0.049	0	Endothelial	SLC30A1
1.87e-108	0.769589	0.389	0.243	1.22e-103	Endothelial	SLC6A1
1.41e-155	0.767952	0.35	0.181	9.17e-151	Endothelial	MCC
4.57e-190	0.767907	0.326	0.141	2.98e-185	Endothelial	RASSF8
0	0.766572	0.191	0.021	0	Endothelial	OSMR
1.04e-181	0.765703	0.232	0.085	6.78e-177	Endothelial	COL4A3
9.47e-206	0.763945	0.246	0.088	6.17e-201	Endothelial	PTPN14
1.12e-126	0.761941	0.227	0.1	7.31e-122	Endothelial	PCBP3
0	0.761524	0.181	0.019	0	Endothelial	SLC6A13
9.88e-108	0.75978	0.509	0.413	6.44e-103	Endothelial	ABLIM1
1.97e-95	0.759512	0.251	0.134	1.28e-90	Endothelial	TPM4
0	0.75931	0.206	0.024	0	Endothelial	EPSTI1
9.33e-68	0.756868	0.392	0.315	6.08e-63	Endothelial	RNF19A
0	0.755577	0.18	0.004	0	Endothelial	KDR
1.29e-148	0.75448	0.388	0.22	8.42e-144	Endothelial	AFF1
3.26e-119	0.753569	0.395	0.253	2.13e-114	Endothelial	RPS23
7.62e-233	0.751225	0.769	0.656	4.97e-228	Endothelial	ACTB
2.14e-247	0.750699	0.234	0.07	1.39e-242	Endothelial	TEK
1.33e-43	0.75063	0.184	0.114	8.68e-39	Endothelial	ABCA9
3.14e-62	0.748479	0.343	0.251	2.04e-57	Endothelial	AKAP13
9.55e-167	0.748425	0.247	0.1	6.23e-162	Endothelial	PHLDB2
9.22e-139	0.747423	0.485	0.339	6.01e-134	Endothelial	RPS27A
1.15e-105	0.745378	0.561	0.456	7.53e-101	Endothelial	SORBS2
1.78e-104	0.744652	0.135	0.047	1.16e-99	Endothelial	ANKRD37
3.71e-57	0.743132	0.189	0.107	2.42e-52	Endothelial	BACE2
7.69e-81	0.742878	0.402	0.309	5.02e-76	Endothelial	AGFG1
0	0.742343	0.2	0.032	0	Endothelial	JAG1
0	0.742157	0.186	0.001	0	Endothelial	FOXC1
1.68e-110	0.739864	0.383	0.237	1.1e-105	Endothelial	STXBP6
2.47e-57	0.738508	0.159	0.083	1.61e-52	Endothelial	ANGPT2
7.32e-141	0.738209	0.602	0.508	4.77e-136	Endothelial	RAPGEF2
3.75e-99	0.736445	0.226	0.113	2.45e-94	Endothelial	TTN
8.6e-73	0.735967	0.425	0.343	5.61e-68	Endothelial	DNAJC1
2.62e-163	0.733284	0.391	0.209	1.71e-158	Endothelial	STK3
2.3e-210	0.732944	0.298	0.118	1.5e-205	Endothelial	LAPTM4A
1.97e-20	0.731948	0.367	0.367	1.29e-15	Endothelial	PDE8B
1.37e-269	0.731423	0.184	0.044	8.93e-265	Endothelial	ALPL
0	0.731398	0.222	0.048	0	Endothelial	NRP2
1.78e-214	0.728561	0.245	0.085	1.16e-209	Endothelial	C2CD2
5.97e-242	0.728185	0.189	0.048	3.89e-237	Endothelial	HES1
3.82e-132	0.727568	0.56	0.468	2.49e-127	Endothelial	ARHGEF12
1.67e-167	0.724949	0.226	0.084	1.09e-162	Endothelial	SWAP70
4.16e-127	0.724209	0.225	0.1	2.71e-122	Endothelial	PLXDC1
6.25e-218	0.723689	0.693	0.573	4.08e-213	Endothelial	TJP1
1.13e-125	0.722188	0.488	0.356	7.35e-121	Endothelial	RPL28
1.09e-122	0.721633	0.532	0.432	7.1e-118	Endothelial	NR3C1
7.95e-125	0.720516	0.305	0.161	5.19e-120	Endothelial	SDCBP
0	0.71951	0.218	0.02	0	Endothelial	RHOC
2.68e-111	0.719329	0.346	0.21	1.75e-106	Endothelial	RHOA
3.85e-119	0.719191	0.572	0.49	2.51e-114	Endothelial	MBNL1
1.3e-222	0.718157	0.272	0.098	8.5e-218	Endothelial	FMNL3
0	0.716538	0.231	0.041	0	Endothelial	ZIC1
0	0.715579	0.154	0.003	0	Endothelial	KLF4
1.32e-149	0.713123	0.585	0.464	8.61e-145	Endothelial	PICALM
7.97e-90	0.711297	0.486	0.402	5.2e-85	Endothelial	SGMS1
3.46e-82	0.7104	0.394	0.29	2.26e-77	Endothelial	TEAD1
2.47e-64	0.710331	0.38	0.3	1.61e-59	Endothelial	ANKS1A
0	0.709833	0.196	0.038	0	Endothelial	PLSCR1
0	0.708379	0.198	0.041	0	Endothelial	PXN
0	0.708157	0.163	0.014	0	Endothelial	LMCD1
1.27e-110	0.707109	0.258	0.132	8.26e-106	Endothelial	IFNAR2
6.45e-66	0.705364	0.329	0.236	4.2e-61	Endothelial	DGKH
1.18e-126	0.70371	0.492	0.337	7.69e-122	Endothelial	SASH1
2.21e-71	0.702168	0.172	0.085	1.44e-66	Endothelial	SLC6A6
5.49e-64	0.701481	0.34	0.249	3.58e-59	Endothelial	CPD
4.6e-105	0.701253	0.504	0.385	3e-100	Endothelial	UBC
6.35e-166	0.70097	0.62	0.498	4.14e-161	Endothelial	APBB2
0	0.697753	0.191	0.02	0	Endothelial	BCAM
2.69e-55	0.696904	0.3	0.217	1.75e-50	Endothelial	SLC1A1
8.52e-142	0.696666	0.527	0.385	5.55e-137	Endothelial	RPS15
0	0.696592	0.185	0.002	0	Endothelial	TM4SF18
2.35e-104	0.696248	0.346	0.208	1.53e-99	Endothelial	ADIPOR2
5.75e-76	0.695535	0.249	0.146	3.75e-71	Endothelial	ABLIM3
1.16e-81	0.695123	0.265	0.157	7.59e-77	Endothelial	CD2AP
1.18e-114	0.694415	0.329	0.19	7.7e-110	Endothelial	CRIP2
5.1e-80	0.693751	0.381	0.272	3.32e-75	Endothelial	CTNNA1
1.02e-68	0.693531	0.339	0.245	6.63e-64	Endothelial	PTPN12
2.34e-196	0.692842	0.207	0.066	1.52e-191	Endothelial	SNTB1
0	0.692342	0.175	0.002	0	Endothelial	TINAGL1
0	0.692167	0.234	0.046	0	Endothelial	TNS2
0	0.692094	0.171	0.013	0	Endothelial	PRELP
0	0.690609	0.198	0.018	0	Endothelial	MYL12A
3.63e-134	0.690331	0.209	0.084	2.36e-129	Endothelial	LMNA
0	0.689601	0.178	0.003	0	Endothelial	CLIC1
3.46e-101	0.68538	0.244	0.122	2.26e-96	Endothelial	ARHGAP6
1.37e-100	0.682766	0.477	0.376	8.91e-96	Endothelial	KTN1
0	0.682325	0.171	0.03	0	Endothelial	RASIP1
2.94e-73	0.682291	0.493	0.44	1.91e-68	Endothelial	SOS1
3.75e-174	0.682133	0.187	0.061	2.44e-169	Endothelial	RERGL
0	0.680498	0.187	0.034	0	Endothelial	FGD5
8.84e-53	0.678844	0.337	0.258	5.77e-48	Endothelial	CPNE8
1.53e-210	0.678716	0.281	0.102	9.97e-206	Endothelial	ELF1
2.28e-61	0.678346	0.389	0.316	1.49e-56	Endothelial	CEP112
5.54e-77	0.678148	0.507	0.455	3.61e-72	Endothelial	CCNY
4.9e-65	0.677939	0.294	0.201	3.19e-60	Endothelial	TMOD3
5.92e-195	0.675827	0.208	0.067	3.86e-190	Endothelial	ABCC9
3.56e-249	0.675344	0.19	0.049	2.32e-244	Endothelial	COL4A4
2.74e-71	0.675184	0.245	0.145	1.79e-66	Endothelial	ANO6
2.29e-99	0.673808	0.381	0.253	1.49e-94	Endothelial	RPL8
7.79e-121	0.673047	0.368	0.22	5.08e-116	Endothelial	IQGAP1
4.12e-72	0.672194	0.24	0.138	2.69e-67	Endothelial	S100A6
6.52e-18	0.671091	0.274	0.247	4.25e-13	Endothelial	CCDC3
2.81e-99	0.671043	0.241	0.119	1.83e-94	Endothelial	PLCE1
1.94e-63	0.670725	0.201	0.114	1.26e-58	Endothelial	SLC16A14
4.2e-56	0.670599	0.286	0.199	2.74e-51	Endothelial	MFHAS1
0	0.670062	0.152	0.001	0	Endothelial	SEMA3G
2.42e-100	0.669518	0.346	0.214	1.58e-95	Endothelial	RPS16
1.68e-28	0.669031	0.295	0.247	1.09e-23	Endothelial	EPHA3
3.2e-284	0.66886	0.793	0.668	2.09e-279	Endothelial	TMSB4X
5.39e-52	0.666897	0.32	0.241	3.52e-47	Endothelial	CD46
0	0.666535	0.141	0.004	0	Endothelial	TBX18
1.39e-268	0.665909	0.134	0.024	9.08e-264	Endothelial	MCAM
0	0.664873	0.224	0.041	0	Endothelial	IFI16
3.4e-101	0.664417	0.467	0.352	2.22e-96	Endothelial	RPLP2
1e-59	0.662928	0.175	0.093	6.54e-55	Endothelial	BHLHE40
0	0.661765	0.164	0.003	0	Endothelial	ACVRL1
1.48e-46	0.660922	0.388	0.335	9.62e-42	Endothelial	NBEAL1
1.13e-85	0.659669	0.228	0.122	7.4e-81	Endothelial	TDRP
2.97e-275	0.659569	0.151	0.03	1.93e-270	Endothelial	IGFBP4
1.11e-18	0.659163	0.095	0.172	7.22e-14	Endothelial	ZNF331
2.53e-90	0.659025	0.316	0.189	1.65e-85	Endothelial	BACH1
1.6e-104	0.658931	0.397	0.264	1.04e-99	Endothelial	RPS9
9.86e-118	0.658525	0.599	0.528	6.43e-113	Endothelial	NEBL
1.48e-29	0.654735	0.227	0.172	9.65e-25	Endothelial	LAMC1
0	0.654072	0.175	0.009	0	Endothelial	SLC19A3
4.99e-66	0.652836	0.331	0.236	3.25e-61	Endothelial	JAK1
5.57e-122	0.651971	0.493	0.359	3.63e-117	Endothelial	SERF2
1.13e-86	0.650009	0.208	0.102	7.34e-82	Endothelial	COL6A1
0	0.64938	0.178	0.032	0	Endothelial	CD99
3.19e-74	0.649074	0.244	0.14	2.08e-69	Endothelial	JAM2
0	0.648988	0.166	0.022	0	Endothelial	SMOC2
3.96e-277	0.648136	0.228	0.059	2.58e-272	Endothelial	RGCC
0	0.647967	0.246	0.06	0	Endothelial	APCDD1
0	0.646956	0.182	0.024	0	Endothelial	ISYNA1
4.1e-273	0.646275	0.171	0.038	2.68e-268	Endothelial	CLIC5
0	0.643774	0.176	0.013	0	Endothelial	CAV1
0	0.640449	0.18	0.021	0	Endothelial	NKD1
3.77e-131	0.640228	0.272	0.13	2.46e-126	Endothelial	CYB5R3
7.91e-160	0.640225	0.181	0.06	5.16e-155	Endothelial	MCL1
6.11e-76	0.640036	0.199	0.103	3.98e-71	Endothelial	PAPSS2
1.64e-27	0.639186	0.251	0.197	1.07e-22	Endothelial	RIMKLB
1.61e-124	0.637812	0.618	0.544	1.05e-119	Endothelial	TSC22D1
3.89e-48	0.637277	0.246	0.165	2.54e-43	Endothelial	CCNL1
1.3e-74	0.635984	0.353	0.248	8.48e-70	Endothelial	RPS18
8.08e-33	0.635499	0.414	0.381	5.27e-28	Endothelial	PDZRN3
0	0.635276	0.148	0.025	0	Endothelial	IL4R
2.02e-49	0.634697	0.528	0.524	1.32e-44	Endothelial	TSPAN5
2.4e-82	0.634619	0.435	0.334	1.57e-77	Endothelial	RPL36
0	0.63382	0.153	0.001	0	Endothelial	LRRC32
2.05e-45	0.6334	0.391	0.341	1.34e-40	Endothelial	SMCHD1
0	0.632767	0.191	0.041	0	Endothelial	ZC3HAV1
0	0.632364	0.191	0.014	0	Endothelial	LAMB2
2.12e-232	0.630044	0.168	0.041	1.38e-227	Endothelial	TRPM6
2.64e-81	0.629602	0.383	0.274	1.72e-76	Endothelial	RPL27A
1.09e-68	0.629027	0.277	0.173	7.08e-64	Endothelial	EVA1C
0	0.627638	0.158	0.014	0	Endothelial	GBP4
1.21e-78	0.624639	0.3	0.188	7.87e-74	Endothelial	RPL13A
2.75e-300	0.623764	0.183	0.039	1.79e-295	Endothelial	FSTL1
3.14e-70	0.623377	0.403	0.311	2.05e-65	Endothelial	RPS8
1.5e-15	0.620923	0.214	0.179	9.76e-11	Endothelial	CTTNBP2NL
6.48e-53	0.620818	0.319	0.236	4.22e-48	Endothelial	DENND4C
8.8e-292	0.620324	0.21	0.051	5.74e-287	Endothelial	ANXA5
1.21e-67	0.61919	0.192	0.103	7.88e-63	Endothelial	PARVB
4.38e-53	0.619146	0.243	0.161	2.85e-48	Endothelial	ZBTB46
1.43e-294	0.617993	0.175	0.036	9.34e-290	Endothelial	PLAT
3.19e-26	0.617927	0.26	0.21	2.08e-21	Endothelial	GBE1
8.38e-168	0.617453	0.211	0.075	5.46e-163	Endothelial	PAWR
7.8e-32	0.616181	0.338	0.29	5.09e-27	Endothelial	ETV6
1.13e-114	0.615497	0.263	0.13	7.35e-110	Endothelial	PFN1
5.34e-27	0.615367	0.379	0.356	3.48e-22	Endothelial	INSR
8.54e-41	0.613872	0.293	0.228	5.57e-36	Endothelial	FCHO2
1.47e-90	0.61354	0.158	0.067	9.57e-86	Endothelial	ACER2
4.9e-72	0.613357	0.349	0.242	3.2e-67	Endothelial	RPS11
0	0.611693	0.172	0.021	0	Endothelial	SMTN
1.69e-66	0.611451	0.401	0.313	1.1e-61	Endothelial	TPT1
1.47e-183	0.611179	0.194	0.062	9.59e-179	Endothelial	MGAT1
5.09e-231	0.609377	0.232	0.069	3.32e-226	Endothelial	CDC14A
4.5e-80	0.60921	0.22	0.117	2.93e-75	Endothelial	TSPAN14
2.17e-55	0.606832	0.229	0.143	1.41e-50	Endothelial	DAB2IP
6.72e-55	0.606644	0.313	0.226	4.38e-50	Endothelial	KIF5B
1.34e-73	0.603197	0.358	0.251	8.75e-69	Endothelial	RPL18
3.56e-47	0.600647	0.437	0.387	2.32e-42	Endothelial	NR3C2
5.21e-45	0.600059	0.532	0.519	3.4e-40	Endothelial	SORBS1
4.34e-48	0.599537	0.261	0.179	2.83e-43	Endothelial	CCND3
4.26e-128	0.598346	0.16	0.056	2.78e-123	Endothelial	RBM20
5.11e-46	0.598219	0.297	0.219	3.33e-41	Endothelial	DNM2
2.75e-169	0.597379	0.174	0.053	1.79e-164	Endothelial	SMAD9
1.44e-96	0.597344	0.42	0.262	9.39e-92	Endothelial	PTN
2.58e-147	0.597275	0.26	0.108	1.68e-142	Endothelial	EGFR
0	0.596443	0.116	0.013	0	Endothelial	ANXA1
0	0.595491	0.154	0.007	0	Endothelial	ZIC2
3.84e-59	0.595231	0.159	0.08	2.51e-54	Endothelial	FOSL2
5.19e-138	0.595035	0.196	0.075	3.38e-133	Endothelial	CD151
3.61e-16	0.594779	0.225	0.193	2.35e-11	Endothelial	P2RY14
0	0.594637	0.166	0.03	0	Endothelial	KANK2
0	0.593798	0.143	0.001	0	Endothelial	TBX3
8.66e-246	0.593037	0.166	0.038	5.65e-241	Endothelial	NID1
0	0.592345	0.161	0.006	0	Endothelial	S100A11
1.98e-88	0.592084	0.216	0.108	1.29e-83	Endothelial	AMOTL1
4.35e-175	0.592029	0.42	0.204	2.83e-170	Endothelial	DOCK1
7.37e-137	0.591232	0.231	0.095	4.81e-132	Endothelial	MAP3K1
0	0.59058	0.156	0.003	0	Endothelial	TMEM204
5.01e-71	0.590401	0.615	0.594	3.27e-66	Endothelial	SYNE1
1.61e-131	0.588222	0.241	0.103	1.05e-126	Endothelial	USP3
2.31e-54	0.58816	0.307	0.221	1.51e-49	Endothelial	RPS7
3.62e-270	0.585795	0.19	0.044	2.36e-265	Endothelial	PLSCR4
7.66e-64	0.585032	0.416	0.33	5e-59	Endothelial	RPL35
0	0.584017	0.177	0.014	0	Endothelial	CYBA
7.03e-27	0.583873	0.235	0.181	4.59e-22	Endothelial	STK24
7.92e-24	0.58333	0.369	0.353	5.17e-19	Endothelial	ZSWIM5
1.4e-28	0.58279	0.308	0.264	9.15e-24	Endothelial	PDXK
5.45e-219	0.581867	0.18	0.048	3.56e-214	Endothelial	OCLN
2.97e-288	0.581493	0.135	0.023	1.94e-283	Endothelial	CCDC141
1.4e-213	0.580412	0.136	0.03	9.14e-209	Endothelial	BTG2
8.96e-55	0.580025	0.278	0.189	5.84e-50	Endothelial	CAST
6.95e-307	0.579345	0.196	0.042	4.53e-302	Endothelial	AIF1L
1.05e-121	0.57831	0.596	0.507	6.88e-117	Endothelial	MEF2A
8.65e-261	0.578055	0.156	0.033	5.64e-256	Endothelial	MX1
5.21e-57	0.576658	0.169	0.088	3.4e-52	Endothelial	TGFBR3
1.77e-23	0.576215	0.271	0.226	1.15e-18	Endothelial	ARHGAP10
1e-22	0.575606	0.349	0.319	6.53e-18	Endothelial	DSTN
1.26e-118	0.574986	0.15	0.052	8.22e-114	Endothelial	LAMC3
8.21e-56	0.57462	0.386	0.296	5.35e-51	Endothelial	SERINC5
1.28e-84	0.573537	0.526	0.434	8.35e-80	Endothelial	KLF12
0	0.573361	0.145	0.005	0	Endothelial	MYCT1
1.4e-82	0.572795	0.214	0.108	9.13e-78	Endothelial	CNTLN
0	0.571124	0.164	0.02	0	Endothelial	PLAC9
2.58e-108	0.568186	0.288	0.149	1.68e-103	Endothelial	NEK7
9.16e-55	0.567913	0.318	0.229	5.97e-50	Endothelial	LY6E
0	0.566802	0.149	0.01	0	Endothelial	CLEC14A
0	0.566036	0.129	0.001	0	Endothelial	TBX2
4.49e-24	0.56585	0.238	0.193	2.93e-19	Endothelial	EML1
3.19e-52	0.56531	0.338	0.255	2.08e-47	Endothelial	RPS3
2.77e-68	0.565301	0.524	0.47	1.81e-63	Endothelial	TTC28
0	0.56501	0.154	0.027	0	Endothelial	LATS2
0	0.564077	0.166	0.018	0	Endothelial	SLC40A1
7.99e-166	0.563007	0.172	0.053	5.21e-161	Endothelial	GALNT15
8.89e-159	0.562743	0.186	0.063	5.8e-154	Endothelial	RCSD1
2.34e-27	0.562335	0.268	0.214	1.53e-22	Endothelial	CBLB
9.39e-163	0.560779	0.155	0.046	6.13e-158	Endothelial	FZD6
6.95e-55	0.560022	0.41	0.338	4.53e-50	Endothelial	RPS14
0	0.559901	0.149	0.013	0	Endothelial	HSPA12B
2.12e-204	0.559837	0.142	0.033	1.38e-199	Endothelial	EDNRA
4.91e-31	0.559242	0.246	0.186	3.2e-26	Endothelial	TLE1
1.82e-68	0.557232	0.409	0.325	1.18e-63	Endothelial	SRGAP2
3.44e-25	0.556729	0.241	0.187	2.24e-20	Endothelial	NHS
1.55e-50	0.556493	0.394	0.324	1.01e-45	Endothelial	FOXN3
3.44e-48	0.556191	0.385	0.308	2.24e-43	Endothelial	STARD13
8.79e-84	0.554985	0.259	0.14	5.73e-79	Endothelial	TBL1X
3.81e-39	0.554793	0.218	0.147	2.48e-34	Endothelial	FGD6
3.47e-40	0.554274	0.343	0.281	2.26e-35	Endothelial	KAT6A
1.1e-44	0.553221	0.317	0.247	7.19e-40	Endothelial	SRGAP2C
5.71e-177	0.553218	0.217	0.073	3.73e-172	Endothelial	MFGE8
3.6e-58	0.553046	0.489	0.441	2.35e-53	Endothelial	STAG1
0	0.552503	0.145	0.013	0	Endothelial	TCN2
3.26e-38	0.551421	0.272	0.202	2.12e-33	Endothelial	TANK
3.6e-30	0.551026	0.209	0.147	2.35e-25	Endothelial	NTN4
5.68e-240	0.550437	0.169	0.04	3.71e-235	Endothelial	C1orf54
5.05e-20	0.549556	0.336	0.311	3.3e-15	Endothelial	CDH11
1.54e-83	0.549122	0.162	0.07	1e-78	Endothelial	PRKX
6.38e-53	0.548581	0.317	0.236	4.16e-48	Endothelial	SRGAP2B
4.01e-122	0.548032	0.398	0.226	2.61e-117	Endothelial	PARD3B
0	0.547982	0.141	0.014	0	Endothelial	SHE
1.51e-95	0.54642	0.249	0.127	9.83e-91	Endothelial	GSTP1
5.09e-13	0.543155	0.254	0.233	3.32e-08	Endothelial	TBC1D1
0	0.542207	0.154	0.026	0	Endothelial	PARP9
3.06e-50	0.542147	0.363	0.283	2e-45	Endothelial	RPL11
8.07e-38	0.540193	0.233	0.164	5.27e-33	Endothelial	KIAA0355
8.1e-232	0.539829	0.137	0.029	5.28e-227	Endothelial	PAQR5
4.53e-58	0.539348	0.114	0.049	2.95e-53	Endothelial	SLC26A2
0	0.53875	0.145	0.016	0	Endothelial	CSRP2
0	0.537299	0.133	0.009	0	Endothelial	C1QTNF1
3.5e-110	0.536828	0.186	0.074	2.28e-105	Endothelial	CALCRL
0	0.536462	0.157	0.023	0	Endothelial	CCND1
0	0.536326	0.126	0.009	0	Endothelial	GRAPL
1.76e-45	0.53603	0.19	0.111	1.15e-40	Endothelial	ROR1
5.7e-35	0.535759	0.488	0.496	3.72e-30	Endothelial	KIAA1109
1.23e-15	0.535077	0.349	0.344	8.01e-11	Endothelial	ITSN2
2.57e-22	0.532885	0.24	0.194	1.68e-17	Endothelial	RBM17
1.31e-82	0.532462	0.107	0.036	8.51e-78	Endothelial	GADD45B
6.77e-29	0.530992	0.209	0.15	4.42e-24	Endothelial	SUSD6
8.02e-97	0.52996	0.148	0.057	5.23e-92	Endothelial	EOGT
1.93e-65	0.529572	0.534	0.489	1.26e-60	Endothelial	DDX5
1.7e-101	0.529476	0.623	0.511	1.11e-96	Endothelial	PTPRK
7.39e-29	0.529338	0.356	0.322	4.82e-24	Endothelial	RB1
0	0.528959	0.137	0.001	0	Endothelial	GIMAP7
4.76e-20	0.528753	0.107	0.066	3.11e-15	Endothelial	NR4A2
1.87e-20	0.528106	0.223	0.182	1.22e-15	Endothelial	CDYL2
0	0.527518	0.138	0.012	0	Endothelial	GPER1
9.51e-34	0.52722	0.342	0.289	6.2e-29	Endothelial	RAP1A
4.22e-19	0.526308	0.169	0.127	2.75e-14	Endothelial	DENND3
2.6e-42	0.525912	0.284	0.21	1.7e-37	Endothelial	POMP
6.33e-11	0.524951	0.273	0.26	4.13e-06	Endothelial	PITPNB
2.55e-125	0.524647	0.184	0.069	1.66e-120	Endothelial	ZNF423
6.76e-86	0.523943	0.258	0.137	4.41e-81	Endothelial	CCDC50
4.74e-146	0.523029	0.2	0.073	3.09e-141	Endothelial	PTTG1IP
1.47e-50	0.522732	0.119	0.056	9.59e-46	Endothelial	PLA2G4A
7.1e-206	0.522612	0.16	0.04	4.63e-201	Endothelial	AXL
1.01e-236	0.521941	0.167	0.039	6.56e-232	Endothelial	SH3BP4
8.47e-88	0.52142	0.175	0.078	5.52e-83	Endothelial	MGST2
0	0.521319	0.107	0.001	0	Endothelial	CLEC2B
1.64e-16	0.520944	0.299	0.28	1.07e-11	Endothelial	PPP3CC
1.41e-13	0.520939	0.166	0.132	9.18e-09	Endothelial	CHSY1
2.5e-39	0.520727	0.504	0.5	1.63e-34	Endothelial	RALGAPA1
3.24e-110	0.520055	0.177	0.069	2.11e-105	Endothelial	TCF7L1
8.15e-88	0.518895	0.164	0.07	5.31e-83	Endothelial	BTG1
8.5e-28	0.51884	0.328	0.287	5.55e-23	Endothelial	ROCK1
0	0.518805	0.124	0.006	0	Endothelial	ANXA3
1.37e-55	0.518739	0.564	0.512	8.94e-51	Endothelial	RASAL2
9.38e-31	0.518006	0.258	0.197	6.12e-26	Endothelial	ST5
1.48e-51	0.517783	0.358	0.266	9.68e-47	Endothelial	RAD51B
0	0.516914	0.155	0.022	0	Endothelial	TRIM56
2.4e-297	0.516504	0.184	0.039	1.57e-292	Endothelial	NOTCH1
0	0.516277	0.129	0.007	0	Endothelial	NES
0	0.515627	0.14	0.018	0	Endothelial	SLC38A3
2.98e-45	0.515324	0.289	0.198	1.94e-40	Endothelial	ITGAV
2.49e-49	0.51465	0.362	0.281	1.62e-44	Endothelial	FAU
1.41e-128	0.512263	0.182	0.067	9.21e-124	Endothelial	AFAP1L2
1.08e-07	0.512056	0.219	0.205	0.00703274	Endothelial	CHD1
2.09e-72	0.510039	0.174	0.083	1.36e-67	Endothelial	FAT4
2.17e-67	0.50998	0.243	0.138	1.42e-62	Endothelial	FERMT2
2.51e-86	0.509244	0.171	0.075	1.64e-81	Endothelial	PTBP1
6.38e-52	0.509163	0.232	0.146	4.16e-47	Endothelial	RPS15A
3.07e-126	0.509159	0.104	0.027	2e-121	Endothelial	HSPG2
0	0.507586	0.13	0.015	0	Endothelial	MMRN2
3.68e-153	0.506579	0.141	0.041	2.4e-148	Endothelial	DENND2C
9.24e-96	0.5065	0.178	0.076	6.03e-91	Endothelial	CPT1A
3.44e-298	0.50643	0.142	0.024	2.25e-293	Endothelial	DDX60L
3.53e-186	0.50594	0.14	0.035	2.3e-181	Endothelial	FRZB
1.13e-13	0.505228	0.341	0.336	7.4e-09	Endothelial	SESTD1
1.63e-97	0.505018	0.703	0.644	1.06e-92	Endothelial	RORA
1.41e-15	0.504309	0.287	0.267	9.22e-11	Endothelial	STX12
0	0.504179	0.15	0.025	0	Endothelial	S100A10
2.11e-164	0.50299	0.145	0.04	1.38e-159	Endothelial	EHD2
1.27e-20	0.502716	0.361	0.34	8.27e-16	Endothelial	ELF2
4.59e-53	0.501546	0.19	0.108	2.99e-48	Endothelial	IKBKB
2.44e-135	0.501266	0.135	0.04	1.59e-130	Endothelial	B4GALT1
0	0.500915	0.116	0.006	0	Endothelial	NOTCH4
4.23e-75	0.50073	0.157	0.071	2.76e-70	Endothelial	ARHGAP18
0	0.497135	0.154	0.026	0	Endothelial	DDAH2
5.46e-271	0.496184	0.137	0.026	3.56e-266	Endothelial	CCM2L
1.97e-34	0.496076	0.176	0.113	1.28e-29	Endothelial	SHROOM2
0	0.495811	0.102	0.003	0	Endothelial	DLL4
9.06e-62	0.493727	0.329	0.216	5.91e-57	Endothelial	TCF7L2
0	0.493451	0.11	0.01	0	Endothelial	ANXA2
2.43e-38	0.493218	0.305	0.234	1.59e-33	Endothelial	RPL23A
0	0.492719	0.13	0.008	0	Endothelial	CASP10
5.46e-107	0.492224	0.105	0.03	3.56e-102	Endothelial	FBLN1
4.95e-58	0.491401	0.353	0.246	3.23e-53	Endothelial	USP54
2.91e-52	0.490884	0.218	0.132	1.9e-47	Endothelial	SLC3A2
1.06e-07	0.490591	0.193	0.177	0.0069168	Endothelial	EFNB2
8.39e-15	0.490223	0.247	0.213	5.47e-10	Endothelial	PAG1
8.4e-92	0.489971	0.25	0.128	5.48e-87	Endothelial	WASF2
1.01e-47	0.489914	0.168	0.093	6.56e-43	Endothelial	STAT1
9.57e-34	0.489771	0.266	0.201	6.24e-29	Endothelial	OOEP
0	0.488342	0.111	0.003	0	Endothelial	IL32
1.98e-17	0.48819	0.293	0.264	1.29e-12	Endothelial	PIK3C2A
1.17e-29	0.487237	0.19	0.13	7.66e-25	Endothelial	PLS3
0	0.486897	0.125	0.006	0	Endothelial	SMIM3
9.51e-39	0.486309	0.27	0.197	6.2e-34	Endothelial	RPS2
0	0.485896	0.144	0.025	0	Endothelial	ARPC1B
7.59e-54	0.485039	0.19	0.108	4.95e-49	Endothelial	PLXND1
3.25e-57	0.483287	0.324	0.224	2.12e-52	Endothelial	CD63
1.23e-12	0.483007	0.284	0.269	7.99e-08	Endothelial	2022-03-07
1.46e-79	0.482059	0.299	0.169	9.51e-75	Endothelial	RIN2
2.22e-21	0.481493	0.461	0.476	1.45e-16	Endothelial	KMT2E
8.32e-148	0.481266	0.171	0.056	5.43e-143	Endothelial	SYPL1
3.58e-11	0.480813	0.382	0.402	2.34e-06	Endothelial	EXOC6
2.53e-10	0.479703	0.19	0.164	1.65e-05	Endothelial	FRMD6
0	0.479311	0.141	0.02	0	Endothelial	GNG5
2.33e-63	0.478721	0.112	0.046	1.52e-58	Endothelial	CEBPD
1.06e-31	0.478153	0.275	0.212	6.94e-27	Endothelial	RPS17
0	0.477628	0.134	0.013	0	Endothelial	TNFRSF1B
3.32e-24	0.476972	0.309	0.265	2.17e-19	Endothelial	RPS29
8.74e-16	0.476781	0.165	0.127	5.7e-11	Endothelial	GRASP
3.85e-152	0.476603	0.117	0.03	2.51e-147	Endothelial	TUBB6
4.31e-152	0.476528	0.117	0.029	2.81e-147	Endothelial	ITPR3
1.34e-94	0.476079	0.766	0.741	8.77e-90	Endothelial	TCF4
0	0.476033	0.103	0.001	0	Endothelial	PMAIP1
2.34e-236	0.475748	0.254	0.075	1.53e-231	Endothelial	RNASE1
7.57e-99	0.475164	0.105	0.032	4.94e-94	Endothelial	IGF2BP2
2.91e-12	0.47483	0.24	0.214	1.9e-07	Endothelial	NCOA3
2.41e-125	0.47472	0.186	0.069	1.57e-120	Endothelial	ITGB5
4.64e-66	0.474289	0.196	0.102	3.02e-61	Endothelial	RASGRP3
3.6e-176	0.474067	0.105	0.022	2.35e-171	Endothelial	TNFAIP8
1.95e-63	0.47377	0.251	0.15	1.27e-58	Endothelial	EEF1D
6.49e-128	0.473589	0.136	0.042	4.23e-123	Endothelial	ELK3
1.25e-37	0.473242	0.187	0.115	8.16e-33	Endothelial	CNKSR3
1.82e-40	0.47278	0.243	0.167	1.19e-35	Endothelial	RPS5
4.73e-25	0.471971	0.196	0.143	3.08e-20	Endothelial	ST3GAL1
1.5e-10	0.4712	0.384	0.407	9.81e-06	Endothelial	PRICKLE2
1.15e-26	0.470442	0.215	0.158	7.48e-22	Endothelial	G3BP1
3.94e-38	0.470194	0.263	0.189	2.57e-33	Endothelial	RPS12
0	0.469765	0.118	0.006	0	Endothelial	TMEM88
3.03e-14	0.469449	0.325	0.317	1.98e-09	Endothelial	ZBTB38
3.36e-49	0.469181	0.144	0.074	2.19e-44	Endothelial	SERPINB9
8.25e-17	0.467456	0.225	0.188	5.38e-12	Endothelial	RHOBTB1
6.25e-20	0.466426	0.417	0.421	4.07e-15	Endothelial	NKTR
1.31e-69	0.466074	0.173	0.084	8.56e-65	Endothelial	NEDD4
3.04e-128	0.464985	0.131	0.04	1.98e-123	Endothelial	NOD1
2.61e-160	0.46488	0.286	0.113	1.7e-155	Endothelial	PON2
6.27e-25	0.464368	0.326	0.283	4.09e-20	Endothelial	SCAF11
7.25e-08	0.463973	0.188	0.171	0.00473073	Endothelial	STK38
4.89e-27	0.463758	0.298	0.246	3.19e-22	Endothelial	RPS4X
0	0.462491	0.144	0.022	0	Endothelial	IL13RA1
9.88e-144	0.461946	0.13	0.037	6.44e-139	Endothelial	PDGFB
3.96e-186	0.461919	0.118	0.026	2.58e-181	Endothelial	ACSL5
2.8e-17	0.461642	0.388	0.39	1.83e-12	Endothelial	EPC1
6.87e-45	0.461501	0.253	0.171	4.48e-40	Endothelial	POLR2L
2.1e-22	0.460723	0.434	0.425	1.37e-17	Endothelial	CUX1
7.23e-10	0.459667	0.24	0.226	4.72e-05	Endothelial	KDM7A
0	0.458854	0.112	0.015	0	Endothelial	HYAL2
2.79e-53	0.458688	0.469	0.408	1.82e-48	Endothelial	EIF1
3.13e-34	0.458645	0.345	0.285	2.04e-29	Endothelial	RPL19
1.59e-119	0.457695	0.148	0.05	1.04e-114	Endothelial	DDR2
0	0.457643	0.108	0.009	0	Endothelial	IFIH1
5.93e-133	0.457445	0.136	0.041	3.87e-128	Endothelial	MAOA
2.49e-22	0.457122	0.363	0.311	1.62e-17	Endothelial	CADPS2
0	0.456867	0.122	0.016	0	Endothelial	S1PR1
6.77e-161	0.45301	0.141	0.038	4.42e-156	Endothelial	RREB1
1.31e-150	0.45238	0.465	0.246	8.56e-146	Endothelial	PREX2
1.99e-168	0.452151	0.138	0.036	1.3e-163	Endothelial	PROM1
5.52e-15	0.451672	0.201	0.165	3.6e-10	Endothelial	LRP8
1.16e-22	0.451448	0.397	0.383	7.57e-18	Endothelial	WAC
2.9e-59	0.4507	0.672	0.63	1.89e-54	Endothelial	JMJD1C
2.94e-17	0.450352	0.225	0.183	1.92e-12	Endothelial	ATP11A
6.94e-14	0.450256	0.374	0.382	4.53e-09	Endothelial	DYRK1A
3.39e-219	0.450062	0.121	0.023	2.21e-214	Endothelial	MT1M
0	0.449903	0.13	0.019	0	Endothelial	TSPAN4
1.99e-67	0.449671	0.541	0.476	1.3e-62	Endothelial	FTL
9.84e-25	0.448616	0.342	0.303	6.42e-20	Endothelial	RPL35A
2.45e-18	0.448485	0.208	0.166	1.6e-13	Endothelial	PACSIN2
4.8e-33	0.447468	0.208	0.143	3.13e-28	Endothelial	GNB4
7.42e-19	0.447138	0.353	0.318	4.84e-14	Endothelial	JUND
1.16e-89	0.446381	0.136	0.051	7.58e-85	Endothelial	RGS3
1.17e-37	0.446268	0.536	0.539	7.63e-33	Endothelial	SBF2
2.19e-14	0.445165	0.27	0.242	1.43e-09	Endothelial	HNRNPM
9.78e-33	0.444057	0.19	0.127	6.38e-28	Endothelial	HDAC7
4.02e-25	0.444046	0.375	0.341	2.62e-20	Endothelial	RPL34
4.3e-24	0.444043	0.427	0.422	2.8e-19	Endothelial	PPP6R3
1.03e-23	0.443822	0.229	0.177	6.72e-19	Endothelial	BCL2L1
1.1e-46	0.443024	0.17	0.096	7.18e-42	Endothelial	GATAD2A
7.97e-240	0.442796	0.109	0.018	5.2e-235	Endothelial	TIMP1
4.54e-11	0.442263	0.26	0.238	2.96e-06	Endothelial	SH3RF1
3.12e-14	0.44224	0.237	0.359	2.03e-09	Endothelial	ELL2
1.64e-47	0.442151	0.599	0.601	1.07e-42	Endothelial	NCOA1
0	0.442103	0.131	0.018	0	Endothelial	CTDSP1
2.19e-19	0.440916	0.445	0.446	1.43e-14	Endothelial	RUNX1T1
8.15e-41	0.440874	0.566	0.562	5.32e-36	Endothelial	ZFAND3
2.9e-84	0.440173	0.188	0.087	1.89e-79	Endothelial	PNRC1
1.02e-10	0.43892	0.308	0.306	6.68e-06	Endothelial	AP3S1
2.36e-159	0.438744	0.137	0.037	1.54e-154	Endothelial	SORBS3
4.19e-26	0.438579	0.372	0.335	2.73e-21	Endothelial	RPS25
2.49e-08	0.438323	0.402	0.431	0.00162081	Endothelial	FRY
8.09e-54	0.438124	0.407	0.318	5.28e-49	Endothelial	CCDC85B
1.88e-27	0.437787	0.469	0.366	1.23e-22	Endothelial	PTGDS
7.8e-34	0.436439	0.322	0.26	5.09e-29	Endothelial	RPL29
7.16e-12	0.436035	0.409	0.435	4.67e-07	Endothelial	MAP4K3
2.95e-117	0.43564	0.127	0.04	1.93e-112	Endothelial	SERPING1
3.62e-30	0.435574	0.235	0.17	2.36e-25	Endothelial	LIMS1
4.66e-08	0.434717	0.172	0.152	0.00304234	Endothelial	SSH1
1.49e-173	0.433592	0.111	0.025	9.72e-169	Endothelial	ARAP3
2.08e-51	0.432975	0.141	0.07	1.36e-46	Endothelial	ADAM15
5.18e-19	0.432075	0.177	0.134	3.38e-14	Endothelial	TPST2
1.23e-20	0.431756	0.183	0.136	8.03e-16	Endothelial	PDCD4
1.09e-155	0.43163	0.136	0.037	7.12e-151	Endothelial	TMEM51
6.72e-18	0.43124	0.26	0.222	4.39e-13	Endothelial	RPL10A
2.19e-14	0.431144	0.168	0.13	1.43e-09	Endothelial	IVNS1ABP
3.59e-267	0.430762	0.114	0.018	2.34e-262	Endothelial	PARP12
0	0.430333	0.107	0.007	0	Endothelial	SLFN12L
1.74e-44	0.430281	0.144	0.077	1.13e-39	Endothelial	ARL4A
2.45e-17	0.429826	0.386	0.377	1.6e-12	Endothelial	MGAT5
4.64e-29	0.429716	0.148	0.094	3.02e-24	Endothelial	SH2D3C
6.54e-29	0.428884	0.155	0.099	4.27e-24	Endothelial	STK10
1.98e-25	0.428431	0.129	0.079	1.29e-20	Endothelial	FKBP5
5.54e-15	0.42793	0.347	0.34	3.61e-10	Endothelial	TBC1D22A
3.89e-39	0.426661	0.204	0.132	2.54e-34	Endothelial	C12orf57
9.62e-14	0.426146	0.193	0.159	6.27e-09	Endothelial	IGF2R
0	0.425994	0.106	0.006	0	Endothelial	FOXF2
8.76e-56	0.425947	0.13	0.06	5.71e-51	Endothelial	KCTD12
1.16e-30	0.425904	0.215	0.151	7.57e-26	Endothelial	CSTB
4.59e-102	0.424693	0.144	0.052	2.99e-97	Endothelial	CARD8
1.08e-09	0.424288	0.319	0.323	7.07e-05	Endothelial	PHKB
1.76e-21	0.42397	0.16	0.113	1.15e-16	Endothelial	TMEM87B
0	0.423821	0.103	0.001	0	Endothelial	GATA2
1.39e-51	0.423182	0.175	0.095	9.08e-47	Endothelial	TJP2
1.4e-11	0.422297	0.177	0.143	9.12e-07	Endothelial	DNAJB1
2.83e-46	0.422232	0.272	0.177	1.85e-41	Endothelial	SEMA6A
1.6e-10	0.422011	0.213	0.189	1.04e-05	Endothelial	USP12
1.18e-39	0.419548	0.196	0.121	7.7e-35	Endothelial	CNN3
1.02e-52	0.419264	0.185	0.102	6.68e-48	Endothelial	CRYBG3
9.01e-26	0.419237	0.41	0.38	5.87e-21	Endothelial	RPL32
5.83e-111	0.41911	0.159	0.056	3.8e-106	Endothelial	CYSLTR2
5.76e-13	0.418935	0.404	0.425	3.76e-08	Endothelial	CCSER2
4.98e-10	0.418885	0.249	0.232	3.25e-05	Endothelial	SRSF4
3.78e-113	0.41844	0.174	0.065	2.47e-108	Endothelial	TMCC3
1.24e-19	0.418275	0.46	0.458	8.11e-15	Endothelial	RAPGEF4
1.07e-89	0.417527	0.183	0.079	6.99e-85	Endothelial	FAM107A
1.05e-19	0.417517	0.215	0.17	6.86e-15	Endothelial	SLK
5.14e-270	0.416157	0.122	0.02	3.35e-265	Endothelial	DDX60
3.42e-41	0.415748	0.145	0.08	2.23e-36	Endothelial	MAP4K2
0	0.414449	0.107	0.007	0	Endothelial	RRAS
5.7e-27	0.414076	0.272	0.21	3.72e-22	Endothelial	IL6ST
3.52e-133	0.413261	0.121	0.034	2.3e-128	Endothelial	VAT1
4.02e-16	0.413024	0.304	0.278	2.62e-11	Endothelial	RPS20
1.58e-68	0.411853	0.189	0.094	1.03e-63	Endothelial	SUCLG2
2.77e-76	0.411777	0.365	0.228	1.81e-71	Endothelial	CST3
1.47e-48	0.411605	0.12	0.057	9.58e-44	Endothelial	MDFIC
6.52e-39	0.411105	0.133	0.073	4.25e-34	Endothelial	PRKD2
4.01e-10	0.409824	0.261	0.243	2.62e-05	Endothelial	REEP3
1.38e-28	0.40927	0.44	0.394	8.99e-24	Endothelial	RASGRF2
9.87e-17	0.409237	0.192	0.15	6.43e-12	Endothelial	ARHGAP17
7.17e-104	0.409015	0.122	0.04	4.68e-99	Endothelial	TMEM109
2.22e-22	0.408039	0.452	0.456	1.45e-17	Endothelial	NIPBL
0	0.407583	0.103	0	0	Endothelial	PEAR1
3.5e-07	0.406711	0.32	0.332	0.0228258	Endothelial	HNRNPC
8.31e-38	0.406044	0.513	0.476	5.42e-33	Endothelial	PDZD2
1.85e-12	0.405787	0.418	0.413	1.21e-07	Endothelial	CAMK2D
6.37e-07	0.405398	0.201	0.187	0.0415225	Endothelial	RSU1
2.85e-14	0.404899	0.166	0.126	1.86e-09	Endothelial	FGFR1
2.17e-119	0.40452	0.201	0.077	1.42e-114	Endothelial	ITPKB
4.58e-215	0.403299	0.123	0.024	2.99e-210	Endothelial	TNFRSF1A
2.08e-123	0.401511	0.128	0.038	1.36e-118	Endothelial	SOX13
1.16e-41	0.400837	0.567	0.573	7.59e-37	Endothelial	DDX17
9.9e-09	0.40056	0.371	0.395	0.000645751	Endothelial	MPRIP
5.42e-36	0.400544	0.112	0.059	3.53e-31	Endothelial	WTIP
4.03e-21	0.400428	0.429	0.421	2.63e-16	Endothelial	MAP4
7.13e-16	0.399745	0.273	0.24	4.65e-11	Endothelial	RPL27
4.94e-42	0.399711	0.165	0.095	3.22e-37	Endothelial	RPL3
1.87e-11	0.399396	0.22	0.192	1.22e-06	Endothelial	CORO1C
2.94e-08	0.398922	0.397	0.425	0.00191536	Endothelial	SPAG9
1.16e-18	0.398806	0.223	0.178	7.55e-14	Endothelial	RNF213
5.85e-27	0.398687	0.224	0.163	3.82e-22	Endothelial	ZFAND6
1.32e-149	0.39857	0.76	0.544	8.58e-145	Endothelial	ZBTB20
3.61e-33	0.397357	0.134	0.077	2.35e-28	Endothelial	DDX58
2.16e-63	0.396432	0.123	0.052	1.41e-58	Endothelial	MRC2
0	0.395516	0.101	0.01	0	Endothelial	DEGS2
5.66e-44	0.395445	0.131	0.068	3.69e-39	Endothelial	CAV2
4.27e-61	0.394614	0.154	0.073	2.79e-56	Endothelial	ENTPD1
1.03e-187	0.394312	0.117	0.025	6.74e-183	Endothelial	CD58
5.52e-42	0.393571	0.51	0.464	3.6e-37	Endothelial	FCHSD2
9.43e-32	0.392208	0.247	0.181	6.15e-27	Endothelial	MYL12B
1.05e-10	0.391951	0.258	0.236	6.85e-06	Endothelial	SMURF2
1.6e-36	0.390972	0.146	0.084	1.05e-31	Endothelial	PKN1
2.28e-89	0.390201	0.62	0.479	1.48e-84	Endothelial	NFIA
7.25e-100	0.390013	0.112	0.035	4.73e-95	Endothelial	SLFN5
2.11e-18	0.38897	0.151	0.109	1.37e-13	Endothelial	SLC47A1
7.7e-14	0.388864	0.227	0.192	5.02e-09	Endothelial	SLC38A2
1.59e-64	0.388342	0.102	0.039	1.04e-59	Endothelial	LRRC17
6.45e-48	0.388193	0.11	0.05	4.21e-43	Endothelial	GPX3
8.13e-52	0.387709	0.132	0.063	5.3e-47	Endothelial	TLN1
1.77e-24	0.387664	0.354	0.313	1.16e-19	Endothelial	RAC1
2.4e-07	0.38755	0.338	0.353	0.0156771	Endothelial	ADAM10
5.3e-205	0.387426	0.111	0.021	3.46e-200	Endothelial	MYO1C
5e-160	0.387295	0.101	0.022	3.26e-155	Endothelial	PRX
1.12e-49	0.386744	0.109	0.049	7.31e-45	Endothelial	SLC22A5
1.16e-09	0.386432	0.211	0.186	7.58e-05	Endothelial	ZNF83
3.22e-156	0.386367	0.139	0.038	2.1e-151	Endothelial	SYNGR2
0	0.385943	0.102	0.012	0	Endothelial	NUPR1
1.28e-10	0.385458	0.104	0.076	8.35e-06	Endothelial	MAFK
5.75e-28	0.385308	0.127	0.076	3.75e-23	Endothelial	ANKRD29
5.88e-17	0.384906	0.187	0.144	3.84e-12	Endothelial	RALY
1.19e-133	0.384797	0.202	0.072	7.74e-129	Endothelial	CD9
1.1e-23	0.383151	0.191	0.137	7.17e-19	Endothelial	SMAD5
4.71e-41	0.381791	0.15	0.082	3.07e-36	Endothelial	CREB3L2
1.31e-53	0.381135	0.496	0.428	8.56e-49	Endothelial	FRYL
8.93e-45	0.381048	0.531	0.492	5.82e-40	Endothelial	ACTG1
1.49e-08	0.38	0.197	0.176	0.000969321	Endothelial	CTNND1
9.15e-19	0.378794	0.133	0.092	5.97e-14	Endothelial	JAG2
3.84e-07	0.377923	0.415	0.452	0.0250307	Endothelial	PPP1R12A
2.37e-18	0.377806	0.228	0.183	1.54e-13	Endothelial	RPS13
3.82e-09	0.375767	0.231	0.208	0.000248968	Endothelial	DENND2A
3.13e-46	0.374343	0.155	0.083	2.04e-41	Endothelial	SCML1
6.95e-19	0.373956	0.493	0.511	4.54e-14	Endothelial	ERC1
5.06e-08	0.372583	0.41	0.446	0.00329952	Endothelial	VTI1A
6.81e-78	0.37183	0.102	0.036	4.44e-73	Endothelial	CCDC68
1.75e-21	0.371767	0.161	0.111	1.14e-16	Endothelial	TSC22D3
2.61e-156	0.370626	0.118	0.029	1.7e-151	Endothelial	SIGIRR
1.94e-40	0.370527	0.398	0.316	1.26e-35	Endothelial	GAB1
1.86e-177	0.370425	0.13	0.03	1.21e-172	Endothelial	CD74
1.06e-39	0.369765	0.15	0.085	6.89e-35	Endothelial	COX7A1
3.56e-89	0.368966	0.142	0.054	2.32e-84	Endothelial	UNC5B
3.72e-12	0.368608	0.154	0.121	2.42e-07	Endothelial	NAB1
1.48e-20	0.368423	0.213	0.157	9.63e-16	Endothelial	NDRG1
2.12e-23	0.368136	0.554	0.569	1.38e-18	Endothelial	TRIO
6.89e-19	0.367611	0.174	0.126	4.5e-14	Endothelial	MIDN
5.62e-10	0.365948	0.271	0.251	3.66e-05	Endothelial	ARID2
8.17e-09	0.365888	0.229	0.207	0.000532714	Endothelial	CYTH1
1.92e-09	0.364866	0.175	0.149	0.000124946	Endothelial	DNAJC15
1.53e-35	0.364117	0.104	0.053	1e-30	Endothelial	KCTD9
3.53e-45	0.3641	0.118	0.057	2.3e-40	Endothelial	RASGRP2
1.9e-10	0.363341	0.404	0.422	1.24e-05	Endothelial	HNRNPA2B1
1.68e-35	0.362872	0.147	0.086	1.09e-30	Endothelial	EIF4EBP2
8.17e-71	0.360768	0.101	0.037	5.33e-66	Endothelial	RASSF1
6.02e-14	0.360421	0.154	0.118	3.93e-09	Endothelial	GAS6
2.04e-16	0.360027	0.489	0.515	1.33e-11	Endothelial	PKP4
7.83e-25	0.358966	0.145	0.094	5.11e-20	Endothelial	ATL3
1.16e-12	0.357658	0.419	0.438	7.56e-08	Endothelial	GNB1
8.1e-18	0.35726	0.136	0.094	5.28e-13	Endothelial	PHF10
3.08e-07	0.356923	0.222	0.207	0.020071	Endothelial	ARFIP1
1.44e-07	0.356845	0.4	0.435	0.00938428	Endothelial	PIAS1
7.04e-12	0.356577	0.471	0.482	4.59e-07	Endothelial	ARHGAP26
1.34e-14	0.355031	0.195	0.156	8.71e-10	Endothelial	LHFPL2
1.82e-41	0.35494	0.137	0.072	1.19e-36	Endothelial	KLF3
3.76e-09	0.354406	0.286	0.272	0.000244992	Endothelial	COMMD10
1.1e-26	0.35404	0.545	0.564	7.21e-22	Endothelial	MED13L
1.76e-22	0.353709	0.193	0.141	1.15e-17	Endothelial	GPX1
1.25e-16	0.353524	0.231	0.186	8.15e-12	Endothelial	NFE2L2
2.98e-12	0.352675	0.15	0.116	1.94e-07	Endothelial	BCAR3
1.14e-78	0.352265	0.705	0.676	7.46e-74	Endothelial	MACF1
4.9e-11	0.352205	0.126	0.097	3.2e-06	Endothelial	HERC6
1.03e-112	0.351285	0.116	0.034	6.71e-108	Endothelial	SHROOM1
1.74e-15	0.349281	0.136	0.098	1.14e-10	Endothelial	SYNM
3.19e-08	0.348803	0.239	0.223	0.00208096	Endothelial	RPL7A
1.48e-15	0.348614	0.186	0.144	9.64e-11	Endothelial	PRELID2
3.59e-35	0.347443	0.128	0.07	2.34e-30	Endothelial	LBR
5.93e-26	0.34737	0.304	0.242	3.86e-21	Endothelial	CD81
1.04e-22	0.346386	0.139	0.091	6.76e-18	Endothelial	CNOT8
2.32e-17	0.346055	0.14	0.1	1.51e-12	Endothelial	TESC
1.98e-26	0.345337	0.213	0.15	1.29e-21	Endothelial	PTAR1
1.39e-19	0.345037	0.139	0.095	9.07e-15	Endothelial	ILK
1.25e-14	0.344182	0.244	0.209	8.12e-10	Endothelial	SLC25A6
1.02e-07	0.344063	0.352	0.347	0.00662494	Endothelial	INPP4B
1.37e-41	0.343814	0.653	0.652	8.93e-37	Endothelial	AKT3
3.91e-13	0.343627	0.238	0.2	2.55e-08	Endothelial	ELOVL5
9.2e-19	0.343586	0.516	0.547	6e-14	Endothelial	WSB1
2.8e-18	0.343512	0.172	0.124	1.82e-13	Endothelial	PBX3
2.87e-07	0.343339	0.105	0.083	0.0187008	Endothelial	ARRDC3
4.04e-27	0.342014	0.12	0.071	2.63e-22	Endothelial	FAM118A
5.03e-91	0.341969	0.515	0.345	3.28e-86	Endothelial	MAML2
5.29e-43	0.340875	0.109	0.052	3.45e-38	Endothelial	MAPKAPK2
7.48e-38	0.339912	0.108	0.054	4.88e-33	Endothelial	BEND7
6.92e-15	0.338011	0.533	0.58	4.51e-10	Endothelial	BCAS3
4.1e-15	0.337931	0.168	0.128	2.67e-10	Endothelial	MLLT6
2.04e-111	0.337876	0.109	0.031	1.33e-106	Endothelial	THSD1
5.47e-08	0.337835	0.191	0.169	0.00356927	Endothelial	TAPBP
1.18e-105	0.335783	0.13	0.042	7.69e-101	Endothelial	S100A13
8.2e-10	0.335695	0.291	0.276	5.35e-05	Endothelial	RPL24
4.5e-29	0.332461	0.111	0.062	2.94e-24	Endothelial	DERA
8.75e-09	0.330956	0.141	0.114	0.000570589	Endothelial	HIF1A
3.07e-13	0.329263	0.123	0.089	2e-08	Endothelial	STAT6
3.49e-18	0.328614	0.159	0.114	2.27e-13	Endothelial	IFNGR1
1.01e-22	0.328344	0.545	0.562	6.56e-18	Endothelial	RBFOX2
3.21e-34	0.327505	0.111	0.058	2.09e-29	Endothelial	PLOD1
7.8e-13	0.327429	0.098	0.162	5.09e-08	Endothelial	PRMT9
4.61e-10	0.327351	0.278	0.26	3e-05	Endothelial	UBA52
2.91e-10	0.325943	0.612	0.668	1.9e-05	Endothelial	HSP90AA1
2.29e-37	0.325268	0.117	0.061	1.49e-32	Endothelial	FKBP9
4.11e-12	0.324183	0.474	0.512	2.68e-07	Endothelial	KANSL1
1.23e-20	0.322356	0.134	0.088	8.05e-16	Endothelial	ABHD17A
1.61e-13	0.322068	0.229	0.341	1.05e-08	Endothelial	SAMD4A
2.4e-18	0.32149	0.13	0.089	1.57e-13	Endothelial	PIK3CD
4.04e-11	0.320122	0.141	0.109	2.64e-06	Endothelial	KBTBD2
1.06e-52	0.319912	0.309	0.195	6.91e-48	Endothelial	GSN
7.01e-101	0.319752	0.13	0.043	4.57e-96	Endothelial	VWA1
2.11e-14	0.319681	0.522	0.548	1.38e-09	Endothelial	ASAP1
1.74e-76	0.319187	0.108	0.039	1.13e-71	Endothelial	CDK2AP2
2.17e-09	0.31872	0.19	0.164	0.000141534	Endothelial	C4orf3
3.28e-12	0.317746	0.14	0.106	2.14e-07	Endothelial	PLEKHA2
6.79e-07	0.316741	0.231	0.216	0.0442867	Endothelial	RPL30
5.38e-24	0.316652	0.214	0.153	3.51e-19	Endothelial	ARHGEF10
2.3e-13	0.31656	0.255	0.22	1.5e-08	Endothelial	PPDPF
1.29e-19	0.316148	0.154	0.107	8.38e-15	Endothelial	CYP20A1
3.8e-17	0.315426	0.204	0.156	2.48e-12	Endothelial	GOLIM4
6.47e-07	0.314083	0.125	0.103	0.0421895	Endothelial	MYLK
2.62e-19	0.312577	0.108	0.068	1.71e-14	Endothelial	RND3
1.27e-38	0.311761	0.102	0.049	8.26e-34	Endothelial	ARF6
4.24e-07	0.31146	0.28	0.273	0.027624	Endothelial	PRMT2
4.49e-20	0.310218	0.104	0.064	2.93e-15	Endothelial	CKMT2
6.43e-19	0.30976	0.323	0.278	4.19e-14	Endothelial	ANKRD44
2.23e-19	0.306917	0.193	0.141	1.45e-14	Endothelial	AP1S2
3.04e-08	0.30623	0.106	0.081	0.00198582	Endothelial	PROS1
3.16e-30	0.305168	0.032	0.102	2.06e-25	Endothelial	DKK2
8.89e-17	0.305153	0.461	0.471	5.8e-12	Endothelial	SON
1.43e-08	0.304647	0.103	0.078	0.000932803	Endothelial	LDLR
1.14e-09	0.304253	0.461	0.497	7.46e-05	Endothelial	NFAT5
1.23e-11	0.302698	0.132	0.099	8e-07	Endothelial	WDR1
4.42e-10	0.302152	0.138	0.109	2.89e-05	Endothelial	CHST12
5.18e-25	0.300912	0.119	0.071	3.38e-20	Endothelial	LBH
1.74e-42	0.300583	0.132	0.067	1.14e-37	Endothelial	EPHX1
1.59e-17	0.299727	0.114	0.075	1.03e-12	Endothelial	RPL21
1.47e-22	0.299617	0.124	0.078	9.6e-18	Endothelial	TMPO
1.7e-13	0.298706	0.326	0.301	1.11e-08	Endothelial	COX5B
2.16e-13	0.296323	0.171	0.134	1.41e-08	Endothelial	OST4
8.92e-08	0.29381	0.13	0.105	0.00582062	Endothelial	RAI14
5.86e-08	0.292784	0.401	0.418	0.00382215	Endothelial	RPL37A
5.18e-23	0.290457	0.126	0.079	3.38e-18	Endothelial	APH1A
1.44e-07	0.29043	0.162	0.138	0.00936785	Endothelial	EFCAB14
3.26e-07	0.290169	0.088	0.127	0.0212395	Endothelial	INSIG1
3.33e-08	0.289909	0.121	0.096	0.00217173	Endothelial	CMTM6
1.39e-57	0.289798	0.105	0.042	9.06e-53	Endothelial	SFT2D2
1.19e-08	0.289627	0.244	0.222	0.000773132	Endothelial	NDUFB7
2.1e-16	0.288949	0.139	0.098	1.37e-11	Endothelial	RPLP0
1.47e-27	0.28834	0.142	0.086	9.57e-23	Endothelial	ABCA1
2.84e-11	0.287479	0.144	0.112	1.85e-06	Endothelial	YBX1
2.03e-76	0.286422	0.101	0.035	1.33e-71	Endothelial	CTSZ
1.91e-10	0.282884	0.126	0.096	1.24e-05	Endothelial	ARHGEF6
5.08e-25	0.281757	0.103	0.058	3.31e-20	Endothelial	SAV1
1.67e-13	0.281443	0.246	0.206	1.09e-08	Endothelial	CPQ
2.38e-15	0.280879	0.369	0.337	1.55e-10	Endothelial	HIP1
2.04e-10	0.28047	0.141	0.11	1.33e-05	Endothelial	COX17
2.19e-103	0.27983	0.145	0.051	1.43e-98	Endothelial	LPAR6
5.91e-52	0.279494	0.181	0.094	3.85e-47	Endothelial	HIF3A
1.7e-07	0.278282	0.141	0.203	0.0111157	Endothelial	ADARB1
3.97e-07	0.277788	0.127	0.104	0.0259105	Endothelial	LNX2
9.47e-08	0.276875	0.104	0.081	0.00617593	Endothelial	SLC31A1
4.16e-27	0.276191	0.109	0.061	2.71e-22	Endothelial	ATP11C
5.31e-11	0.275711	0.108	0.078	3.46e-06	Endothelial	CEBPB
1.88e-09	0.275061	0.19	0.275	0.000122701	Endothelial	CENPP
8e-68	0.274957	0.107	0.04	5.22e-63	Endothelial	NEK3
2.66e-08	0.274361	0.105	0.081	0.00173738	Endothelial	SLC25A24
2.7e-22	0.27337	0.112	0.068	1.76e-17	Endothelial	HNRNPF
8.24e-13	0.27236	0.166	0.124	5.38e-08	Endothelial	PELI2
2.16e-24	0.269986	0.115	0.068	1.41e-19	Endothelial	MAP3K11
1.66e-23	0.268756	0.11	0.065	1.09e-18	Endothelial	ROMO1
1.49e-09	0.266708	0.111	0.17	9.69e-05	Endothelial	DIAPH1
4.38e-09	0.266307	0.186	0.269	0.000285651	Endothelial	HIVEP1
6.82e-09	0.266053	0.155	0.126	0.000444503	Endothelial	IRF2BP2
5e-07	0.261754	0.449	0.486	0.0326082	Endothelial	BAZ2B
3.89e-08	0.261131	0.108	0.083	0.00253827	Endothelial	ZNF618
5.23e-27	0.261122	0.102	0.056	3.41e-22	Endothelial	ANP32B
5.88e-13	0.259141	0.121	0.086	3.84e-08	Endothelial	CARHSP1
4.49e-19	0.257619	0.131	0.086	2.93e-14	Endothelial	CAPN2
2.89e-09	0.257577	0.303	0.281	0.0001887	Endothelial	USP39
5.29e-11	0.257495	0.133	0.101	3.45e-06	Endothelial	CTDSP2
1.13e-15	0.255768	0.567	0.613	7.35e-11	Endothelial	EXOC6B
4.16e-61	0.253103	0.228	0.12	2.71e-56	Endothelial	SHROOM4
6.26e-35	0.251911	0.216	0.136	4.08e-30	Endothelial	DISC1
2.9e-07	0.251604	0.114	0.09	0.0189162	Endothelial	SNRPG
7.11e-08	0.250677	0.15	0.124	0.0046389	Endothelial	SCAND1
0	1.60839	0.996	0.318	0	Excitatory	RALYL
0	1.46154	0.992	0.603	0	Excitatory	KCNIP4
0	1.45901	0.968	0.319	0	Excitatory	IQCJ-SCHIP1
0	1.42478	0.997	0.479	0	Excitatory	PHACTR1
0	1.38304	0.984	0.261	0	Excitatory	LDB2
0	1.37929	0.915	0.198	0	Excitatory	NRG1
0	1.32501	0.985	0.319	0	Excitatory	KCNQ5
0	1.3051	1	0.733	0	Excitatory	PTPRD
0	1.28452	0.993	0.386	0	Excitatory	STXBP5L
0	1.28359	0.947	0.254	0	Excitatory	LINGO2
0	1.26072	0.987	0.318	0	Excitatory	KHDRBS2
0	1.25901	0.987	0.333	0	Excitatory	RYR2
0	1.24206	0.988	0.408	0	Excitatory	R3HDM1
0	1.23362	0.928	0.236	0	Excitatory	KCNH7
0	1.21315	0.99	0.334	0	Excitatory	AGBL4
0	1.18706	0.962	0.296	0	Excitatory	ASIC2
0	1.14756	0.863	0.055	0	Excitatory	MLIP
0	1.13491	0.989	0.305	0	Excitatory	ARPP21
0	1.11795	0.991	0.411	0	Excitatory	KALRN
0	1.10828	0.828	0.093	0	Excitatory	FSTL4
0	1.0967	0.999	0.57	0	Excitatory	CELF2
0	1.07076	0.901	0.15	0	Excitatory	OLFM3
0	1.06448	0.953	0.258	0	Excitatory	CDH18
0	1.04579	0.702	0.085	0	Excitatory	CBLN2
0	1.04228	0.985	0.362	0	Excitatory	ERC2
0	1.04034	0.998	0.521	0	Excitatory	RBFOX1
0	1.03248	0.798	0.125	0	Excitatory	CPNE4
0	1.03195	0.918	0.1	0	Excitatory	SATB2
0	1.02259	0.996	0.4	0	Excitatory	CCSER1
0	1.01944	0.921	0.215	0	Excitatory	ZNF385B
0	0.990082	0.99	0.461	0	Excitatory	RGS7
0	0.968531	0.913	0.231	0	Excitatory	KCNH1
0	0.967281	0.977	0.274	0	Excitatory	NELL2
0	0.966348	0.977	0.294	0	Excitatory	FRMPD4
0	0.964078	0.568	0.116	0	Excitatory	IL1RAPL2
0	0.955604	0.995	0.617	0	Excitatory	PDE4D
0	0.935494	0.916	0.222	0	Excitatory	HOMER1
0	0.931701	0.738	0.173	0	Excitatory	ZNF804B
0	0.925735	0.772	0.141	0	Excitatory	CADPS2
0	0.918271	0.933	0.212	0	Excitatory	HECW1
0	0.917691	0.962	0.319	0	Excitatory	LRFN5
0	0.911333	1	0.602	0	Excitatory	CSMD1
0	0.910955	0.946	0.232	0	Excitatory	CHSY3
0	0.910127	0.914	0.323	0	Excitatory	DGKB
0	0.905983	0.996	0.544	0	Excitatory	NEGR1
0	0.901976	0.909	0.237	0	Excitatory	EFNA5
0	0.897011	0.849	0.182	0	Excitatory	ST6GALNAC5
0	0.895555	0.983	0.574	0	Excitatory	LRRTM4
0	0.891525	0.895	0.368	0	Excitatory	HS6ST3
0	0.883101	0.678	0.126	0	Excitatory	HS3ST4
0	0.881511	0.881	0.174	0	Excitatory	KCNB2
0	0.879228	0.989	0.381	0	Excitatory	DCLK1
0	0.871951	0.953	0.256	0	Excitatory	CNKSR2
0	0.869673	0.952	0.305	0	Excitatory	CHRM3
0	0.869468	0.876	0.15	0	Excitatory	PTPRR
0	0.869242	0.978	0.357	0	Excitatory	RIMS1
0	0.864056	0.87	0.232	0	Excitatory	CDH12
0	0.862209	0.849	0.189	0	Excitatory	SLC35F3
0	0.860862	0.826	0.102	0	Excitatory	ANO3
0	0.856184	0.539	0.126	0	Excitatory	TSHZ2
0	0.853637	0.99	0.414	0	Excitatory	RIMS2
0	0.846964	0.928	0.284	0	Excitatory	SORBS2
0	0.846079	0.736	0.094	0	Excitatory	SLIT3
0	0.837561	0.984	0.439	0	Excitatory	ATRNL1
0	0.836385	0.965	0.319	0	Excitatory	GABRB3
0	0.826137	0.739	0.081	0	Excitatory	NWD2
0	0.824949	0.885	0.238	0	Excitatory	RGS6
0	0.814236	0.587	0.038	0	Excitatory	SLC22A10
0	0.81149	0.961	0.34	0	Excitatory	PLEKHA5
0	0.808963	0.952	0.27	0	Excitatory	CACNA1B
0	0.808925	0.95	0.296	0	Excitatory	KHDRBS3
0	0.795955	0.956	0.401	0	Excitatory	TENM2
0	0.791171	0.981	0.347	0	Excitatory	GRIN2A
0	0.780356	0.949	0.302	0	Excitatory	DGKI
0	0.776783	0.918	0.205	0	Excitatory	SH3GL2
0	0.763988	0.799	0.212	0	Excitatory	CLSTN2
0	0.762791	0.974	0.455	0	Excitatory	ROBO2
0	0.760621	0.883	0.26	0	Excitatory	DOK6
0	0.757953	0.998	0.611	0	Excitatory	FAM155A
0	0.756159	0.558	0.076	0	Excitatory	FOXP2
0	0.75217	0.944	0.372	0	Excitatory	GRM7
0	0.748732	0.586	0.057	0	Excitatory	RXFP1
0	0.748552	0.641	0.07	0	Excitatory	COL24A1
0	0.747944	0.925	0.304	0	Excitatory	TMEM132D
0	0.746092	0.952	0.313	0	Excitatory	CACNA1C
0	0.744948	0.894	0.179	0	Excitatory	EPHA4
0	0.738579	0.934	0.16	0	Excitatory	SV2B
0	0.728598	0.602	0.108	0	Excitatory	CUX2
0	0.727386	0.912	0.346	0	Excitatory	KCTD16
0	0.72643	0.935	0.266	0	Excitatory	CACNA2D3
0	0.721921	0.901	0.257	0	Excitatory	PDE10A
0	0.71679	0.843	0.144	0	Excitatory	DLGAP2
0	0.711131	0.786	0.073	0	Excitatory	KIAA1211L
0	0.708367	0.928	0.345	0	Excitatory	CNTN4
0	0.70579	0.996	0.511	0	Excitatory	NKAIN2
0	0.705373	0.633	0.149	0	Excitatory	PDZRN4
0	0.703422	0.962	0.347	0	Excitatory	MSRA
0	0.700666	0.838	0.185	0	Excitatory	EPHA5
0	0.693882	0.995	0.551	0	Excitatory	LRRC7
0	0.690024	0.954	0.33	0	Excitatory	CAMK1D
0	0.688264	0.849	0.263	0	Excitatory	UNC5D
0	0.687888	0.955	0.313	0	Excitatory	AFF3
0	0.686606	0.987	0.491	0	Excitatory	PPFIA2
0	0.683607	0.985	0.417	0	Excitatory	PRKCB
0	0.680851	0.973	0.338	0	Excitatory	PCLO
0	0.679966	0.811	0.172	0	Excitatory	FMN1
0	0.679223	0.795	0.167	0	Excitatory	CNTN3
0	0.675336	0.924	0.299	0	Excitatory	PDE1A
0	0.674145	0.87	0.182	0	Excitatory	PRICKLE1
0	0.672504	0.987	0.467	0	Excitatory	KCNMA1
0	0.672285	0.745	0.113	0	Excitatory	GRM1
0	0.670015	0.983	0.395	0	Excitatory	GRM5
0	0.665616	0.926	0.31	0	Excitatory	FLRT2
0	0.665209	0.848	0.197	0	Excitatory	CDH8
0	0.664605	0.865	0.189	0	Excitatory	PCSK2
0	0.662788	0.864	0.195	0	Excitatory	RBFOX3
0	0.655842	0.866	0.222	0	Excitatory	EML6
0	0.654023	0.895	0.227	0	Excitatory	GABRG3
0	0.65284	0.844	0.149	0	Excitatory	CABP1
0	0.650905	0.999	0.618	0	Excitatory	NRG3
0	0.649784	0.969	0.338	0	Excitatory	FBXW7
0	0.649395	0.933	0.26	0	Excitatory	HCN1
0	0.646005	0.915	0.244	0	Excitatory	ADAM23
0	0.64331	0.997	0.522	0	Excitatory	OPCML
0	0.640612	0.882	0.218	0	Excitatory	SHANK2
0	0.638906	0.884	0.23	0	Excitatory	ANKRD30BL
0	0.63426	0.886	0.253	0	Excitatory	GUCY1A2
0	0.633651	0.964	0.328	0	Excitatory	SLC4A10
0	0.631701	0.991	0.57	0	Excitatory	PLCB1
0	0.631413	0.998	0.669	0	Excitatory	NRXN3
0	0.63125	0.906	0.252	0	Excitatory	PPM1L
0	0.631144	0.868	0.239	0	Excitatory	SORCS1
0	0.630499	0.84	0.177	0	Excitatory	CACNG3
0	0.620566	0.73	0.135	0	Excitatory	NDST3
0	0.614709	0.88	0.186	0	Excitatory	ITPR1
0	0.614153	0.974	0.343	0	Excitatory	MYT1L
0	0.613929	0.877	0.224	0	Excitatory	SCAI
0	0.613588	0.647	0.1	0	Excitatory	EPHA3
0	0.611717	0.961	0.354	0	Excitatory	UNC79
0	0.611167	0.787	0.134	0	Excitatory	BMPER
0	0.608406	0.802	0.148	0	Excitatory	PRKAG2
0	0.602361	0.924	0.235	0	Excitatory	MTUS2
0	0.598489	1	0.626	0	Excitatory	SYT1
0	0.598098	0.831	0.274	0	Excitatory	MCTP1
0	0.596519	0.884	0.239	0	Excitatory	CAMK4
0	0.594809	0.821	0.161	0	Excitatory	BCL11A
0	0.594178	0.746	0.28	0	Excitatory	EPHA6
0	0.592982	0.888	0.298	0	Excitatory	CDH10
0	0.592972	0.948	0.321	0	Excitatory	CACNB4
0	0.591653	0.899	0.265	0	Excitatory	FOCAD
0	0.590054	0.838	0.176	0	Excitatory	RAP1GAP2
0	0.589015	0.785	0.18	0	Excitatory	NREP
0	0.586547	0.903	0.388	0	Excitatory	GRIA4
0	0.585707	0.953	0.368	0	Excitatory	CADPS
0	0.583142	0.791	0.154	0	Excitatory	KCTD1
0	0.58243	0.978	0.43	0	Excitatory	SLC8A1
0	0.58217	0.809	0.2	0	Excitatory	NELL1
0	0.580237	0.997	0.558	0	Excitatory	DLGAP1
0	0.57642	0.997	0.638	0	Excitatory	ANKS1B
0	0.574429	0.95	0.371	0	Excitatory	THRB
0	0.572651	0.958	0.348	0	Excitatory	RASAL2
0	0.571901	0.782	0.146	0	Excitatory	MICAL2
0	0.570262	0.985	0.542	0	Excitatory	DMD
0	0.569379	0.972	0.386	0	Excitatory	GRIN2B
0	0.564511	0.986	0.472	0	Excitatory	NBEA
0	0.561204	0.847	0.198	0	Excitatory	NIN
0	0.560902	0.949	0.459	0	Excitatory	PCDH7
0	0.558352	0.656	0.119	0	Excitatory	KCNH5
0	0.558206	0.719	0.125	0	Excitatory	MAN1A1
0	0.553314	0.644	0.07	0	Excitatory	SYNPO2
0	0.547837	0.748	0.129	0	Excitatory	C11orf80
0	0.547691	0.861	0.245	0	Excitatory	TENM4
0	0.546811	0.919	0.29	0	Excitatory	UNC80
0	0.544512	0.943	0.325	0	Excitatory	PTPRN2
0	0.543015	0.987	0.537	0	Excitatory	PPP3CA
0	0.541216	0.644	0.119	0	Excitatory	RIT2
0	0.540504	0.908	0.262	0	Excitatory	SPTBN4
0	0.540066	0.731	0.118	0	Excitatory	COL26A1
0	0.539406	0.742	0.2	0	Excitatory	SYN3
0	0.534999	0.785	0.147	0	Excitatory	ASXL3
0	0.533167	0.935	0.287	0	Excitatory	ATP8A2
0	0.5303	0.592	0.061	0	Excitatory	DNAH6
0	0.528551	0.84	0.308	0	Excitatory	GPC6
0	0.527177	0.973	0.417	0	Excitatory	SNTG1
0	0.526957	0.907	0.275	0	Excitatory	STRBP
0	0.520778	0.981	0.482	0	Excitatory	OXR1
0	0.519652	0.823	0.171	0	Excitatory	SYBU
0	0.515899	0.919	0.32	0	Excitatory	ARHGAP26
0	0.515373	0.92	0.38	0	Excitatory	TMEM178B
0	0.512925	0.816	0.194	0	Excitatory	CACNA1E
0	0.511489	0.921	0.278	0	Excitatory	SHISA9
0	0.510365	0.914	0.308	0	Excitatory	ARL15
0	0.510303	0.946	0.353	0	Excitatory	CACNA1A
0	0.510218	0.651	0.07	0	Excitatory	RFTN1
0	0.506799	0.844	0.21	0	Excitatory	ARHGAP44
0	0.500917	0.935	0.308	0	Excitatory	CELF4
0	0.497581	0.864	0.223	0	Excitatory	MYH10
0	0.492784	0.987	0.472	0	Excitatory	MDGA2
0	0.491165	0.994	0.513	0	Excitatory	DPP10
0	0.489414	0.658	0.115	0	Excitatory	PRR16
0	0.48886	0.519	0.146	0	Excitatory	RORB
0	0.486403	0.786	0.191	0	Excitatory	PLXNA4
0	0.484708	0.582	0.064	0	Excitatory	TESPA1
0	0.483924	0.911	0.296	0	Excitatory	HIVEP2
0	0.479526	0.995	0.516	0	Excitatory	FRMD4A
0	0.478241	0.926	0.329	0	Excitatory	GRIA3
0	0.476691	0.953	0.371	0	Excitatory	ARHGAP32
0	0.474575	0.564	0.094	0	Excitatory	GULP1
0	0.474213	0.945	0.408	0	Excitatory	SIPA1L1
0	0.473011	0.435	0.048	0	Excitatory	HS3ST2
0	0.471651	0.889	0.244	0	Excitatory	SCN3A
0	0.471616	0.866	0.22	0	Excitatory	CELF5
0	0.467933	0.827	0.218	0	Excitatory	TMEM232
0	0.467643	0.901	0.331	0	Excitatory	CNTNAP5
0	0.464906	0.947	0.343	0	Excitatory	SYN2
0	0.463454	0.918	0.31	0	Excitatory	DYNC1I1
0	0.463139	0.95	0.429	0	Excitatory	TANC2
0	0.46192	0.899	0.294	0	Excitatory	RAPGEF4
0	0.461417	0.932	0.309	0	Excitatory	PAK3
0	0.460978	0.379	0.055	0	Excitatory	COL5A2
0	0.460447	0.83	0.197	0	Excitatory	TARBP1
0	0.460224	0.897	0.262	0	Excitatory	SCN8A
0	0.459254	0.999	0.805	0	Excitatory	DLG2
0	0.45835	0.798	0.153	0	Excitatory	SLIT1
0	0.458094	0.534	0.094	0	Excitatory	RARB
0	0.457722	0.578	0.053	0	Excitatory	ANKRD33B
0	0.457628	0.971	0.437	0	Excitatory	TRIM9
0	0.456712	0.706	0.106	0	Excitatory	LNX1
0	0.456229	0.507	0.025	0	Excitatory	MCHR2
0	0.455803	0.979	0.438	0	Excitatory	ATP2B1
0	0.455086	0.834	0.204	0	Excitatory	SRRM4
0	0.453888	0.977	0.415	0	Excitatory	CSMD3
0	0.452832	0.822	0.192	0	Excitatory	VPS13A
0	0.448785	0.86	0.265	0	Excitatory	SLC44A5
0	0.447767	0.642	0.118	0	Excitatory	CPNE8
0	0.447642	0.66	0.094	0	Excitatory	ST6GAL2
0	0.447336	0.821	0.193	0	Excitatory	ICA1L
0	0.445942	0.657	0.124	0	Excitatory	ADAMTS19
0	0.44294	0.929	0.362	0	Excitatory	SLC2A13
0	0.442321	0.699	0.149	0	Excitatory	FRAS1
0	0.442043	0.871	0.228	0	Excitatory	PPP2R2C
0	0.441333	0.995	0.471	0	Excitatory	FGF14
0	0.441252	0.783	0.174	0	Excitatory	KCNJ6
0	0.44047	0.948	0.452	0	Excitatory	PEX5L
0	0.43965	0.629	0.093	0	Excitatory	LIN7A
0	0.439642	0.952	0.337	0	Excitatory	KCNQ3
0	0.439094	0.897	0.301	0	Excitatory	CERS6
0	0.43893	0.745	0.196	0	Excitatory	CDH9
0	0.43839	0.709	0.133	0	Excitatory	ABLIM2
0	0.437955	0.653	0.12	0	Excitatory	KLHL29
0	0.437901	0.771	0.166	0	Excitatory	ZFYVE28
0	0.437524	0.7	0.116	0	Excitatory	LRFN2
0	0.437424	0.808	0.187	0	Excitatory	MNAT1
0	0.436169	0.748	0.146	0	Excitatory	NPAS2
0	0.436044	0.92	0.305	0	Excitatory	GLS
0	0.435812	0.847	0.264	0	Excitatory	ZFPM2
0	0.434657	0.573	0.064	0	Excitatory	NIPAL2
0	0.434436	0.959	0.396	0	Excitatory	FMN2
0	0.433036	0.456	0.028	0	Excitatory	ZBBX
0	0.431397	0.666	0.097	0	Excitatory	EPB41L4B
0	0.431342	0.987	0.594	0	Excitatory	GRIA2
0	0.431138	0.924	0.325	0	Excitatory	FOXP1
0	0.43056	0.795	0.186	0	Excitatory	NETO1
0	0.430481	0.874	0.268	0	Excitatory	AEBP2
0	0.43027	0.984	0.528	0	Excitatory	MAPK10
0	0.429798	0.931	0.354	0	Excitatory	RAPGEF2
[truncated: 2,948 more rows]
