# Supplementary material for: scHumanNet: a single-cell network analysis platform for the study of cell-type specificity of disease genes
Source: Nucleic Acids Res. 2022 Nov 9;51(2):e8. doi: 10.1093/nar/gkac1042 (PMC9881140; doi:10.1093/nar/gkac1042)
Supplement: gkac1042_Supplemental_Files [file gkac1042_supplemental_files.zip › Supplemental Data 8. DiffPR statistical test SFARI enrichment.xlsx]

## Sheet: DIffPR_sig0.05_allgenes
Control_scHumanNet	Disease_scHumanNet	gene	diffPR	pvalue	qvalue	celltype
0	0.998799	ABCB6	0.998799	1.99612e-06	0.00158442	Astrocyte
0	0.996796	ACAA1	0.996796	5.98836e-06	0.00316884	Astrocyte				Differential Hub Genes
0	0.993192	CD86	0.993192	1.99612e-05	0.00604961	Astrocyte				Astrocyte	Endothelial	Excitatory	Inhibitory	Microglia	Oligodendrocytes	OPC	Others
0	0.991189	SLC46A1	0.991189	3.79263e-05	0.00926277	Astrocyte				32	20	216	107	21	20	58	46
0	0.987185	SLC29A2	0.987185	7.48546e-05	0.0169759	Astrocyte
0	0.984381	ACAD11	0.984381	0.000115775	0.0216227	Astrocyte
0	0.98318	ACSM5	0.98318	0.00012875	0.0226822	Astrocyte
0	0.982779	ACAD10	0.982779	0.000135736	0.0226822	Astrocyte
0	0.981177	CXCL10	0.981177	0.000162684	0.0236223	Astrocyte
0	0.979175	CCR7	0.979175	0.000196618	0.0260109	Astrocyte
0	0.977173	PRKACG	0.977173	0.000244525	0.0310547	Astrocyte
0	0.973969	SLC5A12	0.973969	0.000328362	0.0372339	Astrocyte
0	0.971966	SLC28A2	0.971966	0.00039124	0.0414062	Astrocyte
0	0.969964	TLR3	0.969964	0.000455116	0.0460472	Astrocyte
0.998426	0	CA2	-0.998426	1.99612e-06	0.00158442	Astrocyte
0.981117	0	CPM	-0.981117	0.000163682	0.0236223	Astrocyte
0.986231	0	SLC25A26	-0.986231	8.98255e-05	0.0178247	Astrocyte
1	0	AR	-1	9.98061e-07	0.00158442	Astrocyte
0.994493	0	ABCA12	-0.994493	1.5969e-05	0.0056335	Astrocyte
0.972069	0	MYC	-0.972069	0.000383255	0.0414062	Astrocyte
0.996066	0	ALDH3B1	-0.996066	8.98255e-06	0.00396105	Astrocyte
0.979544	0	SLC5A9	-0.979544	0.000193624	0.0260109	Astrocyte
0.981904	0	CYP8B1	-0.981904	0.000154699	0.0236223	Astrocyte
0.992526	0	TAT	-0.992526	2.09593e-05	0.00604961	Astrocyte
0.986625	0	ADH1A	-0.986625	8.48352e-05	0.0178247	Astrocyte
0.990952	0	SLC10A2	-0.990952	3.79263e-05	0.00926277	Astrocyte
0.995673	0	CBR4	-0.995673	9.98061e-06	0.00396105	Astrocyte
0.999607	0	FASN	-0.999607	9.98061e-07	0.00158442	Astrocyte
0.99764	0	ACAT2	-0.99764	3.99224e-06	0.00253507	Astrocyte
0.975216	0	SLC22A4	-0.975216	0.000292432	0.0356788	Astrocyte
0.97443	0	GC	-0.97443	0.00030341	0.0356788	Astrocyte
0.969315	0	SLC17A1	-0.969315	0.000464098	0.0460472	Astrocyte
0.982677	0	CD40	-0.982677	0.00011287	0.0251477	Endothelial
0.99252	0	CCR7	-0.99252	2.09758e-05	0.00962174	Endothelial
0	0.97331	TLR4	0.97331	0.00030265	0.0463812	Endothelial
0	0.99096	TLR3	0.99096	2.89665e-05	0.0110978	Endothelial
0	0.988808	IRF3	0.988808	4.99423e-05	0.0153073	Endothelial
0	0.997848	CD14	0.997848	1.99769e-06	0.00306146	Endothelial
0	0.993973	CCL5	0.993973	1.49827e-05	0.00962174	Endothelial
0	0.993112	CXCL9	0.993112	1.99769e-05	0.00962174	Endothelial
0	0.992251	BMP4	0.992251	2.19746e-05	0.00962174	Endothelial
0	0.990529	CD28	0.990529	3.39608e-05	0.0115655	Endothelial
0	0.987947	CTLA4	0.987947	5.69342e-05	0.0158639	Endothelial
0	0.984933	CCL3	0.984933	8.59008e-05	0.0219405	Endothelial
0	0.978046	HLA-DRA	0.978046	0.000196773	0.0325482	Endothelial
0.997638	0	PABPC1	-0.997638	1.99769e-06	0.00306146	Endothelial
0.980315	0	NFKB1	-0.980315	0.000147829	0.0283185	Endothelial
0.994882	0	CD19	-0.994882	1.19862e-05	0.00962174	Endothelial
0.982283	0	MX2	-0.982283	0.000114867	0.0251477	Endothelial
0.977559	0	HERC5	-0.977559	0.000201767	0.0325482	Endothelial
0.980709	0	OASL	-0.980709	0.000139838	0.0283185	Endothelial
0.978346	0	GATA3	-0.978346	0.000185785	0.0325482	Endothelial
0.953006	0	ATP12A	-0.953006	0.000914415	0.0366664	Excitatory
0.998049	0	AKT2	-0.998049	1.99219e-06	0.000767767	Excitatory
0	0.964759	FOXG1	0.964759	0.000419356	0.0225509	Excitatory
0	0.988552	INPP5E	0.988552	3.48633e-05	0.00503847	Excitatory
0.972513	0	MKS1	-0.972513	0.00023209	0.0147707	Excitatory
0.964001	0	DMPK	-0.964001	0.00044625	0.0238126	Excitatory
0.946622	0	KMT2C	-0.946622	0.00120727	0.0431691	Excitatory
0.953715	0	TCTN1	-0.953715	0.000873575	0.035647	Excitatory
0.970739	0	CAMK2G	-0.970739	0.000264961	0.0159829	Excitatory
0.971272	0	TSC2	-0.971272	0.000257988	0.0158989	Excitatory
0	0.956453	GABBR1	0.956453	0.000743086	0.0324201	Excitatory
0	0.942536	GABRB1	0.942536	0.00143637	0.0479043	Excitatory
0.961163	0	SLC31A1	-0.961163	0.000556817	0.0273946	Excitatory
0.949814	0	RB1	-0.949814	0.00105586	0.0402445	Excitatory
0.981912	0	PRKD2	-0.981912	9.36329e-05	0.00902127	Excitatory
0	0.959596	SIRT1	0.959596	0.000612598	0.0290498	Excitatory
0.940947	0	COMT	-0.940947	0.00151904	0.0490121	Excitatory
0.973222	0	STK24	-0.973222	0.000216152	0.0141458	Excitatory
0	0.962065	SIN3A	0.962065	0.00052295	0.0266743	Excitatory
0	0.940965	MBNL1	0.940965	0.00151805	0.0490121	Excitatory
0.948572	0	XRN2	-0.948572	0.00111961	0.0415333	Excitatory
0.994857	0	WARS2	-0.994857	3.98438e-06	0.00115165	Excitatory
0	0.997306	GRIN1	0.997306	1.99219e-06	0.000767767	Excitatory
0	0.997082	PRKACA	0.997082	1.99219e-06	0.000767767	Excitatory
0	0.996857	FMR1	0.996857	1.99219e-06	0.000767767	Excitatory
0	0.99596	KRAS	0.99596	1.99219e-06	0.000767767	Excitatory
0	0.995062	NEK2	0.995062	3.98438e-06	0.00115165	Excitatory
0	0.994164	DLG4	0.994164	6.97266e-06	0.00193477	Excitatory
0	0.993715	NRAS	0.993715	9.96094e-06	0.00246782	Excitatory
0	0.992368	PDPK1	0.992368	1.29492e-05	0.00272208	Excitatory
0	0.991246	STK11	0.991246	1.69336e-05	0.00317482	Excitatory
0	0.987654	KCNJ3	0.987654	4.28321e-05	0.00571396	Excitatory
0	0.98541	PRKG2	0.98541	5.77735e-05	0.00690991	Excitatory
0	0.984736	MAPK1	0.984736	6.17578e-05	0.00714024	Excitatory
0	0.984287	SRC	0.984287	6.97266e-05	0.00766568	Excitatory
0	0.982492	KCNC3	0.982492	8.86524e-05	0.00902127	Excitatory
0	0.981594	CNTNAP2	0.981594	9.36329e-05	0.00902127	Excitatory
0	0.980696	USP7	0.980696	0.000103594	0.00967387	Excitatory
0	0.980022	RAC1	0.980022	0.000111563	0.00978903	Excitatory
0	0.979574	KCNJ11	0.979574	0.000118535	0.00978903	Excitatory
0	0.979349	PABPC1	0.979349	0.000118535	0.00978903	Excitatory
0	0.979125	CAMK1G	0.979125	0.000121524	0.00991775	Excitatory
0	0.978676	SLC17A7	0.978676	0.000128496	0.0102078	Excitatory
0	0.97688	MAPK15	0.97688	0.000153399	0.0116937	Excitatory
0	0.975533	WDR5	0.975533	0.000167344	0.0120923	Excitatory
0	0.973962	CDK6	0.973962	0.000198223	0.0133502	Excitatory
0	0.971044	KCNS1	0.971044	0.000261973	0.0159413	Excitatory
0	0.969697	KCNS2	0.969697	0.000291856	0.0172748	Excitatory
0	0.967677	GABRA1	0.967677	0.000342656	0.0194837	Excitatory
0	0.967228	CDC42	0.967228	0.000352617	0.019887	Excitatory
0	0.966554	SSTR3	0.966554	0.000375528	0.0206749	Excitatory
0	0.960718	UBE2D1	0.960718	0.00057375	0.0280289	Excitatory
0	0.959371	KDM5C	0.959371	0.000624551	0.0291598	Excitatory
0	0.959147	SYN1	0.959147	0.000630528	0.0291598	Excitatory
0	0.958698	KCNC4	0.958698	0.000645469	0.0296531	Excitatory
0	0.9578	GABRD	0.9578	0.000686309	0.0313219	Excitatory
0	0.957351	DDX6	0.957351	0.000704239	0.0317228	Excitatory
0	0.957127	USP5	0.957127	0.0007142	0.031759	Excitatory
0	0.954658	CSNK1E	0.954658	0.000827754	0.0345912	Excitatory
0	0.954209	PTMS	0.954209	0.000850665	0.0353357	Excitatory
0	0.953984	DRD1	0.953984	0.000861622	0.0353673	Excitatory
0	0.953086	YWHAB	0.953086	0.000912422	0.0366664	Excitatory
0	0.951515	DCLK3	0.951515	0.000977169	0.0382973	Excitatory
0	0.94927	MFN2	0.94927	0.00108574	0.0409337	Excitatory
0	0.947924	KCNJ4	0.947924	0.00115149	0.0421868	Excitatory
0	0.947699	UBA1	0.947699	0.00116244	0.0422192	Excitatory
0	0.944557	HNRNPC	0.944557	0.00131684	0.0458818	Excitatory
0	0.944332	YWHAG	0.944332	0.00132281	0.0458818	Excitatory
0	0.943883	CREB1	0.943883	0.00135568	0.0460999	Excitatory
0	0.941639	YY1	0.941639	0.00148219	0.0484997	Excitatory
0	0.941414	DAPK1	0.941414	0.00149115	0.048564	Excitatory
0.968079	0	SLC8A3	-0.968079	0.000332696	0.0193942	Excitatory
0.973577	0	ABCA5	-0.973577	0.00020918	0.0138198	Excitatory
0.948395	0	SLC25A16	-0.948395	0.00112957	0.04168	Excitatory
0.953893	0	DNMT1	-0.953893	0.000861622	0.0353673	Excitatory
0.987764	0	ABCE1	-0.987764	4.08399e-05	0.00555502	Excitatory
0.993616	0	YARS2	-0.993616	1.0957e-05	0.00253363	Excitatory
0.956553	0	PMS1	-0.956553	0.000736114	0.0323191	Excitatory
0.954779	0	WDR19	-0.954779	0.000814805	0.0344653	Excitatory
0.949991	0	GRB2	-0.949991	0.00104291	0.0399706	Excitatory
0.989182	0	CHEK2	-0.989182	3.08789e-05	0.00465668	Excitatory
0.981734	0	SETDB1	-0.981734	9.36329e-05	0.00902127	Excitatory
0.95673	0	SLC37A1	-0.95673	0.000726153	0.0320849	Excitatory
0.960099	0	BRIP1	-0.960099	0.00059168	0.0285034	Excitatory
0.943252	0	SF3B1	-0.943252	0.00138955	0.0469605	Excitatory
0.963291	0	DDB2	-0.963291	0.00046916	0.0246558	Excitatory
0.946267	0	MAP3K3	-0.946267	0.00122719	0.0436564	Excitatory
0.97269	0	RPA2	-0.97269	0.000225117	0.0144596	Excitatory
0.998227	0	TFB1M	-0.998227	1.99219e-06	0.000767767	Excitatory
0.979252	0	POLG2	-0.979252	0.000118535	0.00978903	Excitatory
0.942543	0	ERCC3	-0.942543	0.00142541	0.0477685	Excitatory
0.991133	0	GTPBP10	-0.991133	1.69336e-05	0.00317482	Excitatory
0.959567	0	ATPAF2	-0.959567	0.000615586	0.0290498	Excitatory
0.984217	0	COX19	-0.984217	7.07227e-05	0.00766568	Excitatory
0.973045	0	MTIF3	-0.973045	0.000219141	0.0142073	Excitatory
0.977301	0	MDM2	-0.977301	0.000143438	0.0111801	Excitatory
0.967015	0	POC1B	-0.967015	0.000358594	0.020061	Excitatory
0.959922	0	MLH3	-0.959922	0.000597657	0.0285927	Excitatory
0.962405	0	PKD2	-0.962405	0.000507012	0.0260529	Excitatory
0.990601	0	NUBPL	-0.990601	2.19141e-05	0.00387629	Excitatory
0.990956	0	PNPT1	-0.990956	1.99219e-05	0.00363679	Excitatory
0.94875	0	KIF14	-0.94875	0.00110865	0.041348	Excitatory
0.993971	0	RAF1	-0.993971	8.96485e-06	0.0023033	Excitatory
0.999291	0	COX4I1	-0.999291	9.96094e-07	0.000767767	Excitatory
0.997517	0	COX5B	-0.997517	1.99219e-06	0.000767767	Excitatory
0.995035	0	UQCRFS1	-0.995035	3.98438e-06	0.00115165	Excitatory
0.993084	0	COX6C	-0.993084	1.0957e-05	0.00253363	Excitatory
0.989714	0	COX7C	-0.989714	2.78906e-05	0.00439721	Excitatory
0.991843	0	UQCR10	-0.991843	1.29492e-05	0.00272208	Excitatory
0.977124	0	HSPA8	-0.977124	0.000147422	0.011363	Excitatory
0.979606	0	UQCRH	-0.979606	0.000117539	0.00978903	Excitatory
0.979429	0	UQCRQ	-0.979429	0.000118535	0.00978903	Excitatory
0.976414	0	MDH2	-0.976414	0.000159375	0.0118351	Excitatory
0.966483	0	COX5A	-0.966483	0.000375528	0.0206749	Excitatory
0.988296	0	COA3	-0.988296	3.88477e-05	0.00538973	Excitatory
0.98404	0	CYCS	-0.98404	7.07227e-05	0.00766568	Excitatory
0.980493	0	SLC25A3	-0.980493	0.000106582	0.00972842	Excitatory
0.980138	0	GADD45GIP1	-0.980138	0.000111563	0.00978903	Excitatory
0.943784	0	PSMC1	-0.943784	0.00135568	0.0460999	Excitatory
0.976237	0	PINK1	-0.976237	0.000160371	0.0118351	Excitatory
0.991311	0	SKP1	-0.991311	1.69336e-05	0.00317482	Excitatory
0.960454	0	SOD1	-0.960454	0.000581719	0.0282195	Excitatory
0.971981	0	ISCA1	-0.971981	0.000243047	0.0153274	Excitatory
0.961341	0	ATG101	-0.961341	0.000549844	0.0272448	Excitatory
0.967547	0	EIF4A3	-0.967547	0.000342656	0.0194837	Excitatory
0.965242	0	RAN	-0.965242	0.000404414	0.0219174	Excitatory
0.945735	0	DAPK3	-0.945735	0.00125209	0.0443151	Excitatory
0.946976	0	CSNK1G2	-0.946976	0.00118934	0.0427483	Excitatory
0.983508	0	PARP1	-0.983508	7.66993e-05	0.00818558	Excitatory
0.944139	0	ACAT2	-0.944139	0.00133277	0.0459973	Excitatory
0.959035	0	CCDC40	-0.959035	0.000630528	0.0291598	Excitatory
0.970562	0	XRCC3	-0.970562	0.000271934	0.0162621	Excitatory
0.995921	0	MTERF4	-0.995921	1.99219e-06	0.000767767	Excitatory
0.988473	0	PRKAA1	-0.988473	3.58594e-05	0.00507667	Excitatory
0.954602	0	PDK1	-0.954602	0.000827754	0.0345912	Excitatory
0.971094	0	NEK5	-0.971094	0.000258985	0.0158989	Excitatory
0.943075	0	RFC4	-0.943075	0.00139453	0.0469605	Excitatory
0.974641	0	RNF168	-0.974641	0.000184277	0.0129125	Excitatory
0.999113	0	ACAD9	-0.999113	9.96094e-07	0.000767767	Excitatory
0.998759	0	UQCRC2	-0.998759	9.96094e-07	0.000767767	Excitatory
0.998581	0	GFM1	-0.998581	9.96094e-07	0.000767767	Excitatory
0.997872	0	MTG2	-0.997872	1.99219e-06	0.000767767	Excitatory
0.997695	0	SDHB	-0.997695	1.99219e-06	0.000767767	Excitatory
0.99734	0	DARS2	-0.99734	1.99219e-06	0.000767767	Excitatory
0.997163	0	TRUB2	-0.997163	1.99219e-06	0.000767767	Excitatory
0.996985	0	RAD51	-0.996985	1.99219e-06	0.000767767	Excitatory
0.995744	0	MTERF3	-0.995744	1.99219e-06	0.000767767	Excitatory
0.995389	0	POLG	-0.995389	3.98438e-06	0.00115165	Excitatory
0.995212	0	SSBP1	-0.995212	3.98438e-06	0.00115165	Excitatory
0.99468	0	MELK	-0.99468	3.98438e-06	0.00115165	Excitatory
0.993793	0	MLH1	-0.993793	8.96485e-06	0.0023033	Excitatory
0.99202	0	RAD50	-0.99202	1.29492e-05	0.00272208	Excitatory
0.991488	0	ABCB8	-0.991488	1.49414e-05	0.00304849	Excitatory
0.990424	0	ECSIT	-0.990424	2.29102e-05	0.00387629	Excitatory
0.990246	0	EARS2	-0.990246	2.29102e-05	0.00387629	Excitatory
0.990069	0	TFB2M	-0.990069	2.58985e-05	0.00427756	Excitatory
0.989892	0	MTRF1L	-0.989892	2.68945e-05	0.00433878	Excitatory
0.989537	0	NSUN4	-0.989537	2.88867e-05	0.00445305	Excitatory
0.989005	0	COQ4	-0.989005	3.1875e-05	0.00470462	Excitatory
0.987409	0	NOP2	-0.987409	4.38281e-05	0.00573653	Excitatory
0.987054	0	COX11	-0.987054	4.68164e-05	0.00601418	Excitatory
0.9867	0	HARS2	-0.9867	4.98047e-05	0.00616956	Excitatory
0.986522	0	COX15	-0.986522	4.98047e-05	0.00616956	Excitatory
0.98599	0	MTO1	-0.98599	5.37891e-05	0.00654623	Excitatory
0.984749	0	DLD	-0.984749	6.17578e-05	0.00714024	Excitatory
0.984394	0	RAD54L	-0.984394	6.57422e-05	0.00747629	Excitatory
0.983153	0	IFT20	-0.983153	8.06836e-05	0.00848034	Excitatory
0.982089	0	PMS2	-0.982089	8.96485e-05	0.00902127	Excitatory
0.98138	0	FANCD2	-0.98138	9.36329e-05	0.00902127	Excitatory
0.980848	0	HSPA9	-0.980848	0.000100606	0.00956028	Excitatory
0.98067	0	IFT140	-0.98067	0.00010459	0.00967387	Excitatory
0.979784	0	TARS2	-0.979784	0.000113555	0.00978903	Excitatory
0.97872	0	RTN4IP1	-0.97872	0.000124512	0.0100435	Excitatory
0.978188	0	CHUK	-0.978188	0.000129492	0.0102078	Excitatory
0.976592	0	RPUSD3	-0.976592	0.000157383	0.0118351	Excitatory
0.975705	0	XPC	-0.975705	0.000167344	0.0120923	Excitatory
0.974996	0	NOA1	-0.974996	0.000180293	0.0128937	Excitatory
0.974818	0	PALB2	-0.974818	0.000183281	0.0129125	Excitatory
0.974464	0	BAX	-0.974464	0.000187266	0.0129906	Excitatory
0.974109	0	SLC27A4	-0.974109	0.000194238	0.0133409	Excitatory
0.973932	0	SLC7A9	-0.973932	0.000198223	0.0133502	Excitatory
0.973754	0	RPGRIP1	-0.973754	0.000204199	0.0136205	Excitatory
0.971449	0	LSM5	-0.971449	0.000252012	0.0157496	Excitatory
0.969498	0	MSH6	-0.969498	0.000293848	0.0172748	Excitatory
0.967902	0	XRCC2	-0.967902	0.000337676	0.0194837	Excitatory
0.965419	0	PNCK	-0.965419	0.000402422	0.0219174	Excitatory
0.963646	0	SLC10A1	-0.963646	0.000456211	0.0241583	Excitatory
0.963114	0	SLX4	-0.963114	0.000479121	0.02499	Excitatory
0.962937	0	ABCG8	-0.962937	0.000483106	0.0250097	Excitatory
0.961873	0	POLR1B	-0.961873	0.000529922	0.0268326	Excitatory
0.961695	0	LIG1	-0.961695	0.000535899	0.0269386	Excitatory
0.961518	0	ATG12	-0.961518	0.000544864	0.0271922	Excitatory
0.957617	0	RPA3	-0.957617	0.000697266	0.031614	Excitatory
0.957085	0	IFT52	-0.957085	0.0007142	0.031759	Excitatory
0.956021	0	WDR61	-0.956021	0.000762012	0.033038	Excitatory
0.955666	0	COX18	-0.955666	0.000778946	0.0335258	Excitatory
0.955489	0	RMND1	-0.955489	0.00078293	0.0335258	Excitatory
0.955311	0	SLC27A5	-0.955311	0.000794883	0.0338289	Excitatory
0.953361	0	ACSF3	-0.953361	0.000889512	0.0360851	Excitatory
0.952651	0	COQ7	-0.952651	0.000926368	0.0369186	Excitatory
0.952474	0	ACSM3	-0.952474	0.000931348	0.0369186	Excitatory
0.951587	0	ATG14	-0.951587	0.0009692	0.0382008	Excitatory
0.951232	0	GPI	-0.951232	0.000983145	0.038315	Excitatory
0.950878	0	CDKL4	-0.950878	0.000999083	0.0387186	Excitatory
0.950346	0	SLC22A1	-0.950346	0.00102897	0.0396552	Excitatory
0.949282	0	PEX7	-0.949282	0.00107977	0.0409308	Excitatory
0.948927	0	SLC5A4	-0.948927	0.0010957	0.0410859	Excitatory
0.947863	0	ERCC4	-0.947863	0.00115547	0.0421868	Excitatory
0.947508	0	CDC25C	-0.947508	0.00117041	0.0422872	Excitatory
0.944671	0	KIF2C	-0.944671	0.00130787	0.0458818	Excitatory
0.944494	0	DNAH1	-0.944494	0.00131684	0.0458818	Excitatory
0.943962	0	AFG3L2	-0.943962	0.00134572	0.0460999	Excitatory
0.942188	0	TRMU	-0.942188	0.00144633	0.0480057	Excitatory
0.941834	0	POLE2	-0.941834	0.00146725	0.0484681	Excitatory
0.941479	0	NEIL1	-0.941479	0.00148219	0.0484997	Excitatory
0.940592	0	SUV39H2	-0.940592	0.00154096	0.049489	Excitatory
0.977207	0	SLC25A20	-0.977207	0.000231945	0.0195295	Inhibitory
0.991974	0	HADHA	-0.991974	3.09927e-05	0.00619117	Inhibitory
0.964687	0	ALDH7A1	-0.964687	0.000646847	0.0354048	Inhibitory
0	0.977167	SLC46A1	0.977167	0.000233945	0.0195295	Inhibitory
0.972071	0	ALDH2	-0.972071	0.000387908	0.0263449	Inhibitory
0.983949	0	DCXR	-0.983949	0.000102976	0.0125037	Inhibitory
0.954414	0	HDAC1	-0.954414	0.00115173	0.0466159	Inhibitory
0	0.998065	BMP4	0.998065	1.99953e-06	0.000890233	Inhibitory
0.985233	0	SLC5A6	-0.985233	9.2978e-05	0.0120182	Inhibitory
0	0.958978	SLC6A16	0.958978	0.000903786	0.0405501	Inhibitory
0.952167	0	ACAT1	-0.952167	0.0012617	0.0490838	Inhibitory
0.959551	0	ABCA9	-0.959551	0.000874793	0.0398329	Inhibitory
0	0.960526	GRM8	0.960526	0.000829803	0.0391179	Inhibitory
0	0.997678	GRIN2B	0.997678	1.99953e-06	0.000890233	Inhibitory
0.971108	0	CACNA1A	-0.971108	0.000415901	0.0277753	Inhibitory
0	0.972136	PRKACB	0.972136	0.000384909	0.0263449	Inhibitory
0.988764	0	ALDH1L2	-0.988764	5.39872e-05	0.00832026	Inhibitory
0	0.965557	PIK3CA	0.965557	0.000621853	0.0346078	Inhibitory
0	0.966718	GRIA4	0.966718	0.000566866	0.0331358	Inhibitory
0	0.990712	KCNJ11	0.990712	3.39919e-05	0.00619117	Inhibitory
0	0.979876	GRM5	0.979876	0.000174959	0.0175265	Inhibitory
0	0.974458	GABRG2	0.974458	0.000318924	0.0232351	Inhibitory
0	0.955495	GABRA4	0.955495	0.00110074	0.0454707	Inhibitory
0	0.966331	GABRA1	0.966331	0.000578863	0.0331358	Inhibitory
0	0.962848	KCNC4	0.962848	0.000714831	0.0362573	Inhibitory
0	0.975619	GABRD	0.975619	0.000278934	0.0223538	Inhibitory
0	0.977941	SLC36A4	0.977941	0.000214949	0.01914	Inhibitory
0	0.977554	HTR1E	0.977554	0.000220948	0.0192465	Inhibitory
0.997753	0	FOXRED1	-0.997753	1.99953e-06	0.000890233	Inhibitory
0	0.951625	SLC6A17	0.951625	0.00130069	0.0496369	Inhibitory
0.959872	0	DAP3	-0.959872	0.000856797	0.0394619	Inhibitory
0	0.994582	KCNA2	0.994582	1.49964e-05	0.00400605	Inhibitory
0	0.989938	CHRNA4	0.989938	4.59891e-05	0.00767826	Inhibitory
0	0.982585	SLC35A3	0.982585	0.00012597	0.0144218	Inhibitory
0	0.979489	GCGR	0.979489	0.000179957	0.0175875	Inhibitory
0	0.978715	ADRB3	0.978715	0.000199953	0.0190764	Inhibitory
0	0.97678	KCNA5	0.97678	0.000238943	0.0195397	Inhibitory
0	0.974845	CHRNB2	0.974845	0.000309927	0.0232351	Inhibitory
0	0.973684	TFAM	0.973684	0.00033592	0.0240363	Inhibitory
0	0.968653	SLC6A8	0.968653	0.000493883	0.030446	Inhibitory
0	0.964396	HCN2	0.964396	0.000653845	0.0354048	Inhibitory
0	0.964009	MECP2	0.964009	0.00067484	0.0355801	Inhibitory
0	0.963235	SLC10A5	0.963235	0.000702833	0.0361058	Inhibitory
0	0.962074	MC2R	0.962074	0.000750822	0.0371163	Inhibitory
0	0.961687	KCNJ2	0.961687	0.000768818	0.0371163	Inhibitory
0.99679	0	TFB1M	-0.99679	4.99882e-06	0.00182093	Inhibitory
0.989727	0	GTPBP10	-0.989727	4.59891e-05	0.00767826	Inhibitory
0.954735	0	SLC4A8	-0.954735	0.00113673	0.0464784	Inhibitory
0.97817	0	CHRM5	-0.97817	0.000205951	0.01914	Inhibitory
0.992295	0	MALSU1	-0.992295	2.99929e-05	0.00619117	Inhibitory
0.995185	0	NUBPL	-0.995185	1.49964e-05	0.00400605	Inhibitory
0.979775	0	SLC25A15	-0.979775	0.000174959	0.0175265	Inhibitory
0.996469	0	QRSL1	-0.996469	4.99882e-06	0.00182093	Inhibitory
0.998074	0	CYC1	-0.998074	9.99763e-07	0.00080121	Inhibitory
0.998716	0	COX5B	-0.998716	9.99763e-07	0.00080121	Inhibitory
0.987801	0	COX7C	-0.987801	5.99858e-05	0.00887054	Inhibitory
0.956019	0	UQCRH	-0.956019	0.00105675	0.0445726	Inhibitory
0.986196	0	CYCS	-0.986196	8.09808e-05	0.0111893	Inhibitory
0.98138	0	MC3R	-0.98138	0.000146965	0.016358	Inhibitory
0.993579	0	ECH1	-0.993579	1.99953e-05	0.004713	Inhibitory
0.960835	0	PCNA	-0.960835	0.000816806	0.0389636	Inhibitory
0.991332	0	SLC22A4	-0.991332	3.29922e-05	0.00619117	Inhibitory
0.994222	0	ABCA4	-0.994222	1.6996e-05	0.00425643	Inhibitory
0.967255	0	DLST	-0.967255	0.00054787	0.0331358	Inhibitory
1	0	UQCRC2	-1	9.99763e-07	0.00080121	Inhibitory
0.999358	0	GFM1	-0.999358	9.99763e-07	0.00080121	Inhibitory
0.996148	0	MTG2	-0.996148	5.99858e-06	0.00200303	Inhibitory
0.998395	0	SDHB	-0.998395	9.99763e-07	0.00080121	Inhibitory
0.997432	0	DARS2	-0.997432	1.99953e-06	0.000890233	Inhibitory
0.992616	0	ECSIT	-0.992616	2.39943e-05	0.0053414	Inhibitory
0.980417	0	NSUN4	-0.980417	0.000160962	0.016973	Inhibitory
0.989406	0	COQ4	-0.989406	5.09879e-05	0.00817234	Inhibitory
0.97496	0	HARS2	-0.97496	0.000301928	0.0232351	Inhibitory
0.973034	0	MTO1	-0.973034	0.000359915	0.0253014	Inhibitory
0.963082	0	TARS2	-0.963082	0.000702833	0.0361058	Inhibitory
0.980738	0	RTN4IP1	-0.980738	0.000157963	0.016973	Inhibitory
0.98748	0	SLC27A5	-0.98748	6.19853e-05	0.00887054	Inhibitory
0.951846	0	COQ7	-0.951846	0.0012837	0.0494593	Inhibitory
0.952488	0	SLC51A	-0.952488	0.00123971	0.048701	Inhibitory
0.969502	0	SLC52A1	-0.969502	0.00046589	0.0296321	Inhibitory
0.98427	0	SLC12A1	-0.98427	0.000100976	0.0125037	Inhibitory
0.950883	0	SLC3A1	-0.950883	0.00133068	0.0498323	Inhibitory
0.963724	0	C2	-0.963724	0.00067484	0.0355801	Inhibitory
0.952809	0	DRD3	-0.952809	0.00122771	0.048701	Inhibitory
0.960193	0	SLC6A4	-0.960193	0.0008438	0.0393152	Inhibitory
0.951204	0	DHRS7B	-0.951204	0.00131369	0.0496599	Inhibitory
0.994864	0	TIMMDC1	-0.994864	1.49964e-05	0.00400605	Inhibitory
0.985554	0	SLC28A1	-0.985554	8.99787e-05	0.0120182	Inhibitory
0.982986	0	ISL1	-0.982986	0.000117972	0.0139034	Inhibitory
0.977849	0	SLC5A2	-0.977849	0.000214949	0.01914	Inhibitory
0.975281	0	SLCO1B3	-0.975281	0.000289931	0.0227795	Inhibitory
0.974639	0	SLC5A1	-0.974639	0.000313926	0.0232351	Inhibitory
0.970787	0	SI	-0.970787	0.000427899	0.028108	Inhibitory
0.970465	0	MLNR	-0.970465	0.000437896	0.0283008	Inhibitory
0.968539	0	ABCC2	-0.968539	0.000493883	0.030446	Inhibitory
0.966613	0	SLC12A3	-0.966613	0.000566866	0.0331358	Inhibitory
0.966292	0	NPBWR2	-0.966292	0.000578863	0.0331358	Inhibitory
0.965971	0	MRGPRD	-0.965971	0.00058986	0.0332897	Inhibitory
0.962119	0	SLC4A9	-0.962119	0.000743824	0.0371163	Inhibitory
0.961798	0	CYP3A4	-0.961798	0.00075982	0.0371163	Inhibitory
0.958909	0	SLC2A7	-0.958909	0.000910784	0.0405501	Inhibitory
0.957624	0	NKX2-1	-0.957624	0.000982767	0.0432742	Inhibitory
0.956982	0	GATA4	-0.956982	0.00101876	0.0443681	Inhibitory
0.956661	0	ACSM4	-0.956661	0.00102976	0.0443681	Inhibitory
0.95634	0	NKX2-5	-0.95634	0.00104475	0.0445353	Inhibitory
0.955698	0	RXFP3	-0.955698	0.00107774	0.0449846	Inhibitory
0.95313	0	RXFP4	-0.95313	0.00121671	0.048701	Inhibitory
0	0.996627	IRF7	0.996627	1.99865e-06	0.00306393	Microglia
0.980409	0	GBP1	-0.980409	9.89332e-05	0.0195326	Microglia
0	0.973862	DDX58	0.973862	0.000212856	0.0362565	Microglia
0	0.994941	GZMB	0.994941	6.99528e-06	0.0042895	Microglia
0.986371	0	IFIT2	-0.986371	4.39703e-05	0.0156261	Microglia
0	0.98946	IRF1	0.98946	2.69818e-05	0.0137877	Microglia
0.996167	0	CD28	-0.996167	1.99865e-06	0.00306393	Microglia
0	0.980185	CD3D	0.980185	0.000101931	0.0195326	Microglia
0	0.986088	ICOS	0.986088	4.89669e-05	0.0156261	Microglia
0	0.972597	CD2	0.972597	0.000239838	0.0367672	Microglia
0	0.982293	CD209	0.982293	8.894e-05	0.0195326	Microglia
0.978705	0	TBK1	-0.978705	0.000114922	0.0207266	Microglia
0	0.971754	TNFSF13B	0.971754	0.000255827	0.0373508	Microglia
0	0.986931	CD1C	0.986931	3.9973e-05	0.0156261	Microglia
0	0.985666	FOXP3	0.985666	5.09656e-05	0.0156261	Microglia
0	0.98398	IL2RA	0.98398	6.59555e-05	0.0178729	Microglia
0	0.983558	CCR2	0.983558	6.99528e-05	0.0178729	Microglia
0	0.981872	IL21	0.981872	9.09386e-05	0.0195326	Microglia
0.995315	0	IL12B	-0.995315	5.99595e-06	0.0042895	Microglia
0.994463	0	CD80	-0.994463	6.99528e-06	0.0042895	Microglia
0.972317	0	IL13	-0.972317	0.000239838	0.0367672	Microglia
0.994031	0	ACACB	-0.994031	2.59958e-05	0.0192866	Oligodendrocytes
0.983471	0	ACAA2	-0.983471	0.00018697	0.0406471	Oligodendrocytes
0	0.981102	HP	0.981102	0.00024496	0.0406471	Oligodendrocytes
0.981175	0	EEF1A1	-0.981175	0.000234962	0.0406471	Oligodendrocytes
0.98944	0	RHOA	-0.98944	7.89872e-05	0.0301742	Oligodendrocytes
0.999082	0	HSD17B10	-0.999082	1.99968e-06	0.0037329	Oligodendrocytes
0	0.988121	GALC	0.988121	9.69843e-05	0.0301742	Oligodendrocytes
0.990817	0	MCM2	-0.990817	6.39896e-05	0.0301742	Oligodendrocytes
0.976584	0	ORC1	-0.976584	0.000354942	0.0464975	Oligodendrocytes
0.998163	0	ALDH3B1	-0.998163	2.99951e-06	0.0037329	Oligodendrocytes
0.97888	0	ATP7A	-0.97888	0.000285954	0.0444837	Oligodendrocytes
0	0.984881	TAT	0.984881	0.000148976	0.0370801	Oligodendrocytes
0	0.982721	ACSM2B	0.982721	0.000200967	0.0406471	Oligodendrocytes
0.981635	0	SLC17A2	-0.981635	0.000224964	0.0406471	Oligodendrocytes
0.993572	0	KRTAP10-8	-0.993572	3.0995e-05	0.0192866	Oligodendrocytes
0.988522	0	ACSM1	-0.988522	9.19851e-05	0.0301742	Oligodendrocytes
0.986226	0	KRTAP12-2	-0.986226	0.00012498	0.0345638	Oligodendrocytes
0.977961	0	CDY1	-0.977961	0.000314949	0.0461122	Oligodendrocytes
0.977043	0	KRTAP6-2	-0.977043	0.000345944	0.0464975	Oligodendrocytes
0.975666	0	KRTAP15-1	-0.975666	0.000386937	0.0481543	Oligodendrocytes
0	0.985963	ABCB6	0.985963	0.000123765	0.0248385	OPC
0	1	SOX9	1	9.98103e-07	0.000865022	OPC
0	0.992701	EGFR	0.992701	2.59507e-05	0.00843397	OPC
0.997208	0	TP53	-0.997208	3.99241e-06	0.00259507	OPC
0.982317	0	HP	-0.982317	0.000202615	0.0288189	OPC
0.973476	0	ELN	-0.973476	0.000470106	0.0381961	OPC
0	0.962381	TPSD1	0.962381	0.000934224	0.0458299	OPC
0.975803	0	IFIH1	-0.975803	0.000391256	0.0381961	OPC
0.967427	0	ISG15	-0.967427	0.000718634	0.0434523	OPC
0.959516	0	KLRB1	-0.959516	0.00107196	0.0480535	OPC
0.975337	0	COL15A1	-0.975337	0.000404232	0.0381961	OPC
0.97208	0	CPM	-0.97208	0.000525002	0.0413638	OPC
0.963704	0	ZFY	-0.963704	0.000874338	0.0454656	OPC
0	0.999439	SHH	0.999439	9.98103e-07	0.000865022	OPC
0.981852	0	DKK1	-0.981852	0.0002106	0.0288189	OPC
0	0.960696	ASPM	0.960696	0.00102705	0.0479161	OPC
0.960447	0	KRTAP6-3	-0.960447	0.00103204	0.0479161	OPC
0	0.993824	TNF	0.993824	1.99621e-05	0.00741448	OPC
0.961377	0	LAG3	-0.961377	0.000982133	0.0472879	OPC
0	0.995508	AURKB	0.995508	1.39734e-05	0.00726619	OPC
0	0.986524	HJURP	0.986524	0.000102805	0.0248385	OPC
0.98604	0	MYC	-0.98604	0.000117776	0.0248385	OPC
0	0.980348	KIF20A	0.980348	0.000265495	0.0332416	OPC
0	0.985401	TTK	0.985401	0.000133746	0.0248385	OPC
0	0.965188	CENPF	0.965188	0.000806467	0.0446131	OPC
0	0.962942	CDC45	0.962942	0.000911268	0.0455634	OPC
0	0.969118	ACSM2B	0.969118	0.000661742	0.0431893	OPC
0	0.97361	ADH1A	0.97361	0.000465116	0.0381961	OPC
0	0.976979	CCNE2	0.976979	0.000358319	0.0381961	OPC
0	0.983717	CDC20	0.983717	0.000165685	0.0269238	OPC
0	0.998316	CDK1	0.998316	9.98103e-07	0.000865022	OPC
0	0.987647	CHEK1	0.987647	7.68539e-05	0.0222022	OPC
0	0.98484	MMP13	0.98484	0.000143727	0.0249126	OPC
0	0.983156	PLK4	0.983156	0.000191636	0.0288189	OPC
0	0.974733	NDC80	0.974733	0.000440163	0.0381961	OPC
0	0.970803	EN1	0.970803	0.000585886	0.0431893	OPC
0	0.968557	FOXD3	0.968557	0.000682702	0.0431893	OPC
0	0.96575	ADH1C	0.96575	0.000781514	0.0446131	OPC
0.966496	0	FSHR	-0.966496	0.000758558	0.0446131	OPC
0.959981	0	KRTAP19-6	-0.959981	0.00105799	0.0480535	OPC
0.978129	0	KRTAP11-1	-0.978129	0.000322387	0.0381003	OPC
0.9651	0	KRTAP21-2	-0.9651	0.000806467	0.0446131	OPC
0.993485	0	KRTAP10-8	-0.993485	1.99621e-05	0.00741448	OPC
0.985109	0	KRTAP12-2	-0.985109	0.000133746	0.0248385	OPC
0.976268	0	KRTAP6-2	-0.976268	0.000377283	0.0381961	OPC
0.977199	0	KRTAP15-1	-0.977199	0.000351332	0.0381961	OPC
0.964169	0	KRTAP13-3	-0.964169	0.000849385	0.0450694	OPC
0.969288	0	KRTAP26-1	-0.969288	0.00064677	0.0431893	OPC
0.973941	0	KRTAP10-3	-0.973941	0.000454137	0.0381961	OPC
0.969753	0	KRTAP13-1	-0.969753	0.000630801	0.0431893	OPC
0.964635	0	KRTAP10-6	-0.964635	0.000827427	0.044819	OPC
0.979991	0	KRTAP10-9	-0.979991	0.00026849	0.0332416	OPC
0.967892	0	KRTAP10-5	-0.967892	0.000697674	0.0431893	OPC
0.968357	0	KRTAP12-3	-0.968357	0.000682702	0.0431893	OPC
0.968823	0	KRTAP22-1	-0.968823	0.000661742	0.0431893	OPC
0.963239	0	KRTAP19-2	-0.963239	0.00089929	0.0455634	OPC
0.970684	0	CDX2	-0.970684	0.000588881	0.0431893	OPC
0.974872	0	KRTAP10-7	-0.974872	0.000422197	0.0381961	OPC
0.995785	0	EEF1A1	-0.995785	3.98952e-06	0.00212072	Others
0.983787	0	TPT1	-0.983787	7.18114e-05	0.0121459	Others
0.981518	0	FAU	-0.981518	9.07617e-05	0.0138059	Others
0.993515	0	HSD17B10	-0.993515	7.97905e-06	0.00303648	Others
0.971141	0	COX7A1	-0.971141	0.00029722	0.0298906	Others
0.984112	0	COX17	-0.984112	6.78219e-05	0.0120174	Others
0	0.985853	ULK1	0.985853	4.9869e-05	0.00976646	Others
0	0.962409	PRKACB	0.962409	0.000562523	0.0470092	Others
0	0.993129	MAP2K1	0.993129	8.97643e-06	0.00303648	Others
0	0.983832	PIK3R1	0.983832	6.78219e-05	0.0120174	Others
0	0.975344	BDNF	0.975344	0.000200474	0.0240633	Others
0.979896	0	SARS2	-0.979896	0.000111707	0.0159869	Others
0.981193	0	GATC	-0.981193	9.27564e-05	0.0138059	Others
0.997082	0	UQCRB	-0.997082	9.97381e-07	0.00123708	Others
0.989948	0	ERAL1	-0.989948	2.19424e-05	0.00544317	Others
0.999027	0	TFAM	-0.999027	9.97381e-07	0.00123708	Others
0	0.988682	COX16	0.988682	2.79267e-05	0.00649469	Others
0	0.982215	TNF	0.982215	8.378e-05	0.0135541	Others
0.991245	0	SCO2	-0.991245	1.69555e-05	0.00477161	Others
0	0.988278	COX14	0.988278	3.29136e-05	0.0072042	Others
0.96725	0	EEF1B2	-0.96725	0.000393965	0.0357548	Others
0	0.963217	PARS2	0.963217	0.000541578	0.0468654	Others
0.971466	0	ACO2	-0.971466	0.00028924	0.0298906	Others
0.977951	0	HSPD1	-0.977951	0.000153597	0.0204119	Others
0.999351	0	UQCRC2	-0.999351	9.97381e-07	0.00123708	Others
0.992866	0	TRUB2	-0.992866	8.97643e-06	0.00303648	Others
0.990921	0	COX11	-0.990921	1.79529e-05	0.00477161	Others
0.978923	0	DLD	-0.978923	0.000133649	0.0184188	Others
0.98703	0	HSPA9	-0.98703	4.189e-05	0.00865959	Others
0.976978	0	RPUSD3	-0.976978	0.000165565	0.0212437	Others
0.961089	0	BAX	-0.961089	0.000602418	0.0487304	Others
0.968223	0	LSM5	-0.968223	0.000366039	0.0340508	Others
0.97406	0	TMEM126B	-0.97406	0.000222416	0.0250791	Others
0.972114	0	NACA	-0.972114	0.000272285	0.0297992	Others
0.992218	0	DDX28	-0.992218	1.2966e-05	0.00402053	Others
0.966278	0	KRTAP10-8	-0.966278	0.000424884	0.0376427	Others
0.970169	0	COX6A2	-0.970169	0.000319162	0.0312527	Others
0.993191	0	FASTKD5	-0.993191	7.97905e-06	0.00303648	Others
0.99546	0	SCO1	-0.99546	3.98952e-06	0.00212072	Others
0.995136	0	BCS1L	-0.995136	3.98952e-06	0.00212072	Others
0.994812	0	PET117	-0.994812	3.98952e-06	0.00212072	Others
0.976654	0	COA5	-0.976654	0.000172547	0.0214016	Others
0.974384	0	KRTAP1-3	-0.974384	0.00021344	0.024819	Others
0.97179	0	KRTAP4-12	-0.97179	0.000281261	0.0298906	Others
0.96952	0	EIF4A1	-0.96952	0.000337115	0.0321642	Others
0.962062	0	KRTAP9-8	-0.962062	0.000568507	0.0470092	Others

## Sheet: DEG_ASD_vs_CTRL
gene	p_val	avg_logFC	pct.1	pct.2	p_val_adj	cluster	gene
SLC1A2	0	3.26358	0.978	0.412	0	Astrocyte	SLC1A2
GPR98	0	2.96583	0.924	0.18	0	Astrocyte	GPR98				Differentialy expressed genes
GPC5	0	2.83546	0.968	0.311	0	Astrocyte	GPC5				Astrocyte	Endothelial	Excitatory	Inhibitory	Microglia	Oligodendrocytes	OPC	Others
SLC1A3	0	2.76589	0.943	0.174	0	Astrocyte	SLC1A3				40	78	14	12	51	9	21	203
RNF219-AS1	0	2.76392	0.825	0.08	0	Astrocyte	RNF219-AS1
COL5A3	0	2.31276	0.716	0.114	0	Astrocyte	COL5A3
HPSE2	0	2.30078	0.633	0.143	0	Astrocyte	HPSE2
APOE	0	2.27895	0.577	0.128	0	Astrocyte	APOE
SLC4A4	0	2.26882	0.799	0.232	0	Astrocyte	SLC4A4
ZNF98	0	2.20345	0.528	0.087	0	Astrocyte	ZNF98
FGFR3	0	1.95781	0.564	0.03	0	Astrocyte	FGFR3
PITPNC1	0	1.9452	0.888	0.425	0	Astrocyte	PITPNC1
GLUL	0	1.92089	0.71	0.144	0	Astrocyte	GLUL
NKAIN3	0	1.88601	0.833	0.273	0	Astrocyte	NKAIN3
GJA1	0	1.87378	0.521	0.021	0	Astrocyte	GJA1
AQP4	0	1.84448	0.526	0.039	0	Astrocyte	AQP4
NDRG2	0	1.83715	0.649	0.111	0	Astrocyte	NDRG2
MSI2	0	1.83371	0.812	0.341	0	Astrocyte	MSI2
SFXN5	0	1.83338	0.688	0.262	0	Astrocyte	SFXN5
NHSL1	0	1.81658	0.593	0.091	0	Astrocyte	NHSL1
ATP1A2	0	1.80814	0.667	0.084	0	Astrocyte	ATP1A2
CST3	0	1.80278	0.634	0.179	0	Astrocyte	CST3
BMPR1B	0	1.75912	0.541	0.07	0	Astrocyte	BMPR1B
SLCO1C1	0	1.71722	0.482	0.022	0	Astrocyte	SLCO1C1
DTNA	0	1.70935	0.907	0.567	0	Astrocyte	DTNA
PREX2	0	1.70663	0.727	0.189	0	Astrocyte	PREX2
GLIS3	0	1.67095	0.586	0.163	0	Astrocyte	GLIS3
C1orf61	0	1.66283	0.713	0.288	0	Astrocyte	C1orf61
PARD3B	0	1.63815	0.643	0.175	0	Astrocyte	PARD3B
RYR3	0	1.6319	0.715	0.343	0	Astrocyte	RYR3
MMD2	0	1.62747	0.562	0.158	0	Astrocyte	MMD2
AC002429.5	0	1.62253	0.424	0.044	0	Astrocyte	AC002429.5
SLC7A11	0	1.61141	0.473	0.049	0	Astrocyte	SLC7A11
PAMR1	0	1.60757	0.464	0.085	0	Astrocyte	PAMR1
RANBP3L	0	1.6046	0.451	0.041	0	Astrocyte	RANBP3L
MT2A	0	1.58731	0.491	0.083	0	Astrocyte	MT2A
RFX4	0	1.5857	0.497	0.146	0	Astrocyte	RFX4
F3	0	1.58408	0.421	0.021	0	Astrocyte	F3
TNIK	0	1.56905	0.829	0.513	0	Astrocyte	TNIK
PRODH	0	1.56674	0.412	0.027	0	Astrocyte	PRODH
RORA	0	1.52891	0.937	0.607	0	Astrocyte	RORA
ATP1B2	0	1.51128	0.514	0.127	0	Astrocyte	ATP1B2
SLC25A18	0	1.50644	0.426	0.043	0	Astrocyte	SLC25A18
NPAS3	0	1.50189	0.971	0.676	0	Astrocyte	NPAS3
ACSS1	0	1.49628	0.449	0.044	0	Astrocyte	ACSS1
LINC00299	0	1.49315	0.431	0.08	0	Astrocyte	LINC00299
LRRC3B	0	1.49074	0.457	0.149	0	Astrocyte	LRRC3B
LRRC16A	0	1.48761	0.664	0.344	0	Astrocyte	LRRC16A
HIF3A	0	1.47283	0.426	0.052	0	Astrocyte	HIF3A
GPM6A	0	1.46969	0.982	0.772	0	Astrocyte	GPM6A
SPON1	0	1.46631	0.462	0.097	0	Astrocyte	SPON1
RGS20	0	1.4564	0.415	0.074	0	Astrocyte	RGS20
GLI3	0	1.45422	0.404	0.031	0	Astrocyte	GLI3
CLU	0	1.4518	0.832	0.528	0	Astrocyte	CLU
GFAP	0	1.44951	0.258	0.029	0	Astrocyte	GFAP
CABLES1	0	1.44258	0.472	0.172	0	Astrocyte	CABLES1
ALDH1A1	0	1.44257	0.39	0.069	0	Astrocyte	ALDH1A1
NCAN	0	1.43728	0.514	0.224	0	Astrocyte	NCAN
AHCYL2	0	1.43369	0.652	0.377	0	Astrocyte	AHCYL2
CADM1	0	1.43093	0.859	0.604	0	Astrocyte	CADM1
FBXL7	0	1.42384	0.772	0.271	0	Astrocyte	FBXL7
CACNB2	0	1.42329	0.808	0.5	0	Astrocyte	CACNB2
RP11-436D23.1	0	1.41629	0.604	0.307	0	Astrocyte	RP11-436D23.1
SHROOM3	0	1.41205	0.486	0.202	0	Astrocyte	SHROOM3
STON2	0	1.41011	0.406	0.041	0	Astrocyte	STON2
AGT	0	1.40256	0.371	0.019	0	Astrocyte	AGT
MT3	0	1.40137	0.58	0.3	0	Astrocyte	MT3
PPAP2B	0	1.3974	0.498	0.104	0	Astrocyte	PPAP2B
CACHD1	0	1.39033	0.442	0.127	0	Astrocyte	CACHD1
CTNNA2	0	1.39007	0.961	0.661	0	Astrocyte	CTNNA2
NEAT1	0	1.36842	0.776	0.309	0	Astrocyte	NEAT1
WIF1	0	1.36442	0.325	0.047	0	Astrocyte	WIF1
TPD52L1	0	1.36357	0.38	0.077	0	Astrocyte	TPD52L1
PRKG1	0	1.35459	0.769	0.405	0	Astrocyte	PRKG1
NTM	0	1.34882	0.979	0.749	0	Astrocyte	NTM
ACSBG1	0	1.34081	0.394	0.044	0	Astrocyte	ACSBG1
GRAMD3	0	1.3393	0.502	0.117	0	Astrocyte	GRAMD3
PTGDS	0	1.33393	0.823	0.308	0	Astrocyte	PTGDS
GLUD1	0	1.32897	0.505	0.22	0	Astrocyte	GLUD1
ETNPPL	0	1.32464	0.327	0.01	0	Astrocyte	ETNPPL
GNA14	0	1.31543	0.348	0.087	0	Astrocyte	GNA14
PARD3	0	1.3124	0.595	0.25	0	Astrocyte	PARD3
MLC1	0	1.30572	0.316	0.024	0	Astrocyte	MLC1
LINC00499	0	1.30227	0.262	0.018	0	Astrocyte	LINC00499
ABLIM1	0	1.29914	0.636	0.387	0	Astrocyte	ABLIM1
TRPS1	0	1.28985	0.649	0.356	0	Astrocyte	TRPS1
LRIG1	0	1.28543	0.403	0.088	0	Astrocyte	LRIG1
ATP13A4	0	1.28202	0.409	0.076	0	Astrocyte	ATP13A4
MACF1	0	1.27964	0.879	0.65	0	Astrocyte	MACF1
ACOT11	0	1.27655	0.405	0.134	0	Astrocyte	ACOT11
CDH20	0	1.25989	0.731	0.362	0	Astrocyte	CDH20
EMX2	0	1.2541	0.298	0.007	0	Astrocyte	EMX2
PON2	0	1.2492	0.446	0.073	0	Astrocyte	PON2
NFIA	0	1.23864	0.807	0.44	0	Astrocyte	NFIA
TTYH1	0	1.22698	0.481	0.228	0	Astrocyte	TTYH1
GABRB1	0	1.22433	0.756	0.504	0	Astrocyte	GABRB1
ZNRF3	0	1.22114	0.331	0.085	0	Astrocyte	ZNRF3
RGMA	0	1.21945	0.351	0.091	0	Astrocyte	RGMA
FAM189A2	0	1.21928	0.28	0.017	0	Astrocyte	FAM189A2
MIR99AHG	0	1.21489	0.894	0.651	0	Astrocyte	MIR99AHG
PRDM16	0	1.21211	0.31	0.022	0	Astrocyte	PRDM16
PTN	0	1.21055	0.611	0.22	0	Astrocyte	PTN
ARHGAP24	0	1.20787	0.536	0.139	0	Astrocyte	ARHGAP24
ALDH1L1	0	1.1932	0.287	0.02	0	Astrocyte	ALDH1L1
APC	0	1.19283	0.562	0.366	0	Astrocyte	APC
LSAMP	0	1.19195	0.994	0.841	0	Astrocyte	LSAMP
SORBS1	0	1.18935	0.72	0.492	0	Astrocyte	SORBS1
GPR37L1	0	1.18209	0.353	0.062	0	Astrocyte	GPR37L1
AC074363.1	0	1.18172	0.601	0.397	0	Astrocyte	AC074363.1
TCF7L2	0	1.18067	0.487	0.183	0	Astrocyte	TCF7L2
MEIS2	0	1.17475	0.613	0.288	0	Astrocyte	MEIS2
MGST1	0	1.17264	0.395	0.187	0	Astrocyte	MGST1
NAT8L	0	1.16627	0.44	0.284	0	Astrocyte	NAT8L
GPR56	0	1.16624	0.365	0.098	0	Astrocyte	GPR56
CTC-498M16.4	0	1.15815	0.31	0.065	0	Astrocyte	CTC-498M16.4
ARHGEF26	0	1.13991	0.323	0.053	0	Astrocyte	ARHGEF26
CAMK2G	0	1.13751	0.516	0.33	0	Astrocyte	CAMK2G
NEBL	0	1.13121	0.721	0.504	0	Astrocyte	NEBL
ITGA7	0	1.12394	0.295	0.061	0	Astrocyte	ITGA7
RP11-384F7.2	0	1.11921	0.864	0.591	0	Astrocyte	RP11-384F7.2
VAV3	0	1.11892	0.317	0.082	0	Astrocyte	VAV3
DCLK2	0	1.11873	0.562	0.426	0	Astrocyte	DCLK2
AHCYL1	0	1.11489	0.442	0.246	0	Astrocyte	AHCYL1
GRIN2C	0	1.10878	0.259	0.019	0	Astrocyte	GRIN2C
SASH1	0	1.10806	0.569	0.311	0	Astrocyte	SASH1
ACACB	0	1.10367	0.309	0.055	0	Astrocyte	ACACB
GRM3	0	1.10177	0.68	0.424	0	Astrocyte	GRM3
RP11-444D3.1	0	1.10118	0.543	0.325	0	Astrocyte	RP11-444D3.1
ARHGEF26-AS1	0	1.10003	0.311	0.056	0	Astrocyte	ARHGEF26-AS1
SLC39A12	0	1.09494	0.27	0.023	0	Astrocyte	SLC39A12
FAM184A	0	1.08848	0.413	0.258	0	Astrocyte	FAM184A
ZHX3	0	1.08448	0.492	0.325	0	Astrocyte	ZHX3
EZR	0	1.08232	0.264	0.026	0	Astrocyte	EZR
RAPGEF3	0	1.08137	0.277	0.043	0	Astrocyte	RAPGEF3
LIFR	0	1.07546	0.473	0.206	0	Astrocyte	LIFR
SDC4	0	1.06542	0.24	0.01	0	Astrocyte	SDC4
ZBTB20	0	1.05424	0.888	0.504	0	Astrocyte	ZBTB20
OPHN1	0	1.05423	0.576	0.368	0	Astrocyte	OPHN1
LCNL1	0	1.04827	0.209	0.051	0	Astrocyte	LCNL1
MFGE8	0	1.04698	0.265	0.051	0	Astrocyte	MFGE8
EPHB1	0	1.03559	0.417	0.259	0	Astrocyte	EPHB1
HEPACAM	0	1.03415	0.361	0.079	0	Astrocyte	HEPACAM
ITPR2	0	1.03159	0.668	0.3	0	Astrocyte	ITPR2
PSD2	0	1.0315	0.278	0.058	0	Astrocyte	PSD2
CRB1	0	1.03055	0.437	0.211	0	Astrocyte	CRB1
STK33	0	1.02411	0.297	0.066	0	Astrocyte	STK33
OAF	0	1.02297	0.25	0.019	0	Astrocyte	OAF
ZFP36L1	0	1.02242	0.276	0.074	0	Astrocyte	ZFP36L1
EDNRB	0	1.01764	0.252	0.023	0	Astrocyte	EDNRB
CTNND2	0	1.01692	0.946	0.738	0	Astrocyte	CTNND2
CSGALNACT1	0	1.01609	0.552	0.343	0	Astrocyte	CSGALNACT1
TPCN1	0	1.01604	0.334	0.147	0	Astrocyte	TPCN1
RERG	0	1.01578	0.324	0.148	0	Astrocyte	RERG
ZFHX4	0	1.0145	0.415	0.113	0	Astrocyte	ZFHX4
RHOJ	0	1.01223	0.285	0.066	0	Astrocyte	RHOJ
ANKDD1A	0	1.0098	0.289	0.127	0	Astrocyte	ANKDD1A
RORB	0	1.00756	0.507	0.213	0	Astrocyte	RORB
EYA2	0	1.00098	0.29	0.08	0	Astrocyte	EYA2
DOCK7	0	0.999165	0.432	0.314	0	Astrocyte	DOCK7
SOX9	0	0.99807	0.234	0.038	0	Astrocyte	SOX9
GPR125	0	0.997126	0.28	0.07	0	Astrocyte	GPR125
MERTK	0	0.996492	0.319	0.066	0	Astrocyte	MERTK
ANGPTL4	0	0.996048	0.185	0.019	0	Astrocyte	ANGPTL4
RP11-776H12.1	0	0.995414	0.266	0.083	0	Astrocyte	RP11-776H12.1
ITPKB	0	0.994796	0.295	0.052	0	Astrocyte	ITPKB
FAM107A	0	0.990797	0.263	0.058	0	Astrocyte	FAM107A
CHPT1	0	0.989205	0.441	0.33	0	Astrocyte	CHPT1
BCL2	0	0.989172	0.411	0.227	0	Astrocyte	BCL2
PHF21B	0	0.988545	0.276	0.072	0	Astrocyte	PHF21B
CPE	0	0.983945	0.774	0.564	0	Astrocyte	CPE
ACSS3	0	0.982648	0.266	0.068	0	Astrocyte	ACSS3
PLXNB1	0	0.978373	0.269	0.053	0	Astrocyte	PLXNB1
KANK1	0	0.978299	0.473	0.2	0	Astrocyte	KANK1
GABRA2	0	0.977024	0.487	0.36	0	Astrocyte	GABRA2
FMN2	0	0.975686	0.725	0.525	0	Astrocyte	FMN2
SLC14A1	0	0.969899	0.189	0.007	0	Astrocyte	SLC14A1
ADD3	0	0.969447	0.526	0.333	0	Astrocyte	ADD3
CEP85L	0	0.968747	0.491	0.376	0	Astrocyte	CEP85L
GRAMD1C	0	0.966636	0.302	0.142	0	Astrocyte	GRAMD1C
TNC	0	0.963091	0.14	0.033	0	Astrocyte	TNC
SLC15A2	0	0.961002	0.27	0.072	0	Astrocyte	SLC15A2
YAP1	0	0.958683	0.261	0.042	0	Astrocyte	YAP1
MAPK4	0	0.956875	0.366	0.243	0	Astrocyte	MAPK4
TRPM3	0	0.954143	0.486	0.355	0	Astrocyte	TRPM3
OLFM2	0	0.953681	0.443	0.313	0	Astrocyte	OLFM2
SOX5	0	0.953662	0.649	0.441	0	Astrocyte	SOX5
NPL	0	0.947888	0.279	0.068	0	Astrocyte	NPL
EYA1	0	0.94709	0.227	0.018	0	Astrocyte	EYA1
MT2P1	0	0.94377	0.236	0.023	0	Astrocyte	MT2P1
CTD-2282P23.2	0	0.940784	0.239	0.015	0	Astrocyte	CTD-2282P23.2
MTSS1L	0	0.936927	0.364	0.181	0	Astrocyte	MTSS1L
CDHR3	0	0.936074	0.327	0.199	0	Astrocyte	CDHR3
PPP1R3C	0	0.935462	0.18	0.015	0	Astrocyte	PPP1R3C
FOXO1	0	0.93511	0.368	0.105	0	Astrocyte	FOXO1
MICALL2	0	0.929654	0.221	0.103	0	Astrocyte	MICALL2
INTU	0	0.928122	0.352	0.24	0	Astrocyte	INTU
LGR4	0	0.926493	0.317	0.171	0	Astrocyte	LGR4
SPARCL1	0	0.924609	0.834	0.59	0	Astrocyte	SPARCL1
TUBB2B	0	0.924607	0.277	0.103	0	Astrocyte	TUBB2B
BMP2K	0	0.919987	0.396	0.238	0	Astrocyte	BMP2K
MT1E	0	0.915072	0.244	0.031	0	Astrocyte	MT1E
ARHGEF4	0	0.912024	0.413	0.343	0	Astrocyte	ARHGEF4
SGCD	0	0.90756	0.648	0.477	0	Astrocyte	SGCD
ANKFN1	0	0.905182	0.27	0.122	0	Astrocyte	ANKFN1
PCSK5	0	0.904838	0.372	0.191	0	Astrocyte	PCSK5
NTRK2	0	0.901684	0.839	0.669	0	Astrocyte	NTRK2
FYN	0	0.89945	0.572	0.436	0	Astrocyte	FYN
PDLIM5	0	0.898399	0.342	0.113	0	Astrocyte	PDLIM5
ECHDC2	0	0.895355	0.284	0.144	0	Astrocyte	ECHDC2
SERPINE2	0	0.89388	0.485	0.298	0	Astrocyte	SERPINE2
RP11-679C8.2	0	0.893403	0.284	0.142	0	Astrocyte	RP11-679C8.2
LINC00461	0	0.891774	0.551	0.453	0	Astrocyte	LINC00461
LINC00511	0	0.889535	0.439	0.247	0	Astrocyte	LINC00511
WWOX	0	0.887331	0.773	0.597	0	Astrocyte	WWOX
ASPH	0	0.885115	0.473	0.341	0	Astrocyte	ASPH
EMX2OS	0	0.880466	0.21	0.014	0	Astrocyte	EMX2OS
ACSL6	0	0.875531	0.41	0.308	0	Astrocyte	ACSL6
DIO2	0	0.875095	0.208	0.053	0	Astrocyte	DIO2
HTRA1	0	0.87431	0.375	0.155	0	Astrocyte	HTRA1
DDAH1	0	0.873989	0.451	0.336	0	Astrocyte	DDAH1
KCNN3	0	0.873983	0.252	0.139	0	Astrocyte	KCNN3
METTL7A	0	0.868195	0.247	0.049	0	Astrocyte	METTL7A
DGKG	0	0.865038	0.456	0.325	0	Astrocyte	DGKG
HES1	0	0.861756	0.179	0.034	0	Astrocyte	HES1
MAP3K5	0	0.861037	0.508	0.372	0	Astrocyte	MAP3K5
FGFR2	0	0.860728	0.388	0.146	0	Astrocyte	FGFR2
MCC	0	0.859931	0.309	0.169	0	Astrocyte	MCC
EFEMP1	0	0.859284	0.194	0.018	0	Astrocyte	EFEMP1
FGF2	0	0.858436	0.219	0.035	0	Astrocyte	FGF2
C2orf72	0	0.857921	0.246	0.124	0	Astrocyte	C2orf72
MYO10	0	0.856582	0.354	0.186	0	Astrocyte	MYO10
F11-AS1	0	0.855347	0.198	0.04	0	Astrocyte	F11-AS1
SNTA1	0	0.854133	0.228	0.109	0	Astrocyte	SNTA1
PAPLN	0	0.853499	0.197	0.008	0	Astrocyte	PAPLN
IGFBP7	0	0.851638	0.264	0.058	0	Astrocyte	IGFBP7
RP11-436K8.1	0	0.851599	0.203	0.031	0	Astrocyte	RP11-436K8.1
CDC42EP4	0	0.848839	0.188	0.025	0	Astrocyte	CDC42EP4
RP11-517I3.2	0	0.848473	0.221	0.029	0	Astrocyte	RP11-517I3.2
LAMA1	0	0.844883	0.21	0.053	0	Astrocyte	LAMA1
ARHGAP5	0	0.842656	0.492	0.392	0	Astrocyte	ARHGAP5
PBXIP1	0	0.834955	0.187	0.026	0	Astrocyte	PBXIP1
C4orf19	0	0.834271	0.227	0.058	0	Astrocyte	C4orf19
SCARA3	0	0.833966	0.201	0.034	0	Astrocyte	SCARA3
PAQR8	0	0.832808	0.348	0.154	0	Astrocyte	PAQR8
SLC27A1	0	0.830364	0.307	0.197	0	Astrocyte	SLC27A1
HES5	0	0.828075	0.131	0.017	0	Astrocyte	HES5
PRKCA	0	0.823064	0.668	0.538	0	Astrocyte	PRKCA
RHOBTB3	0	0.819989	0.307	0.165	0	Astrocyte	RHOBTB3
FUT9	0	0.817898	0.657	0.534	0	Astrocyte	FUT9
ELOVL2	0	0.813323	0.201	0.034	0	Astrocyte	ELOVL2
FGD4	0	0.800583	0.362	0.221	0	Astrocyte	FGD4
SLC6A11	0	0.797933	0.222	0.102	0	Astrocyte	SLC6A11
LINC00982	0	0.795315	0.164	0.004	0	Astrocyte	LINC00982
FADS2	0	0.79204	0.237	0.12	0	Astrocyte	FADS2
NRXN1	0	0.790434	0.979	0.777	0	Astrocyte	NRXN1
ID4	0	0.790407	0.156	0.013	0	Astrocyte	ID4
PDE7B	0	0.788864	0.492	0.339	0	Astrocyte	PDE7B
PDGFRB	0	0.786819	0.207	0.032	0	Astrocyte	PDGFRB
ZHX2	0	0.78437	0.369	0.183	0	Astrocyte	ZHX2
CLDN10	0	0.782448	0.2	0.027	0	Astrocyte	CLDN10
NWD1	0	0.776215	0.174	0.048	0	Astrocyte	NWD1
LRP4	0	0.771669	0.603	0.523	0	Astrocyte	LRP4
MRVI1	0	0.770557	0.169	0.01	0	Astrocyte	MRVI1
PLSCR4	0	0.767555	0.197	0.028	0	Astrocyte	PLSCR4
CDC14A	0	0.765282	0.224	0.054	0	Astrocyte	CDC14A
GPAM	0	0.764973	0.187	0.051	0	Astrocyte	GPAM
GJB6	0	0.764375	0.178	0.009	0	Astrocyte	GJB6
DST	0	0.758305	0.816	0.727	0	Astrocyte	DST
MED12L	0	0.755658	0.485	0.416	0	Astrocyte	MED12L
S100A1	0	0.752417	0.186	0.032	0	Astrocyte	S100A1
RBMS3	0	0.74724	0.515	0.3	0	Astrocyte	RBMS3
BCL6	0	0.745658	0.201	0.081	0	Astrocyte	BCL6
GNA14-AS1	0	0.745232	0.135	0.016	0	Astrocyte	GNA14-AS1
NBPF19	0	0.74416	0.219	0.099	0	Astrocyte	NBPF19
KCNJ10	0	0.743143	0.222	0.046	0	Astrocyte	KCNJ10
SDC2	0	0.74039	0.186	0.049	0	Astrocyte	SDC2
ADCY2	0	0.738546	0.616	0.515	0	Astrocyte	ADCY2
TGFB2	0	0.735068	0.192	0.077	0	Astrocyte	TGFB2
WFS1	0	0.733289	0.17	0.054	0	Astrocyte	WFS1
MAML2	0	0.730029	0.629	0.312	0	Astrocyte	MAML2
PRKD1	0	0.724943	0.464	0.361	0	Astrocyte	PRKD1
RP11-156K13.1	0	0.724128	0.169	0.024	0	Astrocyte	RP11-156K13.1
MKLN1	0	0.723716	0.613	0.557	0	Astrocyte	MKLN1
KAL1	0	0.723247	0.215	0.105	0	Astrocyte	KAL1
SAT1	0	0.721905	0.355	0.248	0	Astrocyte	SAT1
NOTCH2	0	0.718562	0.212	0.063	0	Astrocyte	NOTCH2
FNBP1	0	0.718305	0.517	0.4	0	Astrocyte	FNBP1
SUCLG2-AS1	0	0.712418	0.213	0.08	0	Astrocyte	SUCLG2-AS1
GPRC5B	0	0.710721	0.39	0.17	0	Astrocyte	GPRC5B
APCDD1	0	0.709061	0.214	0.045	0	Astrocyte	APCDD1
RNF182	0	0.708707	0.158	0.026	0	Astrocyte	RNF182
SH3BP2	0	0.708164	0.151	0.016	0	Astrocyte	SH3BP2
PTAR1	0	0.69855	0.25	0.139	0	Astrocyte	PTAR1
MGAT4C	0	0.695749	0.657	0.468	0	Astrocyte	MGAT4C
VEGFA	0	0.69352	0.2	0.072	0	Astrocyte	VEGFA
EMID1	0	0.693377	0.186	0.087	0	Astrocyte	EMID1
BAZ2B	0	0.689131	0.559	0.475	0	Astrocyte	BAZ2B
RASSF4	0	0.686184	0.22	0.109	0	Astrocyte	RASSF4
ARHGAP31	0	0.685836	0.267	0.1	0	Astrocyte	ARHGAP31
ESRRG	0	0.681632	0.49	0.434	0	Astrocyte	ESRRG
SLC7A10	0	0.680851	0.135	0.011	0	Astrocyte	SLC7A10
LINC00856	0	0.679856	0.168	0.075	0	Astrocyte	LINC00856
CHRDL1	0	0.67241	0.182	0.072	0	Astrocyte	CHRDL1
PDK4	0	0.669344	0.136	0.02	0	Astrocyte	PDK4
TMEM161B-AS1	0	0.664034	0.548	0.526	0	Astrocyte	TMEM161B-AS1
MEGF10	0	0.662432	0.272	0.095	0	Astrocyte	MEGF10
TULP3	0	0.660429	0.2	0.08	0	Astrocyte	TULP3
SH3PXD2B	0	0.65956	0.221	0.113	0	Astrocyte	SH3PXD2B
MAST4	0	0.656861	0.59	0.504	0	Astrocyte	MAST4
ITGA6	0	0.655859	0.184	0.046	0	Astrocyte	ITGA6
PLEKHG1	0	0.653788	0.261	0.15	0	Astrocyte	PLEKHG1
TP53BP2	0	0.653155	0.174	0.046	0	Astrocyte	TP53BP2
RP11-561I11.4	0	0.649999	0.127	0.031	0	Astrocyte	RP11-561I11.4
DLC1	0	0.645216	0.524	0.355	0	Astrocyte	DLC1
MT1M	0	0.641017	0.128	0.012	0	Astrocyte	MT1M
PHKA1	0	0.639579	0.161	0.058	0	Astrocyte	PHKA1
TSC22D4	0	0.63703	0.24	0.093	0	Astrocyte	TSC22D4
LINC01057	0	0.636012	0.145	0.059	0	Astrocyte	LINC01057
MT1G	0	0.635101	0.12	0.007	0	Astrocyte	MT1G
HEPH	0	0.634055	0.147	0.015	0	Astrocyte	HEPH
PTPRZ1	0	0.633084	0.684	0.311	0	Astrocyte	PTPRZ1
HEPN1	0	0.632638	0.202	0.037	0	Astrocyte	HEPN1
RP11-281A20.2	0	0.630922	0.125	0.007	0	Astrocyte	RP11-281A20.2
EGFR	0	0.62941	0.221	0.098	0	Astrocyte	EGFR
SLC6A1-AS1	0	0.627286	0.286	0.143	0	Astrocyte	SLC6A1-AS1
BCAN	0	0.61702	0.271	0.145	0	Astrocyte	BCAN
TCF7L1	0	0.616259	0.162	0.06	0	Astrocyte	TCF7L1
DAAM2	0	0.616064	0.313	0.123	0	Astrocyte	DAAM2
NFIB	0	0.613037	0.585	0.483	0	Astrocyte	NFIB
MMP28	0	0.611959	0.142	0.049	0	Astrocyte	MMP28
CD38	0	0.60524	0.126	0.012	0	Astrocyte	CD38
PAX6	0	0.603771	0.133	0.015	0	Astrocyte	PAX6
MAPK10	0	0.599135	0.754	0.638	0	Astrocyte	MAPK10
NKAIN4	0	0.590638	0.142	0.034	0	Astrocyte	NKAIN4
NRG3	0	0.586669	0.96	0.69	0	Astrocyte	NRG3
RP11-553L6.5	0	0.584788	0.19	0.061	0	Astrocyte	RP11-553L6.5
SLC13A5	0	0.582742	0.108	0.01	0	Astrocyte	SLC13A5
TOX	0	0.578705	0.394	0.269	0	Astrocyte	TOX
S100A13	0	0.571407	0.139	0.032	0	Astrocyte	S100A13
LPP	0	0.558851	0.584	0.554	0	Astrocyte	LPP
BBOX1	0	0.556358	0.115	0.01	0	Astrocyte	BBOX1
CSRP1	0	0.555363	0.194	0.07	0	Astrocyte	CSRP1
SYNE1	0	0.55416	0.631	0.59	0	Astrocyte	SYNE1
SLC7A2	0	0.549414	0.128	0.03	0	Astrocyte	SLC7A2
BMP7	0	0.546335	0.152	0.059	0	Astrocyte	BMP7
EPHX1	0	0.545954	0.156	0.057	0	Astrocyte	EPHX1
S100B	0	0.544001	0.217	0.098	0	Astrocyte	S100B
RP4-673D20.3	0	0.543879	0.114	0.022	0	Astrocyte	RP4-673D20.3
S1PR1	0	0.542784	0.108	0.007	0	Astrocyte	S1PR1
RP11-120J1.1	0	0.539812	0.122	0.024	0	Astrocyte	RP11-120J1.1
MROH7-TTC4	0	0.539646	0.106	0.02	0	Astrocyte	MROH7-TTC4
RAB34	0	0.537606	0.106	0.009	0	Astrocyte	RAB34
GNAQ	0	0.534916	0.659	0.644	0	Astrocyte	GNAQ
FKBP10	0	0.529597	0.108	0.013	0	Astrocyte	FKBP10
GLI2	0	0.526036	0.121	0.04	0	Astrocyte	GLI2
TNS3	0	0.520114	0.208	0.098	0	Astrocyte	TNS3
TRIL	0	0.517894	0.105	0.018	0	Astrocyte	TRIL
INPPL1	0	0.516738	0.106	0.028	0	Astrocyte	INPPL1
RNF43	0	0.516314	0.108	0.017	0	Astrocyte	RNF43
DOCK4	0	0.515422	0.726	0.613	0	Astrocyte	DOCK4
SLC25A48	0	0.514368	0.104	0.01	0	Astrocyte	SLC25A48
RP11-263K19.4	0	0.512094	0.101	0.012	0	Astrocyte	RP11-263K19.4
AASS	0	0.51014	0.162	0.044	0	Astrocyte	AASS
FHIT	0	0.509543	0.639	0.578	0	Astrocyte	FHIT
CKB	0	0.504446	0.622	0.59	0	Astrocyte	CKB
CGNL1	0	0.50409	0.142	0.03	0	Astrocyte	CGNL1
ROBO3	0	0.501344	0.104	0.027	0	Astrocyte	ROBO3
DOCK1	0	0.496965	0.344	0.192	0	Astrocyte	DOCK1
PMP2	0	0.485645	0.147	0.044	0	Astrocyte	PMP2
FREM2	0	0.48465	0.122	0.034	0	Astrocyte	FREM2
SELENBP1	0	0.482214	0.101	0.007	0	Astrocyte	SELENBP1
PLTP	0	0.47839	0.106	0.02	0	Astrocyte	PLTP
FSTL1	0	0.476285	0.112	0.033	0	Astrocyte	FSTL1
RFTN2	0	0.461716	0.278	0.136	0	Astrocyte	RFTN2
PAQR6	0	0.458783	0.11	0.031	0	Astrocyte	PAQR6
SALL3	0	0.448338	0.101	0.017	0	Astrocyte	SALL3
PPP2R2B	0	0.447424	0.879	0.78	0	Astrocyte	PPP2R2B
ZFP36L2	0	0.445855	0.119	0.034	0	Astrocyte	ZFP36L2
AXL	0	0.445442	0.116	0.034	0	Astrocyte	AXL
ZIC1	0	0.441446	0.126	0.035	0	Astrocyte	ZIC1
IFITM3	0	0.435341	0.132	0.034	0	Astrocyte	IFITM3
NBPF14	0	0.43216	0.11	0.029	0	Astrocyte	NBPF14
NCKAP5	0	0.420943	0.523	0.354	0	Astrocyte	NCKAP5
RREB1	0	0.39319	0.104	0.032	0	Astrocyte	RREB1
GPM6B	0	0.373637	0.69	0.677	0	Astrocyte	GPM6B
MALAT1	0	0.370472	1	0.995	0	Astrocyte	MALAT1
PHLPP1	0	0.342024	0.59	0.501	0	Astrocyte	PHLPP1
FMNL2	0	0.327802	0.689	0.653	0	Astrocyte	FMNL2
ERBB4	0	0.324829	0.899	0.623	0	Astrocyte	ERBB4
QKI	0	0.297617	0.85	0.645	0	Astrocyte	QKI
SOX6	0	0.265398	0.506	0.296	0	Astrocyte	SOX6
RPS6KA2	1.06089e-307	0.651856	0.492	0.429	6.91883e-303	Astrocyte	RPS6KA2
PRDX6	3.46179e-304	0.649953	0.196	0.098	2.25768e-299	Astrocyte	PRDX6
PSD3	2.80305e-303	0.452441	0.631	0.623	1.82806e-298	Astrocyte	PSD3
TGFBR3	1.24068e-301	0.614365	0.172	0.08	8.09135e-297	Astrocyte	TGFBR3
STOX1	7.77399e-298	0.616218	0.153	0.067	5.06996e-293	Astrocyte	STOX1
SORCS2	9.10623e-296	0.753804	0.292	0.19	5.93881e-291	Astrocyte	SORCS2
SLC6A1	3.02036e-293	0.536864	0.354	0.233	1.96979e-288	Astrocyte	SLC6A1
FERMT2	2.02249e-292	0.631312	0.233	0.128	1.319e-287	Astrocyte	FERMT2
ZNF423	1.80822e-287	0.543303	0.146	0.063	1.17927e-282	Astrocyte	ZNF423
NOTCH1	5.87538e-282	0.429469	0.102	0.034	3.83174e-277	Astrocyte	NOTCH1
GPR75-ASB3.1	1.68012e-281	0.826474	0.352	0.269	1.09572e-276	Astrocyte	GPR75-ASB3.1
WLS	1.9449e-279	0.664546	0.305	0.2	1.26841e-274	Astrocyte	WLS
TBL1X	1.76862e-277	0.597591	0.234	0.131	1.15344e-272	Astrocyte	TBL1X
RASSF8	4.31589e-277	0.541635	0.238	0.133	2.81469e-272	Astrocyte	RASSF8
PDZRN3	4.52231e-277	0.747238	0.433	0.375	2.94932e-272	Astrocyte	PDZRN3
WWC1	5.9755e-269	0.859113	0.308	0.223	3.89704e-264	Astrocyte	WWC1
LGI1	1.91868e-267	0.845833	0.323	0.24	1.2513e-262	Astrocyte	LGI1
LYN	2.22427e-266	0.431455	0.137	0.057	1.4506e-261	Astrocyte	LYN
SLC39A11	2.86443e-266	0.665596	0.418	0.343	1.86809e-261	Astrocyte	SLC39A11
PALLD	2.1667e-265	0.725436	0.302	0.207	1.41306e-260	Astrocyte	PALLD
LGI4	1.07133e-262	0.837248	0.262	0.17	6.9869e-258	Astrocyte	LGI4
ADHFE1	2.43793e-261	0.450964	0.109	0.041	1.58995e-256	Astrocyte	ADHFE1
ADAMTS17	1.05864e-259	0.629949	0.266	0.162	6.90414e-255	Astrocyte	ADAMTS17
RP11-179A16.1	2.1798e-259	0.796318	0.226	0.131	1.4216e-254	Astrocyte	RP11-179A16.1
DDX17	1.2311e-252	0.545281	0.566	0.574	8.02883e-248	Astrocyte	DDX17
ABCC9	3.98167e-250	0.549044	0.138	0.062	2.59672e-245	Astrocyte	ABCC9
ACP6	2.21346e-242	0.484428	0.126	0.054	1.44355e-237	Astrocyte	ACP6
MYO6	4.04852e-241	0.649133	0.467	0.433	2.64032e-236	Astrocyte	MYO6
GABRG1	4.89087e-240	0.613193	0.204	0.115	3.18968e-235	Astrocyte	GABRG1
ROR1	1.72628e-238	0.509076	0.193	0.102	1.12583e-233	Astrocyte	ROR1
COLEC12	2.70496e-236	0.439668	0.127	0.054	1.76409e-231	Astrocyte	COLEC12
MFAP3L	9.17668e-234	0.645644	0.242	0.151	5.98475e-229	Astrocyte	MFAP3L
CHD9	8.88621e-229	0.504442	0.569	0.587	5.79532e-224	Astrocyte	CHD9
KIAA1755	2.77619e-228	0.32353	0.124	0.051	1.81055e-223	Astrocyte	KIAA1755
PDE3A	9.40777e-227	0.528266	0.203	0.112	6.13546e-222	Astrocyte	PDE3A
ABCA1	5.19296e-226	0.515943	0.158	0.078	3.38669e-221	Astrocyte	ABCA1
SLC35F1	7.54426e-225	0.341794	0.588	0.544	4.92014e-220	Astrocyte	SLC35F1
BCKDHB	1.6905e-222	0.768162	0.346	0.278	1.1025e-217	Astrocyte	BCKDHB
PLOD2	1.58471e-219	0.624728	0.182	0.1	1.0335e-214	Astrocyte	PLOD2
NCOA1	7.87169e-213	0.460755	0.581	0.604	5.13368e-208	Astrocyte	NCOA1
LINC00693	2.75452e-211	0.68737	0.294	0.21	1.79641e-206	Astrocyte	LINC00693
ANK2	7.17158e-211	0.258454	0.821	0.781	4.67709e-206	Astrocyte	ANK2
MYO15B	1.51512e-208	0.452536	0.126	0.057	9.88117e-204	Astrocyte	MYO15B
PRRX1	2.22054e-206	0.505562	0.173	0.092	1.44817e-201	Astrocyte	PRRX1
MTMR10	2.8593e-206	0.441586	0.157	0.079	1.86475e-201	Astrocyte	MTMR10
KLKB1	1.20909e-205	0.487046	0.103	0.043	7.88534e-201	Astrocyte	KLKB1
SLC25A33	3.85817e-205	0.671235	0.184	0.105	2.51618e-200	Astrocyte	SLC25A33
ZSWIM6	1.48e-204	0.466367	0.582	0.587	9.65212e-200	Astrocyte	ZSWIM6
PSAT1	4.82196e-201	0.462166	0.148	0.073	3.14474e-196	Astrocyte	PSAT1
PLCG1	8.41067e-201	0.649099	0.182	0.104	5.48519e-196	Astrocyte	PLCG1
NACC2	6.87802e-200	0.465709	0.139	0.067	4.48564e-195	Astrocyte	NACC2
ZNF516	8.67599e-199	0.558749	0.163	0.088	5.65822e-194	Astrocyte	ZNF516
RP11-284M14.1	4.29853e-198	0.606289	0.214	0.132	2.80337e-193	Astrocyte	RP11-284M14.1
ADD3-AS1	4.78876e-197	0.51686	0.131	0.063	3.12308e-192	Astrocyte	ADD3-AS1
DPF3	1.65363e-196	0.519702	0.204	0.119	1.07845e-191	Astrocyte	DPF3
CLYBL	2.53702e-195	0.687486	0.23	0.153	1.65457e-190	Astrocyte	CLYBL
TOM1L2	1.10787e-192	0.70358	0.407	0.374	7.2252e-188	Astrocyte	TOM1L2
ARHGEF10L	3.22383e-190	0.634066	0.18	0.105	2.10249e-185	Astrocyte	ARHGEF10L
RP11-39M21.1	4.07773e-190	0.595515	0.207	0.13	2.65937e-185	Astrocyte	RP11-39M21.1
GOLIM4	1.078e-189	0.584308	0.23	0.147	7.03038e-185	Astrocyte	GOLIM4
RBMS3-AS3	3.49578e-189	0.379215	0.125	0.059	2.27985e-184	Astrocyte	RBMS3-AS3
CNN3	5.94818e-189	0.597516	0.192	0.114	3.87923e-184	Astrocyte	CNN3
RALGAPA2	2.64993e-187	0.753637	0.368	0.322	1.7282e-182	Astrocyte	RALGAPA2
ABI1	2.65758e-187	0.690856	0.381	0.337	1.73319e-182	Astrocyte	ABI1
ITGB5	3.6282e-187	0.453665	0.132	0.064	2.3662e-182	Astrocyte	ITGB5
FGD6	4.75346e-187	0.718831	0.214	0.14	3.10007e-182	Astrocyte	FGD6
GAREM	2.55463e-186	0.660052	0.407	0.367	1.66605e-181	Astrocyte	GAREM
RIN2	3.25367e-182	0.423193	0.254	0.162	2.12195e-177	Astrocyte	RIN2
SLC1A4	6.07109e-182	0.720169	0.217	0.142	3.95938e-177	Astrocyte	SLC1A4
ELOVL5	3.06319e-181	0.878607	0.269	0.192	1.99772e-176	Astrocyte	ELOVL5
NRCAM	5.62151e-181	0.304892	0.668	0.647	3.66618e-176	Astrocyte	NRCAM
CPT1A	1.81428e-179	0.523536	0.137	0.071	1.18322e-174	Astrocyte	CPT1A
RFX2	2.53232e-179	0.683105	0.205	0.133	1.65151e-174	Astrocyte	RFX2
PARK2	4.12199e-179	0.41927	0.576	0.593	2.68824e-174	Astrocyte	PARK2
SLC18B1	2.20972e-177	0.60838	0.174	0.102	1.44112e-172	Astrocyte	SLC18B1
FUT10	2.85775e-177	0.505068	0.134	0.069	1.86374e-172	Astrocyte	FUT10
RAB31	2.22964e-176	0.497734	0.237	0.154	1.45411e-171	Astrocyte	RAB31
PPARA	5.10231e-176	0.500651	0.148	0.079	3.32757e-171	Astrocyte	PPARA
IQCK	3.99606e-174	0.721945	0.286	0.219	2.60611e-169	Astrocyte	IQCK
ASAP2	2.32976e-172	0.734188	0.293	0.231	1.5194e-167	Astrocyte	ASAP2
CAPN2	1.16225e-170	0.504048	0.147	0.08	7.57986e-166	Astrocyte	CAPN2
FAT1	2.63783e-168	0.5262	0.135	0.071	1.72031e-163	Astrocyte	FAT1
ITSN1	1.98582e-164	0.668555	0.424	0.417	1.29509e-159	Astrocyte	ITSN1
ZFHX3	6.68504e-163	0.443496	0.25	0.169	4.35978e-158	Astrocyte	ZFHX3
TEAD1	3.89187e-160	0.679067	0.336	0.286	2.53816e-155	Astrocyte	TEAD1
FIGN	6.29346e-160	0.533315	0.305	0.229	4.10441e-155	Astrocyte	FIGN
FAM182B	6.58405e-160	0.732027	0.283	0.222	4.29392e-155	Astrocyte	FAM182B
DNAH7	2.26119e-158	0.847398	0.287	0.234	1.47468e-153	Astrocyte	DNAH7
LINC01158	1.54272e-156	0.655583	0.313	0.255	1.00612e-151	Astrocyte	LINC01158
KIF1B	2.38949e-156	0.386692	0.597	0.645	1.55835e-151	Astrocyte	KIF1B
BCAT2	1.19904e-155	0.618172	0.162	0.096	7.81975e-151	Astrocyte	BCAT2
STK3	3.42939e-155	0.5375	0.279	0.205	2.23654e-150	Astrocyte	STK3
AC079610.1	1.16103e-154	0.540128	0.158	0.092	7.57191e-150	Astrocyte	AC079610.1
SREBF1	3.31646e-154	0.469523	0.133	0.07	2.1629e-149	Astrocyte	SREBF1
RP11-597D13.9	1.18497e-153	0.414068	0.109	0.053	7.72799e-149	Astrocyte	RP11-597D13.9
SLC16A9	7.1536e-151	0.526851	0.134	0.073	4.66536e-146	Astrocyte	SLC16A9
PELI2	2.81982e-148	0.435712	0.189	0.116	1.839e-143	Astrocyte	PELI2
FAT3	1.2032e-147	0.531632	0.443	0.413	7.84689e-143	Astrocyte	FAT3
CHKA	2.39358e-145	0.686583	0.348	0.308	1.56102e-140	Astrocyte	CHKA
TRAK1	6.78835e-143	0.689066	0.346	0.309	4.42716e-138	Astrocyte	TRAK1
FOS	9.46596e-141	0.855817	0.18	0.115	6.17342e-136	Astrocyte	FOS
LHX2	9.53826e-141	0.622466	0.163	0.101	6.22056e-136	Astrocyte	LHX2
FAM171B	4.5212e-140	0.627972	0.418	0.411	2.94859e-135	Astrocyte	FAM171B
GPD2	3.86403e-139	0.652564	0.289	0.234	2.52e-134	Astrocyte	GPD2
ITGAV	1.00179e-138	0.499113	0.264	0.192	6.53337e-134	Astrocyte	ITGAV
SFMBT2	1.56306e-138	0.384419	0.351	0.3	1.01938e-133	Astrocyte	SFMBT2
ACADVL	3.76814e-135	0.779836	0.281	0.232	2.45747e-130	Astrocyte	ACADVL
RHPN2	1.05507e-134	0.417306	0.102	0.051	6.88086e-130	Astrocyte	RHPN2
BBS2	2.05009e-134	0.661928	0.267	0.21	1.33701e-129	Astrocyte	BBS2
BICC1	3.50173e-133	0.716972	0.265	0.213	2.28373e-128	Astrocyte	BICC1
HSPB1	3.53296e-130	0.727733	0.185	0.12	2.30409e-125	Astrocyte	HSPB1
AC016716.2	2.47317e-127	0.603021	0.186	0.128	1.61293e-122	Astrocyte	AC016716.2
PMP22	2.04433e-125	0.260837	0.151	0.085	1.33325e-120	Astrocyte	PMP22
CDH4	4.27628e-124	0.674788	0.288	0.241	2.78886e-119	Astrocyte	CDH4
IQCA1	4.69577e-121	0.731447	0.205	0.15	3.06244e-116	Astrocyte	IQCA1
REPS1	1.09301e-120	0.668256	0.35	0.331	7.12825e-116	Astrocyte	REPS1
CPQ	1.27854e-120	0.499377	0.262	0.2	8.33823e-116	Astrocyte	CPQ
SMURF2	1.59832e-119	0.63951	0.28	0.23	1.04238e-114	Astrocyte	SMURF2
SLC3A2	2.52544e-119	0.564339	0.186	0.128	1.64701e-114	Astrocyte	SLC3A2
ARHGEF10	3.47421e-119	0.467709	0.212	0.147	2.26578e-114	Astrocyte	ARHGEF10
C1orf198	7.60532e-118	0.299313	0.103	0.052	4.95996e-113	Astrocyte	C1orf198
RP11-217L21.1	1.12237e-115	0.357657	0.103	0.055	7.31978e-111	Astrocyte	RP11-217L21.1
UFL1-AS1	2.05621e-115	0.471568	0.117	0.067	1.341e-110	Astrocyte	UFL1-AS1
ARHGEF12	3.62762e-114	0.541324	0.447	0.473	2.36582e-109	Astrocyte	ARHGEF12
ZMAT1	5.95496e-114	0.611897	0.245	0.19	3.88365e-109	Astrocyte	ZMAT1
RFX3-AS1	6.09047e-114	0.538285	0.196	0.136	3.97202e-109	Astrocyte	RFX3-AS1
AMZ2	1.5888e-111	0.490565	0.132	0.08	1.03617e-106	Astrocyte	AMZ2
GABBR1	1.32542e-110	0.576405	0.416	0.419	8.644e-106	Astrocyte	GABBR1
SRGAP1	3.16855e-109	0.480586	0.273	0.214	2.06643e-104	Astrocyte	SRGAP1
LINC01314	2.00813e-108	0.383953	0.108	0.06	1.30964e-103	Astrocyte	LINC01314
EPS8	2.06809e-108	0.327477	0.2	0.134	1.34875e-103	Astrocyte	EPS8
PTCHD1-AS	6.79987e-105	0.701136	0.331	0.305	4.43467e-100	Astrocyte	PTCHD1-AS
USP3	1.81039e-103	0.374846	0.156	0.1	1.18069e-98	Astrocyte	USP3
TMEM47	1.96188e-103	0.5093	0.156	0.102	1.27948e-98	Astrocyte	TMEM47
DBI	2.5398e-103	0.431692	0.153	0.097	1.65638e-98	Astrocyte	DBI
NAALADL2	4.01269e-102	0.460125	0.46	0.47	2.61695e-97	Astrocyte	NAALADL2
AFF1	1.70957e-100	0.505943	0.268	0.218	1.11493e-95	Astrocyte	AFF1
CECR2	9.55326e-100	0.451499	0.235	0.177	6.23035e-95	Astrocyte	CECR2
RP11-739G5.1	5.73884e-99	0.522974	0.135	0.085	3.7427e-94	Astrocyte	RP11-739G5.1
ADRA1A	6.67251e-96	0.483156	0.191	0.136	4.35161e-91	Astrocyte	ADRA1A
ARHGAP42	1.16358e-95	0.363006	0.175	0.117	7.5885e-91	Astrocyte	ARHGAP42
RBMX	4.31289e-95	0.623485	0.338	0.317	2.81274e-90	Astrocyte	RBMX
TTC28	6.52579e-95	0.468079	0.455	0.474	4.25592e-90	Astrocyte	TTC28
LHFP	8.78676e-95	0.472529	0.338	0.301	5.73046e-90	Astrocyte	LHFP
SNTB1	2.41662e-94	0.419517	0.109	0.064	1.57605e-89	Astrocyte	SNTB1
COL16A1	3.19795e-94	0.62769	0.219	0.169	2.08561e-89	Astrocyte	COL16A1
PER3	8.54725e-94	0.581507	0.244	0.198	5.57426e-89	Astrocyte	PER3
STARD13	4.90812e-92	0.482703	0.34	0.306	3.20093e-87	Astrocyte	STARD13
ABCD2	1.0663e-90	0.630874	0.19	0.144	6.95407e-86	Astrocyte	ABCD2
RAMP1	1.4886e-90	0.519341	0.175	0.124	9.7082e-86	Astrocyte	RAMP1
ALDH7A1	4.88014e-90	0.522897	0.17	0.121	3.18268e-85	Astrocyte	ALDH7A1
B4GALNT4	5.07525e-90	0.747752	0.219	0.177	3.30993e-85	Astrocyte	B4GALNT4
C1orf228	3.71029e-89	0.596871	0.164	0.118	2.41974e-84	Astrocyte	C1orf228
ID2	1.63118e-88	0.727003	0.253	0.211	1.06381e-83	Astrocyte	ID2
ENHO	1.72052e-87	0.465822	0.109	0.065	1.12207e-82	Astrocyte	ENHO
AP000462.2	2.20776e-87	0.533583	0.161	0.114	1.43983e-82	Astrocyte	AP000462.2
EGLN3	1.62897e-86	0.570118	0.191	0.144	1.06237e-81	Astrocyte	EGLN3
ENTPD1	2.14389e-86	0.329704	0.116	0.07	1.39818e-81	Astrocyte	ENTPD1
RHBDL3	8.84364e-86	0.417452	0.113	0.069	5.76755e-81	Astrocyte	RHBDL3
LIMS1	6.13105e-84	0.516304	0.213	0.166	3.99848e-79	Astrocyte	LIMS1
DDR1	5.77881e-83	0.324261	0.116	0.07	3.76877e-78	Astrocyte	DDR1
SON	3.88607e-82	0.538544	0.444	0.475	2.53438e-77	Astrocyte	SON
OGFRL1	2.08775e-80	0.573775	0.212	0.169	1.36157e-75	Astrocyte	OGFRL1
WASF3	3.17799e-78	0.612654	0.268	0.238	2.07259e-73	Astrocyte	WASF3
MID1	4.14837e-78	0.537319	0.194	0.151	2.70544e-73	Astrocyte	MID1
RP11-266O8.1	4.48772e-78	0.537379	0.158	0.114	2.92675e-73	Astrocyte	RP11-266O8.1
AC074391.1	4.29411e-76	0.710504	0.293	0.278	2.80049e-71	Astrocyte	AC074391.1
PIK3C2A	1.35776e-74	0.649677	0.284	0.263	8.85493e-70	Astrocyte	PIK3C2A
RP11-428O18.6	3.16075e-74	0.384873	0.107	0.067	2.06134e-69	Astrocyte	RP11-428O18.6
SUCLG2	3.59886e-72	0.336408	0.136	0.091	2.34707e-67	Astrocyte	SUCLG2
ZNF521	3.23562e-71	0.506693	0.214	0.172	2.11018e-66	Astrocyte	ZNF521
JARID2	6.00667e-71	0.581382	0.358	0.365	3.91737e-66	Astrocyte	JARID2
KIAA1958	5.00978e-69	0.520236	0.293	0.268	3.26723e-64	Astrocyte	KIAA1958
GAN	5.8995e-69	0.59984	0.211	0.176	3.84748e-64	Astrocyte	GAN
LRRC8A	7.29228e-68	0.505362	0.15	0.109	4.7558e-63	Astrocyte	LRRC8A
SAMD4A	2.29014e-66	0.65092	0.34	0.338	1.49356e-61	Astrocyte	SAMD4A
ENTPD1-AS1	1.41296e-65	0.495736	0.323	0.306	9.21492e-61	Astrocyte	ENTPD1-AS1
LUC7L3	1.4183e-65	0.395184	0.498	0.562	9.24971e-61	Astrocyte	LUC7L3
HIP1R	3.91383e-65	0.451893	0.2	0.155	2.55248e-60	Astrocyte	HIP1R
TOB2	6.00435e-65	0.480368	0.154	0.113	3.91586e-60	Astrocyte	TOB2
BAALC	1.08858e-64	0.602148	0.317	0.311	7.09941e-60	Astrocyte	BAALC
LMO3	2.1016e-63	0.45811	0.397	0.407	1.3706e-58	Astrocyte	LMO3
BCAR3	9.98081e-63	0.465222	0.152	0.113	6.50919e-58	Astrocyte	BCAR3
MGLL	1.05082e-61	0.546636	0.244	0.215	6.85313e-57	Astrocyte	MGLL
GPT2	3.497e-61	0.561811	0.163	0.126	2.28064e-56	Astrocyte	GPT2
ITGA9-AS1	2.07765e-60	0.25109	0.117	0.199	1.35498e-55	Astrocyte	ITGA9-AS1
RP11-3B12.2	3.651e-60	0.55578	0.133	0.097	2.38107e-55	Astrocyte	RP11-3B12.2
HMGCS1	3.91194e-60	0.252855	0.159	0.255	2.55125e-55	Astrocyte	HMGCS1
AC024560.3	6.15786e-60	0.250277	0.149	0.244	4.01597e-55	Astrocyte	AC024560.3
NFAT5	2.74768e-58	0.453441	0.448	0.503	1.79196e-53	Astrocyte	NFAT5
PRKRIP1	3.45151e-58	0.267388	0.178	0.287	2.25097e-53	Astrocyte	PRKRIP1
PHACTR3	1.09073e-57	0.465772	0.391	0.412	7.11342e-53	Astrocyte	PHACTR3
KAT2B	1.81505e-57	0.272309	0.267	0.22	1.18372e-52	Astrocyte	KAT2B
NRP1	6.46426e-56	0.544561	0.204	0.172	4.2158e-51	Astrocyte	NRP1
NAV2	7.50297e-55	0.296239	0.519	0.577	4.89321e-50	Astrocyte	NAV2
SGIP1	1.21613e-52	0.348073	0.514	0.59	7.93122e-48	Astrocyte	SGIP1
NEO1	2.05614e-52	0.457144	0.378	0.395	1.34095e-47	Astrocyte	NEO1
RMST	2.25174e-52	0.50113	0.187	0.153	1.46852e-47	Astrocyte	RMST
PREX1	3.15938e-52	0.302177	0.247	0.204	2.06045e-47	Astrocyte	PREX1
TNRC6A	4.19863e-51	0.43265	0.454	0.516	2.73822e-46	Astrocyte	TNRC6A
SCG3	1.43052e-50	0.527375	0.331	0.337	9.32942e-46	Astrocyte	SCG3
CAT	5.82405e-50	0.374076	0.116	0.083	3.79827e-45	Astrocyte	CAT
CTIF	3.54079e-49	0.259369	0.201	0.313	2.3092e-44	Astrocyte	CTIF
HIVEP1	1.07742e-48	0.277911	0.177	0.278	7.02661e-44	Astrocyte	HIVEP1
NFE2L2	5.21036e-48	0.42023	0.216	0.183	3.39804e-43	Astrocyte	NFE2L2
PLEC	7.92504e-48	0.329806	0.134	0.215	5.16847e-43	Astrocyte	PLEC
SGSM2	8.26093e-47	0.30637	0.13	0.209	5.38753e-42	Astrocyte	SGSM2
ARAP2	1.06068e-46	0.291719	0.434	0.453	6.91741e-42	Astrocyte	ARAP2
PABPN1	1.935e-46	0.298133	0.187	0.29	1.26195e-41	Astrocyte	PABPN1
FAM171A1	1.05308e-45	0.556004	0.356	0.385	6.86789e-41	Astrocyte	FAM171A1
XIST	1.32161e-45	0.362364	0.174	0.134	8.61917e-41	Astrocyte	XIST
CIRBP	3.93613e-45	0.559934	0.403	0.447	2.56703e-40	Astrocyte	CIRBP
CHD2	1.76875e-44	0.250792	0.2	0.306	1.15353e-39	Astrocyte	CHD2
FAXDC2	1.98327e-44	0.265946	0.151	0.113	1.29343e-39	Astrocyte	FAXDC2
TMEM259	3.2544e-44	0.269533	0.127	0.2	2.12242e-39	Astrocyte	TMEM259
DPH6	5.79351e-44	0.52508	0.283	0.274	3.77836e-39	Astrocyte	DPH6
ASRGL1	6.63216e-44	0.498586	0.171	0.143	4.3253e-39	Astrocyte	ASRGL1
TMEM164	1.53189e-43	0.547265	0.174	0.148	9.99052e-39	Astrocyte	TMEM164
MFHAS1	2.41899e-43	0.599956	0.217	0.199	1.57759e-38	Astrocyte	MFHAS1
DPP10	7.47636e-42	0.726803	0.51	0.661	4.87586e-37	Astrocyte	DPP10
RP3-525N10.2	7.75684e-42	0.299489	0.159	0.247	5.05878e-37	Astrocyte	RP3-525N10.2
WDR59	1.90864e-41	0.254573	0.17	0.259	1.24476e-36	Astrocyte	WDR59
NTNG2	2.62282e-41	0.474665	0.126	0.096	1.71052e-36	Astrocyte	NTNG2
SH3RF1	3.21368e-41	0.510613	0.252	0.237	2.09586e-36	Astrocyte	SH3RF1
FARP1	4.65149e-41	0.511181	0.365	0.399	3.03356e-36	Astrocyte	FARP1
ADCYAP1R1	3.59618e-40	0.516109	0.147	0.119	2.34532e-35	Astrocyte	ADCYAP1R1
IDH1	5.68957e-40	0.408664	0.135	0.106	3.71057e-35	Astrocyte	IDH1
ARFGAP1	6.12472e-40	0.269085	0.115	0.178	3.99436e-35	Astrocyte	ARFGAP1
BMPR1A	5.5904e-39	0.567335	0.277	0.278	3.64589e-34	Astrocyte	BMPR1A
RHPN1	6.09216e-39	0.291787	0.082	0.134	3.97312e-34	Astrocyte	RHPN1
KNOP1	1.27844e-38	0.400347	0.16	0.13	8.33757e-34	Astrocyte	KNOP1
TLE1	1.61344e-38	0.609456	0.204	0.186	1.05223e-33	Astrocyte	TLE1
PTPN13	2.05518e-38	0.481912	0.292	0.29	1.34032e-33	Astrocyte	PTPN13
FAM19A5	6.27722e-38	0.278661	0.209	0.315	4.09381e-33	Astrocyte	FAM19A5
GMDS-AS1	1.64259e-37	0.508238	0.321	0.335	1.07125e-32	Astrocyte	GMDS-AS1
TSC2	1.18041e-36	0.289023	0.121	0.186	7.69825e-32	Astrocyte	TSC2
PDE9A	3.01144e-36	0.331272	0.105	0.077	1.96397e-31	Astrocyte	PDE9A
MTMR1	1.43155e-34	0.261224	0.138	0.209	9.33616e-30	Astrocyte	MTMR1
PTCH1	1.84461e-34	0.386583	0.108	0.082	1.203e-29	Astrocyte	PTCH1
ANTXR1	2.49456e-34	0.504432	0.206	0.188	1.62688e-29	Astrocyte	ANTXR1
PNISR	2.8342e-34	0.358511	0.469	0.548	1.84838e-29	Astrocyte	PNISR
LMCD1-AS1	2.93725e-34	0.280241	0.31	0.291	1.91559e-29	Astrocyte	LMCD1-AS1
PLEKHA7	4.93423e-34	0.498471	0.254	0.247	3.21796e-29	Astrocyte	PLEKHA7
GRAMD1B	4.98123e-34	0.344794	0.182	0.275	3.24861e-29	Astrocyte	GRAMD1B
FNDC3B	6.5412e-34	0.498998	0.244	0.234	4.26597e-29	Astrocyte	FNDC3B
PRKCA-AS1	7.72031e-34	0.374155	0.125	0.099	5.03495e-29	Astrocyte	PRKCA-AS1
GOLGB1	7.94779e-34	0.303686	0.196	0.292	5.18331e-29	Astrocyte	GOLGB1
PFKFB3	3.61318e-33	0.587766	0.215	0.202	2.35641e-28	Astrocyte	PFKFB3
MXD4	4.82844e-33	0.448025	0.124	0.098	3.14896e-28	Astrocyte	MXD4
QTRT1	5.79052e-33	0.345409	0.16	0.24	3.7764e-28	Astrocyte	QTRT1
ELP4	7.48629e-33	0.508557	0.308	0.323	4.88233e-28	Astrocyte	ELP4
LINC01138	7.55898e-33	0.568958	0.258	0.258	4.92974e-28	Astrocyte	LINC01138
FGGY	8.63124e-33	0.503447	0.19	0.171	5.62904e-28	Astrocyte	FGGY
TPP1	4.43896e-32	0.340656	0.11	0.084	2.89496e-27	Astrocyte	TPP1
LINC00854	5.60345e-32	0.258202	0.132	0.102	3.6544e-27	Astrocyte	LINC00854
XPR1	1.00003e-31	0.299105	0.226	0.336	6.52192e-27	Astrocyte	XPR1
SPOP	2.01006e-31	0.289245	0.186	0.275	1.3109e-26	Astrocyte	SPOP
HSDL2	2.65614e-31	0.399963	0.134	0.109	1.73225e-26	Astrocyte	HSDL2
TFRC	3.68693e-31	0.752834	0.182	0.164	2.40451e-26	Astrocyte	TFRC
MAPK11	4.32721e-31	0.277969	0.086	0.133	2.82208e-26	Astrocyte	MAPK11
AP000487.6	5.66022e-31	0.526775	0.201	0.188	3.69143e-26	Astrocyte	AP000487.6
CASKIN1	1.11504e-30	0.331294	0.12	0.18	7.27193e-26	Astrocyte	CASKIN1
RAD51B	2.46777e-30	0.329958	0.28	0.267	1.6094e-25	Astrocyte	RAD51B
METTL15	1.31447e-29	0.269917	0.197	0.286	8.5726e-25	Astrocyte	METTL15
ZRANB2-AS2	3.39494e-29	0.252377	0.11	0.164	2.21408e-24	Astrocyte	ZRANB2-AS2
WDR6	3.47319e-29	0.500063	0.164	0.144	2.26511e-24	Astrocyte	WDR6
LRP1	3.6868e-29	0.487694	0.292	0.298	2.40442e-24	Astrocyte	LRP1
KATNAL2	5.24861e-29	0.506916	0.163	0.144	3.42299e-24	Astrocyte	KATNAL2
ADAMTS10	5.32296e-29	0.273201	0.087	0.133	3.47147e-24	Astrocyte	ADAMTS10
HSPA1B	5.73527e-29	0.451655	0.136	0.11	3.74037e-24	Astrocyte	HSPA1B
WDR17	8.87065e-29	0.28941	0.263	0.39	5.78517e-24	Astrocyte	WDR17
DENND1A	9.05938e-29	0.439999	0.397	0.46	5.90826e-24	Astrocyte	DENND1A
CHD4	1.18882e-28	0.252113	0.133	0.193	7.75314e-24	Astrocyte	CHD4
RP11-323I15.5	1.92351e-28	0.367498	0.125	0.101	1.25445e-23	Astrocyte	RP11-323I15.5
KNDC1	2.73483e-28	0.378059	0.169	0.25	1.78358e-23	Astrocyte	KNDC1
OSBPL6	3.1438e-28	0.422847	0.408	0.469	2.0503e-23	Astrocyte	OSBPL6
AC009120.4	3.95957e-28	0.410087	0.113	0.091	2.58231e-23	Astrocyte	AC009120.4
AC005009.2	6.66638e-28	0.406265	0.114	0.092	4.34762e-23	Astrocyte	AC005009.2
KMT2C	9.20208e-28	0.357852	0.442	0.517	6.00132e-23	Astrocyte	KMT2C
TAB2	2.55463e-27	0.283286	0.221	0.319	1.66605e-22	Astrocyte	TAB2
SMARCD3	2.7414e-27	0.260607	0.099	0.147	1.78786e-22	Astrocyte	SMARCD3
SPEG	2.95396e-27	0.311104	0.097	0.146	1.92648e-22	Astrocyte	SPEG
SEMA4B	3.0447e-27	0.497603	0.156	0.138	1.98566e-22	Astrocyte	SEMA4B
FHOD3	4.35218e-27	0.320261	0.222	0.325	2.83836e-22	Astrocyte	FHOD3
DAAM1	6.12065e-27	0.276693	0.292	0.428	3.9917e-22	Astrocyte	DAAM1
VGLL4	2.01855e-26	0.285306	0.253	0.367	1.31644e-21	Astrocyte	VGLL4
PACS1	2.64097e-26	0.256655	0.273	0.399	1.72236e-21	Astrocyte	PACS1
CPEB4	8.64437e-26	0.356466	0.454	0.533	5.6376e-21	Astrocyte	CPEB4
TET1	1.24291e-25	0.422071	0.146	0.126	8.10589e-21	Astrocyte	TET1
HRH1	1.37189e-25	0.28255	0.11	0.161	8.94705e-21	Astrocyte	HRH1
CLK1	1.38426e-25	0.266394	0.181	0.256	9.02776e-21	Astrocyte	CLK1
TMEM135	3.16594e-25	0.278643	0.244	0.351	2.06473e-20	Astrocyte	TMEM135
PPFIA1	4.72823e-25	0.555687	0.251	0.257	3.08361e-20	Astrocyte	PPFIA1
EHMT1	5.22387e-25	0.547409	0.298	0.321	3.40685e-20	Astrocyte	EHMT1
SCRG1	6.47073e-25	0.293639	0.164	0.14	4.22001e-20	Astrocyte	SCRG1
ZNF532	1.16932e-24	0.312284	0.235	0.339	7.62594e-20	Astrocyte	ZNF532
SNCAIP	4.08428e-24	0.415786	0.126	0.107	2.66364e-19	Astrocyte	SNCAIP
RP11-248J23.7	5.16622e-24	0.354271	0.117	0.096	3.36926e-19	Astrocyte	RP11-248J23.7
LPIN1	8.66421e-24	0.581862	0.234	0.238	5.65054e-19	Astrocyte	LPIN1
SLC20A1	2.36762e-23	0.285629	0.116	0.166	1.54409e-18	Astrocyte	SLC20A1
RHOQ	2.5108e-23	0.287711	0.114	0.092	1.63747e-18	Astrocyte	RHOQ
ECE1	2.69198e-23	0.311406	0.13	0.186	1.75563e-18	Astrocyte	ECE1
ITM2C	3.23374e-23	0.390865	0.32	0.336	2.10895e-18	Astrocyte	ITM2C
MINK1	4.08999e-23	0.275465	0.164	0.233	2.66737e-18	Astrocyte	MINK1
ZNF254	5.10264e-23	0.270648	0.152	0.215	3.32779e-18	Astrocyte	ZNF254
PYGB	5.28376e-23	0.28441	0.124	0.177	3.44591e-18	Astrocyte	PYGB
RP11-692D12.1	6.6831e-23	0.410506	0.166	0.149	4.35852e-18	Astrocyte	RP11-692D12.1
ZSCAN5A	7.00472e-23	0.274789	0.118	0.17	4.56827e-18	Astrocyte	ZSCAN5A
RP11-142A5.1	9.57884e-23	0.319652	0.122	0.175	6.24703e-18	Astrocyte	RP11-142A5.1
NADK2	2.1672e-22	0.447726	0.142	0.125	1.41338e-17	Astrocyte	NADK2
MAT2A	2.74913e-22	0.511444	0.219	0.214	1.7929e-17	Astrocyte	MAT2A
HMBOX1	5.05623e-22	0.277456	0.216	0.304	3.29752e-17	Astrocyte	HMBOX1
GATM	1.0032e-21	0.257298	0.113	0.091	6.54259e-17	Astrocyte	GATM
ZNF37BP	1.44587e-21	0.585465	0.251	0.26	9.42951e-17	Astrocyte	ZNF37BP
GALNT2	1.67565e-21	0.273906	0.185	0.26	1.09281e-16	Astrocyte	GALNT2
PFKL	4.11082e-21	0.27386	0.121	0.17	2.68095e-16	Astrocyte	PFKL
RP5-864K19.4	8.43151e-21	0.341563	0.206	0.293	5.49878e-16	Astrocyte	RP5-864K19.4
DPP7	1.06015e-20	0.32901	0.137	0.192	6.91399e-16	Astrocyte	DPP7
TAPT1-AS1	2.61727e-20	0.294844	0.229	0.322	1.7069e-15	Astrocyte	TAPT1-AS1
ADCY8	2.62301e-20	0.447628	0.21	0.201	1.71065e-15	Astrocyte	ADCY8
RP11-144F15.1	3.17335e-20	0.31011	0.162	0.228	2.06956e-15	Astrocyte	RP11-144F15.1
SLC35G2	4.29906e-20	0.256017	0.116	0.164	2.80371e-15	Astrocyte	SLC35G2
AKT2	5.87692e-20	0.30671	0.128	0.18	3.83275e-15	Astrocyte	AKT2
POU2F1	6.54963e-20	0.419587	0.387	0.454	4.27148e-15	Astrocyte	POU2F1
SCML1	1.34969e-19	0.320771	0.101	0.083	8.8023e-15	Astrocyte	SCML1
BAI1	5.1995e-19	0.429002	0.17	0.239	3.39096e-14	Astrocyte	BAI1
RXRA	2.20249e-18	0.337618	0.103	0.086	1.4364e-13	Astrocyte	RXRA
WRN	4.34088e-18	0.303815	0.192	0.267	2.83099e-13	Astrocyte	WRN
GNG12-AS1	5.59564e-18	0.314467	0.115	0.099	3.64931e-13	Astrocyte	GNG12-AS1
EFNA5	6.9479e-18	0.279155	0.397	0.422	4.53121e-13	Astrocyte	EFNA5
RALGDS	1.5503e-17	0.268331	0.153	0.209	1.01106e-12	Astrocyte	RALGDS
MTHFD2L	1.71587e-17	0.254767	0.117	0.161	1.11904e-12	Astrocyte	MTHFD2L
LTBP1	2.80713e-17	0.395716	0.168	0.155	1.83072e-12	Astrocyte	LTBP1
AC007682.1	3.0079e-17	0.268071	0.097	0.135	1.96166e-12	Astrocyte	AC007682.1
KIAA0319	3.21222e-17	0.381935	0.22	0.312	2.09492e-12	Astrocyte	KIAA0319
ATL2	6.36941e-17	0.349148	0.163	0.226	4.15394e-12	Astrocyte	ATL2
ENO1	8.75738e-17	0.383185	0.297	0.315	5.7113e-12	Astrocyte	ENO1
RORA-AS1	9.19597e-17	0.291147	0.117	0.101	5.99734e-12	Astrocyte	RORA-AS1
MAOB	1.32624e-16	0.315958	0.106	0.147	8.64931e-12	Astrocyte	MAOB
MEF2C-AS1	1.63538e-16	0.48114	0.336	0.385	1.06655e-11	Astrocyte	MEF2C-AS1
NR3C2	2.57467e-16	0.413636	0.349	0.393	1.67912e-11	Astrocyte	NR3C2
DMPK	3.25391e-16	0.284288	0.09	0.125	2.1221e-11	Astrocyte	DMPK
OSBPL11	1.20955e-15	0.353259	0.118	0.103	7.88832e-11	Astrocyte	OSBPL11
ZC3H12C	1.26147e-15	0.405552	0.144	0.132	8.22693e-11	Astrocyte	ZC3H12C
NT5C2	1.54475e-15	0.486386	0.289	0.32	1.00744e-10	Astrocyte	NT5C2
APC2	2.12847e-15	0.566284	0.239	0.251	1.38812e-10	Astrocyte	APC2
MTM1	2.23716e-15	0.274675	0.12	0.163	1.45901e-10	Astrocyte	MTM1
CPSF7	2.31923e-15	0.260985	0.125	0.169	1.51253e-10	Astrocyte	CPSF7
ERI3	2.73815e-15	0.315798	0.197	0.268	1.78574e-10	Astrocyte	ERI3
RFX3	3.73303e-15	0.31466	0.431	0.492	2.43457e-10	Astrocyte	RFX3
RNF213	8.97097e-15	0.427366	0.184	0.178	5.8506e-10	Astrocyte	RNF213
KANSL1L	9.53675e-15	0.268949	0.232	0.315	6.21958e-10	Astrocyte	KANSL1L
2022-03-03	1.21672e-14	0.320273	0.131	0.116	7.93511e-10	Astrocyte	2022-03-03
LSS	1.53926e-14	0.346573	0.133	0.119	1.00386e-09	Astrocyte	LSS
ME1	1.76062e-14	0.561061	0.275	0.305	1.14822e-09	Astrocyte	ME1
HDAC7	1.99874e-14	0.271505	0.098	0.133	1.30352e-09	Astrocyte	HDAC7
IRF2	2.03094e-14	0.315533	0.134	0.12	1.32452e-09	Astrocyte	IRF2
AQP4-AS1	3.66109e-14	0.613022	0.255	0.274	2.38765e-09	Astrocyte	AQP4-AS1
RAB11FIP2	5.62921e-14	0.322069	0.196	0.266	3.6712e-09	Astrocyte	RAB11FIP2
INTS3	5.7202e-14	0.323472	0.136	0.184	3.73054e-09	Astrocyte	INTS3
CCNL2	7.25047e-14	0.327683	0.145	0.195	4.72854e-09	Astrocyte	CCNL2
MOK	8.75189e-14	0.387026	0.15	0.206	5.70772e-09	Astrocyte	MOK
HERPUD2	1.04526e-13	0.272364	0.108	0.145	6.81686e-09	Astrocyte	HERPUD2
CHST1	1.1545e-13	0.298008	0.134	0.179	7.52933e-09	Astrocyte	CHST1
AK3	2.20478e-13	0.376316	0.184	0.179	1.43789e-08	Astrocyte	AK3
HADHB	3.33049e-13	0.251495	0.12	0.159	2.17204e-08	Astrocyte	HADHB
CRADD	3.79748e-13	0.345902	0.256	0.261	2.4766e-08	Astrocyte	CRADD
CAMKMT	4.4477e-13	0.409249	0.286	0.309	2.90065e-08	Astrocyte	CAMKMT
SIRPA	7.17977e-13	0.260705	0.258	0.349	4.68243e-08	Astrocyte	SIRPA
PFKP	1.07152e-12	0.408621	0.107	0.096	6.98816e-08	Astrocyte	PFKP
SOX9-AS1	3.33758e-12	0.320548	0.114	0.101	2.17667e-07	Astrocyte	SOX9-AS1
ZNF680	3.7554e-12	0.363182	0.128	0.117	2.44916e-07	Astrocyte	ZNF680
RP11-37B2.1	4.1958e-12	0.52184	0.22	0.232	2.73637e-07	Astrocyte	RP11-37B2.1
SAMD4B	5.76654e-12	0.250582	0.155	0.201	3.76076e-07	Astrocyte	SAMD4B
TSC22D2	5.99891e-12	0.493932	0.256	0.279	3.91231e-07	Astrocyte	TSC22D2
ZNF462	6.26252e-12	0.264552	0.248	0.246	4.08423e-07	Astrocyte	ZNF462
NASP	1.93522e-11	0.277741	0.196	0.257	1.26209e-06	Astrocyte	NASP
RP4-717I23.3	2.36649e-11	0.414803	0.274	0.297	1.54335e-06	Astrocyte	RP4-717I23.3
RYR1	2.36834e-11	0.325424	0.122	0.111	1.54456e-06	Astrocyte	RYR1
GPC1	3.89587e-11	0.478873	0.197	0.268	2.54077e-06	Astrocyte	GPC1
VSIG10	4.1568e-11	0.282402	0.106	0.139	2.71094e-06	Astrocyte	VSIG10
CSPG5	4.56769e-11	0.419252	0.217	0.221	2.97891e-06	Astrocyte	CSPG5
PDE3B	5.79179e-11	0.521495	0.271	0.3	3.77723e-06	Astrocyte	PDE3B
SRRM2	6.52712e-11	0.377662	0.257	0.349	4.25679e-06	Astrocyte	SRRM2
C14orf159	6.85191e-11	0.450062	0.181	0.182	4.46861e-06	Astrocyte	C14orf159
TUG1	7.71245e-11	0.280237	0.142	0.184	5.02983e-06	Astrocyte	TUG1
STXBP5	8.88545e-11	0.260672	0.456	0.534	5.79483e-06	Astrocyte	STXBP5
HADHA	1.29256e-10	0.250302	0.121	0.157	8.42967e-06	Astrocyte	HADHA
HMGN3	1.64777e-10	0.312903	0.234	0.313	1.07463e-05	Astrocyte	HMGN3
TMEM132A	1.89974e-10	0.325598	0.158	0.206	1.23896e-05	Astrocyte	TMEM132A
KIAA0195	2.1245e-10	0.456023	0.143	0.137	1.38554e-05	Astrocyte	KIAA0195
FRS2	2.21212e-10	0.348164	0.207	0.278	1.44268e-05	Astrocyte	FRS2
LTBP3	2.42842e-10	0.467278	0.144	0.138	1.58374e-05	Astrocyte	LTBP3
DARS	3.44189e-10	0.284696	0.153	0.199	2.2447e-05	Astrocyte	DARS
ATP6AP1L	4.12795e-10	0.284316	0.13	0.169	2.69212e-05	Astrocyte	ATP6AP1L
BDNF-AS	7.43813e-10	0.324917	0.126	0.117	4.85092e-05	Astrocyte	BDNF-AS
DPY19L3	8.16374e-10	0.392917	0.161	0.157	5.32415e-05	Astrocyte	DPY19L3
NRF1	8.54837e-10	0.353528	0.24	0.324	5.57499e-05	Astrocyte	NRF1
RNPC3	2.00777e-09	0.467833	0.311	0.363	0.000130941	Astrocyte	RNPC3
ALOX12P2	2.37554e-09	0.277019	0.186	0.241	0.000154926	Astrocyte	ALOX12P2
SPIRE1	2.64119e-09	0.321825	0.299	0.415	0.00017225	Astrocyte	SPIRE1
PIR	3.28162e-09	0.297188	0.121	0.157	0.000214017	Astrocyte	PIR
EPM2A	3.29505e-09	0.265774	0.107	0.137	0.000214893	Astrocyte	EPM2A
COX20	3.33295e-09	0.360126	0.141	0.135	0.000217365	Astrocyte	COX20
RP11-319G6.1	3.43028e-09	0.360326	0.193	0.256	0.000223713	Astrocyte	RP11-319G6.1
FOXN3	3.94586e-09	0.261894	0.255	0.336	0.000257337	Astrocyte	FOXN3
PNPLA8	4.13996e-09	0.30823	0.179	0.233	0.000269996	Astrocyte	PNPLA8
ZMIZ1	4.66928e-09	0.258803	0.16	0.204	0.000304516	Astrocyte	ZMIZ1
ZFAND6	5.23116e-09	0.321006	0.168	0.164	0.000341161	Astrocyte	ZFAND6
DOK5	6.77091e-09	0.503025	0.238	0.262	0.000441579	Astrocyte	DOK5
SNRNP70	7.65531e-09	0.532916	0.33	0.391	0.000499256	Astrocyte	SNRNP70
PDGFC	8.44665e-09	0.431039	0.2	0.206	0.000550865	Astrocyte	PDGFC
DAG1	1.11996e-08	0.277294	0.106	0.137	0.000730401	Astrocyte	DAG1
C14orf37	1.20592e-08	0.331056	0.202	0.265	0.000786463	Astrocyte	C14orf37
RP11-731J8.2	1.22042e-08	0.32362	0.139	0.179	0.00079592	Astrocyte	RP11-731J8.2
ST5	1.46327e-08	0.31134	0.159	0.204	0.0009543	Astrocyte	ST5
DTX1	1.65224e-08	0.385025	0.102	0.095	0.00107754	Astrocyte	DTX1
SEMA3A	1.69965e-08	0.304978	0.134	0.172	0.00110846	Astrocyte	SEMA3A
AK4	1.83086e-08	0.395909	0.121	0.116	0.00119403	Astrocyte	AK4
ABHD3	2.86169e-08	0.358104	0.123	0.116	0.00186631	Astrocyte	ABHD3
FDFT1	4.97977e-08	0.262069	0.168	0.213	0.00324766	Astrocyte	FDFT1
RP11-296O14.3	5.37149e-08	0.331058	0.138	0.178	0.00350313	Astrocyte	RP11-296O14.3
SYT17	6.9897e-08	0.42827	0.227	0.243	0.00455847	Astrocyte	SYT17
OTUD7B	9.61763e-08	0.26761	0.171	0.167	0.00627233	Astrocyte	OTUD7B
MXI1	1.02652e-07	0.396469	0.247	0.265	0.00669468	Astrocyte	MXI1
SPRY2	1.04895e-07	0.266738	0.094	0.119	0.00684094	Astrocyte	SPRY2
DNAJB1	1.44853e-07	0.379166	0.117	0.148	0.00944685	Astrocyte	DNAJB1
SREBF2	1.63174e-07	0.289826	0.304	0.408	0.0106417	Astrocyte	SREBF2
KLF12	2.58188e-07	0.264077	0.388	0.442	0.0168382	Astrocyte	KLF12
EEF1D	3.38939e-07	0.28448	0.125	0.156	0.0221046	Astrocyte	EEF1D
CLIP1	3.41841e-07	0.498117	0.316	0.384	0.0222938	Astrocyte	CLIP1
KAT2A	5.93553e-07	0.423976	0.176	0.229	0.0387097	Astrocyte	KAT2A
CYSTM1	6.23718e-07	0.405489	0.171	0.176	0.040677	Astrocyte	CYSTM1
FLT1	0	2.98362	0.716	0.044	0	Endothelial	FLT1
CLDN5	0	2.67248	0.682	0.016	0	Endothelial	CLDN5
ABCB1	0	2.65647	0.691	0.188	0	Endothelial	ABCB1
EBF1	0	2.6231	0.714	0.023	0	Endothelial	EBF1
ATP10A	0	2.55767	0.657	0.049	0	Endothelial	ATP10A
COBLL1	0	2.55434	0.753	0.068	0	Endothelial	COBLL1
EPAS1	0	2.52135	0.749	0.048	0	Endothelial	EPAS1
MECOM	0	2.45023	0.624	0.047	0	Endothelial	MECOM
HERC2P3	0	2.42148	0.457	0.091	0	Endothelial	HERC2P3
B2M	0	2.28696	0.801	0.176	0	Endothelial	B2M
GPCPD1	0	2.17313	0.618	0.161	0	Endothelial	GPCPD1
IGFBP71	0	2.09861	0.652	0.067	0	Endothelial	IGFBP7
RGS5	0	2.08178	0.608	0.076	0	Endothelial	RGS5
IFI27	0	2.08115	0.548	0.018	0	Endothelial	IFI27
LAMA2	0	1.98111	0.506	0.17	0	Endothelial	LAMA2
A2M	0	1.97216	0.62	0.053	0	Endothelial	A2M
ITIH5	0	1.93776	0.545	0.024	0	Endothelial	ITIH5
PRKCH	0	1.93595	0.558	0.065	0	Endothelial	PRKCH
ABCG2	0	1.9327	0.521	0.031	0	Endothelial	ABCG2
SLC7A5	0	1.92684	0.567	0.129	0	Endothelial	SLC7A5
DLC11	0	1.89938	0.68	0.367	0	Endothelial	DLC1
LEF1	0	1.89338	0.528	0.011	0	Endothelial	LEF1
RBMS31	0	1.89003	0.806	0.313	0	Endothelial	RBMS3
ARHGAP29	0	1.88499	0.629	0.144	0	Endothelial	ARHGAP29
ITM2A	0	1.83821	0.511	0.022	0	Endothelial	ITM2A
HLA-E	0	1.82186	0.557	0.02	0	Endothelial	HLA-E
MT2A1	0	1.82034	0.562	0.119	0	Endothelial	MT2A
THSD4	0	1.80864	0.536	0.14	0	Endothelial	THSD4
UTRN	0	1.80275	0.747	0.282	0	Endothelial	UTRN
ESYT2	0	1.79322	0.671	0.339	0	Endothelial	ESYT2
FN1	0	1.78902	0.562	0.095	0	Endothelial	FN1
ID1	0	1.75277	0.476	0.015	0	Endothelial	ID1
COLEC121	0	1.75156	0.413	0.053	0	Endothelial	COLEC12
IFITM31	0	1.73398	0.517	0.033	0	Endothelial	IFITM3
LHFP1	0	1.70927	0.688	0.295	0	Endothelial	LHFP
RP11-649A16.1	0	1.70651	0.422	0.042	0	Endothelial	RP11-649A16.1
ELOVL7	0	1.70534	0.484	0.117	0	Endothelial	ELOVL7
FLI1	0	1.70345	0.5	0.03	0	Endothelial	FLI1
ATP1A21	0	1.69117	0.498	0.143	0	Endothelial	ATP1A2
CGNL11	0	1.68375	0.472	0.032	0	Endothelial	CGNL1
SLC7A1	0	1.6699	0.5	0.134	0	Endothelial	SLC7A1
PODXL	0	1.6601	0.481	0.048	0	Endothelial	PODXL
VWF	0	1.6454	0.463	0.068	0	Endothelial	VWF
GPR116	0	1.63666	0.488	0.081	0	Endothelial	GPR116
SYNE2	0	1.60285	0.537	0.112	0	Endothelial	SYNE2
ENG	0	1.5962	0.467	0.028	0	Endothelial	ENG
ST8SIA6	0	1.5934	0.424	0.03	0	Endothelial	ST8SIA6
RBPMS	0	1.58364	0.428	0.051	0	Endothelial	RBPMS
ITGA1	0	1.5826	0.474	0.04	0	Endothelial	ITGA1
EPS81	0	1.58219	0.509	0.132	0	Endothelial	EPS8
ERG	0	1.58086	0.435	0.054	0	Endothelial	ERG
DUSP1	0	1.58024	0.427	0.087	0	Endothelial	DUSP1
HSPB11	0	1.54072	0.457	0.119	0	Endothelial	HSPB1
ST6GALNAC3	0	1.53756	0.646	0.318	0	Endothelial	ST6GALNAC3
BSG	0	1.52944	0.69	0.38	0	Endothelial	BSG
CALD1	0	1.52646	0.591	0.271	0	Endothelial	CALD1
ETS1	0	1.52494	0.443	0.052	0	Endothelial	ETS1
PTPRB	0	1.51855	0.521	0.227	0	Endothelial	PTPRB
NEAT11	0	1.51616	0.86	0.351	0	Endothelial	NEAT1
PTPRG	0	1.50692	0.858	0.597	0	Endothelial	PTPRG
WWTR1	0	1.49421	0.481	0.135	0	Endothelial	WWTR1
HLA-C	0	1.49049	0.499	0.083	0	Endothelial	HLA-C
NOTCH3	0	1.4822	0.356	0.022	0	Endothelial	NOTCH3
ANO2	0	1.47942	0.406	0.038	0	Endothelial	ANO2
DACH1	0	1.47348	0.472	0.175	0	Endothelial	DACH1
CTD-3179P9.1	0	1.45306	0.29	0.017	0	Endothelial	CTD-3179P9.1
SLC2A1	0	1.45001	0.419	0.033	0	Endothelial	SLC2A1
ITGA61	0	1.44369	0.438	0.053	0	Endothelial	ITGA6
ID3	0	1.43101	0.392	0.011	0	Endothelial	ID3
EMCN	0	1.42475	0.386	0.033	0	Endothelial	EMCN
MFSD2A	0	1.38005	0.359	0.02	0	Endothelial	MFSD2A
HLA-A	0	1.36969	0.506	0.115	0	Endothelial	HLA-A
MYL9	0	1.36292	0.244	0.018	0	Endothelial	MYL9
PLCB4	0	1.36233	0.513	0.24	0	Endothelial	PLCB4
NXN	0	1.36006	0.495	0.189	0	Endothelial	NXN
ELTD1	0	1.35852	0.36	0.007	0	Endothelial	ELTD1
TBC1D4	0	1.35788	0.483	0.211	0	Endothelial	TBC1D4
SVIL	0	1.35535	0.375	0.111	0	Endothelial	SVIL
VIM	0	1.3551	0.391	0.017	0	Endothelial	VIM
CRIM1	0	1.35355	0.513	0.265	0	Endothelial	CRIM1
SLC38A11	0	1.34946	0.326	0.064	0	Endothelial	SLC38A11
NAMPT	0	1.33378	0.392	0.132	0	Endothelial	NAMPT
EGFL7	0	1.33059	0.453	0.133	0	Endothelial	EGFL7
TGFBR2	0	1.32686	0.417	0.036	0	Endothelial	TGFBR2
PLEKHG11	0	1.32645	0.441	0.156	0	Endothelial	PLEKHG1
TACC1	0	1.31919	0.617	0.35	0	Endothelial	TACC1
HEG1	0	1.31913	0.406	0.052	0	Endothelial	HEG1
COL4A1	0	1.31657	0.262	0.073	0	Endothelial	COL4A1
SLCO1A2	0	1.31536	0.466	0.093	0	Endothelial	SLCO1A2
NDUFA4L2	0	1.31518	0.344	0.014	0	Endothelial	NDUFA4L2
DCN	0	1.30573	0.341	0.029	0	Endothelial	DCN
UACA	0	1.30508	0.413	0.048	0	Endothelial	UACA
PDGFRB1	0	1.3024	0.349	0.045	0	Endothelial	PDGFRB
ADIRF	0	1.29126	0.339	0.021	0	Endothelial	ADIRF
PPFIBP1	0	1.28404	0.588	0.344	0	Endothelial	PPFIBP1
STOM	0	1.27726	0.376	0.027	0	Endothelial	STOM
XAF1	0	1.27374	0.386	0.026	0	Endothelial	XAF1
SLC38A5	0	1.27131	0.343	0.006	0	Endothelial	SLC38A5
HERC2P2	0	1.26939	0.426	0.184	0	Endothelial	HERC2P2
PECAM1	0	1.25356	0.343	0.04	0	Endothelial	PECAM1
NR2F2-AS1	0	1.25124	0.327	0.072	0	Endothelial	NR2F2-AS1
EMP1	0	1.24714	0.133	0.008	0	Endothelial	EMP1
TM4SF1	0	1.23939	0.24	0.005	0	Endothelial	TM4SF1
RNF144B	0	1.23153	0.335	0.043	0	Endothelial	RNF144B
NFKBIA	0	1.21927	0.3	0.05	0	Endothelial	NFKBIA
MYO1B	0	1.21608	0.381	0.148	0	Endothelial	MYO1B
ADAMTS9-AS2	0	1.21231	0.482	0.21	0	Endothelial	ADAMTS9-AS2
LAMA4	0	1.20474	0.408	0.094	0	Endothelial	LAMA4
SPARC	0	1.20425	0.446	0.109	0	Endothelial	SPARC
SLCO2B1	0	1.20367	0.391	0.053	0	Endothelial	SLCO2B1
GNG11	0	1.19378	0.323	0.008	0	Endothelial	GNG11
PTPRM	0	1.19059	0.64	0.31	0	Endothelial	PTPRM
BGN	0	1.18611	0.298	0.014	0	Endothelial	BGN
SRGN	0	1.1851	0.335	0.017	0	Endothelial	SRGN
KLF2	0	1.16317	0.275	0.01	0	Endothelial	KLF2
TNS1	0	1.16135	0.386	0.049	0	Endothelial	TNS1
TMEM2	0	1.15907	0.39	0.163	0	Endothelial	TMEM2
RPS28P7	0	1.14862	0.494	0.239	0	Endothelial	RPS28P7
HIGD1B	0	1.14573	0.302	0.03	0	Endothelial	HIGD1B
SLC6A12	0	1.14468	0.282	0.009	0	Endothelial	SLC6A12
ZEB1	0	1.14404	0.676	0.438	0	Endothelial	ZEB1
CLIC4	0	1.141	0.445	0.105	0	Endothelial	CLIC4
ST6GAL1	0	1.14013	0.52	0.248	0	Endothelial	ST6GAL1
ETS2	0	1.14012	0.413	0.161	0	Endothelial	ETS2
APOLD1	0	1.13989	0.323	0.077	0	Endothelial	APOLD1
HIF1A-AS2	0	1.13784	0.266	0.056	0	Endothelial	HIF1A-AS2
TGM2	0	1.12143	0.274	0.004	0	Endothelial	TGM2
FOXO11	0	1.10645	0.406	0.129	0	Endothelial	FOXO1
BST2	0	1.09768	0.314	0.01	0	Endothelial	BST2
IFI44L	0	1.09492	0.29	0.007	0	Endothelial	IFI44L
HMCN1	0	1.08978	0.259	0.029	0	Endothelial	HMCN1
ACVR1	0	1.07673	0.365	0.139	0	Endothelial	ACVR1
MT2P11	0	1.07018	0.266	0.042	0	Endothelial	MT2P1
CMTM8	0	1.06965	0.319	0.093	0	Endothelial	CMTM8
PARD31	0	1.06601	0.571	0.283	0	Endothelial	PARD3
FOXP1	0	1.06007	0.708	0.482	0	Endothelial	FOXP1
ITGB1	0	1.05226	0.402	0.13	0	Endothelial	ITGB1
PTRF	0	1.04693	0.294	0.021	0	Endothelial	PTRF
CA4	0	1.04404	0.29	0.077	0	Endothelial	CA4
MSN	0	1.04088	0.312	0.067	0	Endothelial	MSN
SLC9A3R2	0	1.03938	0.309	0.037	0	Endothelial	SLC9A3R2
RNF152	0	1.03818	0.274	0.06	0	Endothelial	RNF152
TMEM123	0	1.03435	0.365	0.058	0	Endothelial	TMEM123
LMO2	0	1.0331	0.292	0.017	0	Endothelial	LMO2
NET1	0	1.02905	0.298	0.047	0	Endothelial	NET1
MYH9	0	1.02412	0.403	0.168	0	Endothelial	MYH9
NOSTRIN	0	1.01719	0.276	0.011	0	Endothelial	NOSTRIN
TAGLN2	0	1.01183	0.276	0.019	0	Endothelial	TAGLN2
EMP2	0	1.01037	0.284	0.025	0	Endothelial	EMP2
RELL1	0	1.00908	0.304	0.052	0	Endothelial	RELL1
CYYR1	0	1.00851	0.256	0.024	0	Endothelial	CYYR1
SPTBN1	0	1.00239	0.689	0.538	0	Endothelial	SPTBN1
pk	0	0.997192	0.31	0.075	0	Endothelial	pk
SERPINB6	0	0.993374	0.346	0.074	0	Endothelial	SERPINB6
PALMD	0	0.991343	0.286	0.073	0	Endothelial	PALMD
CD34	0	0.986841	0.269	0.005	0	Endothelial	CD34
SLC39A8	0	0.983668	0.287	0.053	0	Endothelial	SLC39A8
TIE1	0	0.982813	0.268	0.016	0	Endothelial	TIE1
PARP14	0	0.982006	0.311	0.03	0	Endothelial	PARP14
GGT5	0	0.98199	0.255	0.007	0	Endothelial	GGT5
HES4	0	0.979457	0.323	0.105	0	Endothelial	HES4
IFITM2	0	0.979124	0.27	0.008	0	Endothelial	IFITM2
CFLAR	0	0.978282	0.368	0.106	0	Endothelial	CFLAR
SP100	0	0.974019	0.302	0.026	0	Endothelial	SP100
AHNAK	0	0.973584	0.308	0.057	0	Endothelial	AHNAK
TFPI	0	0.972571	0.249	0.01	0	Endothelial	TFPI
MYO1E	0	0.971962	0.367	0.124	0	Endothelial	MYO1E
PCAT19	0	0.971592	0.249	0.004	0	Endothelial	PCAT19
ESAM	0	0.966813	0.27	0.008	0	Endothelial	ESAM
CXorf36	0	0.958116	0.254	0.013	0	Endothelial	CXorf36
CFH	0	0.955213	0.229	0.009	0	Endothelial	CFH
MT1E1	0	0.954354	0.286	0.05	0	Endothelial	MT1E
SDPR	0	0.945396	0.22	0.001	0	Endothelial	SDPR
RBMS2	0	0.934518	0.308	0.085	0	Endothelial	RBMS2
RP11-759A24.3	0	0.934115	0.233	0.049	0	Endothelial	RP11-759A24.3
ICAM2	0	0.928867	0.233	0.004	0	Endothelial	ICAM2
COL18A1	0	0.927629	0.272	0.063	0	Endothelial	COL18A1
ZFP36L11	0	0.927336	0.395	0.09	0	Endothelial	ZFP36L1
BTNL9	0	0.92171	0.24	0.034	0	Endothelial	BTNL9
SLC5A6	0	0.920098	0.231	0.042	0	Endothelial	SLC5A6
EPB41L4A	0	0.917587	0.343	0.104	0	Endothelial	EPB41L4A
RBMS3-AS31	0	0.91431	0.278	0.061	0	Endothelial	RBMS3-AS3
TRPC3	0	0.909765	0.242	0.052	0	Endothelial	TRPC3
RHOJ1	0	0.904557	0.316	0.086	0	Endothelial	RHOJ
PTH1R	0	0.901499	0.246	0.027	0	Endothelial	PTH1R
MTUS1	0	0.900779	0.507	0.21	0	Endothelial	MTUS1
YAP11	0	0.897405	0.3	0.062	0	Endothelial	YAP1
ISG15	0	0.896619	0.259	0.065	0	Endothelial	ISG15
COL1A2	0	0.894447	0.195	0.002	0	Endothelial	COL1A2
SLC12A7	0	0.891406	0.234	0.009	0	Endothelial	SLC12A7
ARHGAP311	0	0.889341	0.381	0.113	0	Endothelial	ARHGAP31
LIMS2	0	0.888488	0.251	0.029	0	Endothelial	LIMS2
VAMP5	0	0.888215	0.248	0.01	0	Endothelial	VAMP5
YBX3	0	0.885257	0.211	0.019	0	Endothelial	YBX3
SLC19A1	0	0.882472	0.224	0.038	0	Endothelial	SLC19A1
RAMP2	0	0.877458	0.236	0.01	0	Endothelial	RAMP2
TXNIP	0	0.87133	0.29	0.042	0	Endothelial	TXNIP
SLC7A111	0	0.868503	0.319	0.093	0	Endothelial	SLC7A11
EDN1	0	0.864461	0.169	0.009	0	Endothelial	EDN1
INPP5D	0	0.863985	0.298	0.067	0	Endothelial	INPP5D
TMSB10	0	0.863093	0.805	0.606	0	Endothelial	TMSB10
TANC1	0	0.854021	0.406	0.145	0	Endothelial	TANC1
ZFP36	0	0.849986	0.158	0.012	0	Endothelial	ZFP36
ROBO4	0	0.84699	0.207	0.003	0	Endothelial	ROBO4
CXCL12	0	0.844968	0.198	0.016	0	Endothelial	CXCL12
SERPINH1	0	0.843753	0.213	0.015	0	Endothelial	SERPINH1
DOCK6	0	0.841071	0.266	0.063	0	Endothelial	DOCK6
PALD1	0	0.832191	0.29	0.06	0	Endothelial	PALD1
NR2F2	0	0.824695	0.24	0.033	0	Endothelial	NR2F2
YES1	0	0.82353	0.248	0.046	0	Endothelial	YES1
BMP6	0	0.822613	0.174	0.034	0	Endothelial	BMP6
COL6A2	0	0.820677	0.204	0.007	0	Endothelial	COL6A2
ZNF366	0	0.81377	0.183	0.011	0	Endothelial	ZNF366
PGM5	0	0.812286	0.229	0.036	0	Endothelial	PGM5
IFI44	0	0.809725	0.238	0.02	0	Endothelial	IFI44
CDH5	0	0.808946	0.207	0.01	0	Endothelial	CDH5
TNFSF10	0	0.800389	0.2	0.004	0	Endothelial	TNFSF10
PRKD3	0	0.798798	0.262	0.072	0	Endothelial	PRKD3
IRAK3	0	0.791613	0.22	0.025	0	Endothelial	IRAK3
C22orf34	0	0.791178	0.198	0.033	0	Endothelial	C22orf34
SMAD6	0	0.788083	0.187	0.017	0	Endothelial	SMAD6
C10orf10	0	0.786539	0.155	0.018	0	Endothelial	C10orf10
GJC1	0	0.783684	0.219	0.039	0	Endothelial	GJC1
PRTG	0	0.782153	0.231	0.048	0	Endothelial	PRTG
SLC30A1	0	0.770735	0.229	0.049	0	Endothelial	SLC30A1
OSMR	0	0.766572	0.191	0.021	0	Endothelial	OSMR
SLC6A13	0	0.761524	0.181	0.019	0	Endothelial	SLC6A13
EPSTI1	0	0.75931	0.206	0.024	0	Endothelial	EPSTI1
KDR	0	0.755577	0.18	0.004	0	Endothelial	KDR
MIR143HG	0	0.747511	0.177	0.005	0	Endothelial	MIR143HG
JAG1	0	0.742343	0.2	0.032	0	Endothelial	JAG1
FOXC1	0	0.742157	0.186	0.001	0	Endothelial	FOXC1
C10orf11	0	0.732321	0.493	0.198	0	Endothelial	C10orf11
NRP2	0	0.731398	0.222	0.048	0	Endothelial	NRP2
RHOC	0	0.71951	0.218	0.02	0	Endothelial	RHOC
ZIC11	0	0.716538	0.231	0.041	0	Endothelial	ZIC1
KLF4	0	0.715579	0.154	0.003	0	Endothelial	KLF4
PLSCR1	0	0.709833	0.196	0.038	0	Endothelial	PLSCR1
PXN	0	0.708379	0.198	0.041	0	Endothelial	PXN
LMCD1	0	0.708157	0.163	0.014	0	Endothelial	LMCD1
BCAM	0	0.697753	0.191	0.02	0	Endothelial	BCAM
TM4SF18	0	0.696592	0.185	0.002	0	Endothelial	TM4SF18
TINAGL1	0	0.692342	0.175	0.002	0	Endothelial	TINAGL1
TNS2	0	0.692167	0.234	0.046	0	Endothelial	TNS2
PRELP	0	0.692094	0.171	0.013	0	Endothelial	PRELP
MYL12A	0	0.690609	0.198	0.018	0	Endothelial	MYL12A
CLIC1	0	0.689601	0.178	0.003	0	Endothelial	CLIC1
RASIP1	0	0.682325	0.171	0.03	0	Endothelial	RASIP1
FGD5	0	0.680498	0.187	0.034	0	Endothelial	FGD5
SEMA3G	0	0.670062	0.152	0.001	0	Endothelial	SEMA3G
TBX18	0	0.666535	0.141	0.004	0	Endothelial	TBX18
IFI16	0	0.664873	0.224	0.041	0	Endothelial	IFI16
ACVRL1	0	0.661765	0.164	0.003	0	Endothelial	ACVRL1
SLC19A3	0	0.654072	0.175	0.009	0	Endothelial	SLC19A3
LSR	0	0.652264	0.17	0.015	0	Endothelial	LSR
CD99	0	0.64938	0.178	0.032	0	Endothelial	CD99
SMOC2	0	0.648988	0.166	0.022	0	Endothelial	SMOC2
APCDD11	0	0.647967	0.246	0.06	0	Endothelial	APCDD1
ISYNA1	0	0.646956	0.182	0.024	0	Endothelial	ISYNA1
CAV1	0	0.643774	0.176	0.013	0	Endothelial	CAV1
NKD1	0	0.640449	0.18	0.021	0	Endothelial	NKD1
IL4R	0	0.635276	0.148	0.025	0	Endothelial	IL4R
LRRC32	0	0.63382	0.153	0.001	0	Endothelial	LRRC32
ZC3HAV1	0	0.632767	0.191	0.041	0	Endothelial	ZC3HAV1
LAMB2	0	0.632364	0.191	0.014	0	Endothelial	LAMB2
C10orf54	0	0.628431	0.21	0.03	0	Endothelial	C10orf54
GBP4	0	0.627638	0.158	0.014	0	Endothelial	GBP4
SMTN	0	0.611693	0.172	0.021	0	Endothelial	SMTN
ANXA1	0	0.596443	0.116	0.013	0	Endothelial	ANXA1
ZIC2	0	0.595491	0.154	0.007	0	Endothelial	ZIC2
KANK2	0	0.594637	0.166	0.03	0	Endothelial	KANK2
TBX3	0	0.593798	0.143	0.001	0	Endothelial	TBX3
S100A11	0	0.592345	0.161	0.006	0	Endothelial	S100A11
TMEM204	0	0.59058	0.156	0.003	0	Endothelial	TMEM204
C1orf64	0	0.58935	0.151	0.002	0	Endothelial	C1orf64
CYBA	0	0.584017	0.177	0.014	0	Endothelial	CYBA
MYCT1	0	0.573361	0.145	0.005	0	Endothelial	MYCT1
PLAC9	0	0.571124	0.164	0.02	0	Endothelial	PLAC9
CLEC14A	0	0.566802	0.149	0.01	0	Endothelial	CLEC14A
TBX2	0	0.566036	0.129	0.001	0	Endothelial	TBX2
LATS2	0	0.56501	0.154	0.027	0	Endothelial	LATS2
SLC40A1	0	0.564077	0.166	0.018	0	Endothelial	SLC40A1
HSPA12B	0	0.559901	0.149	0.013	0	Endothelial	HSPA12B
LL22NC03-75H12.2	0	0.55542	0.125	0.003	0	Endothelial	LL22NC03-75H12.2
TCN2	0	0.552503	0.145	0.013	0	Endothelial	TCN2
SHE	0	0.547982	0.141	0.014	0	Endothelial	SHE
RP11-394O4.5	0	0.544357	0.134	0.001	0	Endothelial	RP11-394O4.5
PARP9	0	0.542207	0.154	0.026	0	Endothelial	PARP9
CSRP2	0	0.53875	0.145	0.016	0	Endothelial	CSRP2
C1QTNF1	0	0.537299	0.133	0.009	0	Endothelial	C1QTNF1
CCND1	0	0.536462	0.157	0.023	0	Endothelial	CCND1
GRAPL	0	0.536326	0.126	0.009	0	Endothelial	GRAPL
MT1L	0	0.529065	0.118	0.003	0	Endothelial	MT1L
GIMAP7	0	0.528959	0.137	0.001	0	Endothelial	GIMAP7
GPER1	0	0.527518	0.138	0.012	0	Endothelial	GPER1
CLEC2B	0	0.521319	0.107	0.001	0	Endothelial	CLEC2B
ANXA3	0	0.518805	0.124	0.006	0	Endothelial	ANXA3
TRIM56	0	0.516914	0.155	0.022	0	Endothelial	TRIM56
NES	0	0.516277	0.129	0.007	0	Endothelial	NES
SLC38A3	0	0.515627	0.14	0.018	0	Endothelial	SLC38A3
MMRN2	0	0.507586	0.13	0.015	0	Endothelial	MMRN2
S100A10	0	0.504179	0.15	0.025	0	Endothelial	S100A10
NOTCH4	0	0.500915	0.116	0.006	0	Endothelial	NOTCH4
DDAH2	0	0.497135	0.154	0.026	0	Endothelial	DDAH2
DLL4	0	0.495811	0.102	0.003	0	Endothelial	DLL4
ANXA2	0	0.493451	0.11	0.01	0	Endothelial	ANXA2
CASP10	0	0.492719	0.13	0.008	0	Endothelial	CASP10
IL32	0	0.488342	0.111	0.003	0	Endothelial	IL32
SMIM3	0	0.486897	0.125	0.006	0	Endothelial	SMIM3
ARPC1B	0	0.485896	0.144	0.025	0	Endothelial	ARPC1B
GNG5	0	0.479311	0.141	0.02	0	Endothelial	GNG5
TNFRSF1B	0	0.477628	0.134	0.013	0	Endothelial	TNFRSF1B
PMAIP1	0	0.476033	0.103	0.001	0	Endothelial	PMAIP1
TMEM88	0	0.469765	0.118	0.006	0	Endothelial	TMEM88
IL13RA1	0	0.462491	0.144	0.022	0	Endothelial	IL13RA1
HYAL2	0	0.458854	0.112	0.015	0	Endothelial	HYAL2
IFIH1	0	0.457643	0.108	0.009	0	Endothelial	IFIH1
S1PR11	0	0.456867	0.122	0.016	0	Endothelial	S1PR1
TSPAN4	0	0.449903	0.13	0.019	0	Endothelial	TSPAN4
CTDSP1	0	0.442103	0.131	0.018	0	Endothelial	CTDSP1
SLFN12L	0	0.430333	0.107	0.007	0	Endothelial	SLFN12L
FOXF2	0	0.425994	0.106	0.006	0	Endothelial	FOXF2
GATA2	0	0.423821	0.103	0.001	0	Endothelial	GATA2
PRKCDBP	0	0.419374	0.105	0.004	0	Endothelial	PRKCDBP
RRAS	0	0.414449	0.107	0.007	0	Endothelial	RRAS
PEAR1	0	0.407583	0.103	0	0	Endothelial	PEAR1
DEGS2	0	0.395516	0.101	0.01	0	Endothelial	DEGS2
NUPR1	0	0.385943	0.102	0.012	0	Endothelial	NUPR1
AIF1L	6.94743e-307	0.579345	0.196	0.042	4.5309e-302	Endothelial	AIF1L
HERC2P9	2.80497e-306	1.16021	0.388	0.163	1.82931e-301	Endothelial	HERC2P9
RPL13P12	8.39982e-302	0.969464	0.493	0.243	5.47811e-297	Endothelial	RPL13P12
FSTL11	2.74676e-300	0.623764	0.183	0.039	1.79136e-295	Endothelial	FSTL1
DDX60L	3.44378e-298	0.50643	0.142	0.024	2.24593e-293	Endothelial	DDX60L
NOTCH11	2.40191e-297	0.516504	0.184	0.039	1.56645e-292	Endothelial	NOTCH1
PLAT	1.43208e-294	0.617993	0.175	0.036	9.33959e-290	Endothelial	PLAT
LAMA3	7.38606e-294	0.977563	0.269	0.083	4.81697e-289	Endothelial	LAMA3
SLC39A10	1.98474e-292	1.30034	0.612	0.438	1.29439e-287	Endothelial	SLC39A10
ANXA5	8.79657e-292	0.620324	0.21	0.051	5.73686e-287	Endothelial	ANXA5
LINC00278	1.26843e-290	0.403144	0.107	0.015	8.2723e-286	Endothelial	LINC00278
TPM2	2.35752e-288	0.892075	0.167	0.035	1.5375e-283	Endothelial	TPM2
CCDC141	2.97086e-288	0.581493	0.135	0.023	1.93751e-283	Endothelial	CCDC141
KLF6	6.75636e-286	1.01533	0.335	0.126	4.40629e-281	Endothelial	KLF6
SMG1P3	1.3069e-284	1.21243	0.353	0.143	8.52321e-280	Endothelial	SMG1P3
TMSB4X	3.20213e-284	0.66886	0.793	0.668	2.08833e-279	Endothelial	TMSB4X
LDLRAD3	1.03179e-283	0.944442	0.425	0.186	6.72905e-279	Endothelial	LDLRAD3
ACTN4	2.149e-282	1.04002	0.491	0.263	1.40151e-277	Endothelial	ACTN4
IGF1R	8.787e-278	1.1535	0.592	0.411	5.73062e-273	Endothelial	IGF1R
MYOF	3.84922e-277	0.783572	0.216	0.057	2.51035e-272	Endothelial	MYOF
RGCC	3.96345e-277	0.648136	0.228	0.059	2.58484e-272	Endothelial	RGCC
RASSF3	2.02689e-276	0.799495	0.246	0.073	1.32188e-271	Endothelial	RASSF3
IGFBP4	2.96586e-275	0.659569	0.151	0.03	1.93424e-270	Endothelial	IGFBP4
CLIC5	4.10463e-273	0.646275	0.171	0.038	2.67692e-268	Endothelial	CLIC5
EEF1A1	2.09721e-272	1.00813	0.561	0.348	1.36774e-267	Endothelial	EEF1A1
CCM2L	5.46396e-271	0.496184	0.137	0.026	3.56343e-266	Endothelial	CCM2L
PLSCR41	3.61788e-270	0.585795	0.19	0.044	2.35948e-265	Endothelial	PLSCR4
DDX60	5.13746e-270	0.416157	0.122	0.02	3.3505e-265	Endothelial	DDX60
ALPL	1.36913e-269	0.731423	0.184	0.044	8.92906e-265	Endothelial	ALPL
MCAM	1.39158e-268	0.665909	0.134	0.024	9.07548e-264	Endothelial	MCAM
PARP12	3.5877e-267	0.430762	0.114	0.018	2.33979e-262	Endothelial	PARP12
KIAA1462	2.38941e-264	1.07271	0.374	0.168	1.5583e-259	Endothelial	KIAA1462
HSPA1A1	5.3947e-261	1.08155	0.43	0.197	3.51826e-256	Endothelial	HSPA1A
PTMA	5.75143e-261	0.842756	0.66	0.476	3.75091e-256	Endothelial	PTMA
MX1	8.65365e-261	0.578055	0.156	0.033	5.64365e-256	Endothelial	MX1
RPL13	5.47767e-260	0.910627	0.561	0.342	3.57237e-255	Endothelial	RPL13
MYO101	3.94149e-254	0.967968	0.426	0.2	2.57052e-249	Endothelial	MYO10
NEDD9	4.62529e-250	0.967084	0.291	0.106	3.01647e-245	Endothelial	NEDD9
COL4A4	3.56051e-249	0.675344	0.19	0.049	2.32206e-244	Endothelial	COL4A4
LINC00607	1.09279e-248	0.488615	0.112	0.019	7.12687e-244	Endothelial	LINC00607
SLC16A1	3.87246e-248	0.867042	0.235	0.072	2.5255e-243	Endothelial	SLC16A1
COL4A2	4.90719e-248	1.25818	0.315	0.125	3.20032e-243	Endothelial	COL4A2
GPR85	7.60545e-248	1.0725	0.315	0.125	4.96004e-243	Endothelial	GPR85
TEK	2.13769e-247	0.750699	0.234	0.07	1.39414e-242	Endothelial	TEK
NID1	8.66415e-246	0.593037	0.166	0.038	5.6505e-241	Endothelial	NID1
IFI6	2.16707e-245	0.834013	0.301	0.11	1.4133e-240	Endothelial	IFI6
HES11	5.96938e-242	0.728185	0.189	0.048	3.89305e-237	Endothelial	HES1
SCARB1	7.15215e-242	1.05372	0.366	0.166	4.66442e-237	Endothelial	SCARB1
IER2	7.96971e-242	0.780413	0.224	0.066	5.1976e-237	Endothelial	IER2
C1orf54	5.68295e-240	0.550437	0.169	0.04	3.70625e-235	Endothelial	C1orf54
TIMP1	7.96659e-240	0.442796	0.109	0.018	5.19557e-235	Endothelial	TIMP1
LGALS1	4.14115e-239	0.860936	0.374	0.163	2.70073e-234	Endothelial	LGALS1
SH3BP4	1.00589e-236	0.521941	0.167	0.039	6.56008e-232	Endothelial	SH3BP4
RNASE1	2.33892e-236	0.475748	0.254	0.075	1.52538e-231	Endothelial	RNASE1
ACTB	7.61558e-233	0.751225	0.769	0.656	4.96665e-228	Endothelial	ACTB
TRPM6	2.11989e-232	0.630044	0.168	0.041	1.38253e-227	Endothelial	TRPM6
PAQR5	8.10284e-232	0.539829	0.137	0.029	5.28443e-227	Endothelial	PAQR5
CDC14A1	5.09168e-231	0.609377	0.232	0.069	3.32064e-226	Endothelial	CDC14A
TFRC1	7.2368e-230	0.985443	0.359	0.161	4.71962e-225	Endothelial	TFRC
FMNL3	1.30272e-222	0.718157	0.272	0.098	8.49592e-218	Endothelial	FMNL3
FLNA	4.66597e-220	0.98633	0.232	0.076	3.04301e-215	Endothelial	FLNA
MT1M1	3.39103e-219	0.450062	0.121	0.023	2.21153e-214	Endothelial	MT1M
OCLN	5.45309e-219	0.581867	0.18	0.048	3.55634e-214	Endothelial	OCLN
HSPA1B1	1.90731e-218	0.835103	0.292	0.108	1.24389e-213	Endothelial	HSPA1B
TJP1	6.25018e-218	0.723689	0.693	0.573	4.07618e-213	Endothelial	TJP1
PDLIM51	1.30183e-217	0.934019	0.334	0.134	8.49014e-213	Endothelial	PDLIM5
TNFRSF1A	4.58289e-215	0.403299	0.123	0.024	2.98882e-210	Endothelial	TNFRSF1A
C2CD2	1.77908e-214	0.728561	0.245	0.085	1.16026e-209	Endothelial	C2CD2
BTG2	1.40153e-213	0.580412	0.136	0.03	9.14035e-209	Endothelial	BTG2
PPARD	5.06432e-211	0.874697	0.314	0.133	3.3028e-206	Endothelial	PPARD
ELF1	1.5281e-210	0.678716	0.281	0.102	9.96579e-206	Endothelial	ELF1
LAPTM4A	2.30051e-210	0.732944	0.298	0.118	1.50033e-205	Endothelial	LAPTM4A
USP6NL	7.96023e-209	0.832019	0.303	0.123	5.19142e-204	Endothelial	USP6NL
ZFHX31	1.49839e-208	0.783911	0.379	0.173	9.77203e-204	Endothelial	ZFHX3
SNRK	3.77974e-208	0.983515	0.381	0.194	2.46504e-203	Endothelial	SNRK
H3F3B	1.27187e-206	0.864451	0.495	0.299	8.29477e-202	Endothelial	H3F3B
AXL1	7.10413e-206	0.522612	0.16	0.04	4.6331e-201	Endothelial	AXL
PTPN14	9.46757e-206	0.763945	0.246	0.088	6.17446e-201	Endothelial	PTPN14
MYO1C	5.3034e-205	0.387426	0.111	0.021	3.45872e-200	Endothelial	MYO1C
EDNRA	2.11916e-204	0.559837	0.142	0.033	1.38205e-199	Endothelial	EDNRA
CTNNB1	2.72185e-202	0.937608	0.472	0.288	1.77511e-197	Endothelial	CTNNB1
FRMD3	2.80743e-201	1.04022	0.341	0.162	1.83092e-196	Endothelial	FRMD3
RPS28	4.63602e-201	0.988254	0.417	0.228	3.02347e-196	Endothelial	RPS28
RPL10	7.54879e-201	0.875543	0.493	0.306	4.92309e-196	Endothelial	RPL10
GRK5	3.98931e-198	0.933299	0.295	0.125	2.60171e-193	Endothelial	GRK5
PAM	1.65817e-196	0.8434	0.564	0.388	1.08141e-191	Endothelial	PAM
SNTB11	2.33777e-196	0.692842	0.207	0.066	1.52463e-191	Endothelial	SNTB1
MT-RNR2	1.10073e-195	0.506334	0.871	0.805	7.17865e-191	Endothelial	MT-RNR2
ABCC91	5.91601e-195	0.675827	0.208	0.067	3.85824e-190	Endothelial	ABCC9
GNAI2	6.14965e-195	0.793189	0.322	0.142	4.01062e-190	Endothelial	GNAI2
TSPAN9	1.9945e-190	0.82298	0.28	0.117	1.30075e-185	Endothelial	TSPAN9
RASSF81	4.57118e-190	0.767907	0.326	0.141	2.98119e-185	Endothelial	RASSF8
CD58	1.03379e-187	0.394312	0.117	0.025	6.74205e-183	Endothelial	CD58
FRZB	3.52772e-186	0.50594	0.14	0.035	2.30067e-181	Endothelial	FRZB
ACSL5	3.95899e-186	0.461919	0.118	0.026	2.58194e-181	Endothelial	ACSL5
RBMS1	1.1046e-185	0.972174	0.412	0.237	7.20385e-181	Endothelial	RBMS1
RPS19	1.35271e-183	0.885058	0.491	0.318	8.82194e-179	Endothelial	RPS19
MGAT1	1.46978e-183	0.611179	0.194	0.062	9.58548e-179	Endothelial	MGAT1
DOCK9	2.57274e-183	0.904461	0.567	0.434	1.67786e-178	Endothelial	DOCK9
COL4A3	1.03949e-181	0.765703	0.232	0.085	6.77925e-177	Endothelial	COL4A3
PVRL2	2.98271e-181	0.678424	0.225	0.08	1.94523e-176	Endothelial	PVRL2
MGLL1	4.91376e-178	0.91138	0.391	0.214	3.2046e-173	Endothelial	MGLL
CD74	1.86135e-177	0.370425	0.13	0.03	1.21392e-172	Endothelial	CD74
MFGE81	5.71402e-177	0.553218	0.217	0.073	3.72651e-172	Endothelial	MFGE8
TNFAIP8	3.60161e-176	0.474067	0.105	0.022	2.34886e-171	Endothelial	TNFAIP8
BMPR2	8.7524e-176	0.852791	0.598	0.49	5.70805e-171	Endothelial	BMPR2
MALAT11	9.82372e-176	0.342473	1	0.995	6.40674e-171	Endothelial	MALAT1
RPS6	3.10843e-175	0.874708	0.436	0.26	2.02722e-170	Endothelial	RPS6
DOCK11	4.34535e-175	0.592029	0.42	0.204	2.8339e-170	Endothelial	DOCK1
RERGL	3.74508e-174	0.682133	0.187	0.061	2.44243e-169	Endothelial	RERGL
ARAP3	1.49006e-173	0.433592	0.111	0.025	9.71771e-169	Endothelial	ARAP3
LEPR	6.39154e-171	0.795592	0.269	0.114	4.16837e-166	Endothelial	LEPR
MSRB3	7.37745e-171	0.838212	0.28	0.123	4.81135e-166	Endothelial	MSRB3
AC013463.2	3.51781e-170	1.01786	0.24	0.096	2.29421e-165	Endothelial	AC013463.2
FAM129B	5.87393e-170	0.475079	0.137	0.036	3.8308e-165	Endothelial	FAM129B
RAPGEF1	1.84702e-169	0.92284	0.407	0.238	1.20457e-164	Endothelial	RAPGEF1
SMAD9	2.75226e-169	0.597379	0.174	0.053	1.79494e-164	Endothelial	SMAD9
USP53	4.28045e-169	0.876081	0.363	0.193	2.79158e-164	Endothelial	USP53
PROM1	1.994e-168	0.452151	0.138	0.036	1.30043e-163	Endothelial	PROM1
PAWR	8.37564e-168	0.617453	0.211	0.075	5.46234e-163	Endothelial	PAWR
SWAP70	1.67103e-167	0.724949	0.226	0.084	1.0898e-162	Endothelial	SWAP70
CTBP2	1.77697e-167	0.772314	0.352	0.176	1.15889e-162	Endothelial	CTBP2
PDE3A1	1.80199e-167	0.965014	0.282	0.119	1.17521e-162	Endothelial	PDE3A
PHLDB2	9.55128e-167	0.748425	0.247	0.1	6.22906e-162	Endothelial	PHLDB2
ARHGAP421	9.5851e-167	0.743795	0.286	0.12	6.25112e-162	Endothelial	ARHGAP42
APBB2	6.34536e-166	0.70097	0.62	0.498	4.13826e-161	Endothelial	APBB2
GALNT15	7.99458e-166	0.563007	0.172	0.053	5.21383e-161	Endothelial	GALNT15
HERPUD1	1.09349e-165	0.820438	0.292	0.133	7.13143e-161	Endothelial	HERPUD1
CTD-2192J16.15	2.98091e-165	0.784716	0.365	0.192	1.94406e-160	Endothelial	CTD-2192J16.15
NRP11	5.43501e-165	0.88842	0.338	0.171	3.54455e-160	Endothelial	NRP1
EHD2	2.11054e-164	0.50299	0.145	0.04	1.37643e-159	Endothelial	EHD2
MYRIP	1.28913e-163	0.989151	0.543	0.422	8.40733e-159	Endothelial	MYRIP
STK31	2.61899e-163	0.733284	0.391	0.209	1.70803e-158	Endothelial	STK3
FZD6	9.39483e-163	0.560779	0.155	0.046	6.12703e-158	Endothelial	FZD6
GALNT181	6.65621e-162	1.00396	0.468	0.32	4.34098e-157	Endothelial	GALNT18
SLC20A2	2.43043e-161	1.09725	0.488	0.355	1.58505e-156	Endothelial	SLC20A2
RREB11	6.7707e-161	0.45301	0.141	0.038	4.41565e-156	Endothelial	RREB1
PON21	2.6136e-160	0.46488	0.286	0.113	1.70451e-155	Endothelial	PON2
PRX	4.99958e-160	0.387295	0.101	0.022	3.26058e-155	Endothelial	PRX
MCL1	7.90624e-160	0.640225	0.181	0.06	5.15621e-155	Endothelial	MCL1
RPLP1	1.91066e-159	0.834254	0.494	0.336	1.24608e-154	Endothelial	RPLP1
SORBS3	2.36026e-159	0.438744	0.137	0.037	1.53929e-154	Endothelial	SORBS3
RCSD1	8.88823e-159	0.562743	0.186	0.063	5.79664e-154	Endothelial	RCSD1
CYR61	2.3649e-156	0.698064	0.119	0.03	1.54232e-151	Endothelial	CYR61
SIGIRR	2.60926e-156	0.370626	0.118	0.029	1.70168e-151	Endothelial	SIGIRR
SYNGR2	3.21947e-156	0.386367	0.139	0.038	2.09964e-151	Endothelial	SYNGR2
SNED1	4.43388e-156	0.995272	0.406	0.252	2.89164e-151	Endothelial	SNED1
TMEM51	1.09212e-155	0.43163	0.136	0.037	7.12246e-151	Endothelial	TMEM51
MCC1	1.40617e-155	0.767952	0.35	0.181	9.1706e-151	Endothelial	MCC
RPL3P4	3.1164e-155	0.830303	0.467	0.309	2.03242e-150	Endothelial	RPL3P4
KLHL5	4.64721e-155	0.785538	0.386	0.213	3.03077e-150	Endothelial	KLHL5
ADAMTS9	2.31452e-154	1.16006	0.212	0.08	1.50946e-149	Endothelial	ADAMTS9
IMMP2L	9.5195e-154	0.823893	0.601	0.502	6.20833e-149	Endothelial	IMMP2L
AC016739.2	1.05493e-153	0.806602	0.471	0.31	6.87992e-149	Endothelial	AC016739.2
CD59	2.19623e-153	0.8577	0.34	0.178	1.43231e-148	Endothelial	CD59
RPL13AP5	2.85973e-153	0.795841	0.467	0.307	1.86503e-148	Endothelial	RPL13AP5
DENND2C	3.68468e-153	0.506579	0.141	0.041	2.40304e-148	Endothelial	DENND2C
TUBB6	3.85436e-152	0.476603	0.117	0.03	2.5137e-147	Endothelial	TUBB6
GPR124	4.17758e-152	0.565046	0.162	0.052	2.72449e-147	Endothelial	GPR124
ITPR3	4.31406e-152	0.476528	0.117	0.029	2.8135e-147	Endothelial	ITPR3
PREX21	1.31202e-150	0.45238	0.465	0.246	8.55663e-146	Endothelial	PREX2
ZBTB201	1.31528e-149	0.39857	0.76	0.544	8.57784e-145	Endothelial	ZBTB20
PICALM	1.31977e-149	0.713123	0.585	0.464	8.60716e-145	Endothelial	PICALM
AFF11	1.29143e-148	0.75448	0.388	0.22	8.42231e-144	Endothelial	AFF1
SYPL1	8.3196e-148	0.481266	0.171	0.056	5.4258e-143	Endothelial	SYPL1
EGFR1	2.58105e-147	0.597275	0.26	0.108	1.68328e-142	Endothelial	EGFR
PTTG1IP	4.74448e-146	0.523029	0.2	0.073	3.0942e-141	Endothelial	PTTG1IP
PDGFB	9.88048e-144	0.461946	0.13	0.037	6.44375e-139	Endothelial	PDGFB
SLC12A2	2.14079e-142	0.889747	0.481	0.344	1.39616e-137	Endothelial	SLC12A2
HIPK3	3.79431e-142	0.912738	0.359	0.206	2.47454e-137	Endothelial	HIPK3
SGPP2	5.42745e-142	0.875733	0.236	0.103	3.53962e-137	Endothelial	SGPP2
RPS15	8.51556e-142	0.696666	0.527	0.385	5.55359e-137	Endothelial	RPS15
RAPGEF2	7.31968e-141	0.738209	0.602	0.508	4.77367e-136	Endothelial	RAPGEF2
LINC01515	8.22783e-141	0.462248	0.12	0.032	5.36594e-136	Endothelial	LINC01515
FLNB	3.47628e-139	0.971944	0.306	0.161	2.26712e-134	Endothelial	FLNB
RPS27A	9.21983e-139	0.747423	0.485	0.339	6.01289e-134	Endothelial	RPS27A
PTEN	3.80199e-138	0.931541	0.485	0.369	2.47954e-133	Endothelial	PTEN
CD151	5.18754e-138	0.595035	0.196	0.075	3.38316e-133	Endothelial	CD151
MAP3K1	7.37304e-137	0.591232	0.231	0.095	4.80847e-132	Endothelial	MAP3K1
B4GALT1	2.44166e-135	0.501266	0.135	0.04	1.59238e-130	Endothelial	B4GALT1
TAGLN	1.39201e-134	1.33867	0.138	0.042	9.07829e-130	Endothelial	TAGLN
LMNA	3.62603e-134	0.690331	0.209	0.084	2.36479e-129	Endothelial	LMNA
CD9	1.18728e-133	0.384797	0.202	0.072	7.74309e-129	Endothelial	CD9
SMG1P2	1.21078e-133	0.860764	0.24	0.108	7.89633e-129	Endothelial	SMG1P2
VAT1	3.52432e-133	0.413261	0.121	0.034	2.29846e-128	Endothelial	VAT1
MAOA	5.92761e-133	0.457445	0.136	0.041	3.86581e-128	Endothelial	MAOA
ARHGEF121	3.82031e-132	0.727568	0.56	0.468	2.49149e-127	Endothelial	ARHGEF12
RPS23P8	5.35398e-132	0.766175	0.383	0.23	3.49171e-127	Endothelial	RPS23P8
USP31	1.61113e-131	0.588222	0.241	0.103	1.05073e-126	Endothelial	USP3
CYB5R3	3.76501e-131	0.640228	0.272	0.13	2.45543e-126	Endothelial	CYB5R3
DLEU2	7.36106e-131	0.671766	0.528	0.388	4.80066e-126	Endothelial	DLEU2
SEC14L1	1.01575e-129	0.868591	0.345	0.2	6.62444e-125	Endothelial	SEC14L1
AFAP1L2	1.41152e-128	0.512263	0.182	0.067	9.2055e-124	Endothelial	AFAP1L2
NOD1	3.03779e-128	0.464985	0.131	0.04	1.98116e-123	Endothelial	NOD1
MYL6	3.39632e-128	0.78573	0.397	0.247	2.21498e-123	Endothelial	MYL6
RBM20	4.26043e-128	0.598346	0.16	0.056	2.77852e-123	Endothelial	RBM20
SPOCK2	5.80805e-128	0.810828	0.455	0.316	3.78784e-123	Endothelial	SPOCK2
ELK3	6.49283e-128	0.473589	0.136	0.042	4.23443e-123	Endothelial	ELK3
PLXDC1	4.15593e-127	0.724209	0.225	0.1	2.71037e-122	Endothelial	PLXDC1
PCBP3	1.12098e-126	0.761941	0.227	0.1	7.3107e-122	Endothelial	PCBP3
SASH11	1.1793e-126	0.70371	0.492	0.337	7.69106e-122	Endothelial	SASH1
AC007969.5	2.78772e-126	0.68753	0.493	0.355	1.81807e-121	Endothelial	AC007969.5
HSPG2	3.07414e-126	0.509159	0.104	0.027	2.00486e-121	Endothelial	HSPG2
JUN	6.18866e-126	0.820564	0.262	0.125	4.03606e-121	Endothelial	JUN
RPL28	1.12665e-125	0.722188	0.488	0.356	7.34766e-121	Endothelial	RPL28
ITGB51	2.40696e-125	0.47472	0.186	0.069	1.56975e-120	Endothelial	ITGB5
ZNF4231	2.55252e-125	0.524647	0.184	0.069	1.66468e-120	Endothelial	ZNF423
SDCBP	7.95285e-125	0.720516	0.305	0.161	5.18661e-120	Endothelial	SDCBP
STAT3	1.29856e-124	0.797049	0.334	0.189	8.46884e-120	Endothelial	STAT3
TSC22D1	1.60863e-124	0.637812	0.618	0.544	1.0491e-119	Endothelial	TSC22D1
ECE11	8.94398e-124	0.799384	0.316	0.176	5.833e-119	Endothelial	ECE1
CDH6	1.62233e-123	0.86049	0.274	0.139	1.05804e-118	Endothelial	CDH6
SOX13	2.0779e-123	0.401511	0.128	0.038	1.35514e-118	Endothelial	SOX13
MAML3	9.81453e-123	0.696483	0.376	0.226	6.40074e-118	Endothelial	MAML3
NR3C1	1.08867e-122	0.721633	0.532	0.432	7.09995e-118	Endothelial	NR3C1
PARD3B1	4.00526e-122	0.548032	0.398	0.226	2.61211e-117	Endothelial	PARD3B
SERF2	5.56501e-122	0.651971	0.493	0.359	3.62933e-117	Endothelial	SERF2
MEF2A	1.05486e-121	0.57831	0.596	0.507	6.8795e-117	Endothelial	MEF2A
ACTA2	1.51346e-121	1.20544	0.117	0.034	9.87034e-117	Endothelial	ACTA2
IQGAP1	7.79273e-121	0.673047	0.368	0.22	5.08218e-116	Endothelial	IQGAP1
RAP1B	4.15059e-120	0.824524	0.334	0.194	2.70689e-115	Endothelial	RAP1B
FNDC3B1	6.79814e-120	0.888203	0.373	0.232	4.43354e-115	Endothelial	FNDC3B
DDR2	1.59215e-119	0.457695	0.148	0.05	1.03835e-114	Endothelial	DDR2
ITPKB1	2.17114e-119	0.40452	0.201	0.077	1.41596e-114	Endothelial	ITPKB
RPS23	3.26008e-119	0.753569	0.395	0.253	2.12613e-114	Endothelial	RPS23
MBNL1	3.85329e-119	0.719191	0.572	0.49	2.513e-114	Endothelial	MBNL1
PCCA	4.6441e-119	0.771604	0.505	0.406	3.02874e-114	Endothelial	PCCA
RP11-234A1.1	6.85506e-119	0.736379	0.443	0.308	4.47066e-114	Endothelial	RP11-234A1.1
PRKY	1.11244e-118	0.703865	0.188	0.077	7.25497e-114	Endothelial	PRKY
LAMC3	1.26029e-118	0.574986	0.15	0.052	8.21923e-114	Endothelial	LAMC3
NEBL1	9.85701e-118	0.658525	0.599	0.528	6.42845e-113	Endothelial	NEBL
SAT11	1.2268e-117	1.00757	0.4	0.257	8.0008e-113	Endothelial	SAT1
SERPING1	2.9526e-117	0.43564	0.127	0.04	1.9256e-112	Endothelial	SERPING1
SLC30A10	6.93557e-117	0.91168	0.307	0.173	4.52317e-112	Endothelial	SLC30A10
LPP1	2.50676e-115	0.780489	0.62	0.556	1.63483e-110	Endothelial	LPP
PFN1	1.1275e-114	0.615497	0.263	0.13	7.35322e-110	Endothelial	PFN1
CRIP2	1.18143e-114	0.694415	0.329	0.19	7.70494e-110	Endothelial	CRIP2
KIRREL	1.41376e-113	0.408947	0.108	0.031	9.2201e-109	Endothelial	KIRREL
TMCC3	3.78417e-113	0.41844	0.174	0.065	2.46792e-108	Endothelial	TMCC3
SHROOM1	1.02902e-112	0.351285	0.116	0.034	6.71095e-108	Endothelial	SHROOM1
THSD1	2.03525e-111	0.337876	0.109	0.031	1.32733e-106	Endothelial	THSD1
BBS9	2.20235e-111	0.824217	0.467	0.361	1.4363e-106	Endothelial	BBS9
RHOA	2.68409e-111	0.719329	0.346	0.21	1.75048e-106	Endothelial	RHOA
CYSLTR2	5.82828e-111	0.41911	0.159	0.056	3.80103e-106	Endothelial	CYSLTR2
IFNAR2	1.26688e-110	0.707109	0.258	0.132	8.26222e-106	Endothelial	IFNAR2
STXBP6	1.68497e-110	0.739864	0.383	0.237	1.09889e-105	Endothelial	STXBP6
TCF7L11	3.24176e-110	0.520055	0.177	0.069	2.11418e-105	Endothelial	TCF7L1
CALCRL	3.50294e-110	0.536828	0.186	0.074	2.28451e-105	Endothelial	CALCRL
RHOB	1.02872e-109	0.874906	0.329	0.19	6.70903e-105	Endothelial	RHOB
SLC2A3	1.0502e-108	1.11855	0.293	0.166	6.8491e-104	Endothelial	SLC2A3
SLC6A14	1.86792e-108	0.769589	0.389	0.243	1.2182e-103	Endothelial	SLC6A1
NEK7	2.57504e-108	0.568186	0.288	0.149	1.67936e-103	Endothelial	NEK7
CYTH3	6.53472e-108	0.915848	0.38	0.265	4.26175e-103	Endothelial	CYTH3
ABLIM11	9.87625e-108	0.75978	0.509	0.413	6.44099e-103	Endothelial	ABLIM1
UNC13B	4.34288e-107	0.835084	0.334	0.209	2.8323e-102	Endothelial	UNC13B
FBLN1	5.46405e-107	0.492224	0.105	0.03	3.56349e-102	Endothelial	FBLN1
SORBS2	1.15418e-105	0.745378	0.561	0.456	7.52722e-101	Endothelial	SORBS2
S100A131	1.17878e-105	0.335783	0.13	0.042	7.68768e-101	Endothelial	S100A13
UBC	4.5978e-105	0.701253	0.504	0.385	2.99855e-100	Endothelial	UBC
RPS9	1.60042e-104	0.658931	0.397	0.264	1.04374e-99	Endothelial	RPS9
ANKRD37	1.7839e-104	0.744652	0.135	0.047	1.16341e-99	Endothelial	ANKRD37
ADIPOR2	2.34954e-104	0.696248	0.346	0.208	1.5323e-99	Endothelial	ADIPOR2
TMEM109	7.16926e-104	0.409015	0.122	0.04	4.67557e-99	Endothelial	TMEM109
LPAR6	2.19091e-103	0.27983	0.145	0.051	1.42885e-98	Endothelial	LPAR6
CARD8	4.59049e-102	0.424693	0.144	0.052	2.99378e-97	Endothelial	CARD8
CTGF	5.55909e-102	0.545147	0.113	0.035	3.62547e-97	Endothelial	CTGF
PTPRK	1.69659e-101	0.529476	0.623	0.511	1.10646e-96	Endothelial	PTPRK
LRCH1	1.79547e-101	0.810927	0.358	0.238	1.17095e-96	Endothelial	LRCH1
RPLP2	3.40481e-101	0.664417	0.467	0.352	2.22051e-96	Endothelial	RPLP2
ARHGAP6	3.46204e-101	0.68538	0.244	0.122	2.25784e-96	Endothelial	ARHGAP6
VWA1	7.00972e-101	0.319752	0.13	0.043	4.57153e-96	Endothelial	VWA1
KTN1	1.36657e-100	0.682766	0.477	0.376	8.91235e-96	Endothelial	KTN1
RPS16	2.41989e-100	0.669518	0.346	0.214	1.57818e-95	Endothelial	RPS16
SLFN5	7.24898e-100	0.390013	0.112	0.035	4.72757e-95	Endothelial	SLFN5
RPL8	2.28746e-99	0.673808	0.381	0.253	1.49182e-94	Endothelial	RPL8
PLCE1	2.81127e-99	0.671043	0.241	0.119	1.83343e-94	Endothelial	PLCE1
TTN	3.75094e-99	0.736445	0.226	0.113	2.44625e-94	Endothelial	TTN
IGF2BP2	7.56895e-99	0.475164	0.105	0.032	4.93624e-94	Endothelial	IGF2BP2
WWC2	8.51152e-98	0.777691	0.363	0.247	5.55096e-93	Endothelial	WWC2
RORA1	1.63096e-97	0.505018	0.703	0.644	1.06366e-92	Endothelial	RORA
FAM65C	7.05491e-97	0.442441	0.13	0.046	4.601e-92	Endothelial	FAM65C
EOGT	8.0248e-97	0.52996	0.148	0.057	5.23353e-92	Endothelial	EOGT
PTN1	1.43968e-96	0.597344	0.42	0.262	9.38917e-92	Endothelial	PTN
PRKG11	2.85662e-96	1.07526	0.513	0.446	1.863e-91	Endothelial	PRKG1
CPT1A1	9.23939e-96	0.5065	0.178	0.076	6.02565e-91	Endothelial	CPT1A
GSTP1	1.50721e-95	0.54642	0.249	0.127	9.82956e-91	Endothelial	GSTP1
TPM4	1.96869e-95	0.759512	0.251	0.134	1.28392e-90	Endothelial	TPM4
FOS1	2.17434e-95	1.00617	0.238	0.119	1.41804e-90	Endothelial	FOS
TCF4	1.34429e-94	0.476079	0.766	0.741	8.76706e-90	Endothelial	TCF4
RUNDC3B	1.89094e-94	0.935811	0.421	0.334	1.23322e-89	Endothelial	RUNDC3B
TPM1	4.11314e-94	0.785617	0.341	0.221	2.68247e-89	Endothelial	TPM1
WASF2	8.39829e-92	0.489971	0.25	0.128	5.47711e-87	Endothelial	WASF2
MAML21	5.02895e-91	0.341969	0.515	0.345	3.27973e-86	Endothelial	MAML2
ACER2	1.46767e-90	0.61354	0.158	0.067	9.57168e-86	Endothelial	ACER2
BACH1	2.5292e-90	0.659025	0.316	0.189	1.64947e-85	Endothelial	BACH1
NPIPB4	3.34766e-90	0.788594	0.254	0.143	2.18324e-85	Endothelial	NPIPB4
SGMS1	7.96661e-90	0.711297	0.486	0.402	5.19558e-85	Endothelial	SGMS1
FAM107A1	1.07188e-89	0.417527	0.183	0.079	6.99045e-85	Endothelial	FAM107A
RGS3	1.16157e-89	0.446381	0.136	0.051	7.57544e-85	Endothelial	RGS3
NFIA1	2.27539e-89	0.390201	0.62	0.479	1.48394e-84	Endothelial	NFIA
UNC5B	3.5623e-89	0.368966	0.142	0.054	2.32323e-84	Endothelial	UNC5B
AMOTL1	1.9776e-88	0.592084	0.216	0.108	1.28973e-83	Endothelial	AMOTL1
BTG1	8.1464e-88	0.518895	0.164	0.07	5.31284e-83	Endothelial	BTG1
MGST2	8.46865e-88	0.52142	0.175	0.078	5.523e-83	Endothelial	MGST2
COL6A1	1.12507e-86	0.650009	0.208	0.102	7.33736e-82	Endothelial	COL6A1
PTBP1	2.51274e-86	0.509244	0.171	0.075	1.63873e-81	Endothelial	PTBP1
CCDC50	6.76489e-86	0.523943	0.258	0.137	4.41186e-81	Endothelial	CCDC50
TDRP	1.13478e-85	0.659669	0.228	0.122	7.40071e-81	Endothelial	TDRP
CMAHP	3.44781e-85	0.71769	0.152	0.064	2.24856e-80	Endothelial	CMAHP
KLF121	1.2807e-84	0.573537	0.526	0.434	8.35236e-80	Endothelial	KLF12
PNRC1	2.90069e-84	0.440173	0.188	0.087	1.89174e-79	Endothelial	PNRC1
TBL1X1	8.78658e-84	0.554985	0.259	0.14	5.73034e-79	Endothelial	TBL1X
PRKX	1.53579e-83	0.549122	0.162	0.07	1.0016e-78	Endothelial	PRKX
PTMAP2	2.83388e-83	0.569211	0.339	0.216	1.84817e-78	Endothelial	PTMAP2
GADD45B	1.3056e-82	0.532462	0.107	0.036	8.51471e-78	Endothelial	GADD45B
CNTLN	1.39971e-82	0.572795	0.214	0.108	9.12851e-78	Endothelial	CNTLN
RPL36	2.40058e-82	0.634619	0.435	0.334	1.56559e-77	Endothelial	RPL36
TEAD11	3.46262e-82	0.7104	0.394	0.29	2.25822e-77	Endothelial	TEAD1
CYP1B1	6.11978e-82	0.772191	0.102	0.034	3.99114e-77	Endothelial	CYP1B1
CD2AP	1.16442e-81	0.695123	0.265	0.157	7.59401e-77	Endothelial	CD2AP
JUNB	1.8446e-81	0.954237	0.205	0.103	1.20299e-76	Endothelial	JUNB
RPL27A	2.64033e-81	0.629602	0.383	0.274	1.72195e-76	Endothelial	RPL27A
RP11-12M9.3	5.38501e-81	0.540557	0.282	0.166	3.51194e-76	Endothelial	RP11-12M9.3
AGFG1	7.6914e-81	0.742878	0.402	0.309	5.0161e-76	Endothelial	AGFG1
TSPAN14	4.4992e-80	0.60921	0.22	0.117	2.93425e-75	Endothelial	TSPAN14
CTNNA1	5.09562e-80	0.693751	0.381	0.272	3.32321e-75	Endothelial	CTNNA1
AKAP12	9.19653e-80	1.4586	0.35	0.249	5.9977e-75	Endothelial	AKAP12
RIN21	1.4583e-79	0.482059	0.299	0.169	9.51057e-75	Endothelial	RIN2
GMDS	2.40119e-79	0.802687	0.444	0.371	1.56598e-74	Endothelial	GMDS
MACF11	1.14363e-78	0.352265	0.705	0.676	7.4584e-74	Endothelial	MACF1
RPL13A	1.2075e-78	0.624639	0.3	0.188	7.87498e-74	Endothelial	RPL13A
SLC6A1-AS11	1.95614e-78	0.888761	0.272	0.157	1.27574e-73	Endothelial	SLC6A1-AS1
CCDC68	6.80868e-78	0.37183	0.102	0.036	4.44041e-73	Endothelial	CCDC68
CCNY	5.54276e-77	0.678148	0.507	0.455	3.61482e-72	Endothelial	CCNY
LMBR1	9.08028e-77	0.792266	0.397	0.315	5.92189e-72	Endothelial	LMBR1
CDK2AP2	1.73944e-76	0.319187	0.108	0.039	1.13441e-71	Endothelial	CDK2AP2
CTSZ	2.0327e-76	0.286422	0.101	0.035	1.32567e-71	Endothelial	CTSZ
CST31	2.77067e-76	0.411777	0.365	0.228	1.80695e-71	Endothelial	CST3
ABLIM3	5.75299e-76	0.695535	0.249	0.146	3.75193e-71	Endothelial	ABLIM3
PAPSS2	6.10697e-76	0.640036	0.199	0.103	3.98278e-71	Endothelial	PAPSS2
ARHGAP18	4.22528e-75	0.50073	0.157	0.071	2.7556e-70	Endothelial	ARHGAP18
RPS18	1.29985e-74	0.635984	0.353	0.248	8.47725e-70	Endothelial	RPS18
PDE7B1	1.70325e-74	0.887217	0.439	0.355	1.11081e-69	Endothelial	PDE7B
JAM2	3.19403e-74	0.649074	0.244	0.14	2.08305e-69	Endothelial	JAM2
PELI1	1.33737e-73	1.1339	0.249	0.146	8.72192e-69	Endothelial	PELI1
RPL18	1.34208e-73	0.603197	0.358	0.251	8.75262e-69	Endothelial	RPL18
SOS1	2.93596e-73	0.682291	0.493	0.44	1.91475e-68	Endothelial	SOS1
DNAJC1	8.60086e-73	0.735967	0.425	0.343	5.60922e-68	Endothelial	DNAJC1
FAT4	2.08566e-72	0.510039	0.174	0.083	1.3602e-67	Endothelial	FAT4
S100A6	4.1213e-72	0.672194	0.24	0.138	2.68779e-67	Endothelial	S100A6
RPS11	4.90452e-72	0.613357	0.349	0.242	3.19858e-67	Endothelial	RPS11
SLC6A6	2.21147e-71	0.702168	0.172	0.085	1.44225e-66	Endothelial	SLC6A6
ANO6	2.74069e-71	0.675184	0.245	0.145	1.78739e-66	Endothelial	ANO6
SYNE11	5.01443e-71	0.590401	0.615	0.594	3.27026e-66	Endothelial	SYNE1
RASSF1	8.16876e-71	0.360768	0.101	0.037	5.32742e-66	Endothelial	RASSF1
RPS8	3.13811e-70	0.623377	0.403	0.311	2.04658e-65	Endothelial	RPS8
NEDD4	1.31255e-69	0.466074	0.173	0.084	8.56005e-65	Endothelial	NEDD4
PTPN12	1.01679e-68	0.693531	0.339	0.245	6.63122e-64	Endothelial	PTPN12
EVA1C	1.08514e-68	0.629027	0.277	0.173	7.07697e-64	Endothelial	EVA1C
SUCLG21	1.57806e-68	0.411853	0.189	0.094	1.02916e-63	Endothelial	SUCLG2
SRGAP2	1.81503e-68	0.557232	0.409	0.325	1.18371e-63	Endothelial	SRGAP2
RP11-51O6.1	1.83179e-68	0.577525	0.332	0.228	1.19464e-63	Endothelial	RP11-51O6.1
VCL	2.63775e-68	0.79985	0.286	0.192	1.72026e-63	Endothelial	VCL
TTC281	2.77159e-68	0.565301	0.524	0.47	1.80755e-63	Endothelial	TTC28
NEK3	7.99767e-68	0.274957	0.107	0.04	5.21584e-63	Endothelial	NEK3
RNF19A	9.32585e-68	0.756868	0.392	0.315	6.08204e-63	Endothelial	RNF19A
PARVB	1.20865e-67	0.61919	0.192	0.103	7.88245e-63	Endothelial	PARVB
GRM8	1.50461e-67	0.988118	0.341	0.25	9.8126e-63	Endothelial	GRM8
FTL	1.98784e-67	0.449671	0.541	0.476	1.29641e-62	Endothelial	FTL
FERMT21	2.17379e-67	0.50998	0.243	0.138	1.41768e-62	Endothelial	FERMT2
GRB10	4.43969e-67	0.805652	0.306	0.213	2.89543e-62	Endothelial	GRB10
TPT1	1.68548e-66	0.611451	0.401	0.313	1.09922e-61	Endothelial	TPT1
RASGRP3	4.636e-66	0.474289	0.196	0.102	3.02346e-61	Endothelial	RASGRP3
JAK1	4.98893e-66	0.652836	0.331	0.236	3.25363e-61	Endothelial	JAK1
DGKH	6.44742e-66	0.705364	0.329	0.236	4.20481e-61	Endothelial	DGKH
DDX5	1.93486e-65	0.529572	0.534	0.489	1.26186e-60	Endothelial	DDX5
TMOD3	4.89775e-65	0.677939	0.294	0.201	3.19417e-60	Endothelial	TMOD3
RPL35P5	9.60615e-65	0.555559	0.389	0.292	6.26484e-60	Endothelial	RPL35P5
LRRC17	1.58771e-64	0.388342	0.102	0.039	1.03546e-59	Endothelial	LRRC17
ANKS1A	2.46581e-64	0.710331	0.38	0.3	1.60813e-59	Endothelial	ANKS1A
CPD	5.49286e-64	0.701481	0.34	0.249	3.58228e-59	Endothelial	CPD
RPL35	7.66377e-64	0.585032	0.416	0.33	4.99808e-59	Endothelial	RPL35
SLC16A14	1.93529e-63	0.670725	0.201	0.114	1.26214e-58	Endothelial	SLC16A14
EEF1D1	1.94802e-63	0.47377	0.251	0.15	1.27044e-58	Endothelial	EEF1D
MRC2	2.15862e-63	0.396432	0.123	0.052	1.40779e-58	Endothelial	MRC2
CEBPD	2.32996e-63	0.478721	0.112	0.046	1.51953e-58	Endothelial	CEBPD
AKAP13	3.13507e-62	0.748479	0.343	0.251	2.0446e-57	Endothelial	AKAP13
TCF7L21	9.05684e-62	0.493727	0.329	0.216	5.9066e-57	Endothelial	TCF7L2
RP11-367G18.2	1.18051e-61	0.572587	0.318	0.22	7.69892e-57	Endothelial	RP11-367G18.2
CEP112	2.27862e-61	0.678346	0.389	0.316	1.48605e-56	Endothelial	CEP112
SHROOM4	4.16237e-61	0.253103	0.228	0.12	2.71457e-56	Endothelial	SHROOM4
ENTPD11	4.27295e-61	0.394614	0.154	0.073	2.78669e-56	Endothelial	ENTPD1
PTMAP5	5.56111e-61	0.494402	0.264	0.164	3.62679e-56	Endothelial	PTMAP5
ARL15	6.1443e-61	1.27306	0.513	0.471	4.00713e-56	Endothelial	ARL15
BHLHE40	1.00327e-59	0.662928	0.175	0.093	6.54301e-55	Endothelial	BHLHE40
JMJD1C	2.90141e-59	0.4507	0.672	0.63	1.89221e-54	Endothelial	JMJD1C
FOSL2	3.84234e-59	0.595231	0.159	0.08	2.50586e-54	Endothelial	FOSL2
RP11-475C16.1	1.94078e-58	0.552778	0.296	0.202	1.26572e-53	Endothelial	RP11-475C16.1
STAG1	3.59858e-58	0.553046	0.489	0.441	2.34688e-53	Endothelial	STAG1
SLC26A2	4.52923e-58	0.539348	0.114	0.049	2.95383e-53	Endothelial	SLC26A2
USP54	4.94798e-58	0.491401	0.353	0.246	3.22692e-53	Endothelial	USP54
SFT2D2	1.38894e-57	0.289798	0.105	0.042	9.05822e-53	Endothelial	SFT2D2
ANGPT2	2.47271e-57	0.738508	0.159	0.083	1.61263e-52	Endothelial	ANGPT2
CD63	3.24969e-57	0.483287	0.324	0.224	2.11935e-52	Endothelial	CD63
BACE2	3.70547e-57	0.743132	0.189	0.107	2.41659e-52	Endothelial	BACE2
SHANK3	4.54968e-57	0.519422	0.168	0.089	2.96716e-52	Endothelial	SHANK3
TGFBR31	5.20578e-57	0.576658	0.169	0.088	3.39505e-52	Endothelial	TGFBR3
MFHAS11	4.20193e-56	0.670599	0.286	0.199	2.74037e-51	Endothelial	MFHAS1
SERINC5	8.20502e-56	0.57462	0.386	0.296	5.35107e-51	Endothelial	SERINC5
KCTD12	8.76027e-56	0.425947	0.13	0.06	5.71319e-51	Endothelial	KCTD12
RASAL2	1.37128e-55	0.518739	0.564	0.512	8.94309e-51	Endothelial	RASAL2
DAB2IP	2.16915e-55	0.606832	0.229	0.143	1.41465e-50	Endothelial	DAB2IP
SLC1A1	2.68793e-55	0.696904	0.3	0.217	1.75299e-50	Endothelial	SLC1A1
KIF5B	6.72366e-55	0.606644	0.313	0.226	4.38497e-50	Endothelial	KIF5B
RPS14	6.94845e-55	0.560022	0.41	0.338	4.53157e-50	Endothelial	RPS14
CAST	8.95911e-55	0.580025	0.278	0.189	5.84286e-50	Endothelial	CAST
LY6E	9.16038e-55	0.567913	0.318	0.229	5.97413e-50	Endothelial	LY6E
RPS7	2.31171e-54	0.58816	0.307	0.221	1.50763e-49	Endothelial	RPS7
PLXND1	7.58581e-54	0.485039	0.19	0.108	4.94724e-49	Endothelial	PLXND1
CCDC85B	8.09361e-54	0.438124	0.407	0.318	5.27841e-49	Endothelial	CCDC85B
FRYL	1.31223e-53	0.381135	0.496	0.428	8.55795e-49	Endothelial	FRYL
CNOT6L	1.88416e-53	0.719515	0.314	0.236	1.22879e-48	Endothelial	CNOT6L
EIF1	2.7908e-53	0.458688	0.469	0.408	1.82007e-48	Endothelial	EIF1
ZBTB46	4.37662e-53	0.619146	0.243	0.161	2.8543e-48	Endothelial	ZBTB46
IKBKB	4.58659e-53	0.501546	0.19	0.108	2.99124e-48	Endothelial	IKBKB
SRGAP2B	6.37579e-53	0.548581	0.317	0.236	4.1581e-48	Endothelial	SRGAP2B
DENND4C	6.47661e-53	0.620818	0.319	0.236	4.22385e-48	Endothelial	DENND4C
CPNE8	8.84159e-53	0.678844	0.337	0.258	5.76622e-48	Endothelial	CPNE8
CRYBG3	1.0245e-52	0.419264	0.185	0.102	6.68148e-48	Endothelial	CRYBG3
GSN	1.06002e-52	0.319912	0.309	0.195	6.91314e-48	Endothelial	GSN
SLC3A21	2.90603e-52	0.490884	0.218	0.132	1.89523e-47	Endothelial	SLC3A2
RPS3	3.18695e-52	0.56531	0.338	0.255	2.07843e-47	Endothelial	RPS3
CD46	5.39306e-52	0.666897	0.32	0.241	3.51719e-47	Endothelial	CD46
HIF3A1	5.9059e-52	0.279494	0.181	0.094	3.85165e-47	Endothelial	HIF3A
RPS15A	6.38269e-52	0.509163	0.232	0.146	4.1626e-47	Endothelial	RPS15A
TLN1	8.12638e-52	0.387709	0.132	0.063	5.29978e-47	Endothelial	TLN1
TJP2	1.39172e-51	0.423182	0.175	0.095	9.07638e-47	Endothelial	TJP2
RAD51B1	1.48437e-51	0.517783	0.358	0.266	9.68064e-47	Endothelial	RAD51B
ADAM15	2.08184e-51	0.432975	0.141	0.07	1.35771e-46	Endothelial	ADAM15
RPS19P1	1.09279e-50	0.329194	0.124	0.058	7.12683e-46	Endothelial	RPS19P1
PLA2G4A	1.47107e-50	0.522732	0.119	0.056	9.59389e-46	Endothelial	PLA2G4A
FOXN31	1.54979e-50	0.556493	0.394	0.324	1.01072e-45	Endothelial	FOXN3
RPL11	3.06209e-50	0.542147	0.363	0.283	1.997e-45	Endothelial	RPL11
SLC22A5	1.12154e-49	0.386744	0.109	0.049	7.31435e-45	Endothelial	SLC22A5
TSPAN5	2.02125e-49	0.634697	0.528	0.524	1.3182e-44	Endothelial	TSPAN5
FAU	2.48541e-49	0.51465	0.362	0.281	1.62091e-44	Endothelial	FAU
SERPINB9	3.35822e-49	0.469181	0.144	0.074	2.19013e-44	Endothelial	SERPINB9
MDFIC	1.46834e-48	0.411605	0.12	0.057	9.57607e-44	Endothelial	MDFIC
STARD131	3.43996e-48	0.556191	0.385	0.308	2.24344e-43	Endothelial	STARD13
CCNL1	3.88843e-48	0.637277	0.246	0.165	2.53592e-43	Endothelial	CCNL1
CCND3	4.3439e-48	0.599537	0.261	0.179	2.83296e-43	Endothelial	CCND3
GPX3	6.45023e-48	0.388193	0.11	0.05	4.20665e-43	Endothelial	GPX3
STAT1	1.00535e-47	0.489914	0.168	0.093	6.55658e-43	Endothelial	STAT1
NCOA11	1.64355e-47	0.442151	0.599	0.601	1.07188e-42	Endothelial	NCOA1
NR3C21	3.55766e-47	0.600647	0.437	0.387	2.3202e-42	Endothelial	NR3C2
GATAD2A	1.1016e-46	0.443024	0.17	0.096	7.18431e-42	Endothelial	GATAD2A
NBEAL1	1.47524e-46	0.660922	0.388	0.335	9.62105e-42	Endothelial	NBEAL1
SEMA6A	2.83345e-46	0.422232	0.272	0.177	1.84789e-41	Endothelial	SEMA6A
SCML11	3.13294e-46	0.374343	0.155	0.083	2.04321e-41	Endothelial	SCML1
DNM2	5.11137e-46	0.598219	0.297	0.219	3.33348e-41	Endothelial	DNM2
NR4A1	7.208e-46	0.929385	0.208	0.133	4.70084e-41	Endothelial	NR4A1
ROR11	1.76467e-45	0.53603	0.19	0.111	1.15086e-40	Endothelial	ROR1
SMCHD1	2.0506e-45	0.6334	0.391	0.341	1.33734e-40	Endothelial	SMCHD1
ITGAV1	2.97551e-45	0.515324	0.289	0.198	1.94054e-40	Endothelial	ITGAV
RASGRP2	3.53064e-45	0.3641	0.118	0.057	2.30258e-40	Endothelial	RASGRP2
SORBS11	5.20845e-45	0.600059	0.532	0.519	3.39679e-40	Endothelial	SORBS1
POLR2L	6.86622e-45	0.461501	0.253	0.171	4.47794e-40	Endothelial	POLR2L
ACTG1	8.92968e-45	0.381048	0.531	0.492	5.82367e-40	Endothelial	ACTG1
SRGAP2C	1.10251e-44	0.553221	0.317	0.247	7.19025e-40	Endothelial	SRGAP2C
ARL4A	1.73805e-44	0.430281	0.144	0.077	1.13351e-39	Endothelial	ARL4A
RP11-403I13.8	2.68252e-44	0.50455	0.168	0.098	1.74946e-39	Endothelial	RP11-403I13.8
RP11-436H11.1	4.30914e-44	0.41663	0.199	0.121	2.81029e-39	Endothelial	RP11-436H11.1
CAV2	5.65905e-44	0.395445	0.131	0.068	3.69066e-39	Endothelial	CAV2
RPS15AP38	1.06147e-43	0.381381	0.15	0.082	6.92259e-39	Endothelial	RPS15AP38
ABCA9	1.33165e-43	0.75063	0.184	0.114	8.68465e-39	Endothelial	ABCA9
RP11-864N7.2	2.24329e-43	0.477738	0.273	0.193	1.46301e-38	Endothelial	RP11-864N7.2
C20orf196	2.32999e-43	0.512656	0.181	0.109	1.51955e-38	Endothelial	C20orf196
SC22CB-1E7.1	2.44312e-43	0.49318	0.277	0.198	1.59333e-38	Endothelial	SC22CB-1E7.1
AC007319.1	2.46732e-43	0.588003	0.173	0.102	1.60911e-38	Endothelial	AC007319.1
MAPKAPK2	5.28692e-43	0.340875	0.109	0.052	3.44797e-38	Endothelial	MAPKAPK2
SSFA2	1.36925e-42	0.585899	0.233	0.159	8.92987e-38	Endothelial	SSFA2
EPHX11	1.74173e-42	0.300583	0.132	0.067	1.1359e-37	Endothelial	EPHX1
POMP	2.60423e-42	0.525912	0.284	0.21	1.6984e-37	Endothelial	POMP
RPL3	4.94473e-42	0.399711	0.165	0.095	3.2248e-37	Endothelial	RPL3
FCHSD2	5.52303e-42	0.393571	0.51	0.464	3.60196e-37	Endothelial	FCHSD2
DDX171	1.16441e-41	0.400837	0.567	0.573	7.59393e-37	Endothelial	DDX17
AKT3	1.36861e-41	0.343814	0.653	0.652	8.92564e-37	Endothelial	AKT3
KLF3	1.81908e-41	0.35494	0.137	0.072	1.18635e-36	Endothelial	KLF3
MAP4K2	3.4159e-41	0.415748	0.145	0.08	2.22775e-36	Endothelial	MAP4K2
RP11-92K2.2	4.16846e-41	0.478775	0.262	0.184	2.71854e-36	Endothelial	RP11-92K2.2
CREB3L2	4.70704e-41	0.381791	0.15	0.082	3.06979e-36	Endothelial	CREB3L2
ZFAND3	8.15346e-41	0.440874	0.566	0.562	5.31745e-36	Endothelial	ZFAND3
FCHO2	8.53925e-41	0.613872	0.293	0.228	5.56904e-36	Endothelial	FCHO2
RPS5	1.82213e-40	0.47278	0.243	0.167	1.18834e-35	Endothelial	RPS5
GAB1	1.93856e-40	0.370527	0.398	0.316	1.26427e-35	Endothelial	GAB1
RPL41.1	2.33997e-40	0.507764	0.281	0.206	1.52606e-35	Endothelial	RPL41.1
KAT6A	3.46858e-40	0.554274	0.343	0.281	2.2621e-35	Endothelial	KAT6A
COX7A1	1.05606e-39	0.369765	0.15	0.085	6.88731e-35	Endothelial	COX7A1
CNN31	1.18066e-39	0.419548	0.196	0.121	7.69988e-35	Endothelial	CNN3
RALGAPA1	2.49534e-39	0.520727	0.504	0.5	1.62739e-34	Endothelial	RALGAPA1
FGD61	3.80839e-39	0.554793	0.218	0.147	2.48372e-34	Endothelial	FGD6
C12orf57	3.89293e-39	0.426661	0.204	0.132	2.53885e-34	Endothelial	C12orf57
PRKD2	6.516e-39	0.411105	0.133	0.073	4.24954e-34	Endothelial	PRKD2
MT-RNR1	8.82995e-39	0.40115	0.53	0.484	5.75863e-34	Endothelial	MT-RNR1
RPS2	9.51319e-39	0.486309	0.27	0.197	6.20422e-34	Endothelial	RPS2
ARF6	1.26655e-38	0.311761	0.102	0.049	8.26006e-34	Endothelial	ARF6
RPL23A	2.43479e-38	0.493218	0.305	0.234	1.5879e-33	Endothelial	RPL23A
TANK	3.25579e-38	0.551421	0.272	0.202	2.12333e-33	Endothelial	TANK
RPS12	3.93766e-38	0.470194	0.263	0.189	2.56802e-33	Endothelial	RPS12
BEND7	7.48049e-38	0.339912	0.108	0.054	4.87855e-33	Endothelial	BEND7
KIAA0355	8.07464e-38	0.540193	0.233	0.164	5.26604e-33	Endothelial	KIAA0355
PDZD2	8.31184e-38	0.406044	0.513	0.476	5.42073e-33	Endothelial	PDZD2
SBF2	1.17026e-37	0.446268	0.536	0.539	7.63208e-33	Endothelial	SBF2
CNKSR3	1.25056e-37	0.473242	0.187	0.115	8.15575e-33	Endothelial	CNKSR3
FKBP9	2.29128e-37	0.325268	0.117	0.061	1.49431e-32	Endothelial	FKBP9
MKL2	1.07942e-36	0.546503	0.485	0.455	7.03964e-32	Endothelial	MKL2
PKN1	1.60409e-36	0.390972	0.146	0.084	1.04614e-31	Endothelial	PKN1
WTIP	5.41579e-36	0.400544	0.112	0.059	3.53202e-31	Endothelial	WTIP
KCTD9	1.5343e-35	0.364117	0.104	0.053	1.00062e-30	Endothelial	KCTD9
EIF4EBP2	1.67701e-35	0.362872	0.147	0.086	1.0937e-30	Endothelial	EIF4EBP2
LBR	3.59188e-35	0.347443	0.128	0.07	2.34252e-30	Endothelial	LBR
KIAA1109	5.70152e-35	0.535759	0.488	0.496	3.71836e-30	Endothelial	KIAA1109
DISC1	6.26149e-35	0.251911	0.216	0.136	4.08356e-30	Endothelial	DISC1
SHROOM2	1.96879e-34	0.496076	0.176	0.113	1.28399e-29	Endothelial	SHROOM2
RPL19	3.12798e-34	0.458645	0.345	0.285	2.03997e-29	Endothelial	RPL19
PLOD1	3.20636e-34	0.327505	0.111	0.058	2.09109e-29	Endothelial	PLOD1
RPL29	7.79882e-34	0.436439	0.322	0.26	5.08616e-29	Endothelial	RPL29
RAP1A	9.51376e-34	0.52722	0.342	0.289	6.20459e-29	Endothelial	RAP1A
OOEP	9.57475e-34	0.489771	0.266	0.201	6.24437e-29	Endothelial	OOEP
MT-ND3	1.54699e-33	0.305585	0.612	0.569	1.0089e-28	Endothelial	MT-ND3
DDX58	3.60659e-33	0.397357	0.134	0.077	2.35211e-28	Endothelial	DDX58
GNB4	4.80222e-33	0.447468	0.208	0.143	3.13187e-28	Endothelial	GNB4
PDZRN31	8.07568e-33	0.635499	0.414	0.381	5.26672e-28	Endothelial	PDZRN3
HDAC71	9.77854e-33	0.444057	0.19	0.127	6.37727e-28	Endothelial	HDAC7
FAUP1	2.76865e-32	0.456953	0.274	0.208	1.80563e-27	Endothelial	FAUP1
ETV6	7.801e-32	0.616181	0.338	0.29	5.08758e-27	Endothelial	ETV6
MYL12B	9.43013e-32	0.392208	0.247	0.181	6.15005e-27	Endothelial	MYL12B
RPS17	1.06413e-31	0.478153	0.275	0.212	6.93995e-27	Endothelial	RPS17
TLE11	4.91176e-31	0.559242	0.246	0.186	3.2033e-26	Endothelial	TLE1
CTD-2666L21.3	6.22898e-31	0.310894	0.123	0.069	4.06235e-26	Endothelial	CTD-2666L21.3
ST51	9.38317e-31	0.518006	0.258	0.197	6.11942e-26	Endothelial	ST5
CSTB	1.16102e-30	0.425904	0.215	0.151	7.57181e-26	Endothelial	CSTB
DKK2	3.16338e-30	0.305168	0.032	0.102	2.06306e-25	Endothelial	DKK2
NTN4	3.6014e-30	0.551026	0.209	0.147	2.34873e-25	Endothelial	NTN4
LIMS11	3.62345e-30	0.435574	0.235	0.17	2.36311e-25	Endothelial	LIMS1
PLS3	1.17469e-29	0.487237	0.19	0.13	7.661e-25	Endothelial	PLS3
LAMC1	1.48016e-29	0.654735	0.227	0.172	9.65314e-25	Endothelial	LAMC1
CASC15	1.59456e-29	0.697383	0.326	0.292	1.03993e-24	Endothelial	CASC15
DERA	4.50365e-29	0.332461	0.111	0.062	2.93715e-24	Endothelial	DERA
SH2D3C	4.63643e-29	0.429716	0.148	0.094	3.02374e-24	Endothelial	SH2D3C
STK10	6.53979e-29	0.428884	0.155	0.099	4.26505e-24	Endothelial	STK10
SUSD6	6.77034e-29	0.530992	0.209	0.15	4.41541e-24	Endothelial	SUSD6
RB1	7.38981e-29	0.529338	0.356	0.322	4.81942e-24	Endothelial	RB1
RASGRF2	1.37889e-28	0.40927	0.44	0.394	8.99272e-24	Endothelial	RASGRF2
PDXK	1.40356e-28	0.58279	0.308	0.264	9.15361e-24	Endothelial	PDXK
EPHA3	1.67568e-28	0.669031	0.295	0.247	1.09283e-23	Endothelial	EPHA3
ANKRD29	5.74693e-28	0.385308	0.127	0.076	3.74798e-23	Endothelial	ANKRD29
ROCK1	8.5044e-28	0.51884	0.328	0.287	5.54632e-23	Endothelial	ROCK1
ABCA11	1.46797e-27	0.28834	0.142	0.086	9.57367e-23	Endothelial	ABCA1
RIMKLB	1.64414e-27	0.639186	0.251	0.197	1.07226e-22	Endothelial	RIMKLB
PTGDS1	1.88124e-27	0.437787	0.469	0.366	1.22689e-22	Endothelial	PTGDS
CBLB	2.34105e-27	0.562335	0.268	0.214	1.52676e-22	Endothelial	CBLB
FAM118A	4.037e-27	0.342014	0.12	0.071	2.63281e-22	Endothelial	FAM118A
ATP11C	4.16015e-27	0.276191	0.109	0.061	2.71312e-22	Endothelial	ATP11C
RPS4X	4.88725e-27	0.463758	0.298	0.246	3.18732e-22	Endothelial	RPS4X
ANP32B	5.23159e-27	0.261122	0.102	0.056	3.41189e-22	Endothelial	ANP32B
INSR	5.33997e-27	0.615367	0.379	0.356	3.48257e-22	Endothelial	INSR
IL6ST	5.7e-27	0.414076	0.272	0.21	3.71737e-22	Endothelial	IL6ST
ZFAND61	5.85252e-27	0.398687	0.224	0.163	3.81684e-22	Endothelial	ZFAND6
STK24	7.03404e-27	0.583873	0.235	0.181	4.58739e-22	Endothelial	STK24
MED13L	1.10497e-26	0.35404	0.545	0.564	7.2063e-22	Endothelial	MED13L
G3BP1	1.14622e-26	0.470442	0.215	0.158	7.47529e-22	Endothelial	G3BP1
RPS7P1	1.29816e-26	0.42652	0.199	0.142	8.46623e-22	Endothelial	RPS7P1
PARVA	1.50499e-26	0.428157	0.166	0.112	9.8151e-22	Endothelial	PARVA
PTAR11	1.97601e-26	0.345337	0.213	0.15	1.28869e-21	Endothelial	PTAR1
RP3-340B19.2	2.26501e-26	0.258216	0.102	0.057	1.47717e-21	Endothelial	RP3-340B19.2
GBE1	3.18669e-26	0.617927	0.26	0.21	2.07826e-21	Endothelial	GBE1
RPS25	4.19245e-26	0.438579	0.372	0.335	2.73419e-21	Endothelial	RPS25
CD81	5.92576e-26	0.34737	0.304	0.242	3.8646e-21	Endothelial	CD81
RPL32	9.00654e-26	0.419237	0.41	0.38	5.87379e-21	Endothelial	RPL32
FKBP5	1.97939e-25	0.428431	0.129	0.079	1.2909e-20	Endothelial	FKBP5
RP11-592N21.1	3.21701e-25	0.41458	0.208	0.153	2.09804e-20	Endothelial	RP11-592N21.1
NHS	3.43628e-25	0.556729	0.241	0.187	2.24104e-20	Endothelial	NHS
RPL34	4.01671e-25	0.444046	0.375	0.341	2.61958e-20	Endothelial	RPL34
ST3GAL1	4.72682e-25	0.471971	0.196	0.143	3.08269e-20	Endothelial	ST3GAL1
SAV1	5.07608e-25	0.281757	0.103	0.058	3.31047e-20	Endothelial	SAV1
LBH	5.17565e-25	0.300912	0.119	0.071	3.3754e-20	Endothelial	LBH
SCAF11	6.26973e-25	0.464368	0.326	0.283	4.08893e-20	Endothelial	SCAF11
ATL3	7.83303e-25	0.358966	0.145	0.094	5.10847e-20	Endothelial	ATL3
RPL35A	9.84146e-25	0.448616	0.342	0.303	6.4183e-20	Endothelial	RPL35A
RAC1	1.77473e-24	0.387664	0.354	0.313	1.15743e-19	Endothelial	RAC1
SELM	2.05777e-24	0.426968	0.212	0.158	1.34201e-19	Endothelial	SELM
MAP3K11	2.1583e-24	0.269986	0.115	0.068	1.40758e-19	Endothelial	MAP3K11
MT-ATP6	2.37289e-24	0.282686	0.603	0.575	1.54752e-19	Endothelial	MT-ATP6
RPS29	3.32042e-24	0.476972	0.309	0.265	2.16548e-19	Endothelial	RPS29
PPP6R3	4.2957e-24	0.444043	0.427	0.422	2.80153e-19	Endothelial	PPP6R3
EML1	4.49053e-24	0.56585	0.238	0.193	2.92859e-19	Endothelial	EML1
ARHGEF101	5.37619e-24	0.316652	0.214	0.153	3.50619e-19	Endothelial	ARHGEF10
ZSWIM5	7.92234e-24	0.58333	0.369	0.353	5.16671e-19	Endothelial	ZSWIM5
BCL2L1	1.03036e-23	0.443822	0.229	0.177	6.71969e-19	Endothelial	BCL2L1
SMAD5	1.0994e-23	0.383151	0.191	0.137	7.16995e-19	Endothelial	SMAD5
ROMO1	1.66493e-23	0.268756	0.11	0.065	1.08582e-18	Endothelial	ROMO1
RP11-215A21.2	1.69487e-23	0.422832	0.213	0.16	1.10535e-18	Endothelial	RP11-215A21.2
ARHGAP10	1.77041e-23	0.576215	0.271	0.226	1.15461e-18	Endothelial	ARHGAP10
RP11-347C12.1	1.77902e-23	0.434523	0.141	0.093	1.16022e-18	Endothelial	RP11-347C12.1
RPS7P10	1.92873e-23	0.416088	0.199	0.147	1.25786e-18	Endothelial	RPS7P10
TRIO	2.12091e-23	0.368136	0.554	0.569	1.3832e-18	Endothelial	TRIO
RP11-16F15.1	4.66591e-23	0.341854	0.151	0.1	3.04297e-18	Endothelial	RP11-16F15.1
APH1A	5.17978e-23	0.290457	0.126	0.079	3.3781e-18	Endothelial	APH1A
MLLT4	8.72722e-23	0.506666	0.372	0.352	5.69163e-18	Endothelial	MLLT4
DSTN	1.00162e-22	0.575606	0.349	0.319	6.53225e-18	Endothelial	DSTN
RBFOX2	1.0062e-22	0.328344	0.545	0.562	6.56212e-18	Endothelial	RBFOX2
CNOT8	1.03611e-22	0.346386	0.139	0.091	6.75721e-18	Endothelial	CNOT8
WAC	1.1605e-22	0.451448	0.397	0.383	7.56842e-18	Endothelial	WAC
RP11-36C20.1	1.37917e-22	0.359051	0.164	0.114	8.99451e-18	Endothelial	RP11-36C20.1
TMPO	1.47136e-22	0.299617	0.124	0.078	9.5958e-18	Endothelial	TMPO
RP11-889L3.1	1.54048e-22	0.414818	0.304	0.261	1.00465e-17	Endothelial	RP11-889L3.1
GPX1	1.76396e-22	0.353709	0.193	0.141	1.1504e-17	Endothelial	GPX1
CUX1	2.10299e-22	0.460723	0.434	0.425	1.37151e-17	Endothelial	CUX1
NIPBL	2.21989e-22	0.408039	0.452	0.456	1.44775e-17	Endothelial	NIPBL
CADPS2	2.48804e-22	0.457122	0.363	0.311	1.62262e-17	Endothelial	CADPS2
RBM17	2.57123e-22	0.532885	0.24	0.194	1.67688e-17	Endothelial	RBM17
HNRNPF	2.70294e-22	0.27337	0.112	0.068	1.76278e-17	Endothelial	HNRNPF
MT-ND2	5.12512e-22	0.258194	0.59	0.576	3.34245e-17	Endothelial	MT-ND2
MT-CYB	6.65197e-22	0.266207	0.599	0.587	4.33822e-17	Endothelial	MT-CYB
TSC22D3	1.74585e-21	0.371767	0.161	0.111	1.13859e-16	Endothelial	TSC22D3
TMEM87B	1.76123e-21	0.42397	0.16	0.113	1.14862e-16	Endothelial	TMEM87B
KMT2E	2.21953e-21	0.481493	0.461	0.476	1.44751e-16	Endothelial	KMT2E
MAP4	4.03205e-21	0.400428	0.429	0.421	2.62958e-16	Endothelial	MAP4
PDCD4	1.23126e-20	0.431756	0.183	0.136	8.0299e-16	Endothelial	PDCD4
ABHD17A	1.2339e-20	0.322356	0.134	0.088	8.04714e-16	Endothelial	ABHD17A
ELF2	1.26751e-20	0.502716	0.361	0.34	8.26634e-16	Endothelial	ELF2
NDRG1	1.47733e-20	0.368423	0.213	0.157	9.63469e-16	Endothelial	NDRG1
CDYL2	1.86702e-20	0.528106	0.223	0.182	1.21761e-15	Endothelial	CDYL2
PDE8B	1.97252e-20	0.731948	0.367	0.367	1.28642e-15	Endothelial	PDE8B
CKMT2	4.49292e-20	0.310218	0.104	0.064	2.93015e-15	Endothelial	CKMT2
NR4A2	4.76198e-20	0.528753	0.107	0.066	3.10562e-15	Endothelial	NR4A2
CDH11	5.0526e-20	0.549556	0.336	0.311	3.29516e-15	Endothelial	CDH11
NKTR	6.24832e-20	0.466426	0.417	0.421	4.07497e-15	Endothelial	NKTR
SLK	1.05212e-19	0.417517	0.215	0.17	6.86159e-15	Endothelial	SLK
RAPGEF4	1.24288e-19	0.418275	0.46	0.458	8.10566e-15	Endothelial	RAPGEF4
CYP20A1	1.28525e-19	0.316148	0.154	0.107	8.38201e-15	Endothelial	CYP20A1
ILK	1.39048e-19	0.345037	0.139	0.095	9.06826e-15	Endothelial	ILK
RUNX1T1	2.1857e-19	0.440916	0.445	0.446	1.42545e-14	Endothelial	RUNX1T1
AP1S2	2.22755e-19	0.306917	0.193	0.141	1.45274e-14	Endothelial	AP1S2
RND3	2.61724e-19	0.312577	0.108	0.068	1.70689e-14	Endothelial	RND3
DENND3	4.21567e-19	0.526308	0.169	0.127	2.74933e-14	Endothelial	DENND3
CAPN21	4.48921e-19	0.257619	0.131	0.086	2.92773e-14	Endothelial	CAPN2
TPST2	5.17559e-19	0.432075	0.177	0.134	3.37536e-14	Endothelial	TPST2
ANKRD44	6.43096e-19	0.30976	0.323	0.278	4.19408e-14	Endothelial	ANKRD44
MIDN	6.8933e-19	0.367611	0.174	0.126	4.4956e-14	Endothelial	MIDN
ERC1	6.9544e-19	0.373956	0.493	0.511	4.53545e-14	Endothelial	ERC1
JUND	7.41773e-19	0.447138	0.353	0.318	4.83762e-14	Endothelial	JUND
JAG2	9.15398e-19	0.378794	0.133	0.092	5.96995e-14	Endothelial	JAG2
WSB1	9.2043e-19	0.343586	0.516	0.547	6.00277e-14	Endothelial	WSB1
ZNF331	1.10694e-18	0.659163	0.095	0.172	7.21915e-14	Endothelial	ZNF331
RNF2131	1.15824e-18	0.398806	0.223	0.178	7.55368e-14	Endothelial	RNF213
SLC47A1	2.10722e-18	0.38897	0.151	0.109	1.37427e-13	Endothelial	SLC47A1
RPS13	2.36557e-18	0.377806	0.228	0.183	1.54276e-13	Endothelial	RPS13
PIK3CD	2.40079e-18	0.32149	0.13	0.089	1.56572e-13	Endothelial	PIK3CD
PACSIN2	2.44612e-18	0.448485	0.208	0.166	1.59529e-13	Endothelial	PACSIN2
PBX3	2.79739e-18	0.343512	0.172	0.124	1.82438e-13	Endothelial	PBX3
IFNGR1	3.48553e-18	0.328614	0.159	0.114	2.27316e-13	Endothelial	IFNGR1
CCDC3	6.51663e-18	0.671091	0.274	0.247	4.24995e-13	Endothelial	CCDC3
RPL10A	6.72416e-18	0.43124	0.26	0.222	4.3853e-13	Endothelial	RPL10A
PHF10	8.10237e-18	0.35726	0.136	0.094	5.28413e-13	Endothelial	PHF10
RPL21	1.58589e-17	0.299727	0.114	0.075	1.03427e-12	Endothelial	RPL21
PIK3C2A1	1.97945e-17	0.48819	0.293	0.264	1.29094e-12	Endothelial	PIK3C2A
TESC	2.31741e-17	0.346055	0.14	0.1	1.51135e-12	Endothelial	TESC
MGAT5	2.45322e-17	0.429826	0.386	0.377	1.59992e-12	Endothelial	MGAT5
EPC1	2.80206e-17	0.461642	0.388	0.39	1.82742e-12	Endothelial	EPC1
ATP11A	2.93898e-17	0.450352	0.225	0.183	1.91671e-12	Endothelial	ATP11A
GOLIM41	3.7978e-17	0.315426	0.204	0.156	2.47681e-12	Endothelial	GOLIM4
RALY	5.88468e-17	0.384906	0.187	0.144	3.83781e-12	Endothelial	RALY
RHOBTB1	8.24696e-17	0.467456	0.225	0.188	5.37842e-12	Endothelial	RHOBTB1
SON1	8.89332e-17	0.305153	0.461	0.471	5.79995e-12	Endothelial	SON
ARHGAP17	9.8666e-17	0.409237	0.192	0.15	6.4347e-12	Endothelial	ARHGAP17
NFE2L21	1.24958e-16	0.353524	0.231	0.186	8.1494e-12	Endothelial	NFE2L2
PPP3CC	1.63819e-16	0.520944	0.299	0.28	1.06838e-11	Endothelial	PPP3CC
PKP4	2.04144e-16	0.360027	0.489	0.515	1.33137e-11	Endothelial	PKP4
RPLP0	2.10088e-16	0.288949	0.139	0.098	1.37013e-11	Endothelial	RPLP0
P2RY141	3.6086e-16	0.594779	0.225	0.193	2.35342e-11	Endothelial	P2RY14
RPS20	4.02411e-16	0.413024	0.304	0.278	2.62441e-11	Endothelial	RPS20
RPL27	7.1298e-16	0.399745	0.273	0.24	4.64984e-11	Endothelial	RPL27
GRASP	8.73641e-16	0.476781	0.165	0.127	5.69762e-11	Endothelial	GRASP
AC004453.8	1.11895e-15	0.384863	0.362	0.344	7.29745e-11	Endothelial	AC004453.8
EXOC6B	1.12708e-15	0.255768	0.567	0.613	7.35048e-11	Endothelial	EXOC6B
ITSN2	1.22879e-15	0.535077	0.349	0.344	8.01381e-11	Endothelial	ITSN2
STX12	1.41384e-15	0.504309	0.287	0.267	9.22065e-11	Endothelial	STX12
PRELID2	1.47821e-15	0.348614	0.186	0.144	9.64046e-11	Endothelial	PRELID2
CTTNBP2NL	1.49626e-15	0.620923	0.214	0.179	9.75818e-11	Endothelial	CTTNBP2NL
SYNM	1.74361e-15	0.349281	0.136	0.098	1.13713e-10	Endothelial	SYNM
HIP1	2.37945e-15	0.280879	0.369	0.337	1.5518e-10	Endothelial	HIP1
MLLT6	4.10156e-15	0.337931	0.168	0.128	2.67492e-10	Endothelial	MLLT6
C5orf56	5.07733e-15	0.294352	0.136	0.096	3.31128e-10	Endothelial	C5orf56
LRP8	5.52386e-15	0.451672	0.201	0.165	3.60249e-10	Endothelial	LRP8
TBC1D22A	5.54295e-15	0.42793	0.347	0.34	3.61494e-10	Endothelial	TBC1D22A
BCAS3	6.91623e-15	0.338011	0.533	0.58	4.51056e-10	Endothelial	BCAS3
PAG1	8.38717e-15	0.490223	0.247	0.213	5.46986e-10	Endothelial	PAG1
SLC25A6	1.24531e-14	0.344182	0.244	0.209	8.12154e-10	Endothelial	SLC25A6
LHFPL2	1.33615e-14	0.355031	0.195	0.156	8.714e-10	Endothelial	LHFPL2
MIR4435-1HG	1.52802e-14	0.7588	0.235	0.211	9.96527e-10	Endothelial	MIR4435-1HG
RP11-383H13.1	1.72468e-14	0.400683	0.166	0.127	1.12479e-09	Endothelial	RP11-383H13.1
RP13-143G15.4	2.07363e-14	0.464812	0.18	0.144	1.35236e-09	Endothelial	RP13-143G15.4
ASAP1	2.10932e-14	0.319681	0.522	0.548	1.37563e-09	Endothelial	ASAP1
HNRNPM	2.18533e-14	0.445165	0.27	0.242	1.4252e-09	Endothelial	HNRNPM
IVNS1ABP	2.18683e-14	0.431144	0.168	0.13	1.42619e-09	Endothelial	IVNS1ABP
FGFR1	2.85428e-14	0.404899	0.166	0.126	1.86147e-09	Endothelial	FGFR1
ZBTB38	3.03447e-14	0.469449	0.325	0.317	1.97899e-09	Endothelial	ZBTB38
ELL2	3.11682e-14	0.44224	0.237	0.359	2.03269e-09	Endothelial	ELL2
GAS6	6.01885e-14	0.360421	0.154	0.118	3.92531e-09	Endothelial	GAS6
DYRK1A	6.93933e-14	0.450256	0.374	0.382	4.52562e-09	Endothelial	DYRK1A
SLC38A2	7.70263e-14	0.388864	0.227	0.192	5.02342e-09	Endothelial	SLC38A2
IGF2R	9.61975e-14	0.426146	0.193	0.159	6.27371e-09	Endothelial	IGF2R
SESTD1	1.13408e-13	0.505228	0.341	0.336	7.39615e-09	Endothelial	SESTD1
CHSY1	1.40697e-13	0.520939	0.166	0.132	9.17584e-09	Endothelial	CHSY1
SAMD4A1	1.6098e-13	0.322068	0.229	0.341	1.04986e-08	Endothelial	SAMD4A
CPQ1	1.67336e-13	0.281443	0.246	0.206	1.09132e-08	Endothelial	CPQ
RP11-478C6.4	1.69682e-13	0.28216	0.119	0.084	1.10661e-08	Endothelial	RP11-478C6.4
COX5B	1.70201e-13	0.298706	0.326	0.301	1.11e-08	Endothelial	COX5B
OST4	2.15687e-13	0.296323	0.171	0.134	1.40665e-08	Endothelial	OST4
PPDPF	2.2959e-13	0.31656	0.255	0.22	1.49731e-08	Endothelial	PPDPF
STAT6	3.07231e-13	0.329263	0.123	0.089	2.00367e-08	Endothelial	STAT6
ELOVL51	3.91326e-13	0.343627	0.238	0.2	2.55211e-08	Endothelial	ELOVL5
TBC1D1	5.09113e-13	0.543155	0.254	0.233	3.32029e-08	Endothelial	TBC1D1
CCSER2	5.76046e-13	0.418935	0.404	0.425	3.7568e-08	Endothelial	CCSER2
CARHSP1	5.88418e-13	0.259141	0.121	0.086	3.83749e-08	Endothelial	CARHSP1
PRMT9	7.80374e-13	0.327429	0.098	0.162	5.08936e-08	Endothelial	PRMT9
PELI21	8.24326e-13	0.27236	0.166	0.124	5.37601e-08	Endothelial	PELI2
GNB1	1.15854e-12	0.357658	0.419	0.438	7.55564e-08	Endothelial	GNB1
2022-03-07	1.22534e-12	0.483007	0.284	0.269	7.99131e-08	Endothelial	2022-03-07
CAMK2D	1.85238e-12	0.405787	0.418	0.413	1.20806e-07	Endothelial	CAMK2D
RPL7AP6	2.54507e-12	0.350704	0.236	0.206	1.65982e-07	Endothelial	RPL7AP6
NCOA3	2.91145e-12	0.47483	0.24	0.214	1.89876e-07	Endothelial	NCOA3
BCAR31	2.97583e-12	0.352675	0.15	0.116	1.94075e-07	Endothelial	BCAR3
PLEKHA2	3.276e-12	0.317746	0.14	0.106	2.13651e-07	Endothelial	PLEKHA2
NAB1	3.71754e-12	0.368608	0.154	0.121	2.42447e-07	Endothelial	NAB1
KANSL1	4.10935e-12	0.324183	0.474	0.512	2.67999e-07	Endothelial	KANSL1
ARHGAP26	7.03793e-12	0.356577	0.471	0.482	4.58993e-07	Endothelial	ARHGAP26
MAP4K3	7.16103e-12	0.436035	0.409	0.435	4.67021e-07	Endothelial	MAP4K3
WDR1	1.22626e-11	0.302698	0.132	0.099	7.99732e-07	Endothelial	WDR1
DNAJB11	1.39803e-11	0.422297	0.177	0.143	9.11752e-07	Endothelial	DNAJB1
CORO1C	1.8676e-11	0.399396	0.22	0.192	1.21799e-06	Endothelial	CORO1C
YBX1	2.84255e-11	0.287479	0.144	0.112	1.85383e-06	Endothelial	YBX1
EXOC6	3.58381e-11	0.480813	0.382	0.402	2.33726e-06	Endothelial	EXOC6
KBTBD2	4.04408e-11	0.320122	0.141	0.109	2.63743e-06	Endothelial	KBTBD2
SH3RF11	4.53627e-11	0.442263	0.26	0.238	2.95842e-06	Endothelial	SH3RF1
HERC6	4.90134e-11	0.352205	0.126	0.097	3.1965e-06	Endothelial	HERC6
CTDSP2	5.29017e-11	0.257495	0.133	0.101	3.45009e-06	Endothelial	CTDSP2
CEBPB	5.30647e-11	0.275711	0.108	0.078	3.46072e-06	Endothelial	CEBPB
PITPNB	6.32922e-11	0.524951	0.273	0.26	4.12773e-06	Endothelial	PITPNB
AP3S1	1.02472e-10	0.43892	0.308	0.306	6.68291e-06	Endothelial	AP3S1
SMURF21	1.05002e-10	0.391951	0.258	0.236	6.84793e-06	Endothelial	SMURF2
RPL34P18	1.07099e-10	0.379138	0.287	0.27	6.98469e-06	Endothelial	RPL34P18
MAFK	1.27983e-10	0.385458	0.104	0.076	8.34669e-06	Endothelial	MAFK
PRICKLE2	1.50403e-10	0.4712	0.384	0.407	9.80884e-06	Endothelial	PRICKLE2
USP12	1.60164e-10	0.422011	0.213	0.189	1.04454e-05	Endothelial	USP12
HNRNPA2B1	1.90341e-10	0.363341	0.404	0.422	1.24135e-05	Endothelial	HNRNPA2B1
ARHGEF6	1.90692e-10	0.282884	0.126	0.096	1.24364e-05	Endothelial	ARHGEF6
COX17	2.04412e-10	0.28047	0.141	0.11	1.33311e-05	Endothelial	COX17
FRMD6	2.53253e-10	0.479703	0.19	0.164	1.65164e-05	Endothelial	FRMD6
HSP90AA1	2.91127e-10	0.325943	0.612	0.668	1.89864e-05	Endothelial	HSP90AA1
MIR222HG	3.02799e-10	0.313322	0.084	0.136	1.97477e-05	Endothelial	MIR222HG
RPL26P19	3.44296e-10	0.341956	0.292	0.273	2.24539e-05	Endothelial	RPL26P19
REEP3	4.01127e-10	0.409824	0.261	0.243	2.61603e-05	Endothelial	REEP3
CHST12	4.42386e-10	0.302152	0.138	0.109	2.88511e-05	Endothelial	CHST12
UBA52	4.60612e-10	0.327351	0.278	0.26	3.00397e-05	Endothelial	UBA52
SRSF4	4.98337e-10	0.418885	0.249	0.232	3.25e-05	Endothelial	SRSF4
ARID2	5.61592e-10	0.365948	0.271	0.251	3.66253e-05	Endothelial	ARID2
KDM7A	7.23378e-10	0.459667	0.24	0.226	4.71765e-05	Endothelial	KDM7A
RPL24	8.20087e-10	0.335695	0.291	0.276	5.34836e-05	Endothelial	RPL24
PHKB	1.08367e-09	0.424288	0.319	0.323	7.06739e-05	Endothelial	PHKB
NFAT51	1.14437e-09	0.304253	0.461	0.497	7.46321e-05	Endothelial	NFAT5
ZNF83	1.16179e-09	0.386432	0.211	0.186	7.57686e-05	Endothelial	ZNF83
DIAPH1	1.48593e-09	0.266708	0.111	0.17	9.69081e-05	Endothelial	DIAPH1
MT-ND5	1.80875e-09	0.328321	0.338	0.33	0.000117961	Endothelial	MT-ND5
CENPP	1.88142e-09	0.275061	0.19	0.275	0.000122701	Endothelial	CENPP
DNAJC15	1.91586e-09	0.364866	0.175	0.149	0.000124946	Endothelial	DNAJC15
MGMT	1.95171e-09	0.346197	0.16	0.132	0.000127284	Endothelial	MGMT
C4orf3	2.1702e-09	0.31872	0.19	0.164	0.000141534	Endothelial	C4orf3
USP391	2.89342e-09	0.257577	0.303	0.281	0.0001887	Endothelial	USP39
CACHD11	3.00418e-09	0.274709	0.194	0.163	0.000195924	Endothelial	CACHD1
RPS4XP11	3.59533e-09	0.259565	0.127	0.1	0.000234477	Endothelial	RPS4XP11
COMMD10	3.75656e-09	0.354406	0.286	0.272	0.000244992	Endothelial	COMMD10
DENND2A1	3.81754e-09	0.375767	0.231	0.208	0.000248968	Endothelial	DENND2A
RPL7P9	4.01598e-09	0.360852	0.229	0.208	0.00026191	Endothelial	RPL7P9
HIVEP11	4.38e-09	0.266307	0.186	0.269	0.000285651	Endothelial	HIVEP1
RPL6P27	6.72523e-09	0.351868	0.226	0.205	0.0004386	Endothelial	RPL6P27
IRF2BP2	6.81576e-09	0.266053	0.155	0.126	0.000444503	Endothelial	IRF2BP2
CYTH1	8.16833e-09	0.365888	0.229	0.207	0.000532714	Endothelial	CYTH1
HIF1A	8.74909e-09	0.330956	0.141	0.114	0.000570589	Endothelial	HIF1A
MPRIP	9.90158e-09	0.40056	0.371	0.395	0.000645751	Endothelial	MPRIP
NDUFB7	1.18548e-08	0.289627	0.244	0.222	0.000773132	Endothelial	NDUFB7
LDLR	1.43031e-08	0.304647	0.103	0.078	0.000932803	Endothelial	LDLR
CTNND1	1.4863e-08	0.38	0.197	0.176	0.000969321	Endothelial	CTNND1
GNB2L1	1.69314e-08	0.358649	0.218	0.198	0.00110422	Endothelial	GNB2L1
FRY	2.48525e-08	0.438323	0.402	0.431	0.00162081	Endothelial	FRY
SLC25A24	2.664e-08	0.274361	0.105	0.081	0.00173738	Endothelial	SLC25A24
SPAG9	2.93691e-08	0.398922	0.397	0.425	0.00191536	Endothelial	SPAG9
PROS1	3.04494e-08	0.30623	0.106	0.081	0.00198582	Endothelial	PROS1
RPL7A	3.19082e-08	0.348803	0.239	0.223	0.00208096	Endothelial	RPL7A
CMTM6	3.33001e-08	0.289909	0.121	0.096	0.00217173	Endothelial	CMTM6
RPS20P14	3.82651e-08	0.28536	0.165	0.14	0.00249554	Endothelial	RPS20P14
ZNF618	3.89203e-08	0.261131	0.108	0.083	0.00253827	Endothelial	ZNF618
SSH1	4.66495e-08	0.434717	0.172	0.152	0.00304234	Endothelial	SSH1
VTI1A	5.05929e-08	0.372583	0.41	0.446	0.00329952	Endothelial	VTI1A
TAPBP	5.47291e-08	0.337835	0.191	0.169	0.00356927	Endothelial	TAPBP
RPL37A	5.86066e-08	0.292784	0.401	0.418	0.00382215	Endothelial	RPL37A
SCAND1	7.11302e-08	0.250677	0.15	0.124	0.0046389	Endothelial	SCAND1
STK38	7.25383e-08	0.463973	0.188	0.171	0.00473073	Endothelial	STK38
RAI14	8.925e-08	0.29381	0.13	0.105	0.00582062	Endothelial	RAI14
SLC31A1	9.46982e-08	0.276875	0.104	0.081	0.00617593	Endothelial	SLC31A1
INPP4B	1.01583e-07	0.344063	0.352	0.347	0.00662494	Endothelial	INPP4B
EFNB2	1.06058e-07	0.490591	0.193	0.177	0.0069168	Endothelial	EFNB2
CHD1	1.07836e-07	0.512056	0.219	0.205	0.00703274	Endothelial	CHD1
RPS3AP6	1.31178e-07	0.291936	0.178	0.155	0.00855502	Endothelial	RPS3AP6
EFCAB14	1.43641e-07	0.29043	0.162	0.138	0.00936785	Endothelial	EFCAB14
PIAS1	1.43893e-07	0.356845	0.4	0.435	0.00938428	Endothelial	PIAS1
ADARB1	1.70442e-07	0.278282	0.141	0.203	0.0111157	Endothelial	ADARB1
ADAM10	2.40383e-07	0.38755	0.338	0.353	0.0156771	Endothelial	ADAM10
UBE2Q2P6	2.41762e-07	0.299297	0.176	0.154	0.015767	Endothelial	UBE2Q2P6
ARRDC3	2.86748e-07	0.343339	0.105	0.083	0.0187008	Endothelial	ARRDC3
SNRPG	2.9005e-07	0.251604	0.114	0.09	0.0189162	Endothelial	SNRPG
ARFIP1	3.07757e-07	0.356923	0.222	0.207	0.020071	Endothelial	ARFIP1
INSIG1	3.25675e-07	0.290169	0.088	0.127	0.0212395	Endothelial	INSIG1
HNRNPC	3.49998e-07	0.406711	0.32	0.332	0.0228258	Endothelial	HNRNPC
PPP1R12A	3.83807e-07	0.377923	0.415	0.452	0.0250307	Endothelial	PPP1R12A
LNX2	3.97297e-07	0.277788	0.127	0.104	0.0259105	Endothelial	LNX2
PRMT2	4.23571e-07	0.31146	0.28	0.273	0.027624	Endothelial	PRMT2
BAZ2B1	4.99996e-07	0.261754	0.449	0.486	0.0326082	Endothelial	BAZ2B
RSU1	6.36682e-07	0.405398	0.201	0.187	0.0415225	Endothelial	RSU1
MYLK	6.46909e-07	0.314083	0.125	0.103	0.0421895	Endothelial	MYLK
RPL30	6.79067e-07	0.316741	0.231	0.216	0.0442867	Endothelial	RPL30
RALYL	0	1.60839	0.996	0.318	0	Excitatory	RALYL
AC011288.2	0	1.60338	0.871	0.129	0	Excitatory	AC011288.2
KCNIP4	0	1.46154	0.992	0.603	0	Excitatory	KCNIP4
IQCJ-SCHIP1	0	1.45901	0.968	0.319	0	Excitatory	IQCJ-SCHIP1
PHACTR1	0	1.42478	0.997	0.479	0	Excitatory	PHACTR1
LDB2	0	1.38304	0.984	0.261	0	Excitatory	LDB2
NRG1	0	1.37929	0.915	0.198	0	Excitatory	NRG1
KCNQ5	0	1.32501	0.985	0.319	0	Excitatory	KCNQ5
PTPRD	0	1.3051	1	0.733	0	Excitatory	PTPRD
STXBP5L	0	1.28452	0.993	0.386	0	Excitatory	STXBP5L
LINGO2	0	1.28359	0.947	0.254	0	Excitatory	LINGO2
KHDRBS2	0	1.26072	0.987	0.318	0	Excitatory	KHDRBS2
RYR2	0	1.25901	0.987	0.333	0	Excitatory	RYR2
R3HDM1	0	1.24206	0.988	0.408	0	Excitatory	R3HDM1
[truncated: 3,764 more rows]

## Sheet: DiffPR_sig0.05_SFARIgenes
# differential hub genes (FDR <0.05) of scHumanNet filtered for SFARI genes
Control_scHumanNet	Disease_scHumanNet	gene	diffPR	pvalue	qvalue	celltype
1	0	AR	-1	9.98061e-07	0.00158442	Astrocyte
0	0.964759	FOXG1	0.964759	0.000419356	0.0225509	Excitatory
0.964001	0	DMPK	-0.964001	0.00044625	0.0238126	Excitatory
0.946622	0	KMT2C	-0.946622	0.00120727	0.0431691	Excitatory
0.971272	0	TSC2	-0.971272	0.000257988	0.0158989	Excitatory
0.981912	0	PRKD2	-0.981912	9.36329e-05	0.00902127	Excitatory
0	0.962065	SIN3A	0.962065	0.00052295	0.0266743	Excitatory
0	0.997306	GRIN1	0.997306	1.99219e-06	0.000767767	Excitatory
0	0.996857	FMR1	0.996857	1.99219e-06	0.000767767	Excitatory
0	0.994164	DLG4	0.994164	6.97266e-06	0.00193477	Excitatory
0	0.981594	CNTNAP2	0.981594	9.36329e-05	0.00902127	Excitatory
0	0.980696	USP7	0.980696	0.000103594	0.00967387	Excitatory
0	0.980022	RAC1	0.980022	0.000111563	0.00978903	Excitatory
0	0.959371	KDM5C	0.959371	0.000624551	0.0291598	Excitatory
0	0.959147	SYN1	0.959147	0.000630528	0.0291598	Excitatory
0	0.954658	CSNK1E	0.954658	0.000827754	0.0345912	Excitatory
0	0.953984	DRD1	0.953984	0.000861622	0.0353673	Excitatory
0	0.944332	YWHAG	0.944332	0.00132281	0.0458818	Excitatory
0	0.941639	YY1	0.941639	0.00148219	0.0484997	Excitatory
0.981734	0	SETDB1	-0.981734	9.36329e-05	0.00902127	Excitatory
0.943252	0	SF3B1	-0.943252	0.00138955	0.0469605	Excitatory
0.94875	0	KIF14	-0.94875	0.00110865	0.041348	Excitatory
0.960454	0	SOD1	-0.960454	0.000581719	0.0282195	Excitatory
0.990069	0	TFB2M	-0.990069	2.58985e-05	0.00427756	Excitatory
0.975705	0	XPC	-0.975705	0.000167344	0.0120923	Excitatory
0.974109	0	SLC27A4	-0.974109	0.000194238	0.0133409	Excitatory
0.949282	0	PEX7	-0.949282	0.00107977	0.0409308	Excitatory
0	0.997678	GRIN2B	0.997678	1.99953e-06	0.000890233	Inhibitory
0.971108	0	CACNA1A	-0.971108	0.000415901	0.0277753	Inhibitory
0	0.965557	PIK3CA	0.965557	0.000621853	0.0346078	Inhibitory
0	0.979876	GRM5	0.979876	0.000174959	0.0175265	Inhibitory
0	0.955495	GABRA4	0.955495	0.00110074	0.0454707	Inhibitory
0	0.968653	SLC6A8	0.968653	0.000493883	0.030446	Inhibitory
0	0.964009	MECP2	0.964009	0.00067484	0.0355801	Inhibitory
0.952809	0	DRD3	-0.952809	0.00122771	0.048701	Inhibitory
0.960193	0	SLC6A4	-0.960193	0.0008438	0.0393152	Inhibitory
0.975281	0	SLCO1B3	-0.975281	0.000289931	0.0227795	Inhibitory
0	0.960696	ASPM	0.960696	0.00102705	0.0479161	OPC

## Sheet: DiffPR_sig0.05_enrichment_SFARI
# Hypergeometric test of enrichment with SFARI genes for significant DiffPR(FDR < 0.05) and DEG( FDR < 0.05)
	scHumanNET_qvalue0.05	DEG
Excitatory	0.000109721	1
Inhibitory	0.0634765	1
OPC	0.960234	1
Astro	0.831006	1
Micro	1	0.0556783
Oligo	1	0.393296
Endo	1	0.127685
